# Supplementary material for: Extreme value theory as a framework for understanding mutation frequency distribution in cancer genomes
Source: PLoS One. 2021 Aug 23;16(8):e0243595. doi: 10.1371/journal.pone.0243595 (PMC8382180; doi:10.1371/journal.pone.0243595)
Supplement: S1 Script — (PY) [file pone.0243595.s004.py]

#!/usr/bin/env python


# This custom script directly modifies VCF .
# This outputs aggregated protein-altering mutation VCF .
# This script is run on Python 2.7.16 .

import sys
import gzip


EXEC = True


USAGE_MANUAL = """

python2 ./python/get_IcgcProteinAltering.py \
    ./ICGC_r27/simple_somatic_mutation.aggregated.vcf.gz \
    ./database_ICGC_temp_ProteinAltering.vcf.gz \
    


"""


HOME_DIR_PATH = "/Users/user/tumor/EvtCancerGenome/analysis_TotalTumor"

TEST_RUN_MAX = 1E5

# CONSTANTS
INFO = 7;
INFO_CSQ = 0;
INFO_CSQ_ANNO = 6;
SELECT_ANNOS = [
    "missense_variant", "stop_gained"
    , "stop_lost", "initiator_codon_variant"
    #, "intergenic_region"
]
# (of zero-origin indexing)


def is_header(line):
    if(line[0] == "#"): submit = True
    else: submit = False
    return submit

def get_line_anno(line):
    line = line.strip("\n")
    
    vcfs = line.split("\t")
    info = vcfs[INFO]
    infos = info.split(";")
    
    info_csq = infos[INFO_CSQ]
    right_side = info_csq.split("=")[1]
    # This is separated by comma "," .
    csqs = right_side.split(",")
    for csq in csqs:
        fields = csq.split("|")
        #print(fields)
        if len(fields) > INFO_CSQ_ANNO:
            anno = fields[INFO_CSQ_ANNO]
        else:
            anno = None
            pass
        pass
    
    return anno

def get_output_line(line):
    submit = None
    
    anno = get_line_anno(line)
    if anno in SELECT_ANNOS:
        submit = line
    
    return submit


if(__name__ == "__main__"):
    
    
    debug = False
    
    
    if(EXEC and len(sys.argv) != 3):
        print("##### Argument Error.")
        print(USAGE_MANUAL)
        exit(1)
    
    if(EXEC):
        in_file_path = sys.argv[1]
        # Assume input file is GZIP .
        out_file_path = sys.argv[2]
    else:
        in_file_path = "%s/ICGC_r27/simple_somatic_mutation.aggregated.vcf.gz" % HOME_DIR_PATH
        # Assume input file is GZIP .
        out_file_path = "%s/database_ICGC_temp_ProteinAltering.vcf.gz" % HOME_DIR_PATH
    
    print("##### Input: %s" % in_file_path)
    print("##### Output: %s" % out_file_path)
    
    
    if(in_file_path == out_file_path):
        print("##### Argument Error: I/O Filenames the same .")
        print(USAGE_MANUAL)
        exit(1)
    
    
    in_file = gzip.open(in_file_path, "rt")
    # Assume input is GZIP .
    out_file = gzip.open(out_file_path, "w")
    
    # Write the header .
    while(True):
        line = in_file.readline()
        if not line: break
        if is_header(line): out_file.write(line)
        else: break
    
    counter = 0
    while(True):
        counter += 1
        if(EXEC == False and counter > TEST_RUN_MAX): break
        
        if(counter % 100000 == 0):
            print("##### %d lines read ." % counter)
        if(debug): print(line)
        
        line = in_file.readline()
        if(not line): break
        
        output_line = get_output_line(line)
        #print(output_line)
        
        if(output_line is not None):
            out_file.write(output_line)
        
        pass
    
    in_file.close()
    out_file.close()
    
    pass
