# Supplementary material for: Extreme value theory as a framework for understanding mutation frequency distribution in cancer genomes
Source: PLoS One. 2021 Aug 23;16(8):e0243595. doi: 10.1371/journal.pone.0243595 (PMC8382180; doi:10.1371/journal.pone.0243595)
Supplement: S1 File — (GZ) [file pone.0243595.s005.gz › pone.0243595.s005]

#CHROM	POS	ID	REF	ALT	QUAL	FILTER	affected_donors	tested_donors	MFaT	consequence	gene	aa
10	255837	MU65506730	C	G	.	.	2	15285	0.0001308472	ZMYND11|ENSG00000015171|+|ZMYND11-201|ENST00000309776||missense_variant|5C>G|S2C	ZMYND11	S2C
10	255837	MU65506730	C	G	.	.	2	15285	0.0001308472	ZMYND11|ENSG00000015171|+|ZMYND11-001|ENST00000381584||missense_variant|74C>G|S25C	ZMYND11	S25C
10	255837	MU65506730	C	G	.	.	2	15285	0.0001308472	ZMYND11|ENSG00000015171|+|ZMYND11-003|ENST00000381591||missense_variant|125C>G|S42C	ZMYND11	S42C
10	255837	MU65506730	C	G	.	.	2	15285	0.0001308472	ZMYND11|ENSG00000015171|+|ZMYND11-202|ENST00000381602||missense_variant|5C>G|S2C	ZMYND11	S2C
10	255837	MU65506730	C	G	.	.	2	15285	0.0001308472	ZMYND11|ENSG00000015171|+|ZMYND11-203|ENST00000381604||missense_variant|5C>G|S2C	ZMYND11	S2C
10	255837	MU65506730	C	G	.	.	2	15285	0.0001308472	ZMYND11|ENSG00000015171|+|ZMYND11-204|ENST00000381607||missense_variant|5C>G|S2C	ZMYND11	S2C
10	255837	MU65506730	C	G	.	.	2	15285	0.0001308472	ZMYND11|ENSG00000015171|+|ZMYND11-008|ENST00000397955||missense_variant|125C>G|S42C	ZMYND11	S42C
10	255837	MU65506730	C	G	.	.	2	15285	0.0001308472	ZMYND11|ENSG00000015171|+|ZMYND11-205|ENST00000397959||missense_variant|125C>G|S42C	ZMYND11	S42C
10	255837	MU65506730	C	G	.	.	2	15285	0.0001308472	ZMYND11|ENSG00000015171|+|ZMYND11-206|ENST00000397962||missense_variant|125C>G|S42C	ZMYND11	S42C
10	255837	MU65506730	C	G	.	.	2	15285	0.0001308472	ZMYND11|ENSG00000015171|+|ZMYND11-005|ENST00000402736||missense_variant|125C>G|S42C	ZMYND11	S42C
10	255837	MU65506730	C	G	.	.	2	15285	0.0001308472	ZMYND11|ENSG00000015171|+|ZMYND11-004|ENST00000403354||missense_variant|125C>G|S42C	ZMYND11	S42C
10	255837	MU65506730	C	G	.	.	2	15285	0.0001308472	ZMYND11|ENSG00000015171|+|ZMYND11-009|ENST00000439456||missense_variant|125C>G|S42C	ZMYND11	S42C
10	255837	MU65506730	C	G	.	.	2	15285	0.0001308472	ZMYND11|ENSG00000015171|+|ZMYND11-002|ENST00000509513||missense_variant|125C>G|S42C	ZMYND11	S42C
10	255837	MU65506730	C	G	.	.	2	15285	0.0001308472	ZMYND11|ENSG00000015171|+|ZMYND11-207|ENST00000535374||upstream_gene_variant||	ZMYND11	NA
10	255837	MU65506730	C	G	.	.	2	15285	0.0001308472	ZMYND11|ENSG00000015171|+|ZMYND11-208|ENST00000545619||missense_variant|5C>G|S2C	ZMYND11	S2C
10	255837	MU65506730	C	G	.	.	2	15285	0.0001308472	ZMYND11|ENSG00000015171|+|ZMYND11-010|ENST00000558098||missense_variant|125C>G|S42C	ZMYND11	S42C
10	255837	MU65506730	C	G	.	.	2	15285	0.0001308472	ZMYND11|ENSG00000015171|+|ZMYND11-011|ENST00000602682||missense_variant|125C>G|S42C	ZMYND11	S42C
10	255984	MU1812106	A	G	.	.	2	15285	0.0001308472	ZMYND11|ENSG00000015171|+|ZMYND11-201|ENST00000309776||missense_variant|152A>G|E51G	ZMYND11	E51G
10	255984	MU1812106	A	G	.	.	2	15285	0.0001308472	ZMYND11|ENSG00000015171|+|ZMYND11-001|ENST00000381584||missense_variant|221A>G|E74G	ZMYND11	E74G
10	255984	MU1812106	A	G	.	.	2	15285	0.0001308472	ZMYND11|ENSG00000015171|+|ZMYND11-003|ENST00000381591||missense_variant|272A>G|E91G	ZMYND11	E91G
10	255984	MU1812106	A	G	.	.	2	15285	0.0001308472	ZMYND11|ENSG00000015171|+|ZMYND11-202|ENST00000381602||missense_variant|152A>G|E51G	ZMYND11	E51G
10	255984	MU1812106	A	G	.	.	2	15285	0.0001308472	ZMYND11|ENSG00000015171|+|ZMYND11-203|ENST00000381604||missense_variant|152A>G|E51G	ZMYND11	E51G
10	255984	MU1812106	A	G	.	.	2	15285	0.0001308472	ZMYND11|ENSG00000015171|+|ZMYND11-204|ENST00000381607||missense_variant|152A>G|E51G	ZMYND11	E51G
10	255984	MU1812106	A	G	.	.	2	15285	0.0001308472	ZMYND11|ENSG00000015171|+|ZMYND11-008|ENST00000397955||missense_variant|272A>G|E91G	ZMYND11	E91G
10	255984	MU1812106	A	G	.	.	2	15285	0.0001308472	ZMYND11|ENSG00000015171|+|ZMYND11-205|ENST00000397959||missense_variant|272A>G|E91G	ZMYND11	E91G
10	255984	MU1812106	A	G	.	.	2	15285	0.0001308472	ZMYND11|ENSG00000015171|+|ZMYND11-206|ENST00000397962||missense_variant|272A>G|E91G	ZMYND11	E91G
10	255984	MU1812106	A	G	.	.	2	15285	0.0001308472	ZMYND11|ENSG00000015171|+|ZMYND11-005|ENST00000402736||missense_variant|272A>G|E91G	ZMYND11	E91G
10	255984	MU1812106	A	G	.	.	2	15285	0.0001308472	ZMYND11|ENSG00000015171|+|ZMYND11-004|ENST00000403354||missense_variant|272A>G|E91G	ZMYND11	E91G
10	255984	MU1812106	A	G	.	.	2	15285	0.0001308472	ZMYND11|ENSG00000015171|+|ZMYND11-009|ENST00000439456||missense_variant|272A>G|E91G	ZMYND11	E91G
10	255984	MU1812106	A	G	.	.	2	15285	0.0001308472	ZMYND11|ENSG00000015171|+|ZMYND11-002|ENST00000509513||missense_variant|272A>G|E91G	ZMYND11	E91G
10	255984	MU1812106	A	G	.	.	2	15285	0.0001308472	ZMYND11|ENSG00000015171|+|ZMYND11-207|ENST00000535374||5_prime_UTR_variant||	ZMYND11	NA
10	255984	MU1812106	A	G	.	.	2	15285	0.0001308472	ZMYND11|ENSG00000015171|+|ZMYND11-208|ENST00000545619||missense_variant|152A>G|E51G	ZMYND11	E51G
10	255984	MU1812106	A	G	.	.	2	15285	0.0001308472	ZMYND11|ENSG00000015171|+|ZMYND11-010|ENST00000558098||missense_variant|272A>G|E91G	ZMYND11	E91G
10	255984	MU1812106	A	G	.	.	2	15285	0.0001308472	ZMYND11|ENSG00000015171|+|ZMYND11-011|ENST00000602682||missense_variant|272A>G|E91G	ZMYND11	E91G
10	356015	MU85865885	G	T	.	.	2	15285	0.0001308472	DIP2C|ENSG00000151240|1|DIP2C-001|ENST00000280886||missense_variant|3942C>A|D1314E	DIP2C	D1314E
10	373050	MU85303847	C	T	.	.	2	15285	0.0001308472	DIP2C|ENSG00000151240|1|DIP2C-001|ENST00000280886||missense_variant|3820G>A|A1274T	DIP2C	A1274T
10	373050	MU85303847	C	T	.	.	2	15285	0.0001308472	DIP2C|ENSG00000151240|1|DIP2C-004|ENST00000434695||missense_variant|160G>A|A54T	DIP2C	A54T
10	373115	MU85600420	G	A	.	.	2	15285	0.0001308472	DIP2C|ENSG00000151240|1|DIP2C-001|ENST00000280886||missense_variant|3755C>T|A1252V	DIP2C	A1252V
10	373115	MU85600420	G	A	.	.	2	15285	0.0001308472	DIP2C|ENSG00000151240|1|DIP2C-004|ENST00000434695||missense_variant|95C>T|A32V	DIP2C	A32V
10	390986	MU4637634	G	A	.	.	2	15285	0.0001308472	DIP2C|ENSG00000151240|1|DIP2C-001|ENST00000280886||missense_variant|3296C>T|A1099V	DIP2C	A1099V
10	402356	MU113394270	C	T	.	.	2	15285	0.0001308472	DIP2C|ENSG00000151240|1|DIP2C-001|ENST00000280886||intron_variant||	DIP2C	NA
10	402356	MU113394270	C	T	.	.	2	15285	0.0001308472	DIP2C|ENSG00000151240|1|DIP2C-201|ENST00000381496||3_prime_UTR_variant||	DIP2C	NA
10	402356	MU113394270	C	T	.	.	2	15285	0.0001308472	DIP2C|ENSG00000151240|1|DIP2C-202|ENST00000540204||missense_variant|958G>A|G320R	DIP2C	G320R
10	403782	MU1989280	C	T	.	.	2	15285	0.0001308472	DIP2C|ENSG00000151240|1|DIP2C-001|ENST00000280886||missense_variant|2890G>A|D964N	DIP2C	D964N
10	403782	MU1989280	C	T	.	.	2	15285	0.0001308472	DIP2C|ENSG00000151240|1|DIP2C-201|ENST00000381496||3_prime_UTR_variant||	DIP2C	NA
10	403782	MU1989280	C	T	.	.	2	15285	0.0001308472	DIP2C|ENSG00000151240|1|DIP2C-202|ENST00000540204||missense_variant|853G>A|D285N	DIP2C	D285N
10	409160	MU4469422	G	A	.	.	2	15285	0.0001308472	DIP2C|ENSG00000151240|1|DIP2C-001|ENST00000280886||stop_gained|2569C>T|Q857*	DIP2C	Q857*
10	409160	MU4469422	G	A	.	.	2	15285	0.0001308472	DIP2C|ENSG00000151240|1|DIP2C-201|ENST00000381496||3_prime_UTR_variant||	DIP2C	NA
10	409160	MU4469422	G	A	.	.	2	15285	0.0001308472	DIP2C|ENSG00000151240|1|DIP2C-003|ENST00000421992||downstream_gene_variant||	DIP2C	NA
10	409160	MU4469422	G	A	.	.	2	15285	0.0001308472	DIP2C|ENSG00000151240|1|DIP2C-202|ENST00000540204||stop_gained|532C>T|Q178*	DIP2C	Q178*
10	410426	MU42268233	C	T	.	.	2	15285	0.0001308472	DIP2C|ENSG00000151240|1|DIP2C-001|ENST00000280886||missense_variant|2365G>A|V789M	DIP2C	V789M
10	410426	MU42268233	C	T	.	.	2	15285	0.0001308472	DIP2C|ENSG00000151240|1|DIP2C-201|ENST00000381496||3_prime_UTR_variant||	DIP2C	NA
10	410426	MU42268233	C	T	.	.	2	15285	0.0001308472	DIP2C|ENSG00000151240|1|DIP2C-003|ENST00000421992||downstream_gene_variant||	DIP2C	NA
10	410426	MU42268233	C	T	.	.	2	15285	0.0001308472	DIP2C|ENSG00000151240|1|DIP2C-202|ENST00000540204||missense_variant|328G>A|V110M	DIP2C	V110M
10	428617	MU84023169	G	T	.	.	2	15285	0.0001308472	DIP2C|ENSG00000151240|1|DIP2C-001|ENST00000280886||stop_gained|1961C>A|S654*	DIP2C	S654*
10	428617	MU84023169	G	T	.	.	2	15285	0.0001308472	DIP2C|ENSG00000151240|1|DIP2C-201|ENST00000381496||stop_gained|1640C>A|S547*	DIP2C	S547*
10	428617	MU84023169	G	T	.	.	2	15285	0.0001308472	DIP2C|ENSG00000151240|1|DIP2C-003|ENST00000421992||stop_gained|362C>A|S121*	DIP2C	S121*
10	428647	MU106623	C	T	.	.	3	15285	0.0001962709	DIP2C|ENSG00000151240|1|DIP2C-001|ENST00000280886||missense_variant|1931G>A|R644Q	DIP2C	R644Q
10	428647	MU106623	C	T	.	.	3	15285	0.0001962709	DIP2C|ENSG00000151240|1|DIP2C-201|ENST00000381496||missense_variant|1610G>A|R537Q	DIP2C	R537Q
10	428647	MU106623	C	T	.	.	3	15285	0.0001962709	DIP2C|ENSG00000151240|1|DIP2C-003|ENST00000421992||missense_variant|332G>A|R111Q	DIP2C	R111Q
10	429975	MU4849312	G	A	.	.	2	15285	0.0001308472	DIP2C|ENSG00000151240|1|DIP2C-001|ENST00000280886||missense_variant|1868C>T|A623V	DIP2C	A623V
10	429975	MU4849312	G	A	.	.	2	15285	0.0001308472	DIP2C|ENSG00000151240|1|DIP2C-201|ENST00000381496||missense_variant|1547C>T|A516V	DIP2C	A516V
10	429975	MU4849312	G	A	.	.	2	15285	0.0001308472	DIP2C|ENSG00000151240|1|DIP2C-003|ENST00000421992||missense_variant|269C>T|A90V	DIP2C	A90V
10	430065	MU136587	G	A	.	.	2	15285	0.0001308472	DIP2C|ENSG00000151240|1|DIP2C-001|ENST00000280886||missense_variant|1778C>T|S593L	DIP2C	S593L
10	430065	MU136587	G	A	.	.	2	15285	0.0001308472	DIP2C|ENSG00000151240|1|DIP2C-201|ENST00000381496||missense_variant|1457C>T|S486L	DIP2C	S486L
10	430065	MU136587	G	A	.	.	2	15285	0.0001308472	DIP2C|ENSG00000151240|1|DIP2C-003|ENST00000421992||missense_variant|179C>T|S60L	DIP2C	S60L
10	460031	MU81523726	G	T	.	.	2	15285	0.0001308472	DIP2C|ENSG00000151240|1|DIP2C-001|ENST00000280886||missense_variant|879C>A|N293K	DIP2C	N293K
10	460031	MU81523726	G	T	.	.	2	15285	0.0001308472	DIP2C|ENSG00000151240|1|DIP2C-201|ENST00000381496||missense_variant|558C>A|N186K	DIP2C	N186K
10	461740	MU102509	G	T	.	.	2	15285	0.0001308472	DIP2C|ENSG00000151240|1|DIP2C-001|ENST00000280886||missense_variant|828C>A|F276L	DIP2C	F276L
10	461740	MU102509	G	T	.	.	2	15285	0.0001308472	DIP2C|ENSG00000151240|1|DIP2C-201|ENST00000381496||missense_variant|507C>A|F169L	DIP2C	F169L
10	461747	MU143557	C	T	.	.	2	15285	0.0001308472	DIP2C|ENSG00000151240|1|DIP2C-001|ENST00000280886||missense_variant|821G>A|R274Q	DIP2C	R274Q
10	461747	MU143557	C	T	.	.	2	15285	0.0001308472	DIP2C|ENSG00000151240|1|DIP2C-201|ENST00000381496||missense_variant|500G>A|R167Q	DIP2C	R167Q
10	465046	MU4851188	G	A	.	.	2	15285	0.0001308472	DIP2C|ENSG00000151240|1|DIP2C-001|ENST00000280886||missense_variant|698C>T|A233V	DIP2C	A233V
10	465046	MU4851188	G	A	.	.	2	15285	0.0001308472	DIP2C|ENSG00000151240|1|DIP2C-201|ENST00000381496||missense_variant|377C>T|A126V	DIP2C	A126V
10	465049	MU83043623	G	T	.	.	2	15285	0.0001308472	DIP2C|ENSG00000151240|1|DIP2C-001|ENST00000280886||missense_variant|695C>A|T232K	DIP2C	T232K
10	465049	MU83043623	G	T	.	.	2	15285	0.0001308472	DIP2C|ENSG00000151240|1|DIP2C-201|ENST00000381496||missense_variant|374C>A|T125K	DIP2C	T125K
10	468809	MU4676733	C	T	.	.	3	15285	0.0001962709	DIP2C|ENSG00000151240|1|DIP2C-001|ENST00000280886||missense_variant|559G>A|G187R	DIP2C	G187R
10	468809	MU4676733	C	T	.	.	3	15285	0.0001962709	DIP2C|ENSG00000151240|1|DIP2C-201|ENST00000381496||missense_variant|238G>A|G80R	DIP2C	G80R
10	518420	MU1955709	C	T	.	.	2	15285	0.0001308472	DIP2C|ENSG00000151240|1|DIP2C-001|ENST00000280886||missense_variant|227G>A|R76H	DIP2C	R76H
10	518420	MU1955709	C	T	.	.	2	15285	0.0001308472	DIP2C|ENSG00000151240|1|DIP2C-201|ENST00000381496||5_prime_UTR_variant||	DIP2C	NA
10	518420	MU1955709	C	T	.	.	2	15285	0.0001308472	DIP2C|ENSG00000151240|1|DIP2C-002|ENST00000423550||missense_variant|395G>A|R132H	DIP2C	R132H
10	518469	MU81524128	G	T	.	.	2	15285	0.0001308472	DIP2C|ENSG00000151240|1|DIP2C-001|ENST00000280886||missense_variant|178C>A|Q60K	DIP2C	Q60K
10	518469	MU81524128	G	T	.	.	2	15285	0.0001308472	DIP2C|ENSG00000151240|1|DIP2C-201|ENST00000381496||5_prime_UTR_variant||	DIP2C	NA
10	518469	MU81524128	G	T	.	.	2	15285	0.0001308472	DIP2C|ENSG00000151240|1|DIP2C-002|ENST00000423550||missense_variant|346C>A|Q116K	DIP2C	Q116K
10	697082	MU41846844	G	A	.	.	2	15285	0.0001308472	DIP2C|ENSG00000151240|1|DIP2C-001|ENST00000280886||intron_variant||	DIP2C	NA
10	697082	MU41846844	G	A	.	.	2	15285	0.0001308472	PRR26|ENSG00000180525|+|PRR26-001|ENST00000381489||intron_variant||	PRR26	NA
10	697082	MU41846844	G	A	.	.	2	15285	0.0001308472	DIP2C|ENSG00000151240|1|DIP2C-002|ENST00000423550||intron_variant||	DIP2C	NA
10	697082	MU41846844	G	A	.	.	2	15285	0.0001308472	PRR26|ENSG00000180525|+|PRR26-002|ENST00000441152||missense_variant|575G>A|G192E	PRR26	G192E
10	697102	MU11145369	C	A	.	.	2	15285	0.0001308472	DIP2C|ENSG00000151240|1|DIP2C-001|ENST00000280886||intron_variant||	DIP2C	NA
10	697102	MU11145369	C	A	.	.	2	15285	0.0001308472	PRR26|ENSG00000180525|+|PRR26-001|ENST00000381489||intron_variant||	PRR26	NA
10	697102	MU11145369	C	A	.	.	2	15285	0.0001308472	DIP2C|ENSG00000151240|1|DIP2C-002|ENST00000423550||intron_variant||	DIP2C	NA
10	697102	MU11145369	C	A	.	.	2	15285	0.0001308472	PRR26|ENSG00000180525|+|PRR26-002|ENST00000441152||missense_variant|595C>A|L199M	PRR26	L199M
10	890957	MU135277	G	A	.	.	2	15285	0.0001308472	LARP4B|ENSG00000107929|1|LARP4B-002|ENST00000316157||stop_gained|469C>T|R157*	LARP4B	R157*
10	890987	MU1329483	C	T	.	.	2	15285	0.0001308472	LARP4B|ENSG00000107929|1|LARP4B-002|ENST00000316157||missense_variant|439G>A|E147K	LARP4B	E147K
10	1018585	MU23441876	T	G	.	.	5	15285	0.0003271181	AL359878.1|ENSG00000205740|1|AL359878.1-201|ENST00000381466||missense_variant|287A>C|H96P	AL359878.1	H96P
10	1018739	MU83641348	G	A	.	.	2	15285	0.0001308472	AL359878.1|ENSG00000205740|1|AL359878.1-201|ENST00000381466||missense_variant|133C>T|R45W	AL359878.1	R45W
10	1018867	MU82112515	C	T	.	.	4	15285	0.0002616945	AL359878.1|ENSG00000205740|1|AL359878.1-201|ENST00000381466||missense_variant|5G>A|R2H	AL359878.1	R2H
10	1041878	MU4365529	C	T	.	.	3	15285	0.0001962709	GTPBP4|ENSG00000107937|+|GTPBP4-006|ENST00000360059||missense_variant|88C>T|P30S	GTPBP4	P30S
10	1041878	MU4365529	C	T	.	.	3	15285	0.0001962709	GTPBP4|ENSG00000107937|+|GTPBP4-001|ENST00000360803||missense_variant|229C>T|P77S	GTPBP4	P77S
10	1041878	MU4365529	C	T	.	.	3	15285	0.0001962709	GTPBP4|ENSG00000107937|+|GTPBP4-002|ENST00000491635||intron_variant||	GTPBP4	NA
10	1041878	MU4365529	C	T	.	.	3	15285	0.0001962709	GTPBP4|ENSG00000107937|+|GTPBP4-201|ENST00000538293||intron_variant||	GTPBP4	NA
10	1041878	MU4365529	C	T	.	.	3	15285	0.0001962709	GTPBP4|ENSG00000107937|+|GTPBP4-202|ENST00000545048||missense_variant|88C>T|P30S	GTPBP4	P30S
10	1042125	MU64095013	G	A	.	.	2	15285	0.0001308472	GTPBP4|ENSG00000107937|+|GTPBP4-006|ENST00000360059||missense_variant|262G>A|G88R	GTPBP4	G88R
10	1042125	MU64095013	G	A	.	.	2	15285	0.0001308472	GTPBP4|ENSG00000107937|+|GTPBP4-001|ENST00000360803||missense_variant|403G>A|G135R	GTPBP4	G135R
10	1042125	MU64095013	G	A	.	.	2	15285	0.0001308472	GTPBP4|ENSG00000107937|+|GTPBP4-002|ENST00000491635||exon_variant||	GTPBP4	NA
10	1042125	MU64095013	G	A	.	.	2	15285	0.0001308472	GTPBP4|ENSG00000107937|+|GTPBP4-201|ENST00000538293||missense_variant|55G>A|G19R	GTPBP4	G19R
10	1042125	MU64095013	G	A	.	.	2	15285	0.0001308472	GTPBP4|ENSG00000107937|+|GTPBP4-202|ENST00000545048||missense_variant|262G>A|G88R	GTPBP4	G88R
10	1043150	MU4816547	C	T	.	.	2	15285	0.0001308472	GTPBP4|ENSG00000107937|+|GTPBP4-006|ENST00000360059||missense_variant|322C>T|R108C	GTPBP4	R108C
10	1043150	MU4816547	C	T	.	.	2	15285	0.0001308472	GTPBP4|ENSG00000107937|+|GTPBP4-001|ENST00000360803||missense_variant|463C>T|R155C	GTPBP4	R155C
10	1043150	MU4816547	C	T	.	.	2	15285	0.0001308472	GTPBP4|ENSG00000107937|+|GTPBP4-002|ENST00000491635||exon_variant||	GTPBP4	NA
10	1043150	MU4816547	C	T	.	.	2	15285	0.0001308472	GTPBP4|ENSG00000107937|+|GTPBP4-201|ENST00000538293||missense_variant|115C>T|R39C	GTPBP4	R39C
10	1043150	MU4816547	C	T	.	.	2	15285	0.0001308472	GTPBP4|ENSG00000107937|+|GTPBP4-202|ENST00000545048||missense_variant|322C>T|R108C	GTPBP4	R108C
10	1043163	MU4429871	C	T	.	.	2	15285	0.0001308472	GTPBP4|ENSG00000107937|+|GTPBP4-006|ENST00000360059||missense_variant|335C>T|S112F	GTPBP4	S112F
10	1043163	MU4429871	C	T	.	.	2	15285	0.0001308472	GTPBP4|ENSG00000107937|+|GTPBP4-001|ENST00000360803||missense_variant|476C>T|S159F	GTPBP4	S159F
10	1043163	MU4429871	C	T	.	.	2	15285	0.0001308472	GTPBP4|ENSG00000107937|+|GTPBP4-002|ENST00000491635||exon_variant||	GTPBP4	NA
10	1043163	MU4429871	C	T	.	.	2	15285	0.0001308472	GTPBP4|ENSG00000107937|+|GTPBP4-201|ENST00000538293||missense_variant|128C>T|S43F	GTPBP4	S43F
10	1043163	MU4429871	C	T	.	.	2	15285	0.0001308472	GTPBP4|ENSG00000107937|+|GTPBP4-202|ENST00000545048||missense_variant|335C>T|S112F	GTPBP4	S112F
10	1043236	MU1292312	C	A	.	.	2	15285	0.0001308472	GTPBP4|ENSG00000107937|+|GTPBP4-006|ENST00000360059||missense_variant|408C>A|S136R	GTPBP4	S136R
10	1043236	MU1292312	C	A	.	.	2	15285	0.0001308472	GTPBP4|ENSG00000107937|+|GTPBP4-001|ENST00000360803||missense_variant|549C>A|S183R	GTPBP4	S183R
10	1043236	MU1292312	C	A	.	.	2	15285	0.0001308472	GTPBP4|ENSG00000107937|+|GTPBP4-002|ENST00000491635||exon_variant||	GTPBP4	NA
10	1043236	MU1292312	C	A	.	.	2	15285	0.0001308472	GTPBP4|ENSG00000107937|+|GTPBP4-201|ENST00000538293||missense_variant|201C>A|S67R	GTPBP4	S67R
10	1043236	MU1292312	C	A	.	.	2	15285	0.0001308472	GTPBP4|ENSG00000107937|+|GTPBP4-202|ENST00000545048||missense_variant|408C>A|S136R	GTPBP4	S136R
10	1046704	MU2866757	C	T	.	.	3	15285	0.0001962709	GTPBP4|ENSG00000107937|+|GTPBP4-006|ENST00000360059||downstream_gene_variant||	GTPBP4	NA
10	1046704	MU2866757	C	T	.	.	3	15285	0.0001962709	GTPBP4|ENSG00000107937|+|GTPBP4-001|ENST00000360803||missense_variant|742C>T|R248C	GTPBP4	R248C
10	1046704	MU2866757	C	T	.	.	3	15285	0.0001962709	GTPBP4|ENSG00000107937|+|GTPBP4-002|ENST00000491635||exon_variant||	GTPBP4	NA
10	1046704	MU2866757	C	T	.	.	3	15285	0.0001962709	GTPBP4|ENSG00000107937|+|GTPBP4-201|ENST00000538293||missense_variant|394C>T|R132C	GTPBP4	R132C
10	1046704	MU2866757	C	T	.	.	3	15285	0.0001962709	GTPBP4|ENSG00000107937|+|GTPBP4-202|ENST00000545048||missense_variant|601C>T|R201C	GTPBP4	R201C
10	1058414	MU4818582	G	T	.	.	2	15285	0.0001308472	GTPBP4|ENSG00000107937|+|GTPBP4-001|ENST00000360803||stop_gained|1354G>T|E452*	GTPBP4	E452*
10	1058414	MU4818582	G	T	.	.	2	15285	0.0001308472	GTPBP4|ENSG00000107937|+|GTPBP4-005|ENST00000483839||exon_variant||	GTPBP4	NA
10	1058414	MU4818582	G	T	.	.	2	15285	0.0001308472	GTPBP4|ENSG00000107937|+|GTPBP4-002|ENST00000491635||downstream_gene_variant||	GTPBP4	NA
10	1058414	MU4818582	G	T	.	.	2	15285	0.0001308472	GTPBP4|ENSG00000107937|+|GTPBP4-201|ENST00000538293||stop_gained|1006G>T|E336*	GTPBP4	E336*
10	1058414	MU4818582	G	T	.	.	2	15285	0.0001308472	GTPBP4|ENSG00000107937|+|GTPBP4-202|ENST00000545048||stop_gained|1213G>T|E405*	GTPBP4	E405*
10	1058589	MU1985079	G	A	.	.	2	15285	0.0001308472	GTPBP4|ENSG00000107937|+|GTPBP4-001|ENST00000360803||missense_variant|1529G>A|R510Q	GTPBP4	R510Q
10	1058589	MU1985079	G	A	.	.	2	15285	0.0001308472	GTPBP4|ENSG00000107937|+|GTPBP4-005|ENST00000483839||exon_variant||	GTPBP4	NA
10	1058589	MU1985079	G	A	.	.	2	15285	0.0001308472	GTPBP4|ENSG00000107937|+|GTPBP4-002|ENST00000491635||downstream_gene_variant||	GTPBP4	NA
10	1058589	MU1985079	G	A	.	.	2	15285	0.0001308472	GTPBP4|ENSG00000107937|+|GTPBP4-201|ENST00000538293||missense_variant|1181G>A|R394Q	GTPBP4	R394Q
10	1058589	MU1985079	G	A	.	.	2	15285	0.0001308472	GTPBP4|ENSG00000107937|+|GTPBP4-202|ENST00000545048||missense_variant|1388G>A|R463Q	GTPBP4	R463Q
10	1060218	MU86661	G	A	.	.	9	15285	0.0005888126	IDI2|ENSG00000148377|1|IDI2-001|ENST00000277517||downstream_gene_variant||	IDI2	NA
10	1060218	MU86661	G	A	.	.	9	15285	0.0005888126	GTPBP4|ENSG00000107937|+|GTPBP4-001|ENST00000360803||missense_variant|1574G>A|R525H	GTPBP4	R525H
10	1060218	MU86661	G	A	.	.	9	15285	0.0005888126	GTPBP4|ENSG00000107937|+|GTPBP4-005|ENST00000483839||exon_variant||	GTPBP4	NA
10	1060218	MU86661	G	A	.	.	9	15285	0.0005888126	GTPBP4|ENSG00000107937|+|GTPBP4-002|ENST00000491635||downstream_gene_variant||	GTPBP4	NA
10	1060218	MU86661	G	A	.	.	9	15285	0.0005888126	GTPBP4|ENSG00000107937|+|GTPBP4-201|ENST00000538293||missense_variant|1226G>A|R409H	GTPBP4	R409H
10	1060218	MU86661	G	A	.	.	9	15285	0.0005888126	GTPBP4|ENSG00000107937|+|GTPBP4-202|ENST00000545048||missense_variant|1433G>A|R478H	GTPBP4	R478H
10	1060250	MU4591170	G	A	.	.	4	15285	0.0002616945	IDI2|ENSG00000148377|1|IDI2-001|ENST00000277517||downstream_gene_variant||	IDI2	NA
10	1060250	MU4591170	G	A	.	.	4	15285	0.0002616945	GTPBP4|ENSG00000107937|+|GTPBP4-001|ENST00000360803||missense_variant|1606G>A|D536N	GTPBP4	D536N
10	1060250	MU4591170	G	A	.	.	4	15285	0.0002616945	GTPBP4|ENSG00000107937|+|GTPBP4-005|ENST00000483839||splice_region_variant||	GTPBP4	NA
10	1060250	MU4591170	G	A	.	.	4	15285	0.0002616945	GTPBP4|ENSG00000107937|+|GTPBP4-002|ENST00000491635||downstream_gene_variant||	GTPBP4	NA
10	1060250	MU4591170	G	A	.	.	4	15285	0.0002616945	GTPBP4|ENSG00000107937|+|GTPBP4-201|ENST00000538293||missense_variant|1258G>A|D420N	GTPBP4	D420N
10	1060250	MU4591170	G	A	.	.	4	15285	0.0002616945	GTPBP4|ENSG00000107937|+|GTPBP4-202|ENST00000545048||missense_variant|1465G>A|D489N	GTPBP4	D489N
10	1061798	MU11141722	C	T	.	.	2	15285	0.0001308472	IDI2|ENSG00000148377|1|IDI2-001|ENST00000277517||downstream_gene_variant||	IDI2	NA
10	1061798	MU11141722	C	T	.	.	2	15285	0.0001308472	GTPBP4|ENSG00000107937|+|GTPBP4-001|ENST00000360803||stop_gained|1714C>T|R572*	GTPBP4	R572*
10	1061798	MU11141722	C	T	.	.	2	15285	0.0001308472	GTPBP4|ENSG00000107937|+|GTPBP4-005|ENST00000483839||exon_variant||	GTPBP4	NA
10	1061798	MU11141722	C	T	.	.	2	15285	0.0001308472	GTPBP4|ENSG00000107937|+|GTPBP4-201|ENST00000538293||stop_gained|1366C>T|R456*	GTPBP4	R456*
10	1061798	MU11141722	C	T	.	.	2	15285	0.0001308472	GTPBP4|ENSG00000107937|+|GTPBP4-202|ENST00000545048||stop_gained|1573C>T|R525*	GTPBP4	R525*
10	1130353	MU65424198	G	T	.	.	2	15285	0.0001308472	WDR37|ENSG00000047056|+|WDR37-002|ENST00000263150||missense_variant|407G>T|S136I	WDR37	S136I
10	1130353	MU65424198	G	T	.	.	2	15285	0.0001308472	WDR37|ENSG00000047056|+|WDR37-001|ENST00000358220||missense_variant|407G>T|S136I	WDR37	S136I
10	1130353	MU65424198	G	T	.	.	2	15285	0.0001308472	WDR37|ENSG00000047056|+|WDR37-004|ENST00000381329||missense_variant|407G>T|S136I	WDR37	S136I
10	1130353	MU65424198	G	T	.	.	2	15285	0.0001308472	WDR37|ENSG00000047056|+|WDR37-005|ENST00000436154||missense_variant|308G>T|S103I	WDR37	S103I
10	1149723	MU29376689	G	T	.	.	2	15285	0.0001308472	WDR37|ENSG00000047056|+|WDR37-002|ENST00000263150||missense_variant|908G>T|R303L	WDR37	R303L
10	1149723	MU29376689	G	T	.	.	2	15285	0.0001308472	WDR37|ENSG00000047056|+|WDR37-001|ENST00000358220||missense_variant|908G>T|R303L	WDR37	R303L
10	1151146	MU1686370	C	T	.	.	2	15285	0.0001308472	WDR37|ENSG00000047056|+|WDR37-002|ENST00000263150||missense_variant|1042C>T|R348C	WDR37	R348C
10	1151146	MU1686370	C	T	.	.	2	15285	0.0001308472	WDR37|ENSG00000047056|+|WDR37-001|ENST00000358220||missense_variant|1042C>T|R348C	WDR37	R348C
10	1313205	MU82658418	G	T	.	.	2	15285	0.0001308472	ADARB2|ENSG00000185736|1|ADARB2-001|ENST00000381312||missense_variant|1137C>A|D379E	ADARB2	D379E
10	1421326	MU80643656	C	T	.	.	2	15285	0.0001308472	ADARB2|ENSG00000185736|1|ADARB2-001|ENST00000381312||missense_variant|130G>A|A44T	ADARB2	A44T
10	1779250	MU4839256	C	T	.	.	2	15285	0.0001308472	ADARB2|ENSG00000185736|1|ADARB2-001|ENST00000381312||missense_variant|95G>A|R32Q	ADARB2	R32Q
10	3124597	MU98505	C	T	.	.	2	15285	0.0001308472	PFKP|ENSG00000067057|+|PFKP-004|ENST00000381075||missense_variant|26C>T|P9L	PFKP	P9L
10	3124597	MU98505	C	T	.	.	2	15285	0.0001308472	PFKP|ENSG00000067057|+|PFKP-003|ENST00000381125||missense_variant|130C>T|R44C	PFKP	R44C
10	3124597	MU98505	C	T	.	.	2	15285	0.0001308472	PFKP|ENSG00000067057|+|PFKP-002|ENST00000407806||missense_variant|16C>T|R6C	PFKP	R6C
10	3124597	MU98505	C	T	.	.	2	15285	0.0001308472	PFKP|ENSG00000067057|+|PFKP-005|ENST00000421751||exon_variant||	PFKP	NA
10	3124597	MU98505	C	T	.	.	2	15285	0.0001308472	PFKP|ENSG00000067057|+|PFKP-012|ENST00000607886||missense_variant|16C>T|R6C	PFKP	R6C
10	3124609	MU137210	C	T	.	.	2	15285	0.0001308472	PFKP|ENSG00000067057|+|PFKP-004|ENST00000381075||missense_variant|38C>T|A13V	PFKP	A13V
10	3124609	MU137210	C	T	.	.	2	15285	0.0001308472	PFKP|ENSG00000067057|+|PFKP-003|ENST00000381125||missense_variant|142C>T|R48C	PFKP	R48C
10	3124609	MU137210	C	T	.	.	2	15285	0.0001308472	PFKP|ENSG00000067057|+|PFKP-002|ENST00000407806||missense_variant|28C>T|R10C	PFKP	R10C
10	3124609	MU137210	C	T	.	.	2	15285	0.0001308472	PFKP|ENSG00000067057|+|PFKP-005|ENST00000421751||exon_variant||	PFKP	NA
10	3124609	MU137210	C	T	.	.	2	15285	0.0001308472	PFKP|ENSG00000067057|+|PFKP-012|ENST00000607886||missense_variant|28C>T|R10C	PFKP	R10C
10	3141488	MU11143473	G	T	.	.	2	15285	0.0001308472	PFKP|ENSG00000067057|+|PFKP-004|ENST00000381075||missense_variant|104G>T|R35L	PFKP	R35L
10	3141488	MU11143473	G	T	.	.	2	15285	0.0001308472	PFKP|ENSG00000067057|+|PFKP-003|ENST00000381125||stop_gained|208G>T|G70*	PFKP	G70*
10	3141488	MU11143473	G	T	.	.	2	15285	0.0001308472	PFKP|ENSG00000067057|+|PFKP-002|ENST00000407806||stop_gained|94G>T|G32*	PFKP	G32*
10	3141488	MU11143473	G	T	.	.	2	15285	0.0001308472	PFKP|ENSG00000067057|+|PFKP-005|ENST00000421751||exon_variant||	PFKP	NA
10	3141488	MU11143473	G	T	.	.	2	15285	0.0001308472	PFKP|ENSG00000067057|+|PFKP-012|ENST00000607886||stop_gained|94G>T|G32*	PFKP	G32*
10	3143603	MU86353180	G	A	.	.	2	15285	0.0001308472	PFKP|ENSG00000067057|+|PFKP-004|ENST00000381075||missense_variant|287G>A|R96Q	PFKP	R96Q
10	3143603	MU86353180	G	A	.	.	2	15285	0.0001308472	PFKP|ENSG00000067057|+|PFKP-003|ENST00000381125||missense_variant|311G>A|R104Q	PFKP	R104Q
10	3143603	MU86353180	G	A	.	.	2	15285	0.0001308472	PFKP|ENSG00000067057|+|PFKP-002|ENST00000407806||missense_variant|197G>A|R66Q	PFKP	R66Q
10	3143603	MU86353180	G	A	.	.	2	15285	0.0001308472	PFKP|ENSG00000067057|+|PFKP-009|ENST00000415005||upstream_gene_variant||	PFKP	NA
10	3143603	MU86353180	G	A	.	.	2	15285	0.0001308472	PFKP|ENSG00000067057|+|PFKP-005|ENST00000421751||exon_variant||	PFKP	NA
10	3143603	MU86353180	G	A	.	.	2	15285	0.0001308472	PFKP|ENSG00000067057|+|PFKP-010|ENST00000460445||upstream_gene_variant||	PFKP	NA
10	3143603	MU86353180	G	A	.	.	2	15285	0.0001308472	PFKP|ENSG00000067057|+|PFKP-008|ENST00000468050||upstream_gene_variant||	PFKP	NA
10	3143603	MU86353180	G	A	.	.	2	15285	0.0001308472	PFKP|ENSG00000067057|+|PFKP-012|ENST00000607886||missense_variant|197G>A|R66Q	PFKP	R66Q
10	3143642	MU82364286	G	T	.	.	2	15285	0.0001308472	PFKP|ENSG00000067057|+|PFKP-004|ENST00000381075||missense_variant|326G>T|R109L	PFKP	R109L
10	3143642	MU82364286	G	T	.	.	2	15285	0.0001308472	PFKP|ENSG00000067057|+|PFKP-003|ENST00000381125||missense_variant|350G>T|R117L	PFKP	R117L
10	3143642	MU82364286	G	T	.	.	2	15285	0.0001308472	PFKP|ENSG00000067057|+|PFKP-002|ENST00000407806||missense_variant|236G>T|R79L	PFKP	R79L
10	3143642	MU82364286	G	T	.	.	2	15285	0.0001308472	PFKP|ENSG00000067057|+|PFKP-009|ENST00000415005||upstream_gene_variant||	PFKP	NA
10	3143642	MU82364286	G	T	.	.	2	15285	0.0001308472	PFKP|ENSG00000067057|+|PFKP-005|ENST00000421751||exon_variant||	PFKP	NA
10	3143642	MU82364286	G	T	.	.	2	15285	0.0001308472	PFKP|ENSG00000067057|+|PFKP-010|ENST00000460445||upstream_gene_variant||	PFKP	NA
10	3143642	MU82364286	G	T	.	.	2	15285	0.0001308472	PFKP|ENSG00000067057|+|PFKP-008|ENST00000468050||upstream_gene_variant||	PFKP	NA
10	3143642	MU82364286	G	T	.	.	2	15285	0.0001308472	PFKP|ENSG00000067057|+|PFKP-012|ENST00000607886||missense_variant|236G>T|R79L	PFKP	R79L
10	3150924	MU135038	G	A	.	.	2	15285	0.0001308472	PFKP|ENSG00000067057|+|PFKP-004|ENST00000381075||missense_variant|878G>A|R293H	PFKP	R293H
10	3150924	MU135038	G	A	.	.	2	15285	0.0001308472	PFKP|ENSG00000067057|+|PFKP-003|ENST00000381125||missense_variant|902G>A|R301H	PFKP	R301H
10	3150924	MU135038	G	A	.	.	2	15285	0.0001308472	PFKP|ENSG00000067057|+|PFKP-002|ENST00000407806||downstream_gene_variant||	PFKP	NA
10	3150924	MU135038	G	A	.	.	2	15285	0.0001308472	PFKP|ENSG00000067057|+|PFKP-011|ENST00000413079||upstream_gene_variant||	PFKP	NA
10	3150924	MU135038	G	A	.	.	2	15285	0.0001308472	PFKP|ENSG00000067057|+|PFKP-009|ENST00000415005||missense_variant|254G>A|R85H	PFKP	R85H
10	3150924	MU135038	G	A	.	.	2	15285	0.0001308472	PFKP|ENSG00000067057|+|PFKP-005|ENST00000421751||downstream_gene_variant||	PFKP	NA
10	3150924	MU135038	G	A	.	.	2	15285	0.0001308472	PFKP|ENSG00000067057|+|PFKP-010|ENST00000460445||downstream_gene_variant||	PFKP	NA
10	3150924	MU135038	G	A	.	.	2	15285	0.0001308472	PFKP|ENSG00000067057|+|PFKP-008|ENST00000468050||missense_variant|254G>A|R85H	PFKP	R85H
10	3167391	MU64095089	G	C	.	.	2	15285	0.0001308472	PFKP|ENSG00000067057|+|PFKP-007|ENST00000381072||upstream_gene_variant||	PFKP	NA
10	3167391	MU64095089	G	C	.	.	2	15285	0.0001308472	PFKP|ENSG00000067057|+|PFKP-004|ENST00000381075||intron_variant||	PFKP	NA
10	3167391	MU64095089	G	C	.	.	2	15285	0.0001308472	PFKP|ENSG00000067057|+|PFKP-003|ENST00000381125||intron_variant||	PFKP	NA
10	3167391	MU64095089	G	C	.	.	2	15285	0.0001308472	PFKP|ENSG00000067057|+|PFKP-011|ENST00000413079||missense_variant|322G>C|G108R	PFKP	G108R
10	3167422	MU83042993	G	T	.	.	2	15285	0.0001308472	PFKP|ENSG00000067057|+|PFKP-007|ENST00000381072||upstream_gene_variant||	PFKP	NA
10	3167422	MU83042993	G	T	.	.	2	15285	0.0001308472	PFKP|ENSG00000067057|+|PFKP-004|ENST00000381075||intron_variant||	PFKP	NA
10	3167422	MU83042993	G	T	.	.	2	15285	0.0001308472	PFKP|ENSG00000067057|+|PFKP-003|ENST00000381125||intron_variant||	PFKP	NA
10	3167422	MU83042993	G	T	.	.	2	15285	0.0001308472	PFKP|ENSG00000067057|+|PFKP-011|ENST00000413079||missense_variant|353G>T|G118V	PFKP	G118V
10	3824115	MU1900964	C	T	.	.	2	15285	0.0001308472	KLF6|ENSG00000067082|1|KLF6-004|ENST00000173785||exon_variant||	KLF6	NA
10	3824115	MU1900964	C	T	.	.	2	15285	0.0001308472	KLF6|ENSG00000067082|1|KLF6-003|ENST00000380946||exon_variant||	KLF6	NA
10	3824115	MU1900964	C	T	.	.	2	15285	0.0001308472	KLF6|ENSG00000067082|1|KLF6-005|ENST00000461124||upstream_gene_variant||	KLF6	NA
10	3824115	MU1900964	C	T	.	.	2	15285	0.0001308472	KLF6|ENSG00000067082|1|KLF6-002|ENST00000469435||missense_variant|394G>A|E132K	KLF6	E132K
10	3824115	MU1900964	C	T	.	.	2	15285	0.0001308472	KLF6|ENSG00000067082|1|KLF6-006|ENST00000492125||upstream_gene_variant||	KLF6	NA
10	3824115	MU1900964	C	T	.	.	2	15285	0.0001308472	KLF6|ENSG00000067082|1|KLF6-001|ENST00000497571||missense_variant|394G>A|E132K	KLF6	E132K
10	3824115	MU1900964	C	T	.	.	2	15285	0.0001308472	KLF6|ENSG00000067082|1|KLF6-201|ENST00000542957||missense_variant|394G>A|E132K	KLF6	E132K
10	4867223	MU46433868	G	A	.	.	2	15285	0.0001308472	AKR1E2|ENSG00000165568|+|AKR1E2-006|ENST00000298375||upstream_gene_variant||	AKR1E2	NA
10	4867223	MU46433868	G	A	.	.	2	15285	0.0001308472	AKR1E2|ENSG00000165568|+|AKR1E2-014|ENST00000334019||upstream_gene_variant||	AKR1E2	NA
10	4867223	MU46433868	G	A	.	.	2	15285	0.0001308472	AKR1E2|ENSG00000165568|+|AKR1E2-010|ENST00000345253||upstream_gene_variant||	AKR1E2	NA
10	4867223	MU46433868	G	A	.	.	2	15285	0.0001308472	AKR1E2|ENSG00000165568|+|AKR1E2-003|ENST00000462718||intron_variant||	AKR1E2	NA
10	4867223	MU46433868	G	A	.	.	2	15285	0.0001308472	AKR1E2|ENSG00000165568|+|AKR1E2-002|ENST00000463345||upstream_gene_variant||	AKR1E2	NA
10	4867223	MU46433868	G	A	.	.	2	15285	0.0001308472	AKR1E2|ENSG00000165568|+|AKR1E2-004|ENST00000474119||upstream_gene_variant||	AKR1E2	NA
10	4867223	MU46433868	G	A	.	.	2	15285	0.0001308472	AKR1E2|ENSG00000165568|+|AKR1E2-008|ENST00000525281||upstream_gene_variant||	AKR1E2	NA
10	4867223	MU46433868	G	A	.	.	2	15285	0.0001308472	AKR1E2|ENSG00000165568|+|AKR1E2-011|ENST00000525627||upstream_gene_variant||	AKR1E2	NA
10	4867223	MU46433868	G	A	.	.	2	15285	0.0001308472	AKR1E2|ENSG00000165568|+|AKR1E2-009|ENST00000532248||upstream_gene_variant||	AKR1E2	NA
10	4867223	MU46433868	G	A	.	.	2	15285	0.0001308472	AKR1E2|ENSG00000165568|+|AKR1E2-007|ENST00000533295||missense_variant|44G>A|R15H	AKR1E2	R15H
10	4873008	MU600896	C	T	.	.	2	15285	0.0001308472	AKR1E2|ENSG00000165568|+|AKR1E2-006|ENST00000298375||missense_variant|181C>T|R61W	AKR1E2	R61W
10	4873008	MU600896	C	T	.	.	2	15285	0.0001308472	AKR1E2|ENSG00000165568|+|AKR1E2-014|ENST00000334019||missense_variant|181C>T|R61W	AKR1E2	R61W
10	4873008	MU600896	C	T	.	.	2	15285	0.0001308472	AKR1E2|ENSG00000165568|+|AKR1E2-010|ENST00000345253||missense_variant|181C>T|R61W	AKR1E2	R61W
10	4873008	MU600896	C	T	.	.	2	15285	0.0001308472	AKR1E2|ENSG00000165568|+|AKR1E2-001|ENST00000441590||upstream_gene_variant||	AKR1E2	NA
10	4873008	MU600896	C	T	.	.	2	15285	0.0001308472	AKR1E2|ENSG00000165568|+|AKR1E2-003|ENST00000462718||exon_variant||	AKR1E2	NA
10	4873008	MU600896	C	T	.	.	2	15285	0.0001308472	AKR1E2|ENSG00000165568|+|AKR1E2-002|ENST00000463345||exon_variant||	AKR1E2	NA
10	4873008	MU600896	C	T	.	.	2	15285	0.0001308472	AKR1E2|ENSG00000165568|+|AKR1E2-004|ENST00000474119||5_prime_UTR_premature_start_codon_gain_variant||	AKR1E2	NA
10	4873008	MU600896	C	T	.	.	2	15285	0.0001308472	AKR1E2|ENSG00000165568|+|AKR1E2-008|ENST00000525281||exon_variant||	AKR1E2	NA
10	4873008	MU600896	C	T	.	.	2	15285	0.0001308472	AKR1E2|ENSG00000165568|+|AKR1E2-012|ENST00000525572||upstream_gene_variant||	AKR1E2	NA
10	4873008	MU600896	C	T	.	.	2	15285	0.0001308472	AKR1E2|ENSG00000165568|+|AKR1E2-011|ENST00000525627||intron_variant||	AKR1E2	NA
10	4873008	MU600896	C	T	.	.	2	15285	0.0001308472	AKR1E2|ENSG00000165568|+|AKR1E2-009|ENST00000532248||missense_variant|181C>T|R61W	AKR1E2	R61W
10	4873008	MU600896	C	T	.	.	2	15285	0.0001308472	AKR1E2|ENSG00000165568|+|AKR1E2-007|ENST00000533295||missense_variant|193C>T|R65W	AKR1E2	R65W
10	4875551	MU4561104	A	C	.	.	6	15285	0.0003925417	AKR1E2|ENSG00000165568|+|AKR1E2-006|ENST00000298375||missense_variant|217A>C|T73P	AKR1E2	T73P
10	4875551	MU4561104	A	C	.	.	6	15285	0.0003925417	AKR1E2|ENSG00000165568|+|AKR1E2-014|ENST00000334019||missense_variant|217A>C|T73P	AKR1E2	T73P
10	4875551	MU4561104	A	C	.	.	6	15285	0.0003925417	AKR1E2|ENSG00000165568|+|AKR1E2-010|ENST00000345253||missense_variant|217A>C|T73P	AKR1E2	T73P
10	4875551	MU4561104	A	C	.	.	6	15285	0.0003925417	AKR1E2|ENSG00000165568|+|AKR1E2-001|ENST00000441590||exon_variant||	AKR1E2	NA
10	4875551	MU4561104	A	C	.	.	6	15285	0.0003925417	AKR1E2|ENSG00000165568|+|AKR1E2-003|ENST00000462718||exon_variant||	AKR1E2	NA
10	4875551	MU4561104	A	C	.	.	6	15285	0.0003925417	AKR1E2|ENSG00000165568|+|AKR1E2-002|ENST00000463345||exon_variant||	AKR1E2	NA
10	4875551	MU4561104	A	C	.	.	6	15285	0.0003925417	AKR1E2|ENSG00000165568|+|AKR1E2-004|ENST00000474119||5_prime_UTR_variant||	AKR1E2	NA
10	4875551	MU4561104	A	C	.	.	6	15285	0.0003925417	AKR1E2|ENSG00000165568|+|AKR1E2-008|ENST00000525281||intron_variant||	AKR1E2	NA
10	4875551	MU4561104	A	C	.	.	6	15285	0.0003925417	AKR1E2|ENSG00000165568|+|AKR1E2-012|ENST00000525572||upstream_gene_variant||	AKR1E2	NA
10	4875551	MU4561104	A	C	.	.	6	15285	0.0003925417	AKR1E2|ENSG00000165568|+|AKR1E2-011|ENST00000525627||exon_variant||	AKR1E2	NA
10	4875551	MU4561104	A	C	.	.	6	15285	0.0003925417	AKR1E2|ENSG00000165568|+|AKR1E2-009|ENST00000532248||missense_variant|217A>C|T73P	AKR1E2	T73P
10	4875551	MU4561104	A	C	.	.	6	15285	0.0003925417	AKR1E2|ENSG00000165568|+|AKR1E2-007|ENST00000533295||missense_variant|229A>C|T77P	AKR1E2	T77P
10	4875591	MU82268321	A	G	.	.	6	15285	0.0003925417	AKR1E2|ENSG00000165568|+|AKR1E2-006|ENST00000298375||missense_variant|257A>G|K86R	AKR1E2	K86R
10	4875591	MU82268321	A	G	.	.	6	15285	0.0003925417	AKR1E2|ENSG00000165568|+|AKR1E2-014|ENST00000334019||missense_variant|257A>G|K86R	AKR1E2	K86R
10	4875591	MU82268321	A	G	.	.	6	15285	0.0003925417	AKR1E2|ENSG00000165568|+|AKR1E2-010|ENST00000345253||missense_variant|257A>G|K86R	AKR1E2	K86R
10	4875591	MU82268321	A	G	.	.	6	15285	0.0003925417	AKR1E2|ENSG00000165568|+|AKR1E2-001|ENST00000441590||exon_variant||	AKR1E2	NA
10	4875591	MU82268321	A	G	.	.	6	15285	0.0003925417	AKR1E2|ENSG00000165568|+|AKR1E2-003|ENST00000462718||exon_variant||	AKR1E2	NA
10	4875591	MU82268321	A	G	.	.	6	15285	0.0003925417	AKR1E2|ENSG00000165568|+|AKR1E2-002|ENST00000463345||exon_variant||	AKR1E2	NA
10	4875591	MU82268321	A	G	.	.	6	15285	0.0003925417	AKR1E2|ENSG00000165568|+|AKR1E2-004|ENST00000474119||5_prime_UTR_variant||	AKR1E2	NA
10	4875591	MU82268321	A	G	.	.	6	15285	0.0003925417	AKR1E2|ENSG00000165568|+|AKR1E2-008|ENST00000525281||intron_variant||	AKR1E2	NA
10	4875591	MU82268321	A	G	.	.	6	15285	0.0003925417	AKR1E2|ENSG00000165568|+|AKR1E2-012|ENST00000525572||upstream_gene_variant||	AKR1E2	NA
10	4875591	MU82268321	A	G	.	.	6	15285	0.0003925417	AKR1E2|ENSG00000165568|+|AKR1E2-011|ENST00000525627||exon_variant||	AKR1E2	NA
10	4875591	MU82268321	A	G	.	.	6	15285	0.0003925417	AKR1E2|ENSG00000165568|+|AKR1E2-009|ENST00000532248||missense_variant|257A>G|K86R	AKR1E2	K86R
10	4875591	MU82268321	A	G	.	.	6	15285	0.0003925417	AKR1E2|ENSG00000165568|+|AKR1E2-007|ENST00000533295||missense_variant|269A>G|K90R	AKR1E2	K90R
10	4879651	MU83501068	G	T	.	.	2	15285	0.0001308472	AKR1E2|ENSG00000165568|+|AKR1E2-006|ENST00000298375||missense_variant|460G>T|A154S	AKR1E2	A154S
10	4879651	MU83501068	G	T	.	.	2	15285	0.0001308472	AKR1E2|ENSG00000165568|+|AKR1E2-014|ENST00000334019||missense_variant|460G>T|A154S	AKR1E2	A154S
10	4879651	MU83501068	G	T	.	.	2	15285	0.0001308472	AKR1E2|ENSG00000165568|+|AKR1E2-010|ENST00000345253||intron_variant||	AKR1E2	NA
10	4879651	MU83501068	G	T	.	.	2	15285	0.0001308472	AKR1E2|ENSG00000165568|+|AKR1E2-001|ENST00000441590||splice_region_variant||	AKR1E2	NA
10	4879651	MU83501068	G	T	.	.	2	15285	0.0001308472	AKR1E2|ENSG00000165568|+|AKR1E2-003|ENST00000462718||splice_region_variant||	AKR1E2	NA
10	4879651	MU83501068	G	T	.	.	2	15285	0.0001308472	AKR1E2|ENSG00000165568|+|AKR1E2-002|ENST00000463345||splice_region_variant||	AKR1E2	NA
10	4879651	MU83501068	G	T	.	.	2	15285	0.0001308472	AKR1E2|ENSG00000165568|+|AKR1E2-004|ENST00000474119||splice_region_variant||	AKR1E2	NA
10	4879651	MU83501068	G	T	.	.	2	15285	0.0001308472	AKR1E2|ENSG00000165568|+|AKR1E2-005|ENST00000487985||upstream_gene_variant||	AKR1E2	NA
10	4879651	MU83501068	G	T	.	.	2	15285	0.0001308472	AKR1E2|ENSG00000165568|+|AKR1E2-008|ENST00000525281||splice_region_variant||	AKR1E2	NA
10	4879651	MU83501068	G	T	.	.	2	15285	0.0001308472	AKR1E2|ENSG00000165568|+|AKR1E2-012|ENST00000525572||splice_region_variant||	AKR1E2	NA
10	4879651	MU83501068	G	T	.	.	2	15285	0.0001308472	AKR1E2|ENSG00000165568|+|AKR1E2-011|ENST00000525627||exon_variant||	AKR1E2	NA
10	4879651	MU83501068	G	T	.	.	2	15285	0.0001308472	AKR1E2|ENSG00000165568|+|AKR1E2-009|ENST00000532248||missense_variant|460G>T|A154S	AKR1E2	A154S
10	4879651	MU83501068	G	T	.	.	2	15285	0.0001308472	AKR1E2|ENSG00000165568|+|AKR1E2-007|ENST00000533295||missense_variant|472G>T|A158S	AKR1E2	A158S
10	5040914	MU36212103	C	T	.	.	2	15285	0.0001308472	AKR1C2|ENSG00000151632|1|AKR1C2-001|ENST00000380753||missense_variant|473G>A|G158E	AKR1C2	G158E
10	5040914	MU36212103	C	T	.	.	2	15285	0.0001308472	AKR1C2|ENSG00000151632|1|AKR1C2-201|ENST00000407674||missense_variant|473G>A|G158E	AKR1C2	G158E
10	5040914	MU36212103	C	T	.	.	2	15285	0.0001308472	AKR1C2|ENSG00000151632|1|AKR1C2-003|ENST00000421196||missense_variant|395G>A|G132E	AKR1C2	G132E
10	5040914	MU36212103	C	T	.	.	2	15285	0.0001308472	RP11-499O7.7|ENSG00000224251|+|RP11-499O7.7-001|ENST00000440414||downstream_gene_variant||	RP11-499O7.7	NA
10	5040914	MU36212103	C	T	.	.	2	15285	0.0001308472	RP11-499O7.7|ENSG00000224251|+|RP11-499O7.7-002|ENST00000451575||downstream_gene_variant||	RP11-499O7.7	NA
10	5040914	MU36212103	C	T	.	.	2	15285	0.0001308472	AKR1C2|ENSG00000151632|1|AKR1C2-202|ENST00000455190||downstream_gene_variant||	AKR1C2	NA
10	5040914	MU36212103	C	T	.	.	2	15285	0.0001308472	AKR1C2|ENSG00000151632|1|AKR1C2-002|ENST00000460124||exon_variant||	AKR1C2	NA
10	5040914	MU36212103	C	T	.	.	2	15285	0.0001308472	AKR1C2|ENSG00000151632|1|AKR1C2-005|ENST00000604184||downstream_gene_variant||	AKR1C2	NA
10	5040914	MU36212103	C	T	.	.	2	15285	0.0001308472	AKR1C2|ENSG00000151632|1|AKR1C2-007|ENST00000604507||missense_variant|473G>A|G158E	AKR1C2	G158E
10	5041445	MU1935785	C	A	.	.	2	15285	0.0001308472	AKR1C2|ENSG00000151632|1|AKR1C2-001|ENST00000380753||missense_variant|394G>T|D132Y	AKR1C2	D132Y
10	5041445	MU1935785	C	A	.	.	2	15285	0.0001308472	AKR1C2|ENSG00000151632|1|AKR1C2-201|ENST00000407674||missense_variant|394G>T|D132Y	AKR1C2	D132Y
10	5041445	MU1935785	C	A	.	.	2	15285	0.0001308472	AKR1C2|ENSG00000151632|1|AKR1C2-003|ENST00000421196||intron_variant||	AKR1C2	NA
10	5041445	MU1935785	C	A	.	.	2	15285	0.0001308472	RP11-499O7.7|ENSG00000224251|+|RP11-499O7.7-001|ENST00000440414||downstream_gene_variant||	RP11-499O7.7	NA
10	5041445	MU1935785	C	A	.	.	2	15285	0.0001308472	RP11-499O7.7|ENSG00000224251|+|RP11-499O7.7-002|ENST00000451575||downstream_gene_variant||	RP11-499O7.7	NA
10	5041445	MU1935785	C	A	.	.	2	15285	0.0001308472	AKR1C2|ENSG00000151632|1|AKR1C2-202|ENST00000455190||downstream_gene_variant||	AKR1C2	NA
10	5041445	MU1935785	C	A	.	.	2	15285	0.0001308472	AKR1C2|ENSG00000151632|1|AKR1C2-002|ENST00000460124||exon_variant||	AKR1C2	NA
10	5041445	MU1935785	C	A	.	.	2	15285	0.0001308472	AKR1C2|ENSG00000151632|1|AKR1C2-005|ENST00000604184||downstream_gene_variant||	AKR1C2	NA
10	5041445	MU1935785	C	A	.	.	2	15285	0.0001308472	AKR1C2|ENSG00000151632|1|AKR1C2-007|ENST00000604507||missense_variant|394G>T|D132Y	AKR1C2	D132Y
10	5042756	MU4436073	G	A	.	.	2	15285	0.0001308472	AKR1C2|ENSG00000151632|1|AKR1C2-001|ENST00000380753||missense_variant|355C>T|P119S	AKR1C2	P119S
10	5042756	MU4436073	G	A	.	.	2	15285	0.0001308472	AKR1C2|ENSG00000151632|1|AKR1C2-201|ENST00000407674||missense_variant|355C>T|P119S	AKR1C2	P119S
10	5042756	MU4436073	G	A	.	.	2	15285	0.0001308472	AKR1C2|ENSG00000151632|1|AKR1C2-003|ENST00000421196||missense_variant|355C>T|P119S	AKR1C2	P119S
10	5042756	MU4436073	G	A	.	.	2	15285	0.0001308472	RP11-499O7.7|ENSG00000224251|+|RP11-499O7.7-001|ENST00000440414||downstream_gene_variant||	RP11-499O7.7	NA
10	5042756	MU4436073	G	A	.	.	2	15285	0.0001308472	RP11-499O7.7|ENSG00000224251|+|RP11-499O7.7-002|ENST00000451575||downstream_gene_variant||	RP11-499O7.7	NA
10	5042756	MU4436073	G	A	.	.	2	15285	0.0001308472	AKR1C2|ENSG00000151632|1|AKR1C2-202|ENST00000455190||missense_variant|355C>T|P119S	AKR1C2	P119S
10	5042756	MU4436073	G	A	.	.	2	15285	0.0001308472	U8|ENSG00000239148|+|U8.22-201|ENST00000459141||upstream_gene_variant||	U8	NA
10	5042756	MU4436073	G	A	.	.	2	15285	0.0001308472	AKR1C2|ENSG00000151632|1|AKR1C2-002|ENST00000460124||exon_variant||	AKR1C2	NA
10	5042756	MU4436073	G	A	.	.	2	15285	0.0001308472	AKR1C2|ENSG00000151632|1|AKR1C2-005|ENST00000604184||exon_variant||	AKR1C2	NA
10	5042756	MU4436073	G	A	.	.	2	15285	0.0001308472	AKR1C2|ENSG00000151632|1|AKR1C2-007|ENST00000604507||missense_variant|355C>T|P119S	AKR1C2	P119S
10	5149682	MU4367049	C	T	.	.	2	15285	0.0001308472	AKR1C3|ENSG00000196139|+|AKR1C3-001|ENST00000380554||missense_variant|959C>T|S320L	AKR1C3	S320L
10	5149682	MU4367049	C	T	.	.	2	15285	0.0001308472	AKR1C3|ENSG00000196139|+|AKR1C3-201|ENST00000439082||missense_variant|602C>T|S201L	AKR1C3	S201L
10	5149682	MU4367049	C	T	.	.	2	15285	0.0001308472	AKR1C3|ENSG00000196139|+|AKR1C3-010|ENST00000603484||exon_variant||	AKR1C3	NA
10	5149682	MU4367049	C	T	.	.	2	15285	0.0001308472	AKR1C3|ENSG00000196139|+|AKR1C3-006|ENST00000605149||missense_variant|890C>T|S297L	AKR1C3	S297L
10	5149687	MU4380845	G	A	.	.	3	15285	0.0001962709	AKR1C3|ENSG00000196139|+|AKR1C3-001|ENST00000380554||missense_variant|964G>A|E322K	AKR1C3	E322K
10	5149687	MU4380845	G	A	.	.	3	15285	0.0001962709	AKR1C3|ENSG00000196139|+|AKR1C3-201|ENST00000439082||missense_variant|607G>A|E203K	AKR1C3	E203K
10	5149687	MU4380845	G	A	.	.	3	15285	0.0001962709	AKR1C3|ENSG00000196139|+|AKR1C3-010|ENST00000603484||exon_variant||	AKR1C3	NA
10	5149687	MU4380845	G	A	.	.	3	15285	0.0001962709	AKR1C3|ENSG00000196139|+|AKR1C3-006|ENST00000605149||missense_variant|895G>A|E299K	AKR1C3	E299K
10	5202777	MU55588083	C	T	.	.	2	15285	0.0001308472	AKR1CL1|ENSG00000196326|1|AKR1CL1-201|ENST00000334314||downstream_gene_variant||	AKR1CL1	NA
10	5202777	MU55588083	C	T	.	.	2	15285	0.0001308472	AKR1CL1|ENSG00000196326|1|AKR1CL1-003|ENST00000465430||upstream_gene_variant||	AKR1CL1	NA
10	5202777	MU55588083	C	T	.	.	2	15285	0.0001308472	AKR1CL1|ENSG00000196326|1|AKR1CL1-004|ENST00000472691||exon_variant||	AKR1CL1	NA
10	5202777	MU55588083	C	T	.	.	2	15285	0.0001308472	AKR1CL1|ENSG00000196326|1|AKR1CL1-002|ENST00000473890||upstream_gene_variant||	AKR1CL1	NA
10	5202777	MU55588083	C	T	.	.	2	15285	0.0001308472	AKR1CL1|ENSG00000196326|1|AKR1CL1-001|ENST00000488756||missense_variant|454G>A|E152K	AKR1CL1	E152K
10	5204836	MU4414056	C	T	.	.	3	15285	0.0001962709	AKR1CL1|ENSG00000196326|1|AKR1CL1-201|ENST00000334314||missense_variant|241G>A|E81K	AKR1CL1	E81K
10	5204836	MU4414056	C	T	.	.	3	15285	0.0001962709	AKR1CL1|ENSG00000196326|1|AKR1CL1-003|ENST00000465430||upstream_gene_variant||	AKR1CL1	NA
10	5204836	MU4414056	C	T	.	.	3	15285	0.0001962709	AKR1CL1|ENSG00000196326|1|AKR1CL1-004|ENST00000472691||exon_variant||	AKR1CL1	NA
10	5204836	MU4414056	C	T	.	.	3	15285	0.0001962709	AKR1CL1|ENSG00000196326|1|AKR1CL1-002|ENST00000473890||upstream_gene_variant||	AKR1CL1	NA
10	5204836	MU4414056	C	T	.	.	3	15285	0.0001962709	AKR1CL1|ENSG00000196326|1|AKR1CL1-001|ENST00000488756||missense_variant|241G>A|E81K	AKR1CL1	E81K
10	5204841	MU4539812	C	T	.	.	2	15285	0.0001308472	AKR1CL1|ENSG00000196326|1|AKR1CL1-201|ENST00000334314||missense_variant|236G>A|R79K	AKR1CL1	R79K
10	5204841	MU4539812	C	T	.	.	2	15285	0.0001308472	AKR1CL1|ENSG00000196326|1|AKR1CL1-003|ENST00000465430||upstream_gene_variant||	AKR1CL1	NA
10	5204841	MU4539812	C	T	.	.	2	15285	0.0001308472	AKR1CL1|ENSG00000196326|1|AKR1CL1-004|ENST00000472691||exon_variant||	AKR1CL1	NA
10	5204841	MU4539812	C	T	.	.	2	15285	0.0001308472	AKR1CL1|ENSG00000196326|1|AKR1CL1-002|ENST00000473890||upstream_gene_variant||	AKR1CL1	NA
10	5204841	MU4539812	C	T	.	.	2	15285	0.0001308472	AKR1CL1|ENSG00000196326|1|AKR1CL1-001|ENST00000488756||missense_variant|236G>A|R79K	AKR1CL1	R79K
10	5204928	MU32789172	C	T	.	.	6	15285	0.0003925417	AKR1CL1|ENSG00000196326|1|AKR1CL1-201|ENST00000334314||missense_variant|149G>A|R50H	AKR1CL1	R50H
10	5204928	MU32789172	C	T	.	.	6	15285	0.0003925417	AKR1CL1|ENSG00000196326|1|AKR1CL1-003|ENST00000465430||upstream_gene_variant||	AKR1CL1	NA
10	5204928	MU32789172	C	T	.	.	6	15285	0.0003925417	AKR1CL1|ENSG00000196326|1|AKR1CL1-004|ENST00000472691||exon_variant||	AKR1CL1	NA
10	5204928	MU32789172	C	T	.	.	6	15285	0.0003925417	AKR1CL1|ENSG00000196326|1|AKR1CL1-002|ENST00000473890||upstream_gene_variant||	AKR1CL1	NA
10	5204928	MU32789172	C	T	.	.	6	15285	0.0003925417	AKR1CL1|ENSG00000196326|1|AKR1CL1-001|ENST00000488756||missense_variant|149G>A|R50H	AKR1CL1	R50H
10	5254979	MU592794	C	A	.	.	2	15285	0.0001308472	AKR1C4|ENSG00000198610|+|AKR1C4-201|ENST00000263126||missense_variant|703C>A|L235I	AKR1C4	L235I
10	5254979	MU592794	C	A	.	.	2	15285	0.0001308472	AKR1C4|ENSG00000198610|+|AKR1C4-001|ENST00000380448||missense_variant|703C>A|L235I	AKR1C4	L235I
10	5255025	MU81874509	A	G	.	.	5	15285	0.0003271181	AKR1C4|ENSG00000198610|+|AKR1C4-201|ENST00000263126||missense_variant|749A>G|Q250R	AKR1C4	Q250R
10	5255025	MU81874509	A	G	.	.	5	15285	0.0003271181	AKR1C4|ENSG00000198610|+|AKR1C4-001|ENST00000380448||missense_variant|749A>G|Q250R	AKR1C4	Q250R
10	5255064	MU152112	G	A	.	.	2	15285	0.0001308472	AKR1C4|ENSG00000198610|+|AKR1C4-201|ENST00000263126||missense_variant|788G>A|R263H	AKR1C4	R263H
10	5255064	MU152112	G	A	.	.	2	15285	0.0001308472	AKR1C4|ENSG00000198610|+|AKR1C4-001|ENST00000380448||missense_variant|788G>A|R263H	AKR1C4	R263H
10	5255103	MU81815272	G	T	.	.	2	15285	0.0001308472	AKR1C4|ENSG00000198610|+|AKR1C4-201|ENST00000263126||missense_variant|827G>T|R276L	AKR1C4	R276L
10	5255103	MU81815272	G	T	.	.	2	15285	0.0001308472	AKR1C4|ENSG00000198610|+|AKR1C4-001|ENST00000380448||missense_variant|827G>T|R276L	AKR1C4	R276L
10	5258737	MU4539855	C	T	.	.	2	15285	0.0001308472	AKR1C4|ENSG00000198610|+|AKR1C4-201|ENST00000263126||stop_gained|910C>T|R304*	AKR1C4	R304*
10	5258737	MU4539855	C	T	.	.	2	15285	0.0001308472	AKR1C4|ENSG00000198610|+|AKR1C4-001|ENST00000380448||stop_gained|910C>T|R304*	AKR1C4	R304*
10	5260682	MU156595	C	G	.	.	4	15285	0.0002616945	AKR1C4|ENSG00000198610|+|AKR1C4-201|ENST00000263126||missense_variant|931C>G|L311V	AKR1C4	L311V
10	5260682	MU156595	C	G	.	.	4	15285	0.0002616945	AKR1C4|ENSG00000198610|+|AKR1C4-001|ENST00000380448||missense_variant|931C>G|L311V	AKR1C4	L311V
10	5415954	MU676304	A	G	.	.	6	15285	0.0003925417	UCN3|ENSG00000178473|+|UCN3-001|ENST00000380433||missense_variant|271A>G|R91G	UCN3	R91G
10	5416036	MU65437217	C	G	.	.	2	15285	0.0001308472	UCN3|ENSG00000178473|+|UCN3-001|ENST00000380433||missense_variant|353C>G|T118S	UCN3	T118S
10	5435682	MU1887964	C	T	.	.	3	15285	0.0001962709	TUBAL3|ENSG00000178462|1|TUBAL3-001|ENST00000380419||missense_variant|1139G>A|R380Q	TUBAL3	R380Q
10	5435682	MU1887964	C	T	.	.	3	15285	0.0001962709	TUBAL3|ENSG00000178462|1|TUBAL3-002|ENST00000479328||missense_variant|1019G>A|R340Q	TUBAL3	R340Q
10	5435781	MU1344503	G	A	.	.	2	15285	0.0001308472	TUBAL3|ENSG00000178462|1|TUBAL3-001|ENST00000380419||missense_variant|1040C>T|S347F	TUBAL3	S347F
10	5435781	MU1344503	G	A	.	.	2	15285	0.0001308472	TUBAL3|ENSG00000178462|1|TUBAL3-002|ENST00000479328||missense_variant|920C>T|S307F	TUBAL3	S307F
10	5435823	MU14813373	T	C	.	.	7	15285	0.0004579653	TUBAL3|ENSG00000178462|1|TUBAL3-001|ENST00000380419||missense_variant|998A>G|K333R	TUBAL3	K333R
10	5435823	MU14813373	T	C	.	.	7	15285	0.0004579653	TUBAL3|ENSG00000178462|1|TUBAL3-002|ENST00000479328||missense_variant|878A>G|K293R	TUBAL3	K293R
10	5435860	MU4425520	C	T	.	.	2	15285	0.0001308472	TUBAL3|ENSG00000178462|1|TUBAL3-001|ENST00000380419||missense_variant|961G>A|A321T	TUBAL3	A321T
10	5435860	MU4425520	C	T	.	.	2	15285	0.0001308472	TUBAL3|ENSG00000178462|1|TUBAL3-002|ENST00000479328||missense_variant|841G>A|A281T	TUBAL3	A281T
10	5435983	MU147413	C	T	.	.	2	15285	0.0001308472	TUBAL3|ENSG00000178462|1|TUBAL3-001|ENST00000380419||missense_variant|838G>A|A280T	TUBAL3	A280T
10	5435983	MU147413	C	T	.	.	2	15285	0.0001308472	TUBAL3|ENSG00000178462|1|TUBAL3-002|ENST00000479328||missense_variant|718G>A|A240T	TUBAL3	A240T
10	5436157	MU4383354	G	A	.	.	2	15285	0.0001308472	TUBAL3|ENSG00000178462|1|TUBAL3-001|ENST00000380419||missense_variant|664C>T|R222C	TUBAL3	R222C
10	5436157	MU4383354	G	A	.	.	2	15285	0.0001308472	TUBAL3|ENSG00000178462|1|TUBAL3-002|ENST00000479328||missense_variant|544C>T|R182C	TUBAL3	R182C
10	5436308	MU103076	C	A	.	.	2	15285	0.0001308472	TUBAL3|ENSG00000178462|1|TUBAL3-001|ENST00000380419||missense_variant|513G>T|K171N	TUBAL3	K171N
10	5436308	MU103076	C	A	.	.	2	15285	0.0001308472	TUBAL3|ENSG00000178462|1|TUBAL3-002|ENST00000479328||missense_variant|393G>T|K131N	TUBAL3	K131N
10	5436411	MU4420212	C	T	.	.	2	15285	0.0001308472	TUBAL3|ENSG00000178462|1|TUBAL3-001|ENST00000380419||missense_variant|410G>A|G137D	TUBAL3	G137D
10	5436411	MU4420212	C	T	.	.	2	15285	0.0001308472	TUBAL3|ENSG00000178462|1|TUBAL3-002|ENST00000479328||missense_variant|290G>A|G97D	TUBAL3	G97D
10	5437300	MU82365344	G	T	.	.	2	15285	0.0001308472	TUBAL3|ENSG00000178462|1|TUBAL3-001|ENST00000380419||missense_variant|386C>A|T129N	TUBAL3	T129N
10	5437300	MU82365344	G	T	.	.	2	15285	0.0001308472	TUBAL3|ENSG00000178462|1|TUBAL3-002|ENST00000479328||missense_variant|266C>A|T89N	TUBAL3	T89N
10	5437355	MU4855228	C	T	.	.	2	15285	0.0001308472	TUBAL3|ENSG00000178462|1|TUBAL3-001|ENST00000380419||missense_variant|331G>A|A111T	TUBAL3	A111T
10	5437355	MU4855228	C	T	.	.	2	15285	0.0001308472	TUBAL3|ENSG00000178462|1|TUBAL3-002|ENST00000479328||missense_variant|211G>A|A71T	TUBAL3	A71T
10	5437436	MU4395011	C	T	.	.	2	15285	0.0001308472	TUBAL3|ENSG00000178462|1|TUBAL3-001|ENST00000380419||missense_variant|250G>A|G84R	TUBAL3	G84R
10	5437436	MU4395011	C	T	.	.	2	15285	0.0001308472	TUBAL3|ENSG00000178462|1|TUBAL3-002|ENST00000479328||missense_variant|130G>A|G44R	TUBAL3	G44R
10	5442885	MU614472	C	T	.	.	2	15285	0.0001308472	TUBAL3|ENSG00000178462|1|TUBAL3-001|ENST00000380419||missense_variant|169G>A|D57N	TUBAL3	D57N
10	5442885	MU614472	C	T	.	.	2	15285	0.0001308472	TUBAL3|ENSG00000178462|1|TUBAL3-002|ENST00000479328||missense_variant|49G>A|D17N	TUBAL3	D17N
10	5496239	MU63418754	G	T	.	.	2	15285	0.0001308472	NET1|ENSG00000173848|+|NET1-005|ENST00000355029||missense_variant|780G>T|L260F	NET1	L260F
10	5496239	MU63418754	G	T	.	.	2	15285	0.0001308472	NET1|ENSG00000173848|+|NET1-006|ENST00000380359||missense_variant|618G>T|L206F	NET1	L206F
10	5496239	MU63418754	G	T	.	.	2	15285	0.0001308472	NET1|ENSG00000173848|+|NET1-003|ENST00000449083||missense_variant|234G>T|L78F	NET1	L78F
10	5496239	MU63418754	G	T	.	.	2	15285	0.0001308472	NET1|ENSG00000173848|+|NET1-002|ENST00000465087||downstream_gene_variant||	NET1	NA
10	5496239	MU63418754	G	T	.	.	2	15285	0.0001308472	NET1|ENSG00000173848|+|NET1-004|ENST00000484741||upstream_gene_variant||	NET1	NA
10	5496239	MU63418754	G	T	.	.	2	15285	0.0001308472	NET1|ENSG00000173848|+|NET1-001|ENST00000486354||downstream_gene_variant||	NET1	NA
10	5496239	MU63418754	G	T	.	.	2	15285	0.0001308472	NET1|ENSG00000173848|+|NET1-201|ENST00000542715||missense_variant|237G>T|L79F	NET1	L79F
10	5498571	MU1793255	C	T	.	.	3	15285	0.0001962709	NET1|ENSG00000173848|+|NET1-005|ENST00000355029||missense_variant|1405C>T|R469C	NET1	R469C
10	5498571	MU1793255	C	T	.	.	3	15285	0.0001962709	NET1|ENSG00000173848|+|NET1-006|ENST00000380359||missense_variant|1243C>T|R415C	NET1	R415C
10	5498571	MU1793255	C	T	.	.	3	15285	0.0001962709	NET1|ENSG00000173848|+|NET1-003|ENST00000449083||downstream_gene_variant||	NET1	NA
10	5498571	MU1793255	C	T	.	.	3	15285	0.0001962709	NET1|ENSG00000173848|+|NET1-002|ENST00000465087||downstream_gene_variant||	NET1	NA
10	5498571	MU1793255	C	T	.	.	3	15285	0.0001962709	NET1|ENSG00000173848|+|NET1-004|ENST00000484741||downstream_gene_variant||	NET1	NA
10	5498571	MU1793255	C	T	.	.	3	15285	0.0001962709	NET1|ENSG00000173848|+|NET1-001|ENST00000486354||downstream_gene_variant||	NET1	NA
10	5498571	MU1793255	C	T	.	.	3	15285	0.0001962709	NET1|ENSG00000173848|+|NET1-201|ENST00000542715||missense_variant|862C>T|R288C	NET1	R288C
10	5498682	MU83044182	G	T	.	.	2	15285	0.0001308472	NET1|ENSG00000173848|+|NET1-005|ENST00000355029||missense_variant|1516G>T|A506S	NET1	A506S
10	5498682	MU83044182	G	T	.	.	2	15285	0.0001308472	NET1|ENSG00000173848|+|NET1-006|ENST00000380359||missense_variant|1354G>T|A452S	NET1	A452S
10	5498682	MU83044182	G	T	.	.	2	15285	0.0001308472	NET1|ENSG00000173848|+|NET1-003|ENST00000449083||downstream_gene_variant||	NET1	NA
10	5498682	MU83044182	G	T	.	.	2	15285	0.0001308472	NET1|ENSG00000173848|+|NET1-002|ENST00000465087||downstream_gene_variant||	NET1	NA
10	5498682	MU83044182	G	T	.	.	2	15285	0.0001308472	NET1|ENSG00000173848|+|NET1-004|ENST00000484741||downstream_gene_variant||	NET1	NA
10	5498682	MU83044182	G	T	.	.	2	15285	0.0001308472	NET1|ENSG00000173848|+|NET1-001|ENST00000486354||downstream_gene_variant||	NET1	NA
10	5498682	MU83044182	G	T	.	.	2	15285	0.0001308472	NET1|ENSG00000173848|+|NET1-201|ENST00000542715||missense_variant|973G>T|A325S	NET1	A325S
10	5498752	MU14813694	C	T	.	.	7	15285	0.0004579653	NET1|ENSG00000173848|+|NET1-005|ENST00000355029||missense_variant|1586C>T|A529V	NET1	A529V
10	5498752	MU14813694	C	T	.	.	7	15285	0.0004579653	NET1|ENSG00000173848|+|NET1-006|ENST00000380359||missense_variant|1424C>T|A475V	NET1	A475V
10	5498752	MU14813694	C	T	.	.	7	15285	0.0004579653	NET1|ENSG00000173848|+|NET1-003|ENST00000449083||downstream_gene_variant||	NET1	NA
10	5498752	MU14813694	C	T	.	.	7	15285	0.0004579653	NET1|ENSG00000173848|+|NET1-002|ENST00000465087||downstream_gene_variant||	NET1	NA
10	5498752	MU14813694	C	T	.	.	7	15285	0.0004579653	NET1|ENSG00000173848|+|NET1-004|ENST00000484741||downstream_gene_variant||	NET1	NA
10	5498752	MU14813694	C	T	.	.	7	15285	0.0004579653	NET1|ENSG00000173848|+|NET1-001|ENST00000486354||downstream_gene_variant||	NET1	NA
10	5498752	MU14813694	C	T	.	.	7	15285	0.0004579653	NET1|ENSG00000173848|+|NET1-201|ENST00000542715||missense_variant|1043C>T|A348V	NET1	A348V
10	5540984	MU601171	C	T	.	.	2	15285	0.0001308472	CALML5|ENSG00000178372|1|CALML5-001|ENST00000380332||missense_variant|418G>A|A140T	CALML5	A140T
10	5541009	MU4402030	G	C	.	.	2	15285	0.0001308472	CALML5|ENSG00000178372|1|CALML5-001|ENST00000380332||missense_variant|393C>G|D131E	CALML5	D131E
10	5541058	MU89086996	G	A	.	.	2	15285	0.0001308472	CALML5|ENSG00000178372|1|CALML5-001|ENST00000380332||missense_variant|344C>T|P115L	CALML5	P115L
10	5541081	MU29925823	C	T	.	.	2	15285	0.0001308472	CALML5|ENSG00000178372|1|CALML5-001|ENST00000380332||missense_variant|321G>A|M107I	CALML5	M107I
10	5541181	MU578898	T	C	.	.	5	15285	0.0003271181	CALML5|ENSG00000178372|1|CALML5-001|ENST00000380332||missense_variant|221A>G|K74R	CALML5	K74R
10	5541215	MU1797515	C	T	.	.	3	15285	0.0001962709	CALML5|ENSG00000178372|1|CALML5-001|ENST00000380332||missense_variant|187G>A|E63K	CALML5	E63K
10	5541221	MU51594763	C	T	.	.	2	15285	0.0001308472	CALML5|ENSG00000178372|1|CALML5-001|ENST00000380332||missense_variant|181G>A|D61N	CALML5	D61N
10	5541230	MU624016	T	C	.	.	6	15285	0.0003925417	CALML5|ENSG00000178372|1|CALML5-001|ENST00000380332||missense_variant|172A>G|S58G	CALML5	S58G
10	5541325	MU1955662	C	T	.	.	2	15285	0.0001308472	CALML5|ENSG00000178372|1|CALML5-001|ENST00000380332||missense_variant|77G>A|G26D	CALML5	G26D
10	5791130	MU1795730	C	T	.	.	2	15285	0.0001308472	FAM208B|ENSG00000108021|+|FAM208B-003|ENST00000328090||stop_gained|5746C>T|R1916*	FAM208B	R1916*
10	5791160	MU1691691	G	A	.	.	2	15285	0.0001308472	FAM208B|ENSG00000108021|+|FAM208B-003|ENST00000328090||missense_variant|5776G>A|A1926T	FAM208B	A1926T
10	5838789	MU45184428	C	T	.	.	2	15285	0.0001308472	GDI2|ENSG00000057608|1|GDI2-007|ENST00000380127||missense_variant|202G>A|E68K	GDI2	E68K
10	5838789	MU45184428	C	T	.	.	2	15285	0.0001308472	GDI2|ENSG00000057608|1|GDI2-201|ENST00000380132||missense_variant|202G>A|E68K	GDI2	E68K
10	5838789	MU45184428	C	T	.	.	2	15285	0.0001308472	GDI2|ENSG00000057608|1|GDI2-002|ENST00000380181||missense_variant|190G>A|E64K	GDI2	E64K
10	5838789	MU45184428	C	T	.	.	2	15285	0.0001308472	GDI2|ENSG00000057608|1|GDI2-001|ENST00000380191||missense_variant|190G>A|E64K	GDI2	E64K
10	5838789	MU45184428	C	T	.	.	2	15285	0.0001308472	GDI2|ENSG00000057608|1|GDI2-004|ENST00000418688||missense_variant|82G>A|E28K	GDI2	E28K
10	5838789	MU45184428	C	T	.	.	2	15285	0.0001308472	GDI2|ENSG00000057608|1|GDI2-005|ENST00000456041||missense_variant|190G>A|E64K	GDI2	E64K
10	5838789	MU45184428	C	T	.	.	2	15285	0.0001308472	GDI2|ENSG00000057608|1|GDI2-008|ENST00000608581||missense_variant|124G>A|E42K	GDI2	E42K
10	5838789	MU45184428	C	T	.	.	2	15285	0.0001308472	GDI2|ENSG00000057608|1|GDI2-009|ENST00000609712||missense_variant|202G>A|E68K	GDI2	E68K
10	6066290	MU80984620	G	T	.	.	2	15285	0.0001308472	IL2RA|ENSG00000134460|1|IL2RA-004|ENST00000256876||missense_variant|284C>A|T95K	IL2RA	T95K
10	6066290	MU80984620	G	T	.	.	2	15285	0.0001308472	IL2RA|ENSG00000134460|1|IL2RA-002|ENST00000379954||missense_variant|284C>A|T95K	IL2RA	T95K
10	6066290	MU80984620	G	T	.	.	2	15285	0.0001308472	IL2RA|ENSG00000134460|1|IL2RA-001|ENST00000379959||missense_variant|284C>A|T95K	IL2RA	T95K
10	6066290	MU80984620	G	T	.	.	2	15285	0.0001308472	RP11-536K7.5|ENSG00000229664|+|RP11-536K7.5-001|ENST00000440436||upstream_gene_variant||	RP11-536K7.5	NA
10	6066290	MU80984620	G	T	.	.	2	15285	0.0001308472	IL2RA|ENSG00000134460|1|IL2RA-005|ENST00000447847||missense_variant|194C>A|T65K	IL2RA	T65K
10	6067832	MU89321715	G	T	.	.	2	15285	0.0001308472	IL2RA|ENSG00000134460|1|IL2RA-004|ENST00000256876||stop_gained|221C>A|S74*	IL2RA	S74*
10	6067832	MU89321715	G	T	.	.	2	15285	0.0001308472	IL2RA|ENSG00000134460|1|IL2RA-002|ENST00000379954||stop_gained|221C>A|S74*	IL2RA	S74*
10	6067832	MU89321715	G	T	.	.	2	15285	0.0001308472	IL2RA|ENSG00000134460|1|IL2RA-001|ENST00000379959||stop_gained|221C>A|S74*	IL2RA	S74*
10	6067832	MU89321715	G	T	.	.	2	15285	0.0001308472	RP11-536K7.5|ENSG00000229664|+|RP11-536K7.5-001|ENST00000440436||upstream_gene_variant||	RP11-536K7.5	NA
10	6067832	MU89321715	G	T	.	.	2	15285	0.0001308472	IL2RA|ENSG00000134460|1|IL2RA-005|ENST00000447847||stop_gained|131C>A|S44*	IL2RA	S44*
10	6262698	MU4678334	G	T	.	.	2	15285	0.0001308472	PFKFB3|ENSG00000170525|+|PFKFB3-015|ENST00000317350||missense_variant|701G>T|R234L	PFKFB3	R234L
10	6262698	MU4678334	G	T	.	.	2	15285	0.0001308472	PFKFB3|ENSG00000170525|+|PFKFB3-006|ENST00000360521||missense_variant|701G>T|R234L	PFKFB3	R234L
10	6262698	MU4678334	G	T	.	.	2	15285	0.0001308472	PFKFB3|ENSG00000170525|+|PFKFB3-002|ENST00000379775||missense_variant|701G>T|R234L	PFKFB3	R234L
10	6262698	MU4678334	G	T	.	.	2	15285	0.0001308472	PFKFB3|ENSG00000170525|+|PFKFB3-201|ENST00000379782||missense_variant|701G>T|R234L	PFKFB3	R234L
10	6262698	MU4678334	G	T	.	.	2	15285	0.0001308472	PFKFB3|ENSG00000170525|+|PFKFB3-010|ENST00000379785||missense_variant|701G>T|R234L	PFKFB3	R234L
10	6262698	MU4678334	G	T	.	.	2	15285	0.0001308472	PFKFB3|ENSG00000170525|+|PFKFB3-001|ENST00000379789||missense_variant|641G>T|R214L	PFKFB3	R214L
10	6262698	MU4678334	G	T	.	.	2	15285	0.0001308472	PFKFB3|ENSG00000170525|+|PFKFB3-005|ENST00000414237||upstream_gene_variant||	PFKFB3	NA
10	6262698	MU4678334	G	T	.	.	2	15285	0.0001308472	PFKFB3|ENSG00000170525|+|PFKFB3-011|ENST00000441697||upstream_gene_variant||	PFKFB3	NA
10	6262698	MU4678334	G	T	.	.	2	15285	0.0001308472	PFKFB3|ENSG00000170525|+|PFKFB3-013|ENST00000450232||upstream_gene_variant||	PFKFB3	NA
10	6262698	MU4678334	G	T	.	.	2	15285	0.0001308472	PFKFB3|ENSG00000170525|+|PFKFB3-012|ENST00000461744||exon_variant||	PFKFB3	NA
10	6262698	MU4678334	G	T	.	.	2	15285	0.0001308472	PFKFB3|ENSG00000170525|+|PFKFB3-008|ENST00000467491||exon_variant||	PFKFB3	NA
10	6262698	MU4678334	G	T	.	.	2	15285	0.0001308472	PFKFB3|ENSG00000170525|+|PFKFB3-004|ENST00000475881||upstream_gene_variant||	PFKFB3	NA
10	6262698	MU4678334	G	T	.	.	2	15285	0.0001308472	PFKFB3|ENSG00000170525|+|PFKFB3-009|ENST00000477914||exon_variant||	PFKFB3	NA
10	6262698	MU4678334	G	T	.	.	2	15285	0.0001308472	PFKFB3|ENSG00000170525|+|PFKFB3-014|ENST00000487989||upstream_gene_variant||	PFKFB3	NA
10	6262698	MU4678334	G	T	.	.	2	15285	0.0001308472	PFKFB3|ENSG00000170525|+|PFKFB3-007|ENST00000490474||exon_variant||	PFKFB3	NA
10	6262698	MU4678334	G	T	.	.	2	15285	0.0001308472	PFKFB3|ENSG00000170525|+|PFKFB3-202|ENST00000536985||3_prime_UTR_variant||	PFKFB3	NA
10	6262698	MU4678334	G	T	.	.	2	15285	0.0001308472	PFKFB3|ENSG00000170525|+|PFKFB3-203|ENST00000540253||missense_variant|743G>T|R248L	PFKFB3	R248L
10	6262727	MU81524654	G	T	.	.	2	15285	0.0001308472	PFKFB3|ENSG00000170525|+|PFKFB3-015|ENST00000317350||missense_variant|730G>T|V244L	PFKFB3	V244L
10	6262727	MU81524654	G	T	.	.	2	15285	0.0001308472	PFKFB3|ENSG00000170525|+|PFKFB3-006|ENST00000360521||missense_variant|730G>T|V244L	PFKFB3	V244L
10	6262727	MU81524654	G	T	.	.	2	15285	0.0001308472	PFKFB3|ENSG00000170525|+|PFKFB3-002|ENST00000379775||missense_variant|730G>T|V244L	PFKFB3	V244L
10	6262727	MU81524654	G	T	.	.	2	15285	0.0001308472	PFKFB3|ENSG00000170525|+|PFKFB3-201|ENST00000379782||missense_variant|730G>T|V244L	PFKFB3	V244L
10	6262727	MU81524654	G	T	.	.	2	15285	0.0001308472	PFKFB3|ENSG00000170525|+|PFKFB3-010|ENST00000379785||missense_variant|730G>T|V244L	PFKFB3	V244L
10	6262727	MU81524654	G	T	.	.	2	15285	0.0001308472	PFKFB3|ENSG00000170525|+|PFKFB3-001|ENST00000379789||missense_variant|670G>T|V224L	PFKFB3	V224L
10	6262727	MU81524654	G	T	.	.	2	15285	0.0001308472	PFKFB3|ENSG00000170525|+|PFKFB3-005|ENST00000414237||upstream_gene_variant||	PFKFB3	NA
10	6262727	MU81524654	G	T	.	.	2	15285	0.0001308472	PFKFB3|ENSG00000170525|+|PFKFB3-011|ENST00000441697||upstream_gene_variant||	PFKFB3	NA
10	6262727	MU81524654	G	T	.	.	2	15285	0.0001308472	PFKFB3|ENSG00000170525|+|PFKFB3-013|ENST00000450232||upstream_gene_variant||	PFKFB3	NA
10	6262727	MU81524654	G	T	.	.	2	15285	0.0001308472	PFKFB3|ENSG00000170525|+|PFKFB3-012|ENST00000461744||exon_variant||	PFKFB3	NA
10	6262727	MU81524654	G	T	.	.	2	15285	0.0001308472	PFKFB3|ENSG00000170525|+|PFKFB3-008|ENST00000467491||exon_variant||	PFKFB3	NA
10	6262727	MU81524654	G	T	.	.	2	15285	0.0001308472	PFKFB3|ENSG00000170525|+|PFKFB3-004|ENST00000475881||upstream_gene_variant||	PFKFB3	NA
10	6262727	MU81524654	G	T	.	.	2	15285	0.0001308472	PFKFB3|ENSG00000170525|+|PFKFB3-009|ENST00000477914||exon_variant||	PFKFB3	NA
10	6262727	MU81524654	G	T	.	.	2	15285	0.0001308472	PFKFB3|ENSG00000170525|+|PFKFB3-014|ENST00000487989||upstream_gene_variant||	PFKFB3	NA
10	6262727	MU81524654	G	T	.	.	2	15285	0.0001308472	PFKFB3|ENSG00000170525|+|PFKFB3-007|ENST00000490474||exon_variant||	PFKFB3	NA
10	6262727	MU81524654	G	T	.	.	2	15285	0.0001308472	PFKFB3|ENSG00000170525|+|PFKFB3-202|ENST00000536985||3_prime_UTR_variant||	PFKFB3	NA
10	6262727	MU81524654	G	T	.	.	2	15285	0.0001308472	PFKFB3|ENSG00000170525|+|PFKFB3-203|ENST00000540253||missense_variant|772G>T|V258L	PFKFB3	V258L
10	6263432	MU68100938	C	T	.	.	2	15285	0.0001308472	PFKFB3|ENSG00000170525|+|PFKFB3-015|ENST00000317350||missense_variant|920C>T|T307M	PFKFB3	T307M
10	6263432	MU68100938	C	T	.	.	2	15285	0.0001308472	PFKFB3|ENSG00000170525|+|PFKFB3-006|ENST00000360521||missense_variant|920C>T|T307M	PFKFB3	T307M
10	6263432	MU68100938	C	T	.	.	2	15285	0.0001308472	PFKFB3|ENSG00000170525|+|PFKFB3-002|ENST00000379775||missense_variant|920C>T|T307M	PFKFB3	T307M
10	6263432	MU68100938	C	T	.	.	2	15285	0.0001308472	PFKFB3|ENSG00000170525|+|PFKFB3-201|ENST00000379782||missense_variant|920C>T|T307M	PFKFB3	T307M
10	6263432	MU68100938	C	T	.	.	2	15285	0.0001308472	PFKFB3|ENSG00000170525|+|PFKFB3-010|ENST00000379785||missense_variant|920C>T|T307M	PFKFB3	T307M
10	6263432	MU68100938	C	T	.	.	2	15285	0.0001308472	PFKFB3|ENSG00000170525|+|PFKFB3-001|ENST00000379789||missense_variant|860C>T|T287M	PFKFB3	T287M
10	6263432	MU68100938	C	T	.	.	2	15285	0.0001308472	PFKFB3|ENSG00000170525|+|PFKFB3-005|ENST00000414237||upstream_gene_variant||	PFKFB3	NA
10	6263432	MU68100938	C	T	.	.	2	15285	0.0001308472	PFKFB3|ENSG00000170525|+|PFKFB3-011|ENST00000441697||upstream_gene_variant||	PFKFB3	NA
10	6263432	MU68100938	C	T	.	.	2	15285	0.0001308472	PFKFB3|ENSG00000170525|+|PFKFB3-013|ENST00000450232||missense_variant|65C>T|T22M	PFKFB3	T22M
10	6263432	MU68100938	C	T	.	.	2	15285	0.0001308472	PFKFB3|ENSG00000170525|+|PFKFB3-012|ENST00000461744||exon_variant||	PFKFB3	NA
10	6263432	MU68100938	C	T	.	.	2	15285	0.0001308472	PFKFB3|ENSG00000170525|+|PFKFB3-008|ENST00000467491||exon_variant||	PFKFB3	NA
10	6263432	MU68100938	C	T	.	.	2	15285	0.0001308472	PFKFB3|ENSG00000170525|+|PFKFB3-004|ENST00000475881||upstream_gene_variant||	PFKFB3	NA
10	6263432	MU68100938	C	T	.	.	2	15285	0.0001308472	PFKFB3|ENSG00000170525|+|PFKFB3-009|ENST00000477914||exon_variant||	PFKFB3	NA
10	6263432	MU68100938	C	T	.	.	2	15285	0.0001308472	PFKFB3|ENSG00000170525|+|PFKFB3-014|ENST00000487989||upstream_gene_variant||	PFKFB3	NA
10	6263432	MU68100938	C	T	.	.	2	15285	0.0001308472	PFKFB3|ENSG00000170525|+|PFKFB3-007|ENST00000490474||exon_variant||	PFKFB3	NA
10	6263432	MU68100938	C	T	.	.	2	15285	0.0001308472	PFKFB3|ENSG00000170525|+|PFKFB3-202|ENST00000536985||3_prime_UTR_variant||	PFKFB3	NA
10	6263432	MU68100938	C	T	.	.	2	15285	0.0001308472	PFKFB3|ENSG00000170525|+|PFKFB3-203|ENST00000540253||missense_variant|962C>T|T321M	PFKFB3	T321M
10	6265969	MU4858999	C	T	.	.	2	15285	0.0001308472	PFKFB3|ENSG00000170525|+|PFKFB3-015|ENST00000317350||missense_variant|1262C>T|T421M	PFKFB3	T421M
10	6265969	MU4858999	C	T	.	.	2	15285	0.0001308472	PFKFB3|ENSG00000170525|+|PFKFB3-006|ENST00000360521||missense_variant|1262C>T|T421M	PFKFB3	T421M
10	6265969	MU4858999	C	T	.	.	2	15285	0.0001308472	PFKFB3|ENSG00000170525|+|PFKFB3-002|ENST00000379775||missense_variant|1262C>T|T421M	PFKFB3	T421M
10	6265969	MU4858999	C	T	.	.	2	15285	0.0001308472	PFKFB3|ENSG00000170525|+|PFKFB3-201|ENST00000379782||missense_variant|1262C>T|T421M	PFKFB3	T421M
10	6265969	MU4858999	C	T	.	.	2	15285	0.0001308472	PFKFB3|ENSG00000170525|+|PFKFB3-010|ENST00000379785||missense_variant|1262C>T|T421M	PFKFB3	T421M
10	6265969	MU4858999	C	T	.	.	2	15285	0.0001308472	PFKFB3|ENSG00000170525|+|PFKFB3-001|ENST00000379789||missense_variant|1202C>T|T401M	PFKFB3	T401M
10	6265969	MU4858999	C	T	.	.	2	15285	0.0001308472	PFKFB3|ENSG00000170525|+|PFKFB3-005|ENST00000414237||upstream_gene_variant||	PFKFB3	NA
10	6265969	MU4858999	C	T	.	.	2	15285	0.0001308472	PFKFB3|ENSG00000170525|+|PFKFB3-011|ENST00000441697||upstream_gene_variant||	PFKFB3	NA
10	6265969	MU4858999	C	T	.	.	2	15285	0.0001308472	PFKFB3|ENSG00000170525|+|PFKFB3-013|ENST00000450232||missense_variant|302C>T|T101M	PFKFB3	T101M
10	6265969	MU4858999	C	T	.	.	2	15285	0.0001308472	PFKFB3|ENSG00000170525|+|PFKFB3-012|ENST00000461744||exon_variant||	PFKFB3	NA
10	6265969	MU4858999	C	T	.	.	2	15285	0.0001308472	PFKFB3|ENSG00000170525|+|PFKFB3-008|ENST00000467491||exon_variant||	PFKFB3	NA
10	6265969	MU4858999	C	T	.	.	2	15285	0.0001308472	PFKFB3|ENSG00000170525|+|PFKFB3-004|ENST00000475881||upstream_gene_variant||	PFKFB3	NA
10	6265969	MU4858999	C	T	.	.	2	15285	0.0001308472	PFKFB3|ENSG00000170525|+|PFKFB3-009|ENST00000477914||exon_variant||	PFKFB3	NA
10	6265969	MU4858999	C	T	.	.	2	15285	0.0001308472	PFKFB3|ENSG00000170525|+|PFKFB3-014|ENST00000487989||exon_variant||	PFKFB3	NA
10	6265969	MU4858999	C	T	.	.	2	15285	0.0001308472	PFKFB3|ENSG00000170525|+|PFKFB3-007|ENST00000490474||exon_variant||	PFKFB3	NA
10	6265969	MU4858999	C	T	.	.	2	15285	0.0001308472	PFKFB3|ENSG00000170525|+|PFKFB3-202|ENST00000536985||3_prime_UTR_variant||	PFKFB3	NA
10	6265969	MU4858999	C	T	.	.	2	15285	0.0001308472	PFKFB3|ENSG00000170525|+|PFKFB3-203|ENST00000540253||missense_variant|1304C>T|T435M	PFKFB3	T435M
10	6268218	MU1844606	G	A	.	.	2	15285	0.0001308472	PFKFB3|ENSG00000170525|+|PFKFB3-015|ENST00000317350||missense_variant|1405G>A|E469K	PFKFB3	E469K
10	6268218	MU1844606	G	A	.	.	2	15285	0.0001308472	PFKFB3|ENSG00000170525|+|PFKFB3-006|ENST00000360521||missense_variant|1405G>A|E469K	PFKFB3	E469K
10	6268218	MU1844606	G	A	.	.	2	15285	0.0001308472	PFKFB3|ENSG00000170525|+|PFKFB3-002|ENST00000379775||missense_variant|1405G>A|E469K	PFKFB3	E469K
10	6268218	MU1844606	G	A	.	.	2	15285	0.0001308472	PFKFB3|ENSG00000170525|+|PFKFB3-201|ENST00000379782||missense_variant|1405G>A|E469K	PFKFB3	E469K
10	6268218	MU1844606	G	A	.	.	2	15285	0.0001308472	PFKFB3|ENSG00000170525|+|PFKFB3-010|ENST00000379785||missense_variant|1405G>A|E469K	PFKFB3	E469K
10	6268218	MU1844606	G	A	.	.	2	15285	0.0001308472	PFKFB3|ENSG00000170525|+|PFKFB3-001|ENST00000379789||missense_variant|1345G>A|E449K	PFKFB3	E449K
10	6268218	MU1844606	G	A	.	.	2	15285	0.0001308472	PFKFB3|ENSG00000170525|+|PFKFB3-005|ENST00000414237||missense_variant|112G>A|E38K	PFKFB3	E38K
10	6268218	MU1844606	G	A	.	.	2	15285	0.0001308472	PFKFB3|ENSG00000170525|+|PFKFB3-011|ENST00000441697||intron_variant||	PFKFB3	NA
10	6268218	MU1844606	G	A	.	.	2	15285	0.0001308472	PFKFB3|ENSG00000170525|+|PFKFB3-013|ENST00000450232||intron_variant||	PFKFB3	NA
10	6268218	MU1844606	G	A	.	.	2	15285	0.0001308472	PFKFB3|ENSG00000170525|+|PFKFB3-012|ENST00000461744||3_prime_UTR_variant||	PFKFB3	NA
10	6268218	MU1844606	G	A	.	.	2	15285	0.0001308472	PFKFB3|ENSG00000170525|+|PFKFB3-008|ENST00000467491||3_prime_UTR_variant||	PFKFB3	NA
10	6268218	MU1844606	G	A	.	.	2	15285	0.0001308472	PFKFB3|ENSG00000170525|+|PFKFB3-004|ENST00000475881||3_prime_UTR_variant||	PFKFB3	NA
10	6268218	MU1844606	G	A	.	.	2	15285	0.0001308472	PFKFB3|ENSG00000170525|+|PFKFB3-009|ENST00000477914||3_prime_UTR_variant||	PFKFB3	NA
10	6268218	MU1844606	G	A	.	.	2	15285	0.0001308472	PFKFB3|ENSG00000170525|+|PFKFB3-014|ENST00000487989||exon_variant||	PFKFB3	NA
10	6268218	MU1844606	G	A	.	.	2	15285	0.0001308472	PFKFB3|ENSG00000170525|+|PFKFB3-007|ENST00000490474||3_prime_UTR_variant||	PFKFB3	NA
10	6268218	MU1844606	G	A	.	.	2	15285	0.0001308472	PFKFB3|ENSG00000170525|+|PFKFB3-202|ENST00000536985||3_prime_UTR_variant||	PFKFB3	NA
10	6268218	MU1844606	G	A	.	.	2	15285	0.0001308472	PFKFB3|ENSG00000170525|+|PFKFB3-203|ENST00000540253||missense_variant|1447G>A|E483K	PFKFB3	E483K
10	6274861	MU11145267	A	G	.	.	2	15285	0.0001308472	PFKFB3|ENSG00000170525|+|PFKFB3-015|ENST00000317350||downstream_gene_variant||	PFKFB3	NA
10	6274861	MU11145267	A	G	.	.	2	15285	0.0001308472	PFKFB3|ENSG00000170525|+|PFKFB3-006|ENST00000360521||synonymous_variant|1542A>G|T514T	PFKFB3	T514T
10	6274861	MU11145267	A	G	.	.	2	15285	0.0001308472	PFKFB3|ENSG00000170525|+|PFKFB3-002|ENST00000379775||missense_variant|1519A>G|M507V	PFKFB3	M507V
10	6274861	MU11145267	A	G	.	.	2	15285	0.0001308472	PFKFB3|ENSG00000170525|+|PFKFB3-201|ENST00000379782||downstream_gene_variant||	PFKFB3	NA
10	6274861	MU11145267	A	G	.	.	2	15285	0.0001308472	PFKFB3|ENSG00000170525|+|PFKFB3-010|ENST00000379785||3_prime_UTR_variant||	PFKFB3	NA
10	6274861	MU11145267	A	G	.	.	2	15285	0.0001308472	PFKFB3|ENSG00000170525|+|PFKFB3-001|ENST00000379789||missense_variant|1459A>G|M487V	PFKFB3	M487V
10	6274861	MU11145267	A	G	.	.	2	15285	0.0001308472	PFKFB3|ENSG00000170525|+|PFKFB3-005|ENST00000414237||3_prime_UTR_variant||	PFKFB3	NA
10	6274861	MU11145267	A	G	.	.	2	15285	0.0001308472	PFKFB3|ENSG00000170525|+|PFKFB3-011|ENST00000441697||missense_variant|52A>G|M18V	PFKFB3	M18V
10	6274861	MU11145267	A	G	.	.	2	15285	0.0001308472	PFKFB3|ENSG00000170525|+|PFKFB3-013|ENST00000450232||missense_variant|385A>G|M129V	PFKFB3	M129V
10	6274861	MU11145267	A	G	.	.	2	15285	0.0001308472	PFKFB3|ENSG00000170525|+|PFKFB3-012|ENST00000461744||downstream_gene_variant||	PFKFB3	NA
10	6274861	MU11145267	A	G	.	.	2	15285	0.0001308472	PFKFB3|ENSG00000170525|+|PFKFB3-008|ENST00000467491||3_prime_UTR_variant||	PFKFB3	NA
10	6274861	MU11145267	A	G	.	.	2	15285	0.0001308472	PFKFB3|ENSG00000170525|+|PFKFB3-004|ENST00000475881||3_prime_UTR_variant||	PFKFB3	NA
10	6274861	MU11145267	A	G	.	.	2	15285	0.0001308472	PFKFB3|ENSG00000170525|+|PFKFB3-009|ENST00000477914||3_prime_UTR_variant||	PFKFB3	NA
10	6274861	MU11145267	A	G	.	.	2	15285	0.0001308472	PFKFB3|ENSG00000170525|+|PFKFB3-007|ENST00000490474||3_prime_UTR_variant||	PFKFB3	NA
10	6274861	MU11145267	A	G	.	.	2	15285	0.0001308472	PFKFB3|ENSG00000170525|+|PFKFB3-202|ENST00000536985||3_prime_UTR_variant||	PFKFB3	NA
10	6274861	MU11145267	A	G	.	.	2	15285	0.0001308472	PFKFB3|ENSG00000170525|+|PFKFB3-203|ENST00000540253||missense_variant|1561A>G|M521V	PFKFB3	M521V
10	6274868	MU11721649	G	T	.	.	2	15285	0.0001308472	PFKFB3|ENSG00000170525|+|PFKFB3-015|ENST00000317350||downstream_gene_variant||	PFKFB3	NA
10	6274868	MU11721649	G	T	.	.	2	15285	0.0001308472	PFKFB3|ENSG00000170525|+|PFKFB3-006|ENST00000360521||3_prime_UTR_variant||	PFKFB3	NA
10	6274868	MU11721649	G	T	.	.	2	15285	0.0001308472	PFKFB3|ENSG00000170525|+|PFKFB3-002|ENST00000379775||missense_variant|1526G>T|G509V	PFKFB3	G509V
10	6274868	MU11721649	G	T	.	.	2	15285	0.0001308472	PFKFB3|ENSG00000170525|+|PFKFB3-201|ENST00000379782||downstream_gene_variant||	PFKFB3	NA
10	6274868	MU11721649	G	T	.	.	2	15285	0.0001308472	PFKFB3|ENSG00000170525|+|PFKFB3-010|ENST00000379785||3_prime_UTR_variant||	PFKFB3	NA
10	6274868	MU11721649	G	T	.	.	2	15285	0.0001308472	PFKFB3|ENSG00000170525|+|PFKFB3-001|ENST00000379789||missense_variant|1466G>T|G489V	PFKFB3	G489V
10	6274868	MU11721649	G	T	.	.	2	15285	0.0001308472	PFKFB3|ENSG00000170525|+|PFKFB3-005|ENST00000414237||3_prime_UTR_variant||	PFKFB3	NA
10	6274868	MU11721649	G	T	.	.	2	15285	0.0001308472	PFKFB3|ENSG00000170525|+|PFKFB3-011|ENST00000441697||missense_variant|59G>T|G20V	PFKFB3	G20V
10	6274868	MU11721649	G	T	.	.	2	15285	0.0001308472	PFKFB3|ENSG00000170525|+|PFKFB3-013|ENST00000450232||missense_variant|392G>T|G131V	PFKFB3	G131V
10	6274868	MU11721649	G	T	.	.	2	15285	0.0001308472	PFKFB3|ENSG00000170525|+|PFKFB3-012|ENST00000461744||downstream_gene_variant||	PFKFB3	NA
10	6274868	MU11721649	G	T	.	.	2	15285	0.0001308472	PFKFB3|ENSG00000170525|+|PFKFB3-008|ENST00000467491||3_prime_UTR_variant||	PFKFB3	NA
10	6274868	MU11721649	G	T	.	.	2	15285	0.0001308472	PFKFB3|ENSG00000170525|+|PFKFB3-004|ENST00000475881||3_prime_UTR_variant||	PFKFB3	NA
10	6274868	MU11721649	G	T	.	.	2	15285	0.0001308472	PFKFB3|ENSG00000170525|+|PFKFB3-009|ENST00000477914||3_prime_UTR_variant||	PFKFB3	NA
10	6274868	MU11721649	G	T	.	.	2	15285	0.0001308472	PFKFB3|ENSG00000170525|+|PFKFB3-007|ENST00000490474||3_prime_UTR_variant||	PFKFB3	NA
10	6274868	MU11721649	G	T	.	.	2	15285	0.0001308472	PFKFB3|ENSG00000170525|+|PFKFB3-202|ENST00000536985||3_prime_UTR_variant||	PFKFB3	NA
10	6274868	MU11721649	G	T	.	.	2	15285	0.0001308472	PFKFB3|ENSG00000170525|+|PFKFB3-203|ENST00000540253||missense_variant|1568G>T|G523V	PFKFB3	G523V
10	6392799	MU2019528	A	C	.	.	2	15285	0.0001308472	DKFZP667F0711|ENSG00000212743|+|DKFZP667F0711-201|ENST00000391437||missense_variant|520A>C|N174H	DKFZP667F0711	N174H
10	6470232	MU4489106	C	T	.	.	2	15285	0.0001308472	PRKCQ|ENSG00000065675|1|PRKCQ-001|ENST00000263125||missense_variant|2058G>A|M686I	PRKCQ	M686I
10	6470232	MU4489106	C	T	.	.	2	15285	0.0001308472	PRKCQ|ENSG00000065675|1|PRKCQ-201|ENST00000397176||missense_variant|1869G>A|M623I	PRKCQ	M623I
10	6470232	MU4489106	C	T	.	.	2	15285	0.0001308472	PRKCQ|ENSG00000065675|1|PRKCQ-202|ENST00000539722||missense_variant|1683G>A|M561I	PRKCQ	M561I
10	6470258	MU63391373	C	A	.	.	2	15285	0.0001308472	PRKCQ|ENSG00000065675|1|PRKCQ-001|ENST00000263125||missense_variant|2032G>T|A678S	PRKCQ	A678S
10	6470258	MU63391373	C	A	.	.	2	15285	0.0001308472	PRKCQ|ENSG00000065675|1|PRKCQ-201|ENST00000397176||missense_variant|1843G>T|A615S	PRKCQ	A615S
10	6470258	MU63391373	C	A	.	.	2	15285	0.0001308472	PRKCQ|ENSG00000065675|1|PRKCQ-202|ENST00000539722||missense_variant|1657G>T|A553S	PRKCQ	A553S
10	6472782	MU4859732	C	T	.	.	2	15285	0.0001308472	PRKCQ|ENSG00000065675|1|PRKCQ-001|ENST00000263125||missense_variant|1955G>A|R652Q	PRKCQ	R652Q
10	6472782	MU4859732	C	T	.	.	2	15285	0.0001308472	PRKCQ|ENSG00000065675|1|PRKCQ-201|ENST00000397176||missense_variant|1766G>A|R589Q	PRKCQ	R589Q
10	6472782	MU4859732	C	T	.	.	2	15285	0.0001308472	PRKCQ|ENSG00000065675|1|PRKCQ-202|ENST00000539722||missense_variant|1580G>A|R527Q	PRKCQ	R527Q
10	6472806	MU1680807	C	T	.	.	2	15285	0.0001308472	PRKCQ|ENSG00000065675|1|PRKCQ-001|ENST00000263125||missense_variant|1931G>A|R644Q	PRKCQ	R644Q
10	6472806	MU1680807	C	T	.	.	2	15285	0.0001308472	PRKCQ|ENSG00000065675|1|PRKCQ-201|ENST00000397176||missense_variant|1742G>A|R581Q	PRKCQ	R581Q
10	6472806	MU1680807	C	T	.	.	2	15285	0.0001308472	PRKCQ|ENSG00000065675|1|PRKCQ-202|ENST00000539722||missense_variant|1556G>A|R519Q	PRKCQ	R519Q
10	6472834	MU4457504	G	A	.	.	3	15285	0.0001962709	PRKCQ|ENSG00000065675|1|PRKCQ-001|ENST00000263125||missense_variant|1903C>T|R635W	PRKCQ	R635W
10	6472834	MU4457504	G	A	.	.	3	15285	0.0001962709	PRKCQ|ENSG00000065675|1|PRKCQ-201|ENST00000397176||missense_variant|1714C>T|R572W	PRKCQ	R572W
10	6472834	MU4457504	G	A	.	.	3	15285	0.0001962709	PRKCQ|ENSG00000065675|1|PRKCQ-202|ENST00000539722||missense_variant|1528C>T|R510W	PRKCQ	R510W
10	6472852	MU95562	G	A	.	.	2	15285	0.0001308472	PRKCQ|ENSG00000065675|1|PRKCQ-001|ENST00000263125||missense_variant|1885C>T|R629C	PRKCQ	R629C
10	6472852	MU95562	G	A	.	.	2	15285	0.0001308472	PRKCQ|ENSG00000065675|1|PRKCQ-201|ENST00000397176||missense_variant|1696C>T|R566C	PRKCQ	R566C
10	6472852	MU95562	G	A	.	.	2	15285	0.0001308472	PRKCQ|ENSG00000065675|1|PRKCQ-202|ENST00000539722||missense_variant|1510C>T|R504C	PRKCQ	R504C
10	6483888	MU2010169	C	T	.	.	2	15285	0.0001308472	PRKCQ|ENSG00000065675|1|PRKCQ-001|ENST00000263125||stop_gained|1803G>A|W601*	PRKCQ	W601*
10	6483888	MU2010169	C	T	.	.	2	15285	0.0001308472	PRKCQ|ENSG00000065675|1|PRKCQ-201|ENST00000397176||intron_variant||	PRKCQ	NA
10	6483888	MU2010169	C	T	.	.	2	15285	0.0001308472	PRKCQ|ENSG00000065675|1|PRKCQ-202|ENST00000539722||stop_gained|1428G>A|W476*	PRKCQ	W476*
10	6483980	MU4489658	C	T	.	.	2	15285	0.0001308472	PRKCQ|ENSG00000065675|1|PRKCQ-001|ENST00000263125||missense_variant|1711G>A|E571K	PRKCQ	E571K
10	6483980	MU4489658	C	T	.	.	2	15285	0.0001308472	PRKCQ|ENSG00000065675|1|PRKCQ-201|ENST00000397176||intron_variant||	PRKCQ	NA
10	6483980	MU4489658	C	T	.	.	2	15285	0.0001308472	PRKCQ|ENSG00000065675|1|PRKCQ-202|ENST00000539722||missense_variant|1336G>A|E446K	PRKCQ	E446K
10	6520982	MU49294	G	A	.	.	2	15285	0.0001308472	PRKCQ|ENSG00000065675|1|PRKCQ-001|ENST00000263125||missense_variant|1325C>T|T442M	PRKCQ	T442M
10	6520982	MU49294	G	A	.	.	2	15285	0.0001308472	PRKCQ|ENSG00000065675|1|PRKCQ-201|ENST00000397176||missense_variant|1325C>T|T442M	PRKCQ	T442M
10	6520982	MU49294	G	A	.	.	2	15285	0.0001308472	PRKCQ|ENSG00000065675|1|PRKCQ-202|ENST00000539722||missense_variant|950C>T|T317M	PRKCQ	T317M
10	6520992	MU4522929	G	A	.	.	2	15285	0.0001308472	PRKCQ|ENSG00000065675|1|PRKCQ-001|ENST00000263125||missense_variant|1315C>T|P439S	PRKCQ	P439S
10	6520992	MU4522929	G	A	.	.	2	15285	0.0001308472	PRKCQ|ENSG00000065675|1|PRKCQ-201|ENST00000397176||missense_variant|1315C>T|P439S	PRKCQ	P439S
10	6520992	MU4522929	G	A	.	.	2	15285	0.0001308472	PRKCQ|ENSG00000065675|1|PRKCQ-202|ENST00000539722||missense_variant|940C>T|P314S	PRKCQ	P314S
10	6527128	MU84476979	G	T	.	.	2	15285	0.0001308472	PRKCQ|ENSG00000065675|1|PRKCQ-001|ENST00000263125||missense_variant|1004C>A|T335K	PRKCQ	T335K
10	6527128	MU84476979	G	T	.	.	2	15285	0.0001308472	PRKCQ|ENSG00000065675|1|PRKCQ-201|ENST00000397176||missense_variant|1004C>A|T335K	PRKCQ	T335K
10	6527128	MU84476979	G	T	.	.	2	15285	0.0001308472	PRKCQ|ENSG00000065675|1|PRKCQ-202|ENST00000539722||missense_variant|629C>A|T210K	PRKCQ	T210K
10	6527143	MU147934	G	A	.	.	5	15285	0.0003271181	PRKCQ|ENSG00000065675|1|PRKCQ-001|ENST00000263125||missense_variant|989C>T|P330L	PRKCQ	P330L
10	6527143	MU147934	G	A	.	.	5	15285	0.0003271181	PRKCQ|ENSG00000065675|1|PRKCQ-201|ENST00000397176||missense_variant|989C>T|P330L	PRKCQ	P330L
10	6527143	MU147934	G	A	.	.	5	15285	0.0003271181	PRKCQ|ENSG00000065675|1|PRKCQ-202|ENST00000539722||missense_variant|614C>T|P205L	PRKCQ	P205L
10	6528025	MU1844629	G	A	.	.	3	15285	0.0001962709	PRKCQ|ENSG00000065675|1|PRKCQ-001|ENST00000263125||missense_variant|872C>T|A291V	PRKCQ	A291V
10	6528025	MU1844629	G	A	.	.	3	15285	0.0001962709	PRKCQ|ENSG00000065675|1|PRKCQ-201|ENST00000397176||missense_variant|872C>T|A291V	PRKCQ	A291V
10	6528025	MU1844629	G	A	.	.	3	15285	0.0001962709	PRKCQ|ENSG00000065675|1|PRKCQ-202|ENST00000539722||missense_variant|497C>T|A166V	PRKCQ	A166V
10	6533666	MU49082470	G	A	.	.	2	15285	0.0001308472	PRKCQ|ENSG00000065675|1|PRKCQ-001|ENST00000263125||missense_variant|769C>T|R257W	PRKCQ	R257W
10	6533666	MU49082470	G	A	.	.	2	15285	0.0001308472	PRKCQ|ENSG00000065675|1|PRKCQ-201|ENST00000397176||missense_variant|769C>T|R257W	PRKCQ	R257W
10	6533666	MU49082470	G	A	.	.	2	15285	0.0001308472	PRKCQ|ENSG00000065675|1|PRKCQ-202|ENST00000539722||missense_variant|394C>T|R132W	PRKCQ	R132W
10	6533674	MU4396882	C	T	.	.	2	15285	0.0001308472	PRKCQ|ENSG00000065675|1|PRKCQ-001|ENST00000263125||missense_variant|761G>A|G254E	PRKCQ	G254E
10	6533674	MU4396882	C	T	.	.	2	15285	0.0001308472	PRKCQ|ENSG00000065675|1|PRKCQ-201|ENST00000397176||missense_variant|761G>A|G254E	PRKCQ	G254E
10	6533674	MU4396882	C	T	.	.	2	15285	0.0001308472	PRKCQ|ENSG00000065675|1|PRKCQ-202|ENST00000539722||missense_variant|386G>A|G129E	PRKCQ	G129E
10	6540419	MU4418411	C	T	.	.	3	15285	0.0001962709	PRKCQ|ENSG00000065675|1|PRKCQ-001|ENST00000263125||missense_variant|481G>A|E161K	PRKCQ	E161K
10	6540419	MU4418411	C	T	.	.	3	15285	0.0001962709	PRKCQ|ENSG00000065675|1|PRKCQ-201|ENST00000397176||missense_variant|481G>A|E161K	PRKCQ	E161K
10	6540419	MU4418411	C	T	.	.	3	15285	0.0001962709	PRKCQ|ENSG00000065675|1|PRKCQ-202|ENST00000539722||missense_variant|106G>A|E36K	PRKCQ	E36K
10	6540493	MU91898591	G	A	.	.	2	15285	0.0001308472	PRKCQ|ENSG00000065675|1|PRKCQ-001|ENST00000263125||missense_variant|407C>T|T136M	PRKCQ	T136M
10	6540493	MU91898591	G	A	.	.	2	15285	0.0001308472	PRKCQ|ENSG00000065675|1|PRKCQ-201|ENST00000397176||missense_variant|407C>T|T136M	PRKCQ	T136M
10	6540493	MU91898591	G	A	.	.	2	15285	0.0001308472	PRKCQ|ENSG00000065675|1|PRKCQ-202|ENST00000539722||missense_variant|32C>T|T11M	PRKCQ	T11M
10	7205835	MU73175	G	A	.	.	2	15285	0.0001308472	SFMBT2|ENSG00000198879|1|SFMBT2-001|ENST00000361972||missense_variant|2582C>T|P861L	SFMBT2	P861L
10	7205835	MU73175	G	A	.	.	2	15285	0.0001308472	SFMBT2|ENSG00000198879|1|SFMBT2-202|ENST00000397167||missense_variant|2582C>T|P861L	SFMBT2	P861L
10	7213999	MU137994	C	T	.	.	2	15285	0.0001308472	SFMBT2|ENSG00000198879|1|SFMBT2-001|ENST00000361972||missense_variant|2273G>A|R758Q	SFMBT2	R758Q
10	7213999	MU137994	C	T	.	.	2	15285	0.0001308472	SFMBT2|ENSG00000198879|1|SFMBT2-202|ENST00000397167||missense_variant|2273G>A|R758Q	SFMBT2	R758Q
10	7214498	MU29580960	G	A	.	.	2	15285	0.0001308472	SFMBT2|ENSG00000198879|1|SFMBT2-001|ENST00000361972||missense_variant|2110C>T|R704W	SFMBT2	R704W
10	7214498	MU29580960	G	A	.	.	2	15285	0.0001308472	SFMBT2|ENSG00000198879|1|SFMBT2-202|ENST00000397167||missense_variant|2110C>T|R704W	SFMBT2	R704W
10	7214537	MU1698442	G	A	.	.	3	15285	0.0001962709	SFMBT2|ENSG00000198879|1|SFMBT2-001|ENST00000361972||missense_variant|2071C>T|R691W	SFMBT2	R691W
10	7214537	MU1698442	G	A	.	.	3	15285	0.0001962709	SFMBT2|ENSG00000198879|1|SFMBT2-202|ENST00000397167||missense_variant|2071C>T|R691W	SFMBT2	R691W
10	7214543	MU1820422	C	T	.	.	2	15285	0.0001308472	SFMBT2|ENSG00000198879|1|SFMBT2-001|ENST00000361972||missense_variant|2065G>A|A689T	SFMBT2	A689T
10	7214543	MU1820422	C	T	.	.	2	15285	0.0001308472	SFMBT2|ENSG00000198879|1|SFMBT2-202|ENST00000397167||missense_variant|2065G>A|A689T	SFMBT2	A689T
10	7214564	MU91767805	C	T	.	.	2	15285	0.0001308472	SFMBT2|ENSG00000198879|1|SFMBT2-001|ENST00000361972||missense_variant|2044G>A|D682N	SFMBT2	D682N
10	7214564	MU91767805	C	T	.	.	2	15285	0.0001308472	SFMBT2|ENSG00000198879|1|SFMBT2-202|ENST00000397167||missense_variant|2044G>A|D682N	SFMBT2	D682N
10	7217955	MU436263	A	G	.	.	2	15285	0.0001308472	SFMBT2|ENSG00000198879|1|SFMBT2-001|ENST00000361972||missense_variant|1981T>C|Y661H	SFMBT2	Y661H
10	7217955	MU436263	A	G	.	.	2	15285	0.0001308472	SFMBT2|ENSG00000198879|1|SFMBT2-202|ENST00000397167||missense_variant|1981T>C|Y661H	SFMBT2	Y661H
10	7218014	MU2060413	C	G	.	.	2	15285	0.0001308472	SFMBT2|ENSG00000198879|1|SFMBT2-001|ENST00000361972||missense_variant|1922G>C|S641T	SFMBT2	S641T
10	7218014	MU2060413	C	G	.	.	2	15285	0.0001308472	SFMBT2|ENSG00000198879|1|SFMBT2-202|ENST00000397167||missense_variant|1922G>C|S641T	SFMBT2	S641T
10	7239538	MU148850	G	A	.	.	2	15285	0.0001308472	SFMBT2|ENSG00000198879|1|SFMBT2-001|ENST00000361972||missense_variant|1670C>T|P557L	SFMBT2	P557L
10	7239538	MU148850	G	A	.	.	2	15285	0.0001308472	SFMBT2|ENSG00000198879|1|SFMBT2-202|ENST00000397167||missense_variant|1670C>T|P557L	SFMBT2	P557L
10	7262415	MU58182	C	T	.	.	2	15285	0.0001308472	SFMBT2|ENSG00000198879|1|SFMBT2-001|ENST00000361972||missense_variant|1288G>A|V430I	SFMBT2	V430I
10	7262415	MU58182	C	T	.	.	2	15285	0.0001308472	SFMBT2|ENSG00000198879|1|SFMBT2-202|ENST00000397167||missense_variant|1288G>A|V430I	SFMBT2	V430I
10	7262456	MU4400012	G	A	.	.	2	15285	0.0001308472	SFMBT2|ENSG00000198879|1|SFMBT2-001|ENST00000361972||missense_variant|1247C>T|A416V	SFMBT2	A416V
10	7262456	MU4400012	G	A	.	.	2	15285	0.0001308472	SFMBT2|ENSG00000198879|1|SFMBT2-202|ENST00000397167||missense_variant|1247C>T|A416V	SFMBT2	A416V
10	7269822	MU4865085	G	A	.	.	2	15285	0.0001308472	SFMBT2|ENSG00000198879|1|SFMBT2-001|ENST00000361972||stop_gained|1198C>T|R400*	SFMBT2	R400*
10	7269822	MU4865085	G	A	.	.	2	15285	0.0001308472	SFMBT2|ENSG00000198879|1|SFMBT2-202|ENST00000397167||stop_gained|1198C>T|R400*	SFMBT2	R400*
10	7269834	MU83045371	G	T	.	.	2	15285	0.0001308472	SFMBT2|ENSG00000198879|1|SFMBT2-001|ENST00000361972||missense_variant|1186C>A|P396T	SFMBT2	P396T
10	7269834	MU83045371	G	T	.	.	2	15285	0.0001308472	SFMBT2|ENSG00000198879|1|SFMBT2-202|ENST00000397167||missense_variant|1186C>A|P396T	SFMBT2	P396T
10	7269848	MU1939056	G	A	.	.	3	15285	0.0001962709	SFMBT2|ENSG00000198879|1|SFMBT2-001|ENST00000361972||missense_variant|1172C>T|A391V	SFMBT2	A391V
10	7269848	MU1939056	G	A	.	.	3	15285	0.0001962709	SFMBT2|ENSG00000198879|1|SFMBT2-202|ENST00000397167||missense_variant|1172C>T|A391V	SFMBT2	A391V
10	7325982	MU1935733	C	T	.	.	3	15285	0.0001962709	SFMBT2|ENSG00000198879|1|SFMBT2-001|ENST00000361972||missense_variant|656G>A|R219H	SFMBT2	R219H
10	7325982	MU1935733	C	T	.	.	3	15285	0.0001962709	SFMBT2|ENSG00000198879|1|SFMBT2-002|ENST00000379713||downstream_gene_variant||	SFMBT2	NA
10	7325982	MU1935733	C	T	.	.	3	15285	0.0001962709	SFMBT2|ENSG00000198879|1|SFMBT2-202|ENST00000397167||missense_variant|656G>A|R219H	SFMBT2	R219H
10	7409713	MU65539533	C	T	.	.	3	15285	0.0001962709	SFMBT2|ENSG00000198879|1|SFMBT2-001|ENST00000361972||missense_variant|334G>A|G112R	SFMBT2	G112R
10	7409713	MU65539533	C	T	.	.	3	15285	0.0001962709	SFMBT2|ENSG00000198879|1|SFMBT2-003|ENST00000379711||missense_variant|334G>A|G112R	SFMBT2	G112R
10	7409713	MU65539533	C	T	.	.	3	15285	0.0001962709	SFMBT2|ENSG00000198879|1|SFMBT2-002|ENST00000379713||missense_variant|334G>A|G112R	SFMBT2	G112R
10	7409713	MU65539533	C	T	.	.	3	15285	0.0001962709	SFMBT2|ENSG00000198879|1|SFMBT2-201|ENST00000397160||missense_variant|334G>A|G112R	SFMBT2	G112R
10	7409713	MU65539533	C	T	.	.	3	15285	0.0001962709	SFMBT2|ENSG00000198879|1|SFMBT2-202|ENST00000397167||missense_variant|334G>A|G112R	SFMBT2	G112R
10	7409719	MU4866554	C	T	.	.	2	15285	0.0001308472	SFMBT2|ENSG00000198879|1|SFMBT2-001|ENST00000361972||missense_variant|328G>A|G110S	SFMBT2	G110S
10	7409719	MU4866554	C	T	.	.	2	15285	0.0001308472	SFMBT2|ENSG00000198879|1|SFMBT2-003|ENST00000379711||missense_variant|328G>A|G110S	SFMBT2	G110S
10	7409719	MU4866554	C	T	.	.	2	15285	0.0001308472	SFMBT2|ENSG00000198879|1|SFMBT2-002|ENST00000379713||missense_variant|328G>A|G110S	SFMBT2	G110S
10	7409719	MU4866554	C	T	.	.	2	15285	0.0001308472	SFMBT2|ENSG00000198879|1|SFMBT2-201|ENST00000397160||missense_variant|328G>A|G110S	SFMBT2	G110S
10	7409719	MU4866554	C	T	.	.	2	15285	0.0001308472	SFMBT2|ENSG00000198879|1|SFMBT2-202|ENST00000397167||missense_variant|328G>A|G110S	SFMBT2	G110S
10	7409728	MU74580	G	A	.	.	3	15285	0.0001962709	SFMBT2|ENSG00000198879|1|SFMBT2-001|ENST00000361972||missense_variant|319C>T|R107C	SFMBT2	R107C
10	7409728	MU74580	G	A	.	.	3	15285	0.0001962709	SFMBT2|ENSG00000198879|1|SFMBT2-003|ENST00000379711||missense_variant|319C>T|R107C	SFMBT2	R107C
10	7409728	MU74580	G	A	.	.	3	15285	0.0001962709	SFMBT2|ENSG00000198879|1|SFMBT2-002|ENST00000379713||missense_variant|319C>T|R107C	SFMBT2	R107C
10	7409728	MU74580	G	A	.	.	3	15285	0.0001962709	SFMBT2|ENSG00000198879|1|SFMBT2-201|ENST00000397160||missense_variant|319C>T|R107C	SFMBT2	R107C
10	7409728	MU74580	G	A	.	.	3	15285	0.0001962709	SFMBT2|ENSG00000198879|1|SFMBT2-202|ENST00000397167||missense_variant|319C>T|R107C	SFMBT2	R107C
10	7409746	MU66815506	C	T	.	.	2	15285	0.0001308472	SFMBT2|ENSG00000198879|1|SFMBT2-001|ENST00000361972||missense_variant|301G>A|G101R	SFMBT2	G101R
10	7409746	MU66815506	C	T	.	.	2	15285	0.0001308472	SFMBT2|ENSG00000198879|1|SFMBT2-003|ENST00000379711||missense_variant|301G>A|G101R	SFMBT2	G101R
10	7409746	MU66815506	C	T	.	.	2	15285	0.0001308472	SFMBT2|ENSG00000198879|1|SFMBT2-002|ENST00000379713||missense_variant|301G>A|G101R	SFMBT2	G101R
10	7409746	MU66815506	C	T	.	.	2	15285	0.0001308472	SFMBT2|ENSG00000198879|1|SFMBT2-201|ENST00000397160||missense_variant|301G>A|G101R	SFMBT2	G101R
10	7409746	MU66815506	C	T	.	.	2	15285	0.0001308472	SFMBT2|ENSG00000198879|1|SFMBT2-202|ENST00000397167||missense_variant|301G>A|G101R	SFMBT2	G101R
10	7780646	MU11751067	C	G	.	.	5	15285	0.0003271181	ITIH2|ENSG00000151655|+|ITIH2-001|ENST00000358415||missense_variant|2020C>G|P674A	ITIH2	P674A
10	7780646	MU11751067	C	G	.	.	5	15285	0.0003271181	ITIH2|ENSG00000151655|+|ITIH2-002|ENST00000379587||missense_variant|1987C>G|P663A	ITIH2	P663A
10	7786916	MU18866788	C	A	.	.	2	15285	0.0001308472	ITIH2|ENSG00000151655|+|ITIH2-001|ENST00000358415||missense_variant|2571C>A|H857Q	ITIH2	H857Q
10	7786916	MU18866788	C	A	.	.	2	15285	0.0001308472	ITIH2|ENSG00000151655|+|ITIH2-002|ENST00000379587||missense_variant|2538C>A|H846Q	ITIH2	H846Q
10	7801947	MU79220	C	A	.	.	2	15285	0.0001308472	KIN|ENSG00000151657|1|KIN-001|ENST00000379562||missense_variant|1025G>T|R342I	KIN	R342I
10	7801947	MU79220	C	A	.	.	2	15285	0.0001308472	KIN|ENSG00000151657|1|KIN-002|ENST00000460089||downstream_gene_variant||	KIN	NA
10	7801947	MU79220	C	A	.	.	2	15285	0.0001308472	KIN|ENSG00000151657|1|KIN-003|ENST00000463666||exon_variant||	KIN	NA
10	7801947	MU79220	C	A	.	.	2	15285	0.0001308472	KIN|ENSG00000151657|1|KIN-004|ENST00000471320||exon_variant||	KIN	NA
10	7801947	MU79220	C	A	.	.	2	15285	0.0001308472	KIN|ENSG00000151657|1|KIN-005|ENST00000498098||exon_variant||	KIN	NA
10	7801947	MU79220	C	A	.	.	2	15285	0.0001308472	KIN|ENSG00000151657|1|KIN-201|ENST00000535925||missense_variant|1025G>T|R342I	KIN	R342I
10	7801947	MU79220	C	A	.	.	2	15285	0.0001308472	KIN|ENSG00000151657|1|KIN-202|ENST00000543003||missense_variant|707G>T|R236I	KIN	R236I
10	7804476	MU65161577	G	C	.	.	2	15285	0.0001308472	KIN|ENSG00000151657|1|KIN-001|ENST00000379562||missense_variant|962C>G|S321C	KIN	S321C
10	7804476	MU65161577	G	C	.	.	2	15285	0.0001308472	KIN|ENSG00000151657|1|KIN-002|ENST00000460089||exon_variant||	KIN	NA
10	7804476	MU65161577	G	C	.	.	2	15285	0.0001308472	KIN|ENSG00000151657|1|KIN-003|ENST00000463666||exon_variant||	KIN	NA
10	7804476	MU65161577	G	C	.	.	2	15285	0.0001308472	KIN|ENSG00000151657|1|KIN-004|ENST00000471320||exon_variant||	KIN	NA
10	7804476	MU65161577	G	C	.	.	2	15285	0.0001308472	KIN|ENSG00000151657|1|KIN-005|ENST00000498098||exon_variant||	KIN	NA
10	7804476	MU65161577	G	C	.	.	2	15285	0.0001308472	KIN|ENSG00000151657|1|KIN-201|ENST00000535925||missense_variant|962C>G|S321C	KIN	S321C
10	7804476	MU65161577	G	C	.	.	2	15285	0.0001308472	KIN|ENSG00000151657|1|KIN-202|ENST00000543003||missense_variant|644C>G|S215C	KIN	S215C
10	7844259	MU1301564	G	T	.	.	2	15285	0.0001308472	ATP5C1|ENSG00000165629|+|ATP5C1-002|ENST00000335698||missense_variant|664G>T|D222Y	ATP5C1	D222Y
10	7844259	MU1301564	G	T	.	.	2	15285	0.0001308472	ATP5C1|ENSG00000165629|+|ATP5C1-001|ENST00000356708||missense_variant|664G>T|D222Y	ATP5C1	D222Y
10	7844259	MU1301564	G	T	.	.	2	15285	0.0001308472	ATP5C1|ENSG00000165629|+|ATP5C1-008|ENST00000460820||exon_variant||	ATP5C1	NA
10	7844259	MU1301564	G	T	.	.	2	15285	0.0001308472	ATP5C1|ENSG00000165629|+|ATP5C1-005|ENST00000465936||intron_variant||	ATP5C1	NA
10	7844259	MU1301564	G	T	.	.	2	15285	0.0001308472	ATP5C1|ENSG00000165629|+|ATP5C1-004|ENST00000472202||downstream_gene_variant||	ATP5C1	NA
10	7844259	MU1301564	G	T	.	.	2	15285	0.0001308472	ATP5C1|ENSG00000165629|+|ATP5C1-009|ENST00000473809||exon_variant||	ATP5C1	NA
10	7844259	MU1301564	G	T	.	.	2	15285	0.0001308472	ATP5C1|ENSG00000165629|+|ATP5C1-010|ENST00000480528||exon_variant||	ATP5C1	NA
10	7844259	MU1301564	G	T	.	.	2	15285	0.0001308472	ATP5C1|ENSG00000165629|+|ATP5C1-006|ENST00000493053||exon_variant||	ATP5C1	NA
10	7844259	MU1301564	G	T	.	.	2	15285	0.0001308472	ATP5C1|ENSG00000165629|+|ATP5C1-201|ENST00000541227||missense_variant|523G>T|D175Y	ATP5C1	D175Y
10	7844820	MU85088681	G	T	.	.	2	15285	0.0001308472	ATP5C1|ENSG00000165629|+|ATP5C1-002|ENST00000335698||splice_region_variant||	ATP5C1	NA
10	7844820	MU85088681	G	T	.	.	2	15285	0.0001308472	ATP5C1|ENSG00000165629|+|ATP5C1-001|ENST00000356708||splice_region_variant||	ATP5C1	NA
10	7844820	MU85088681	G	T	.	.	2	15285	0.0001308472	ATP5C1|ENSG00000165629|+|ATP5C1-008|ENST00000460820||downstream_gene_variant||	ATP5C1	NA
10	7844820	MU85088681	G	T	.	.	2	15285	0.0001308472	ATP5C1|ENSG00000165629|+|ATP5C1-005|ENST00000465936||intron_variant||	ATP5C1	NA
10	7844820	MU85088681	G	T	.	.	2	15285	0.0001308472	ATP5C1|ENSG00000165629|+|ATP5C1-004|ENST00000472202||downstream_gene_variant||	ATP5C1	NA
10	7844820	MU85088681	G	T	.	.	2	15285	0.0001308472	ATP5C1|ENSG00000165629|+|ATP5C1-009|ENST00000473809||splice_region_variant||	ATP5C1	NA
10	7844820	MU85088681	G	T	.	.	2	15285	0.0001308472	ATP5C1|ENSG00000165629|+|ATP5C1-010|ENST00000480528||splice_region_variant||	ATP5C1	NA
10	7844820	MU85088681	G	T	.	.	2	15285	0.0001308472	ATP5C1|ENSG00000165629|+|ATP5C1-006|ENST00000493053||splice_region_variant||	ATP5C1	NA
10	7844820	MU85088681	G	T	.	.	2	15285	0.0001308472	ATP5C1|ENSG00000165629|+|ATP5C1-201|ENST00000541227||stop_lost|752G>T|*251L	ATP5C1	*251L
10	7866478	MU1964618	G	T	.	.	2	15285	0.0001308472	TAF3|ENSG00000165632|+|TAF3-001|ENST00000344293||stop_gained|364G>T|E122*	TAF3	E122*
10	8006695	MU1790431	G	A	.	.	2	15285	0.0001308472	TAF3|ENSG00000165632|+|TAF3-001|ENST00000344293||missense_variant|1222G>A|E408K	TAF3	E408K
10	8006798	MU16136320	A	G	.	.	6	15285	0.0003925417	TAF3|ENSG00000165632|+|TAF3-001|ENST00000344293||missense_variant|1325A>G|N442S	TAF3	N442S
10	8007559	MU19122601	G	C	.	.	5	15285	0.0003271181	TAF3|ENSG00000165632|+|TAF3-001|ENST00000344293||missense_variant|2086G>C|V696L	TAF3	V696L
10	8007560	MU16136384	T	C	.	.	4	15285	0.0002616945	TAF3|ENSG00000165632|+|TAF3-001|ENST00000344293||missense_variant|2087T>C|V696A	TAF3	V696A
10	8019223	MU14814802	C	T	.	.	3	15285	0.0001962709	TAF3|ENSG00000165632|+|TAF3-001|ENST00000344293||missense_variant|2252C>T|A751V	TAF3	A751V
10	8056607	MU81211319	G	T	.	.	2	15285	0.0001308472	TAF3|ENSG00000165632|+|TAF3-001|ENST00000344293||missense_variant|2683G>T|V895F	TAF3	V895F
10	11504960	MU4390645	G	A	.	.	2	15285	0.0001308472	USP6NL|ENSG00000148429|1|USP6NL-201|ENST00000277575||missense_variant|2018C>T|P673L	USP6NL	P673L
10	11504960	MU4390645	G	A	.	.	2	15285	0.0001308472	USP6NL|ENSG00000148429|1|USP6NL-005|ENST00000379237||missense_variant|2036C>T|P679L	USP6NL	P679L
10	11504960	MU4390645	G	A	.	.	2	15285	0.0001308472	USP6NL|ENSG00000148429|1|USP6NL-001|ENST00000609104||missense_variant|1967C>T|P656L	USP6NL	P656L
10	11505081	MU4531288	G	A	.	.	3	15285	0.0001962709	USP6NL|ENSG00000148429|1|USP6NL-201|ENST00000277575||missense_variant|1897C>T|P633S	USP6NL	P633S
10	11505081	MU4531288	G	A	.	.	3	15285	0.0001962709	USP6NL|ENSG00000148429|1|USP6NL-005|ENST00000379237||missense_variant|1915C>T|P639S	USP6NL	P639S
10	11505081	MU4531288	G	A	.	.	3	15285	0.0001962709	USP6NL|ENSG00000148429|1|USP6NL-001|ENST00000609104||missense_variant|1846C>T|P616S	USP6NL	P616S
10	11505395	MU113586963	G	A	.	.	2	15285	0.0001308472	USP6NL|ENSG00000148429|1|USP6NL-201|ENST00000277575||missense_variant|1583C>T|A528V	USP6NL	A528V
10	11505395	MU113586963	G	A	.	.	2	15285	0.0001308472	USP6NL|ENSG00000148429|1|USP6NL-005|ENST00000379237||missense_variant|1601C>T|A534V	USP6NL	A534V
10	11505395	MU113586963	G	A	.	.	2	15285	0.0001308472	USP6NL|ENSG00000148429|1|USP6NL-001|ENST00000609104||missense_variant|1532C>T|A511V	USP6NL	A511V
10	11505459	MU81518189	G	T	.	.	2	15285	0.0001308472	USP6NL|ENSG00000148429|1|USP6NL-201|ENST00000277575||missense_variant|1519C>A|P507T	USP6NL	P507T
10	11505459	MU81518189	G	T	.	.	2	15285	0.0001308472	USP6NL|ENSG00000148429|1|USP6NL-005|ENST00000379237||missense_variant|1537C>A|P513T	USP6NL	P513T
10	11505459	MU81518189	G	T	.	.	2	15285	0.0001308472	USP6NL|ENSG00000148429|1|USP6NL-001|ENST00000609104||missense_variant|1468C>A|P490T	USP6NL	P490T
10	11505504	MU4821751	C	T	.	.	6	15285	0.0003925417	USP6NL|ENSG00000148429|1|USP6NL-201|ENST00000277575||missense_variant|1474G>A|A492T	USP6NL	A492T
10	11505504	MU4821751	C	T	.	.	6	15285	0.0003925417	USP6NL|ENSG00000148429|1|USP6NL-005|ENST00000379237||missense_variant|1492G>A|A498T	USP6NL	A498T
10	11505504	MU4821751	C	T	.	.	6	15285	0.0003925417	USP6NL|ENSG00000148429|1|USP6NL-001|ENST00000609104||missense_variant|1423G>A|A475T	USP6NL	A475T
10	11527224	MU45206271	C	G	.	.	2	15285	0.0001308472	USP6NL|ENSG00000148429|1|USP6NL-201|ENST00000277575||missense_variant|820G>C|E274Q	USP6NL	E274Q
10	11527224	MU45206271	C	G	.	.	2	15285	0.0001308472	USP6NL|ENSG00000148429|1|USP6NL-005|ENST00000379237||missense_variant|838G>C|E280Q	USP6NL	E280Q
10	11527224	MU45206271	C	G	.	.	2	15285	0.0001308472	USP6NL|ENSG00000148429|1|USP6NL-001|ENST00000609104||missense_variant|769G>C|E257Q	USP6NL	E257Q
10	11527821	MU82361207	G	T	.	.	2	15285	0.0001308472	USP6NL|ENSG00000148429|1|USP6NL-201|ENST00000277575||missense_variant|805C>A|H269N	USP6NL	H269N
10	11527821	MU82361207	G	T	.	.	2	15285	0.0001308472	USP6NL|ENSG00000148429|1|USP6NL-005|ENST00000379237||missense_variant|823C>A|H275N	USP6NL	H275N
10	11527821	MU82361207	G	T	.	.	2	15285	0.0001308472	USP6NL|ENSG00000148429|1|USP6NL-001|ENST00000609104||missense_variant|754C>A|H252N	USP6NL	H252N
10	11615640	MU80980839	G	T	.	.	2	15285	0.0001308472	USP6NL|ENSG00000148429|1|USP6NL-005|ENST00000379237||missense_variant|38C>A|T13K	USP6NL	T13K
10	11615640	MU80980839	G	T	.	.	2	15285	0.0001308472	USP6NL|ENSG00000148429|1|USP6NL-003|ENST00000443016||upstream_gene_variant||	USP6NL	NA
10	11615640	MU80980839	G	T	.	.	2	15285	0.0001308472	USP6NL|ENSG00000148429|1|USP6NL-002|ENST00000606752||intron_variant||	USP6NL	NA
10	11615640	MU80980839	G	T	.	.	2	15285	0.0001308472	USP6NL|ENSG00000148429|1|USP6NL-001|ENST00000609104||intron_variant||	USP6NL	NA
10	11615640	MU80980839	G	T	.	.	2	15285	0.0001308472	USP6NL|ENSG00000148429|1|USP6NL-004|ENST00000609853||missense_variant|38C>A|T13K	USP6NL	T13K
10	11971960	MU4825638	C	T	.	.	2	15285	0.0001308472	UPF2|ENSG00000151461|1|UPF2-001|ENST00000356352||missense_variant|3713G>A|R1238H	UPF2	R1238H
10	11971960	MU4825638	C	T	.	.	2	15285	0.0001308472	UPF2|ENSG00000151461|1|UPF2-002|ENST00000357604||missense_variant|3713G>A|R1238H	UPF2	R1238H
10	11971960	MU4825638	C	T	.	.	2	15285	0.0001308472	UPF2|ENSG00000151461|1|UPF2-201|ENST00000397053||missense_variant|3713G>A|R1238H	UPF2	R1238H
10	11985081	MU4380296	T	A	.	.	2	15285	0.0001308472	UPF2|ENSG00000151461|1|UPF2-001|ENST00000356352||missense_variant|3261A>T|E1087D	UPF2	E1087D
10	11985081	MU4380296	T	A	.	.	2	15285	0.0001308472	UPF2|ENSG00000151461|1|UPF2-002|ENST00000357604||missense_variant|3261A>T|E1087D	UPF2	E1087D
10	11985081	MU4380296	T	A	.	.	2	15285	0.0001308472	UPF2|ENSG00000151461|1|UPF2-201|ENST00000397053||missense_variant|3261A>T|E1087D	UPF2	E1087D
10	11990443	MU64881	T	A	.	.	9	15285	0.0005888126	UPF2|ENSG00000151461|1|UPF2-001|ENST00000356352||missense_variant|3099A>T|E1033D	UPF2	E1033D
10	11990443	MU64881	T	A	.	.	9	15285	0.0005888126	UPF2|ENSG00000151461|1|UPF2-002|ENST00000357604||missense_variant|3099A>T|E1033D	UPF2	E1033D
10	11990443	MU64881	T	A	.	.	9	15285	0.0005888126	UPF2|ENSG00000151461|1|UPF2-201|ENST00000397053||missense_variant|3099A>T|E1033D	UPF2	E1033D
10	11997263	MU1871594	G	A	.	.	2	15285	0.0001308472	UPF2|ENSG00000151461|1|UPF2-001|ENST00000356352||stop_gained|2818C>T|R940*	UPF2	R940*
10	11997263	MU1871594	G	A	.	.	2	15285	0.0001308472	UPF2|ENSG00000151461|1|UPF2-002|ENST00000357604||stop_gained|2818C>T|R940*	UPF2	R940*
10	11997263	MU1871594	G	A	.	.	2	15285	0.0001308472	UPF2|ENSG00000151461|1|UPF2-201|ENST00000397053||stop_gained|2818C>T|R940*	UPF2	R940*
10	12009405	MU1985101	G	A	.	.	2	15285	0.0001308472	UPF2|ENSG00000151461|1|UPF2-001|ENST00000356352||missense_variant|2002C>T|R668C	UPF2	R668C
10	12009405	MU1985101	G	A	.	.	2	15285	0.0001308472	UPF2|ENSG00000151461|1|UPF2-002|ENST00000357604||missense_variant|2002C>T|R668C	UPF2	R668C
10	12009405	MU1985101	G	A	.	.	2	15285	0.0001308472	UPF2|ENSG00000151461|1|UPF2-201|ENST00000397053||missense_variant|2002C>T|R668C	UPF2	R668C
10	12043816	MU1985103	C	A	.	.	2	15285	0.0001308472	UPF2|ENSG00000151461|1|UPF2-001|ENST00000356352||stop_gained|1513G>T|E505*	UPF2	E505*
10	12043816	MU1985103	C	A	.	.	2	15285	0.0001308472	UPF2|ENSG00000151461|1|UPF2-002|ENST00000357604||stop_gained|1513G>T|E505*	UPF2	E505*
10	12043816	MU1985103	C	A	.	.	2	15285	0.0001308472	UPF2|ENSG00000151461|1|UPF2-201|ENST00000397053||stop_gained|1513G>T|E505*	UPF2	E505*
10	12046546	MU146427	T	C	.	.	2	15285	0.0001308472	UPF2|ENSG00000151461|1|UPF2-001|ENST00000356352||missense_variant|1487A>G|N496S	UPF2	N496S
10	12046546	MU146427	T	C	.	.	2	15285	0.0001308472	UPF2|ENSG00000151461|1|UPF2-002|ENST00000357604||missense_variant|1487A>G|N496S	UPF2	N496S
10	12046546	MU146427	T	C	.	.	2	15285	0.0001308472	UPF2|ENSG00000151461|1|UPF2-201|ENST00000397053||missense_variant|1487A>G|N496S	UPF2	N496S
10	12071456	MU4509006	G	A	.	.	2	15285	0.0001308472	UPF2|ENSG00000151461|1|UPF2-001|ENST00000356352||missense_variant|433C>T|R145C	UPF2	R145C
10	12071456	MU4509006	G	A	.	.	2	15285	0.0001308472	UPF2|ENSG00000151461|1|UPF2-002|ENST00000357604||missense_variant|433C>T|R145C	UPF2	R145C
10	12071456	MU4509006	G	A	.	.	2	15285	0.0001308472	UPF2|ENSG00000151461|1|UPF2-201|ENST00000397053||missense_variant|433C>T|R145C	UPF2	R145C
10	12111090	MU4564651	T	C	.	.	5	15285	0.0003271181	DHTKD1|ENSG00000181192|+|DHTKD1-001|ENST00000263035||missense_variant|58T>C|F20L	DHTKD1	F20L
10	12111090	MU4564651	T	C	.	.	5	15285	0.0003271181	DHTKD1|ENSG00000181192|+|DHTKD1-006|ENST00000437298||missense_variant|58T>C|F20L	DHTKD1	F20L
10	12149939	MU38465898	C	T	.	.	6	15285	0.0003925417	DHTKD1|ENSG00000181192|+|DHTKD1-001|ENST00000263035||synonymous_variant|2079C>T|I693I	DHTKD1	I693I
10	12149939	MU38465898	C	T	.	.	6	15285	0.0003925417	DHTKD1|ENSG00000181192|+|DHTKD1-003|ENST00000448829||missense_variant|581C>T|S194L	DHTKD1	S194L
10	12811675	MU4672198	G	A	.	.	2	15285	0.0001308472	CAMK1D|ENSG00000183049|+|CAMK1D-002|ENST00000378845||missense_variant|442G>A|E148K	CAMK1D	E148K
10	12811675	MU4672198	G	A	.	.	2	15285	0.0001308472	CAMK1D|ENSG00000183049|+|CAMK1D-001|ENST00000378847||missense_variant|442G>A|E148K	CAMK1D	E148K
10	12811707	MU82802694	G	T	.	.	2	15285	0.0001308472	CAMK1D|ENSG00000183049|+|CAMK1D-002|ENST00000378845||missense_variant|474G>T|E158D	CAMK1D	E158D
10	12811707	MU82802694	G	T	.	.	2	15285	0.0001308472	CAMK1D|ENSG00000183049|+|CAMK1D-001|ENST00000378847||missense_variant|474G>T|E158D	CAMK1D	E158D
10	12833171	MU4831812	G	A	.	.	2	15285	0.0001308472	CAMK1D|ENSG00000183049|+|CAMK1D-002|ENST00000378845||missense_variant|580G>A|A194T	CAMK1D	A194T
10	12833171	MU4831812	G	A	.	.	2	15285	0.0001308472	CAMK1D|ENSG00000183049|+|CAMK1D-001|ENST00000378847||missense_variant|580G>A|A194T	CAMK1D	A194T
10	12856259	MU92145	C	T	.	.	2	15285	0.0001308472	CAMK1D|ENSG00000183049|+|CAMK1D-002|ENST00000378845||missense_variant|707C>T|A236V	CAMK1D	A236V
10	12856259	MU92145	C	T	.	.	2	15285	0.0001308472	CAMK1D|ENSG00000183049|+|CAMK1D-001|ENST00000378847||missense_variant|707C>T|A236V	CAMK1D	A236V
10	12858327	MU4422924	G	A	.	.	2	15285	0.0001308472	CAMK1D|ENSG00000183049|+|CAMK1D-002|ENST00000378845||stop_gained|833G>A|W278*	CAMK1D	W278*
10	12858327	MU4422924	G	A	.	.	2	15285	0.0001308472	CAMK1D|ENSG00000183049|+|CAMK1D-001|ENST00000378847||stop_gained|833G>A|W278*	CAMK1D	W278*
10	12867657	MU9245407	C	T	.	.	3	15285	0.0001962709	CAMK1D|ENSG00000183049|+|CAMK1D-002|ENST00000378845||missense_variant|1007C>T|S336L	CAMK1D	S336L
10	12867657	MU9245407	C	T	.	.	3	15285	0.0001962709	CAMK1D|ENSG00000183049|+|CAMK1D-001|ENST00000378847||missense_variant|1007C>T|S336L	CAMK1D	S336L
10	12870807	MU1989295	C	T	.	.	4	15285	0.0002616945	CAMK1D|ENSG00000183049|+|CAMK1D-002|ENST00000378845||downstream_gene_variant||	CAMK1D	NA
10	12870807	MU1989295	C	T	.	.	4	15285	0.0002616945	CAMK1D|ENSG00000183049|+|CAMK1D-001|ENST00000378847||missense_variant|1079C>T|S360L	CAMK1D	S360L
10	12870810	MU1935659	C	T	.	.	2	15285	0.0001308472	CAMK1D|ENSG00000183049|+|CAMK1D-002|ENST00000378845||downstream_gene_variant||	CAMK1D	NA
10	12870810	MU1935659	C	T	.	.	2	15285	0.0001308472	CAMK1D|ENSG00000183049|+|CAMK1D-001|ENST00000378847||missense_variant|1082C>T|S361L	CAMK1D	S361L
10	12870833	MU1931941	G	A	.	.	2	15285	0.0001308472	CAMK1D|ENSG00000183049|+|CAMK1D-002|ENST00000378845||downstream_gene_variant||	CAMK1D	NA
10	12870833	MU1931941	G	A	.	.	2	15285	0.0001308472	CAMK1D|ENSG00000183049|+|CAMK1D-001|ENST00000378847||missense_variant|1105G>A|E369K	CAMK1D	E369K
10	12870840	MU45151517	G	A	.	.	2	15285	0.0001308472	CAMK1D|ENSG00000183049|+|CAMK1D-002|ENST00000378845||downstream_gene_variant||	CAMK1D	NA
10	12870840	MU45151517	G	A	.	.	2	15285	0.0001308472	CAMK1D|ENSG00000183049|+|CAMK1D-001|ENST00000378847||missense_variant|1112G>A|R371K	CAMK1D	R371K
10	12870861	MU4831856	C	T	.	.	3	15285	0.0001962709	CAMK1D|ENSG00000183049|+|CAMK1D-002|ENST00000378845||downstream_gene_variant||	CAMK1D	NA
10	12870861	MU4831856	C	T	.	.	3	15285	0.0001962709	CAMK1D|ENSG00000183049|+|CAMK1D-001|ENST00000378847||missense_variant|1133C>T|T378M	CAMK1D	T378M
10	12940424	MU3890209	G	A	.	.	2	15285	0.0001308472	CCDC3|ENSG00000151468|1|CCDC3-002|ENST00000378825||missense_variant|805C>T|R269W	CCDC3	R269W
10	12940424	MU3890209	G	A	.	.	2	15285	0.0001308472	CCDC3|ENSG00000151468|1|CCDC3-001|ENST00000378839||missense_variant|430C>T|R144W	CCDC3	R144W
10	12940435	MU4454747	G	A	.	.	2	15285	0.0001308472	CCDC3|ENSG00000151468|1|CCDC3-002|ENST00000378825||missense_variant|794C>T|P265L	CCDC3	P265L
10	12940435	MU4454747	G	A	.	.	2	15285	0.0001308472	CCDC3|ENSG00000151468|1|CCDC3-001|ENST00000378839||missense_variant|419C>T|P140L	CCDC3	P140L
10	12940439	MU68876952	G	A	.	.	2	15285	0.0001308472	CCDC3|ENSG00000151468|1|CCDC3-002|ENST00000378825||missense_variant|790C>T|R264C	CCDC3	R264C
10	12940439	MU68876952	G	A	.	.	2	15285	0.0001308472	CCDC3|ENSG00000151468|1|CCDC3-001|ENST00000378839||missense_variant|415C>T|R139C	CCDC3	R139C
10	12940451	MU101609	G	A	.	.	2	15285	0.0001308472	CCDC3|ENSG00000151468|1|CCDC3-002|ENST00000378825||missense_variant|778C>T|R260W	CCDC3	R260W
10	12940451	MU101609	G	A	.	.	2	15285	0.0001308472	CCDC3|ENSG00000151468|1|CCDC3-001|ENST00000378839||missense_variant|403C>T|R135W	CCDC3	R135W
10	12940472	MU4867047	C	T	.	.	2	15285	0.0001308472	CCDC3|ENSG00000151468|1|CCDC3-002|ENST00000378825||missense_variant|757G>A|A253T	CCDC3	A253T
10	12940472	MU4867047	C	T	.	.	2	15285	0.0001308472	CCDC3|ENSG00000151468|1|CCDC3-001|ENST00000378839||missense_variant|382G>A|A128T	CCDC3	A128T
10	12940534	MU113588192	C	T	.	.	2	15285	0.0001308472	CCDC3|ENSG00000151468|1|CCDC3-002|ENST00000378825||missense_variant|695G>A|R232H	CCDC3	R232H
10	12940534	MU113588192	C	T	.	.	2	15285	0.0001308472	CCDC3|ENSG00000151468|1|CCDC3-001|ENST00000378839||missense_variant|320G>A|R107H	CCDC3	R107H
10	12940591	MU30077568	C	T	.	.	2	15285	0.0001308472	CCDC3|ENSG00000151468|1|CCDC3-002|ENST00000378825||missense_variant|638G>A|R213H	CCDC3	R213H
10	12940591	MU30077568	C	T	.	.	2	15285	0.0001308472	CCDC3|ENSG00000151468|1|CCDC3-001|ENST00000378839||missense_variant|263G>A|R88H	CCDC3	R88H
10	13213015	MU4591307	G	A	.	.	2	15285	0.0001308472	MCM10|ENSG00000065328|+|MCM10-002|ENST00000378694||missense_variant|101G>A|R34Q	MCM10	R34Q
10	13213015	MU4591307	G	A	.	.	2	15285	0.0001308472	MCM10|ENSG00000065328|+|MCM10-001|ENST00000378714||missense_variant|101G>A|R34Q	MCM10	R34Q
10	13213015	MU4591307	G	A	.	.	2	15285	0.0001308472	MCM10|ENSG00000065328|+|MCM10-004|ENST00000479669||5_prime_UTR_variant||	MCM10	NA
10	13213015	MU4591307	G	A	.	.	2	15285	0.0001308472	MCM10|ENSG00000065328|+|MCM10-003|ENST00000484800||missense_variant|101G>A|R34Q	MCM10	R34Q
10	13213138	MU613884	C	T	.	.	2	15285	0.0001308472	MCM10|ENSG00000065328|+|MCM10-002|ENST00000378694||missense_variant|224C>T|A75V	MCM10	A75V
10	13213138	MU613884	C	T	.	.	2	15285	0.0001308472	MCM10|ENSG00000065328|+|MCM10-001|ENST00000378714||missense_variant|224C>T|A75V	MCM10	A75V
10	13213138	MU613884	C	T	.	.	2	15285	0.0001308472	MCM10|ENSG00000065328|+|MCM10-004|ENST00000479669||5_prime_UTR_variant||	MCM10	NA
10	13213138	MU613884	C	T	.	.	2	15285	0.0001308472	MCM10|ENSG00000065328|+|MCM10-003|ENST00000484800||missense_variant|224C>T|A75V	MCM10	A75V
10	13213246	MU4833861	C	T	.	.	2	15285	0.0001308472	MCM10|ENSG00000065328|+|MCM10-002|ENST00000378694||missense_variant|332C>T|T111M	MCM10	T111M
10	13213246	MU4833861	C	T	.	.	2	15285	0.0001308472	MCM10|ENSG00000065328|+|MCM10-001|ENST00000378714||missense_variant|332C>T|T111M	MCM10	T111M
10	13213246	MU4833861	C	T	.	.	2	15285	0.0001308472	MCM10|ENSG00000065328|+|MCM10-004|ENST00000479669||missense_variant|92C>T|T31M	MCM10	T31M
10	13213246	MU4833861	C	T	.	.	2	15285	0.0001308472	MCM10|ENSG00000065328|+|MCM10-003|ENST00000484800||missense_variant|332C>T|T111M	MCM10	T111M
10	13214462	MU4420472	C	T	.	.	3	15285	0.0001962709	MCM10|ENSG00000065328|+|MCM10-002|ENST00000378694||missense_variant|436C>T|R146C	MCM10	R146C
10	13214462	MU4420472	C	T	.	.	3	15285	0.0001962709	MCM10|ENSG00000065328|+|MCM10-001|ENST00000378714||missense_variant|436C>T|R146C	MCM10	R146C
10	13214462	MU4420472	C	T	.	.	3	15285	0.0001962709	MCM10|ENSG00000065328|+|MCM10-004|ENST00000479669||missense_variant|196C>T|R66C	MCM10	R66C
10	13214462	MU4420472	C	T	.	.	3	15285	0.0001962709	MCM10|ENSG00000065328|+|MCM10-003|ENST00000484800||missense_variant|436C>T|R146C	MCM10	R146C
10	13214639	MU3731400	C	T	.	.	2	15285	0.0001308472	MCM10|ENSG00000065328|+|MCM10-002|ENST00000378694||missense_variant|466C>T|R156W	MCM10	R156W
10	13214639	MU3731400	C	T	.	.	2	15285	0.0001308472	MCM10|ENSG00000065328|+|MCM10-001|ENST00000378714||missense_variant|466C>T|R156W	MCM10	R156W
10	13214639	MU3731400	C	T	.	.	2	15285	0.0001308472	MCM10|ENSG00000065328|+|MCM10-004|ENST00000479669||downstream_gene_variant||	MCM10	NA
10	13214639	MU3731400	C	T	.	.	2	15285	0.0001308472	MCM10|ENSG00000065328|+|MCM10-003|ENST00000484800||missense_variant|469C>T|R157W	MCM10	R157W
10	13217564	MU128759633	C	T	.	.	2	15285	0.0001308472	MCM10|ENSG00000065328|+|MCM10-002|ENST00000378694||missense_variant|647C>T|T216M	MCM10	T216M
10	13217564	MU128759633	C	T	.	.	2	15285	0.0001308472	MCM10|ENSG00000065328|+|MCM10-001|ENST00000378714||missense_variant|647C>T|T216M	MCM10	T216M
10	13217564	MU128759633	C	T	.	.	2	15285	0.0001308472	MCM10|ENSG00000065328|+|MCM10-004|ENST00000479669||downstream_gene_variant||	MCM10	NA
10	13217564	MU128759633	C	T	.	.	2	15285	0.0001308472	MCM10|ENSG00000065328|+|MCM10-003|ENST00000484800||missense_variant|650C>T|T217M	MCM10	T217M
10	13222606	MU85291726	G	T	.	.	2	15285	0.0001308472	MCM10|ENSG00000065328|+|MCM10-002|ENST00000378694||missense_variant|929G>T|S310I	MCM10	S310I
10	13222606	MU85291726	G	T	.	.	2	15285	0.0001308472	MCM10|ENSG00000065328|+|MCM10-001|ENST00000378714||missense_variant|929G>T|S310I	MCM10	S310I
10	13222606	MU85291726	G	T	.	.	2	15285	0.0001308472	MCM10|ENSG00000065328|+|MCM10-003|ENST00000484800||missense_variant|932G>T|S311I	MCM10	S311I
10	13234356	MU117478	A	T	.	.	4	15285	0.0002616945	MCM10|ENSG00000065328|+|MCM10-002|ENST00000378694||missense_variant|1618A>T|T540S	MCM10	T540S
10	13234356	MU117478	A	T	.	.	4	15285	0.0002616945	MCM10|ENSG00000065328|+|MCM10-001|ENST00000378714||missense_variant|1618A>T|T540S	MCM10	T540S
10	13234356	MU117478	A	T	.	.	4	15285	0.0002616945	MCM10|ENSG00000065328|+|MCM10-005|ENST00000459751||upstream_gene_variant||	MCM10	NA
10	13234356	MU117478	A	T	.	.	4	15285	0.0002616945	MCM10|ENSG00000065328|+|MCM10-006|ENST00000481292||upstream_gene_variant||	MCM10	NA
10	13234356	MU117478	A	T	.	.	4	15285	0.0002616945	MCM10|ENSG00000065328|+|MCM10-003|ENST00000484800||missense_variant|1621A>T|T541S	MCM10	T541S
10	13234523	MU83787218	G	T	.	.	2	15285	0.0001308472	MCM10|ENSG00000065328|+|MCM10-002|ENST00000378694||missense_variant|1700G>T|R567L	MCM10	R567L
10	13234523	MU83787218	G	T	.	.	2	15285	0.0001308472	MCM10|ENSG00000065328|+|MCM10-001|ENST00000378714||missense_variant|1700G>T|R567L	MCM10	R567L
10	13234523	MU83787218	G	T	.	.	2	15285	0.0001308472	MCM10|ENSG00000065328|+|MCM10-005|ENST00000459751||exon_variant||	MCM10	NA
10	13234523	MU83787218	G	T	.	.	2	15285	0.0001308472	MCM10|ENSG00000065328|+|MCM10-006|ENST00000481292||upstream_gene_variant||	MCM10	NA
10	13234523	MU83787218	G	T	.	.	2	15285	0.0001308472	MCM10|ENSG00000065328|+|MCM10-003|ENST00000484800||missense_variant|1703G>T|R568L	MCM10	R568L
10	13234531	MU65816494	G	C	.	.	2	15285	0.0001308472	MCM10|ENSG00000065328|+|MCM10-002|ENST00000378694||missense_variant|1708G>C|E570Q	MCM10	E570Q
10	13234531	MU65816494	G	C	.	.	2	15285	0.0001308472	MCM10|ENSG00000065328|+|MCM10-001|ENST00000378714||missense_variant|1708G>C|E570Q	MCM10	E570Q
10	13234531	MU65816494	G	C	.	.	2	15285	0.0001308472	MCM10|ENSG00000065328|+|MCM10-005|ENST00000459751||exon_variant||	MCM10	NA
10	13234531	MU65816494	G	C	.	.	2	15285	0.0001308472	MCM10|ENSG00000065328|+|MCM10-006|ENST00000481292||upstream_gene_variant||	MCM10	NA
10	13234531	MU65816494	G	C	.	.	2	15285	0.0001308472	MCM10|ENSG00000065328|+|MCM10-003|ENST00000484800||missense_variant|1711G>C|E571Q	MCM10	E571Q
10	13320306	MU2099252	G	A	.	.	2	15285	0.0001308472	PHYH|ENSG00000107537|1|PHYH-001|ENST00000263038||missense_variant|1012C>T|L338F	PHYH	L338F
10	13320306	MU2099252	G	A	.	.	2	15285	0.0001308472	PHYH|ENSG00000107537|1|PHYH-002|ENST00000396913||missense_variant|712C>T|L238F	PHYH	L238F
10	13320306	MU2099252	G	A	.	.	2	15285	0.0001308472	PHYH|ENSG00000107537|1|PHYH-005|ENST00000396920||missense_variant|961C>T|L321F	PHYH	L321F
10	13330436	MU3892842	C	T	.	.	2	15285	0.0001308472	PHYH|ENSG00000107537|1|PHYH-001|ENST00000263038||missense_variant|602G>A|R201Q	PHYH	R201Q
10	13330436	MU3892842	C	T	.	.	2	15285	0.0001308472	PHYH|ENSG00000107537|1|PHYH-002|ENST00000396913||missense_variant|302G>A|R101Q	PHYH	R101Q
10	13330436	MU3892842	C	T	.	.	2	15285	0.0001308472	PHYH|ENSG00000107537|1|PHYH-005|ENST00000396920||missense_variant|551G>A|R184Q	PHYH	R184Q
10	13330436	MU3892842	C	T	.	.	2	15285	0.0001308472	PHYH|ENSG00000107537|1|PHYH-004|ENST00000453759||missense_variant|302G>A|R101Q	PHYH	R101Q
10	13330436	MU3892842	C	T	.	.	2	15285	0.0001308472	PHYH|ENSG00000107537|1|PHYH-007|ENST00000464049||downstream_gene_variant||	PHYH	NA
10	13330436	MU3892842	C	T	.	.	2	15285	0.0001308472	PHYH|ENSG00000107537|1|PHYH-003|ENST00000479604||missense_variant|608G>A|R203Q	PHYH	R203Q
10	13330464	MU1346162	C	T	.	.	2	15285	0.0001308472	PHYH|ENSG00000107537|1|PHYH-001|ENST00000263038||missense_variant|574G>A|A192T	PHYH	A192T
10	13330464	MU1346162	C	T	.	.	2	15285	0.0001308472	PHYH|ENSG00000107537|1|PHYH-002|ENST00000396913||missense_variant|274G>A|A92T	PHYH	A92T
10	13330464	MU1346162	C	T	.	.	2	15285	0.0001308472	PHYH|ENSG00000107537|1|PHYH-005|ENST00000396920||missense_variant|523G>A|A175T	PHYH	A175T
10	13330464	MU1346162	C	T	.	.	2	15285	0.0001308472	PHYH|ENSG00000107537|1|PHYH-004|ENST00000453759||missense_variant|274G>A|A92T	PHYH	A92T
10	13330464	MU1346162	C	T	.	.	2	15285	0.0001308472	PHYH|ENSG00000107537|1|PHYH-007|ENST00000464049||downstream_gene_variant||	PHYH	NA
10	13330464	MU1346162	C	T	.	.	2	15285	0.0001308472	PHYH|ENSG00000107537|1|PHYH-003|ENST00000479604||missense_variant|580G>A|A194T	PHYH	A194T
10	13330526	MU57929	C	T	.	.	2	15285	0.0001308472	PHYH|ENSG00000107537|1|PHYH-001|ENST00000263038||missense_variant|512G>A|R171H	PHYH	R171H
10	13330526	MU57929	C	T	.	.	2	15285	0.0001308472	PHYH|ENSG00000107537|1|PHYH-002|ENST00000396913||missense_variant|212G>A|R71H	PHYH	R71H
10	13330526	MU57929	C	T	.	.	2	15285	0.0001308472	PHYH|ENSG00000107537|1|PHYH-005|ENST00000396920||missense_variant|461G>A|R154H	PHYH	R154H
10	13330526	MU57929	C	T	.	.	2	15285	0.0001308472	PHYH|ENSG00000107537|1|PHYH-004|ENST00000453759||missense_variant|212G>A|R71H	PHYH	R71H
10	13330526	MU57929	C	T	.	.	2	15285	0.0001308472	PHYH|ENSG00000107537|1|PHYH-007|ENST00000464049||downstream_gene_variant||	PHYH	NA
10	13330526	MU57929	C	T	.	.	2	15285	0.0001308472	PHYH|ENSG00000107537|1|PHYH-003|ENST00000479604||missense_variant|518G>A|R173H	PHYH	R173H
10	13337568	MU1871917	C	A	.	.	2	15285	0.0001308472	PHYH|ENSG00000107537|1|PHYH-001|ENST00000263038||missense_variant|173G>T|R58I	PHYH	R58I
10	13337568	MU1871917	C	A	.	.	2	15285	0.0001308472	PHYH|ENSG00000107537|1|PHYH-002|ENST00000396913||5_prime_UTR_variant||	PHYH	NA
10	13337568	MU1871917	C	A	.	.	2	15285	0.0001308472	PHYH|ENSG00000107537|1|PHYH-005|ENST00000396920||missense_variant|116G>T|R39I	PHYH	R39I
10	13337568	MU1871917	C	A	.	.	2	15285	0.0001308472	PHYH|ENSG00000107537|1|PHYH-004|ENST00000453759||5_prime_UTR_variant||	PHYH	NA
10	13337568	MU1871917	C	A	.	.	2	15285	0.0001308472	PHYH|ENSG00000107537|1|PHYH-006|ENST00000463730||exon_variant||	PHYH	NA
10	13337568	MU1871917	C	A	.	.	2	15285	0.0001308472	PHYH|ENSG00000107537|1|PHYH-007|ENST00000464049||upstream_gene_variant||	PHYH	NA
10	13337568	MU1871917	C	A	.	.	2	15285	0.0001308472	PHYH|ENSG00000107537|1|PHYH-003|ENST00000479604||missense_variant|173G>T|R58I	PHYH	R58I
10	13340214	MU28541870	G	C	.	.	2	15285	0.0001308472	PHYH|ENSG00000107537|1|PHYH-001|ENST00000263038||missense_variant|107C>G|S36C	PHYH	S36C
10	13340214	MU28541870	G	C	.	.	2	15285	0.0001308472	PHYH|ENSG00000107537|1|PHYH-002|ENST00000396913||intron_variant||	PHYH	NA
10	13340214	MU28541870	G	C	.	.	2	15285	0.0001308472	PHYH|ENSG00000107537|1|PHYH-005|ENST00000396920||missense_variant|50C>G|S17C	PHYH	S17C
10	13340214	MU28541870	G	C	.	.	2	15285	0.0001308472	PHYH|ENSG00000107537|1|PHYH-004|ENST00000453759||5_prime_UTR_premature_start_codon_gain_variant||	PHYH	NA
10	13340214	MU28541870	G	C	.	.	2	15285	0.0001308472	PHYH|ENSG00000107537|1|PHYH-006|ENST00000463730||exon_variant||	PHYH	NA
10	13340214	MU28541870	G	C	.	.	2	15285	0.0001308472	PHYH|ENSG00000107537|1|PHYH-007|ENST00000464049||upstream_gene_variant||	PHYH	NA
10	13340214	MU28541870	G	C	.	.	2	15285	0.0001308472	PHYH|ENSG00000107537|1|PHYH-003|ENST00000479604||missense_variant|107C>G|S36C	PHYH	S36C
10	13350198	MU746995	G	C	.	.	2	15285	0.0001308472	AL138764.1|ENSG00000226209|1|AL138764.1-201|ENST00000429930||missense_variant|250C>G|Q84E	AL138764.1	Q84E
10	13364928	MU85974408	G	T	.	.	2	15285	0.0001308472	SEPHS1|ENSG00000086475|1|SEPHS1-001|ENST00000327347||missense_variant|871C>A|H291N	SEPHS1	H291N
10	13364928	MU85974408	G	T	.	.	2	15285	0.0001308472	SEPHS1|ENSG00000086475|1|SEPHS1-002|ENST00000378614||intron_variant||	SEPHS1	NA
10	13364928	MU85974408	G	T	.	.	2	15285	0.0001308472	SEPHS1|ENSG00000086475|1|SEPHS1-201|ENST00000537130||missense_variant|670C>A|H224N	SEPHS1	H224N
10	13364928	MU85974408	G	T	.	.	2	15285	0.0001308472	SEPHS1|ENSG00000086475|1|SEPHS1-202|ENST00000545675||missense_variant|871C>A|H291N	SEPHS1	H291N
10	13370368	MU4834258	G	A	.	.	3	15285	0.0001962709	SEPHS1|ENSG00000086475|1|SEPHS1-001|ENST00000327347||missense_variant|734C>T|A245V	SEPHS1	A245V
10	13370368	MU4834258	G	A	.	.	3	15285	0.0001962709	SEPHS1|ENSG00000086475|1|SEPHS1-002|ENST00000378614||missense_variant|734C>T|A245V	SEPHS1	A245V
10	13370368	MU4834258	G	A	.	.	3	15285	0.0001962709	SEPHS1|ENSG00000086475|1|SEPHS1-201|ENST00000537130||missense_variant|533C>T|A178V	SEPHS1	A178V
10	13370368	MU4834258	G	A	.	.	3	15285	0.0001962709	SEPHS1|ENSG00000086475|1|SEPHS1-202|ENST00000545675||missense_variant|734C>T|A245V	SEPHS1	A245V
10	13371744	MU4492779	G	A	.	.	2	15285	0.0001308472	SEPHS1|ENSG00000086475|1|SEPHS1-001|ENST00000327347||missense_variant|605C>T|P202L	SEPHS1	P202L
10	13371744	MU4492779	G	A	.	.	2	15285	0.0001308472	SEPHS1|ENSG00000086475|1|SEPHS1-002|ENST00000378614||missense_variant|605C>T|P202L	SEPHS1	P202L
10	13371744	MU4492779	G	A	.	.	2	15285	0.0001308472	SEPHS1|ENSG00000086475|1|SEPHS1-003|ENST00000413411||downstream_gene_variant||	SEPHS1	NA
10	13371744	MU4492779	G	A	.	.	2	15285	0.0001308472	SEPHS1|ENSG00000086475|1|SEPHS1-004|ENST00000425947||downstream_gene_variant||	SEPHS1	NA
10	13371744	MU4492779	G	A	.	.	2	15285	0.0001308472	SEPHS1|ENSG00000086475|1|SEPHS1-201|ENST00000537130||missense_variant|404C>T|P135L	SEPHS1	P135L
10	13371744	MU4492779	G	A	.	.	2	15285	0.0001308472	SEPHS1|ENSG00000086475|1|SEPHS1-202|ENST00000545675||missense_variant|605C>T|P202L	SEPHS1	P202L
10	13371763	MU28614492	C	T	.	.	2	15285	0.0001308472	SEPHS1|ENSG00000086475|1|SEPHS1-001|ENST00000327347||missense_variant|586G>A|V196M	SEPHS1	V196M
10	13371763	MU28614492	C	T	.	.	2	15285	0.0001308472	SEPHS1|ENSG00000086475|1|SEPHS1-002|ENST00000378614||missense_variant|586G>A|V196M	SEPHS1	V196M
10	13371763	MU28614492	C	T	.	.	2	15285	0.0001308472	SEPHS1|ENSG00000086475|1|SEPHS1-003|ENST00000413411||downstream_gene_variant||	SEPHS1	NA
10	13371763	MU28614492	C	T	.	.	2	15285	0.0001308472	SEPHS1|ENSG00000086475|1|SEPHS1-004|ENST00000425947||downstream_gene_variant||	SEPHS1	NA
10	13371763	MU28614492	C	T	.	.	2	15285	0.0001308472	SEPHS1|ENSG00000086475|1|SEPHS1-201|ENST00000537130||missense_variant|385G>A|V129M	SEPHS1	V129M
10	13371763	MU28614492	C	T	.	.	2	15285	0.0001308472	SEPHS1|ENSG00000086475|1|SEPHS1-202|ENST00000545675||missense_variant|586G>A|V196M	SEPHS1	V196M
10	13386914	MU1894468	C	T	.	.	3	15285	0.0001962709	SEPHS1|ENSG00000086475|1|SEPHS1-001|ENST00000327347||missense_variant|37G>A|E13K	SEPHS1	E13K
10	13386914	MU1894468	C	T	.	.	3	15285	0.0001962709	SEPHS1|ENSG00000086475|1|SEPHS1-002|ENST00000378614||missense_variant|37G>A|E13K	SEPHS1	E13K
10	13386914	MU1894468	C	T	.	.	3	15285	0.0001962709	SEPHS1|ENSG00000086475|1|SEPHS1-003|ENST00000413411||missense_variant|37G>A|E13K	SEPHS1	E13K
10	13386914	MU1894468	C	T	.	.	3	15285	0.0001962709	SEPHS1|ENSG00000086475|1|SEPHS1-004|ENST00000425947||upstream_gene_variant||	SEPHS1	NA
10	13386914	MU1894468	C	T	.	.	3	15285	0.0001962709	SEPHS1|ENSG00000086475|1|SEPHS1-005|ENST00000494329||exon_variant||	SEPHS1	NA
10	13386914	MU1894468	C	T	.	.	3	15285	0.0001962709	SEPHS1|ENSG00000086475|1|SEPHS1-201|ENST00000537130||intron_variant||	SEPHS1	NA
10	13386914	MU1894468	C	T	.	.	3	15285	0.0001962709	SEPHS1|ENSG00000086475|1|SEPHS1-202|ENST00000545675||missense_variant|37G>A|E13K	SEPHS1	E13K
10	13642262	MU82658867	G	T	.	.	2	15285	0.0001308472	PRPF18|ENSG00000165630|+|PRPF18-002|ENST00000320054||missense_variant|118G>T|D40Y	PRPF18	D40Y
10	13642262	MU82658867	G	T	.	.	2	15285	0.0001308472	PRPF18|ENSG00000165630|+|PRPF18-001|ENST00000378572||missense_variant|163G>T|D55Y	PRPF18	D55Y
10	13642262	MU82658867	G	T	.	.	2	15285	0.0001308472	PRPF18|ENSG00000165630|+|PRPF18-003|ENST00000417658||missense_variant|145G>T|D49Y	PRPF18	D49Y
10	13642284	MU1804553	C	T	.	.	2	15285	0.0001308472	PRPF18|ENSG00000165630|+|PRPF18-002|ENST00000320054||missense_variant|140C>T|S47L	PRPF18	S47L
10	13642284	MU1804553	C	T	.	.	2	15285	0.0001308472	PRPF18|ENSG00000165630|+|PRPF18-001|ENST00000378572||missense_variant|185C>T|S62L	PRPF18	S62L
10	13642284	MU1804553	C	T	.	.	2	15285	0.0001308472	PRPF18|ENSG00000165630|+|PRPF18-003|ENST00000417658||missense_variant|167C>T|S56L	PRPF18	S56L
10	13656036	MU91908756	G	T	.	.	2	15285	0.0001308472	PRPF18|ENSG00000165630|+|PRPF18-002|ENST00000320054||downstream_gene_variant||	PRPF18	NA
10	13656036	MU91908756	G	T	.	.	2	15285	0.0001308472	PRPF18|ENSG00000165630|+|PRPF18-001|ENST00000378572||stop_gained|742G>T|E248*	PRPF18	E248*
10	13656036	MU91908756	G	T	.	.	2	15285	0.0001308472	PRPF18|ENSG00000165630|+|PRPF18-003|ENST00000417658||stop_gained|724G>T|E242*	PRPF18	E242*
10	13656036	MU91908756	G	T	.	.	2	15285	0.0001308472	RP11-295P9.3|ENSG00000239665|+|RP11-295P9.3-008|ENST00000595538||upstream_gene_variant||	RP11-295P9.3	NA
10	13656036	MU91908756	G	T	.	.	2	15285	0.0001308472	RP11-295P9.3|ENSG00000239665|+|RP11-295P9.3-007|ENST00000601460||stop_gained|370G>T|E124*	RP11-295P9.3	E124*
10	13658444	MU4400816	C	T	.	.	2	15285	0.0001308472	PRPF18|ENSG00000165630|+|PRPF18-002|ENST00000320054||downstream_gene_variant||	PRPF18	NA
10	13658444	MU4400816	C	T	.	.	2	15285	0.0001308472	PRPF18|ENSG00000165630|+|PRPF18-001|ENST00000378572||missense_variant|839C>T|P280L	PRPF18	P280L
10	13658444	MU4400816	C	T	.	.	2	15285	0.0001308472	PRPF18|ENSG00000165630|+|PRPF18-003|ENST00000417658||downstream_gene_variant||	PRPF18	NA
10	13658444	MU4400816	C	T	.	.	2	15285	0.0001308472	RP11-295P9.3|ENSG00000239665|+|RP11-295P9.3-008|ENST00000595538||upstream_gene_variant||	RP11-295P9.3	NA
10	13658444	MU4400816	C	T	.	.	2	15285	0.0001308472	RP11-295P9.3|ENSG00000239665|+|RP11-295P9.3-007|ENST00000601460||missense_variant|467C>T|P156L	RP11-295P9.3	P156L
10	13658486	MU29212416	G	A	.	.	2	15285	0.0001308472	PRPF18|ENSG00000165630|+|PRPF18-002|ENST00000320054||downstream_gene_variant||	PRPF18	NA
10	13658486	MU29212416	G	A	.	.	2	15285	0.0001308472	PRPF18|ENSG00000165630|+|PRPF18-001|ENST00000378572||missense_variant|881G>A|R294K	PRPF18	R294K
10	13658486	MU29212416	G	A	.	.	2	15285	0.0001308472	PRPF18|ENSG00000165630|+|PRPF18-003|ENST00000417658||downstream_gene_variant||	PRPF18	NA
10	13658486	MU29212416	G	A	.	.	2	15285	0.0001308472	RP11-295P9.3|ENSG00000239665|+|RP11-295P9.3-008|ENST00000595538||upstream_gene_variant||	RP11-295P9.3	NA
10	13658486	MU29212416	G	A	.	.	2	15285	0.0001308472	RP11-295P9.3|ENSG00000239665|+|RP11-295P9.3-007|ENST00000601460||missense_variant|509G>A|R170K	RP11-295P9.3	R170K
10	13658500	MU1840182	T	C	.	.	2	15285	0.0001308472	PRPF18|ENSG00000165630|+|PRPF18-002|ENST00000320054||downstream_gene_variant||	PRPF18	NA
10	13658500	MU1840182	T	C	.	.	2	15285	0.0001308472	PRPF18|ENSG00000165630|+|PRPF18-001|ENST00000378572||missense_variant|895T>C|S299P	PRPF18	S299P
10	13658500	MU1840182	T	C	.	.	2	15285	0.0001308472	PRPF18|ENSG00000165630|+|PRPF18-003|ENST00000417658||downstream_gene_variant||	PRPF18	NA
10	13658500	MU1840182	T	C	.	.	2	15285	0.0001308472	RP11-295P9.3|ENSG00000239665|+|RP11-295P9.3-008|ENST00000595538||upstream_gene_variant||	RP11-295P9.3	NA
10	13658500	MU1840182	T	C	.	.	2	15285	0.0001308472	RP11-295P9.3|ENSG00000239665|+|RP11-295P9.3-007|ENST00000601460||missense_variant|523T>C|S175P	RP11-295P9.3	S175P
10	13838563	MU38295	C	A	.	.	2	15285	0.0001308472	FRMD4A|ENSG00000151474|1|FRMD4A-005|ENST00000264546||missense_variant|331G>T|D111Y	FRMD4A	D111Y
10	13838563	MU38295	C	A	.	.	2	15285	0.0001308472	FRMD4A|ENSG00000151474|1|FRMD4A-004|ENST00000342409||missense_variant|280G>T|D94Y	FRMD4A	D94Y
10	13838563	MU38295	C	A	.	.	2	15285	0.0001308472	FRMD4A|ENSG00000151474|1|FRMD4A-003|ENST00000357447||missense_variant|232G>T|D78Y	FRMD4A	D78Y
10	13838563	MU38295	C	A	.	.	2	15285	0.0001308472	FRMD4A|ENSG00000151474|1|FRMD4A-201|ENST00000358621||missense_variant|187G>T|D63Y	FRMD4A	D63Y
10	13838563	MU38295	C	A	.	.	2	15285	0.0001308472	FRMD4A|ENSG00000151474|1|FRMD4A-202|ENST00000378503||missense_variant|232G>T|D78Y	FRMD4A	D78Y
10	13852840	MU1986607	G	T	.	.	2	15285	0.0001308472	FRMD4A|ENSG00000151474|1|FRMD4A-005|ENST00000264546||stop_gained|279C>A|Y93*	FRMD4A	Y93*
10	13852840	MU1986607	G	T	.	.	2	15285	0.0001308472	FRMD4A|ENSG00000151474|1|FRMD4A-004|ENST00000342409||stop_gained|228C>A|Y76*	FRMD4A	Y76*
10	13852840	MU1986607	G	T	.	.	2	15285	0.0001308472	FRMD4A|ENSG00000151474|1|FRMD4A-003|ENST00000357447||stop_gained|180C>A|Y60*	FRMD4A	Y60*
10	13852840	MU1986607	G	T	.	.	2	15285	0.0001308472	FRMD4A|ENSG00000151474|1|FRMD4A-201|ENST00000358621||stop_gained|135C>A|Y45*	FRMD4A	Y45*
10	13852840	MU1986607	G	T	.	.	2	15285	0.0001308472	FRMD4A|ENSG00000151474|1|FRMD4A-202|ENST00000378503||stop_gained|180C>A|Y60*	FRMD4A	Y60*
10	14563888	MU144063	G	A	.	.	3	15285	0.0001962709	FAM107B|ENSG00000065809|1|FAM107B-001|ENST00000181796||missense_variant|784C>T|R262W	FAM107B	R262W
10	14563888	MU144063	G	A	.	.	3	15285	0.0001962709	FAM107B|ENSG00000065809|1|FAM107B-005|ENST00000378458||missense_variant|259C>T|R87W	FAM107B	R87W
10	14563888	MU144063	G	A	.	.	3	15285	0.0001962709	FAM107B|ENSG00000065809|1|FAM107B-008|ENST00000378462||missense_variant|259C>T|R87W	FAM107B	R87W
10	14563888	MU144063	G	A	.	.	3	15285	0.0001962709	FAM107B|ENSG00000065809|1|FAM107B-011|ENST00000378465||missense_variant|259C>T|R87W	FAM107B	R87W
10	14563888	MU144063	G	A	.	.	3	15285	0.0001962709	FAM107B|ENSG00000065809|1|FAM107B-003|ENST00000378467||missense_variant|259C>T|R87W	FAM107B	R87W
10	14563888	MU144063	G	A	.	.	3	15285	0.0001962709	FAM107B|ENSG00000065809|1|FAM107B-002|ENST00000378470||missense_variant|259C>T|R87W	FAM107B	R87W
10	14563888	MU144063	G	A	.	.	3	15285	0.0001962709	FAM107B|ENSG00000065809|1|FAM107B-013|ENST00000442012||missense_variant|259C>T|R87W	FAM107B	R87W
10	14563888	MU144063	G	A	.	.	3	15285	0.0001962709	FAM107B|ENSG00000065809|1|FAM107B-010|ENST00000452706||missense_variant|259C>T|R87W	FAM107B	R87W
10	14563888	MU144063	G	A	.	.	3	15285	0.0001962709	FAM107B|ENSG00000065809|1|FAM107B-015|ENST00000468492||missense_variant|259C>T|R87W	FAM107B	R87W
10	14563888	MU144063	G	A	.	.	3	15285	0.0001962709	FAM107B|ENSG00000065809|1|FAM107B-004|ENST00000468747||missense_variant|259C>T|R87W	FAM107B	R87W
10	14563888	MU144063	G	A	.	.	3	15285	0.0001962709	FAM107B|ENSG00000065809|1|FAM107B-020|ENST00000472095||downstream_gene_variant||	FAM107B	NA
10	14563888	MU144063	G	A	.	.	3	15285	0.0001962709	FAM107B|ENSG00000065809|1|FAM107B-027|ENST00000474143||exon_variant||	FAM107B	NA
10	14563888	MU144063	G	A	.	.	3	15285	0.0001962709	FAM107B|ENSG00000065809|1|FAM107B-017|ENST00000475786||missense_variant|259C>T|R87W	FAM107B	R87W
10	14563888	MU144063	G	A	.	.	3	15285	0.0001962709	FAM107B|ENSG00000065809|1|FAM107B-028|ENST00000475858||exon_variant||	FAM107B	NA
10	14563888	MU144063	G	A	.	.	3	15285	0.0001962709	FAM107B|ENSG00000065809|1|FAM107B-014|ENST00000478076||missense_variant|259C>T|R87W	FAM107B	R87W
10	14563888	MU144063	G	A	.	.	3	15285	0.0001962709	FAM107B|ENSG00000065809|1|FAM107B-016|ENST00000479731||missense_variant|259C>T|R87W	FAM107B	R87W
10	14563888	MU144063	G	A	.	.	3	15285	0.0001962709	FAM107B|ENSG00000065809|1|FAM107B-022|ENST00000481209||3_prime_UTR_variant||	FAM107B	NA
10	14563888	MU144063	G	A	.	.	3	15285	0.0001962709	FAM107B|ENSG00000065809|1|FAM107B-018|ENST00000482277||downstream_gene_variant||	FAM107B	NA
10	14563888	MU144063	G	A	.	.	3	15285	0.0001962709	FAM107B|ENSG00000065809|1|FAM107B-023|ENST00000487335||3_prime_UTR_variant||	FAM107B	NA
10	14563888	MU144063	G	A	.	.	3	15285	0.0001962709	FAM107B|ENSG00000065809|1|FAM107B-012|ENST00000488576||missense_variant|259C>T|R87W	FAM107B	R87W
10	14563888	MU144063	G	A	.	.	3	15285	0.0001962709	FAM107B|ENSG00000065809|1|FAM107B-021|ENST00000489100||missense_variant|259C>T|R87W	FAM107B	R87W
10	14563888	MU144063	G	A	.	.	3	15285	0.0001962709	FAM107B|ENSG00000065809|1|FAM107B-025|ENST00000492700||exon_variant||	FAM107B	NA
10	14563888	MU144063	G	A	.	.	3	15285	0.0001962709	FAM107B|ENSG00000065809|1|FAM107B-019|ENST00000494865||missense_variant|259C>T|R87W	FAM107B	R87W
10	14563888	MU144063	G	A	.	.	3	15285	0.0001962709	FAM107B|ENSG00000065809|1|FAM107B-009|ENST00000496330||missense_variant|259C>T|R87W	FAM107B	R87W
10	14909847	MU82363344	G	T	.	.	2	15285	0.0001308472	HSPA14|ENSG00000187522|+|HSPA14-001|ENST00000378372||missense_variant|1319G>T|C440F	HSPA14	C440F
10	14913561	MU65975060	G	C	.	.	2	15285	0.0001308472	HSPA14|ENSG00000187522|+|HSPA14-001|ENST00000378372||missense_variant|1486G>C|E496Q	HSPA14	E496Q
10	14976727	MU581751	G	C	.	.	7	15285	0.0004579653	DCLRE1C|ENSG00000152457|1|DCLRE1C-002|ENST00000357717||missense_variant|167C>G|P56R	DCLRE1C	P56R
10	14976727	MU581751	G	C	.	.	7	15285	0.0004579653	DCLRE1C|ENSG00000152457|1|DCLRE1C-013|ENST00000378241||missense_variant|152C>G|P51R	DCLRE1C	P51R
10	14976727	MU581751	G	C	.	.	7	15285	0.0004579653	DCLRE1C|ENSG00000152457|1|DCLRE1C-001|ENST00000378246||missense_variant|167C>G|P56R	DCLRE1C	P56R
10	14976727	MU581751	G	C	.	.	7	15285	0.0004579653	DCLRE1C|ENSG00000152457|1|DCLRE1C-003|ENST00000378249||missense_variant|167C>G|P56R	DCLRE1C	P56R
10	14976727	MU581751	G	C	.	.	7	15285	0.0004579653	DCLRE1C|ENSG00000152457|1|DCLRE1C-006|ENST00000378254||missense_variant|152C>G|P51R	DCLRE1C	P51R
10	14976727	MU581751	G	C	.	.	7	15285	0.0004579653	DCLRE1C|ENSG00000152457|1|DCLRE1C-005|ENST00000378255||missense_variant|152C>G|P51R	DCLRE1C	P51R
10	14976727	MU581751	G	C	.	.	7	15285	0.0004579653	DCLRE1C|ENSG00000152457|1|DCLRE1C-007|ENST00000378258||missense_variant|152C>G|P51R	DCLRE1C	P51R
10	14976727	MU581751	G	C	.	.	7	15285	0.0004579653	DCLRE1C|ENSG00000152457|1|DCLRE1C-009|ENST00000378278||missense_variant|512C>G|P171R	DCLRE1C	P171R
10	14976727	MU581751	G	C	.	.	7	15285	0.0004579653	DCLRE1C|ENSG00000152457|1|DCLRE1C-008|ENST00000378289||missense_variant|512C>G|P171R	DCLRE1C	P171R
10	14976727	MU581751	G	C	.	.	7	15285	0.0004579653	DCLRE1C|ENSG00000152457|1|DCLRE1C-004|ENST00000396817||missense_variant|152C>G|P51R	DCLRE1C	P51R
10	14976727	MU581751	G	C	.	.	7	15285	0.0004579653	DCLRE1C|ENSG00000152457|1|DCLRE1C-011|ENST00000418843||missense_variant|74C>G|P25R	DCLRE1C	P25R
10	14976727	MU581751	G	C	.	.	7	15285	0.0004579653	DCLRE1C|ENSG00000152457|1|DCLRE1C-201|ENST00000453695||missense_variant|152C>G|P51R	DCLRE1C	P51R
10	14976727	MU581751	G	C	.	.	7	15285	0.0004579653	DCLRE1C|ENSG00000152457|1|DCLRE1C-012|ENST00000456122||missense_variant|167C>G|P56R	DCLRE1C	P56R
10	14977537	MU4673408	G	C	.	.	2	15285	0.0001308472	DCLRE1C|ENSG00000152457|1|DCLRE1C-002|ENST00000357717||missense_variant|44C>G|T15S	DCLRE1C	T15S
10	14977537	MU4673408	G	C	.	.	2	15285	0.0001308472	DCLRE1C|ENSG00000152457|1|DCLRE1C-013|ENST00000378241||missense_variant|29C>G|T10S	DCLRE1C	T10S
10	14977537	MU4673408	G	C	.	.	2	15285	0.0001308472	DCLRE1C|ENSG00000152457|1|DCLRE1C-001|ENST00000378246||missense_variant|44C>G|T15S	DCLRE1C	T15S
10	14977537	MU4673408	G	C	.	.	2	15285	0.0001308472	DCLRE1C|ENSG00000152457|1|DCLRE1C-003|ENST00000378249||missense_variant|44C>G|T15S	DCLRE1C	T15S
10	14977537	MU4673408	G	C	.	.	2	15285	0.0001308472	DCLRE1C|ENSG00000152457|1|DCLRE1C-006|ENST00000378254||missense_variant|29C>G|T10S	DCLRE1C	T10S
10	14977537	MU4673408	G	C	.	.	2	15285	0.0001308472	DCLRE1C|ENSG00000152457|1|DCLRE1C-005|ENST00000378255||missense_variant|29C>G|T10S	DCLRE1C	T10S
10	14977537	MU4673408	G	C	.	.	2	15285	0.0001308472	DCLRE1C|ENSG00000152457|1|DCLRE1C-007|ENST00000378258||missense_variant|29C>G|T10S	DCLRE1C	T10S
10	14977537	MU4673408	G	C	.	.	2	15285	0.0001308472	DCLRE1C|ENSG00000152457|1|DCLRE1C-009|ENST00000378278||missense_variant|389C>G|T130S	DCLRE1C	T130S
10	14977537	MU4673408	G	C	.	.	2	15285	0.0001308472	DCLRE1C|ENSG00000152457|1|DCLRE1C-008|ENST00000378289||missense_variant|389C>G|T130S	DCLRE1C	T130S
10	14977537	MU4673408	G	C	.	.	2	15285	0.0001308472	DCLRE1C|ENSG00000152457|1|DCLRE1C-004|ENST00000396817||missense_variant|29C>G|T10S	DCLRE1C	T10S
10	14977537	MU4673408	G	C	.	.	2	15285	0.0001308472	DCLRE1C|ENSG00000152457|1|DCLRE1C-011|ENST00000418843||intron_variant||	DCLRE1C	NA
10	14977537	MU4673408	G	C	.	.	2	15285	0.0001308472	DCLRE1C|ENSG00000152457|1|DCLRE1C-201|ENST00000453695||missense_variant|29C>G|T10S	DCLRE1C	T10S
10	14977537	MU4673408	G	C	.	.	2	15285	0.0001308472	DCLRE1C|ENSG00000152457|1|DCLRE1C-012|ENST00000456122||missense_variant|44C>G|T15S	DCLRE1C	T15S
10	15161458	MU1935589	G	A	.	.	2	15285	0.0001308472	NMT2|ENSG00000152465|1|NMT2-002|ENST00000378150||stop_gained|1015C>T|R339*	NMT2	R339*
10	15161458	MU1935589	G	A	.	.	2	15285	0.0001308472	NMT2|ENSG00000152465|1|NMT2-001|ENST00000378165||stop_gained|1054C>T|R352*	NMT2	R352*
10	15161458	MU1935589	G	A	.	.	2	15285	0.0001308472	RPP38|ENSG00000152464|+|RPP38-006|ENST00000451677||intron_variant||	RPP38	NA
10	15161458	MU1935589	G	A	.	.	2	15285	0.0001308472	NMT2|ENSG00000152465|1|NMT2-006|ENST00000486786||upstream_gene_variant||	NMT2	NA
10	15161458	MU1935589	G	A	.	.	2	15285	0.0001308472	NMT2|ENSG00000152465|1|NMT2-201|ENST00000535341||stop_gained|1015C>T|R339*	NMT2	R339*
10	15161458	MU1935589	G	A	.	.	2	15285	0.0001308472	NMT2|ENSG00000152465|1|NMT2-202|ENST00000540259||stop_gained|490C>T|R164*	NMT2	R164*
10	15317910	MU43590538	C	T	.	.	2	15285	0.0001308472	FAM171A1|ENSG00000148468|1|FAM171A1-001|ENST00000378116||missense_variant|362G>A|R121H	FAM171A1	R121H
10	15317910	MU43590538	C	T	.	.	2	15285	0.0001308472	FAM171A1|ENSG00000148468|1|FAM171A1-002|ENST00000455654||missense_variant|362G>A|R121H	FAM171A1	R121H
10	15317911	MU67719775	G	A	.	.	2	15285	0.0001308472	FAM171A1|ENSG00000148468|1|FAM171A1-001|ENST00000378116||missense_variant|361C>T|R121C	FAM171A1	R121C
10	15317911	MU67719775	G	A	.	.	2	15285	0.0001308472	FAM171A1|ENSG00000148468|1|FAM171A1-002|ENST00000455654||missense_variant|361C>T|R121C	FAM171A1	R121C
10	15325934	MU4673554	C	T	.	.	2	15285	0.0001308472	FAM171A1|ENSG00000148468|1|FAM171A1-001|ENST00000378116||missense_variant|268G>A|A90T	FAM171A1	A90T
10	15325934	MU4673554	C	T	.	.	2	15285	0.0001308472	FAM171A1|ENSG00000148468|1|FAM171A1-002|ENST00000455654||missense_variant|268G>A|A90T	FAM171A1	A90T
10	15561362	MU1351716	G	T	.	.	2	15285	0.0001308472	ITGA8|ENSG00000077943|1|ITGA8-001|ENST00000378076||missense_variant|3032C>A|P1011Q	ITGA8	P1011Q
10	15573050	MU14225252	A	G	.	.	5	15285	0.0003271181	ITGA8|ENSG00000077943|1|ITGA8-001|ENST00000378076||missense_variant|2981T>C|V994A	ITGA8	V994A
10	15573138	MU4492058	G	A	.	.	2	15285	0.0001308472	ITGA8|ENSG00000077943|1|ITGA8-001|ENST00000378076||missense_variant|2893C>T|P965S	ITGA8	P965S
10	15590465	MU4393403	T	C	.	.	2	15285	0.0001308472	ITGA8|ENSG00000077943|1|ITGA8-001|ENST00000378076||missense_variant|2869A>G|T957A	ITGA8	T957A
10	15590479	MU4425398	C	T	.	.	2	15285	0.0001308472	ITGA8|ENSG00000077943|1|ITGA8-001|ENST00000378076||missense_variant|2855G>A|R952Q	ITGA8	R952Q
10	15600105	MU4538401	C	T	.	.	2	15285	0.0001308472	ITGA8|ENSG00000077943|1|ITGA8-001|ENST00000378076||missense_variant|2734G>A|E912K	ITGA8	E912K
10	15600155	MU1666817	C	T	.	.	3	15285	0.0001962709	ITGA8|ENSG00000077943|1|ITGA8-001|ENST00000378076||missense_variant|2684G>A|R895Q	ITGA8	R895Q
10	15600156	MU1985111	G	A	.	.	3	15285	0.0001962709	ITGA8|ENSG00000077943|1|ITGA8-001|ENST00000378076||stop_gained|2683C>T|R895*	ITGA8	R895*
10	15614296	MU39941846	C	T	.	.	2	15285	0.0001308472	ITGA8|ENSG00000077943|1|ITGA8-001|ENST00000378076||missense_variant|2551G>A|E851K	ITGA8	E851K
10	15617526	MU51260114	C	T	.	.	2	15285	0.0001308472	ITGA8|ENSG00000077943|1|ITGA8-001|ENST00000378076||missense_variant|2440G>A|E814K	ITGA8	E814K
10	15697375	MU1844085	C	T	.	.	2	15285	0.0001308472	ITGA8|ENSG00000077943|1|ITGA8-001|ENST00000378076||missense_variant|979G>A|V327I	ITGA8	V327I
10	15701026	MU2288726	G	A	.	.	5	15285	0.0003271181	ITGA8|ENSG00000077943|1|ITGA8-001|ENST00000378076||missense_variant|920C>T|T307M	ITGA8	T307M
10	15701033	MU41391303	C	T	.	.	2	15285	0.0001308472	ITGA8|ENSG00000077943|1|ITGA8-001|ENST00000378076||missense_variant|913G>A|D305N	ITGA8	D305N
10	15701048	MU28126577	T	C	.	.	2	15285	0.0001308472	ITGA8|ENSG00000077943|1|ITGA8-001|ENST00000378076||missense_variant|898A>G|I300V	ITGA8	I300V
10	15713637	MU11142854	A	T	.	.	2	15285	0.0001308472	ITGA8|ENSG00000077943|1|ITGA8-001|ENST00000378076||missense_variant|812T>A|V271D	ITGA8	V271D
10	15719632	MU33271672	C	T	.	.	2	15285	0.0001308472	ITGA8|ENSG00000077943|1|ITGA8-001|ENST00000378076||missense_variant|635G>A|G212E	ITGA8	G212E
10	15729947	MU44274792	C	T	.	.	2	15285	0.0001308472	ITGA8|ENSG00000077943|1|ITGA8-001|ENST00000378076||missense_variant|434G>A|G145E	ITGA8	G145E
10	15729986	MU33271708	G	A	.	.	2	15285	0.0001308472	ITGA8|ENSG00000077943|1|ITGA8-001|ENST00000378076||missense_variant|395C>T|S132F	ITGA8	S132F
10	15730005	MU1985114	C	T	.	.	2	15285	0.0001308472	ITGA8|ENSG00000077943|1|ITGA8-001|ENST00000378076||missense_variant|376G>A|E126K	ITGA8	E126K
10	15760772	MU29378233	G	T	.	.	2	15285	0.0001308472	ITGA8|ENSG00000077943|1|ITGA8-001|ENST00000378076||missense_variant|336C>A|D112E	ITGA8	D112E
10	15760810	MU151706	C	T	.	.	3	15285	0.0001962709	ITGA8|ENSG00000077943|1|ITGA8-001|ENST00000378076||missense_variant|298G>A|A100T	ITGA8	A100T
10	15760852	MU4385904	C	T	.	.	4	15285	0.0002616945	ITGA8|ENSG00000077943|1|ITGA8-001|ENST00000378076||missense_variant|256G>A|D86N	ITGA8	D86N
10	15761691	MU37713406	A	C	.	.	2	15285	0.0001308472	ITGA8|ENSG00000077943|1|ITGA8-001|ENST00000378076||missense_variant|80T>G|L27R	ITGA8	L27R
10	16526606	MU29201554	C	T	.	.	3	15285	0.0001962709	PTER|ENSG00000165983|+|PTER-201|ENST00000298942||stop_gained|223C>T|Q75*	PTER	Q75*
10	16526606	MU29201554	C	T	.	.	3	15285	0.0001962709	PTER|ENSG00000165983|+|PTER-002|ENST00000378000||stop_gained|223C>T|Q75*	PTER	Q75*
10	16526606	MU29201554	C	T	.	.	3	15285	0.0001962709	PTER|ENSG00000165983|+|PTER-202|ENST00000423462||stop_gained|223C>T|Q75*	PTER	Q75*
10	16526606	MU29201554	C	T	.	.	3	15285	0.0001962709	PTER|ENSG00000165983|+|PTER-003|ENST00000485788||upstream_gene_variant||	PTER	NA
10	16526606	MU29201554	C	T	.	.	3	15285	0.0001962709	PTER|ENSG00000165983|+|PTER-001|ENST00000535784||stop_gained|223C>T|Q75*	PTER	Q75*
10	16528558	MU64761	C	T	.	.	3	15285	0.0001962709	PTER|ENSG00000165983|+|PTER-201|ENST00000298942||stop_gained|640C>T|R214*	PTER	R214*
10	16528558	MU64761	C	T	.	.	3	15285	0.0001962709	PTER|ENSG00000165983|+|PTER-002|ENST00000378000||stop_gained|640C>T|R214*	PTER	R214*
10	16528558	MU64761	C	T	.	.	3	15285	0.0001962709	PTER|ENSG00000165983|+|PTER-202|ENST00000423462||stop_gained|640C>T|R214*	PTER	R214*
10	16528558	MU64761	C	T	.	.	3	15285	0.0001962709	PTER|ENSG00000165983|+|PTER-003|ENST00000485788||exon_variant||	PTER	NA
10	16528558	MU64761	C	T	.	.	3	15285	0.0001962709	PTER|ENSG00000165983|+|PTER-001|ENST00000535784||stop_gained|640C>T|R214*	PTER	R214*
10	16547150	MU117979	G	T	.	.	3	15285	0.0001962709	PTER|ENSG00000165983|+|PTER-201|ENST00000298942||missense_variant|830G>T|R277I	PTER	R277I
10	16547150	MU117979	G	T	.	.	3	15285	0.0001962709	PTER|ENSG00000165983|+|PTER-002|ENST00000378000||missense_variant|830G>T|R277I	PTER	R277I
10	16547150	MU117979	G	T	.	.	3	15285	0.0001962709	PTER|ENSG00000165983|+|PTER-202|ENST00000423462||intron_variant||	PTER	NA
10	16547150	MU117979	G	T	.	.	3	15285	0.0001962709	PTER|ENSG00000165983|+|PTER-001|ENST00000535784||missense_variant|830G>T|R277I	PTER	R277I
10	16553049	MU1989301	C	T	.	.	2	15285	0.0001308472	PTER|ENSG00000165983|+|PTER-201|ENST00000298942||missense_variant|844C>T|R282C	PTER	R282C
10	16553049	MU1989301	C	T	.	.	2	15285	0.0001308472	C1QL3|ENSG00000165985|1|C1QL3-001|ENST00000298943||downstream_gene_variant||	C1QL3	NA
10	16553049	MU1989301	C	T	.	.	2	15285	0.0001308472	PTER|ENSG00000165983|+|PTER-002|ENST00000378000||missense_variant|844C>T|R282C	PTER	R282C
10	16553049	MU1989301	C	T	.	.	2	15285	0.0001308472	PTER|ENSG00000165983|+|PTER-202|ENST00000423462||missense_variant|703C>T|R235C	PTER	R235C
10	16553049	MU1989301	C	T	.	.	2	15285	0.0001308472	PTER|ENSG00000165983|+|PTER-001|ENST00000535784||missense_variant|844C>T|R282C	PTER	R282C
10	16553050	MU1904979	G	A	.	.	2	15285	0.0001308472	PTER|ENSG00000165983|+|PTER-201|ENST00000298942||missense_variant|845G>A|R282H	PTER	R282H
10	16553050	MU1904979	G	A	.	.	2	15285	0.0001308472	C1QL3|ENSG00000165985|1|C1QL3-001|ENST00000298943||downstream_gene_variant||	C1QL3	NA
10	16553050	MU1904979	G	A	.	.	2	15285	0.0001308472	PTER|ENSG00000165983|+|PTER-002|ENST00000378000||missense_variant|845G>A|R282H	PTER	R282H
10	16553050	MU1904979	G	A	.	.	2	15285	0.0001308472	PTER|ENSG00000165983|+|PTER-202|ENST00000423462||missense_variant|704G>A|R235H	PTER	R235H
10	16553050	MU1904979	G	A	.	.	2	15285	0.0001308472	PTER|ENSG00000165983|+|PTER-001|ENST00000535784||missense_variant|845G>A|R282H	PTER	R282H
10	16553079	MU57068220	C	T	.	.	2	15285	0.0001308472	PTER|ENSG00000165983|+|PTER-201|ENST00000298942||stop_gained|874C>T|R292*	PTER	R292*
10	16553079	MU57068220	C	T	.	.	2	15285	0.0001308472	C1QL3|ENSG00000165985|1|C1QL3-001|ENST00000298943||downstream_gene_variant||	C1QL3	NA
10	16553079	MU57068220	C	T	.	.	2	15285	0.0001308472	PTER|ENSG00000165983|+|PTER-002|ENST00000378000||stop_gained|874C>T|R292*	PTER	R292*
10	16553079	MU57068220	C	T	.	.	2	15285	0.0001308472	PTER|ENSG00000165983|+|PTER-202|ENST00000423462||stop_gained|733C>T|R245*	PTER	R245*
10	16553079	MU57068220	C	T	.	.	2	15285	0.0001308472	PTER|ENSG00000165983|+|PTER-001|ENST00000535784||stop_gained|874C>T|R292*	PTER	R292*
10	16562644	MU4837833	C	T	.	.	2	15285	0.0001308472	C1QL3|ENSG00000165985|1|C1QL3-001|ENST00000298943||missense_variant|421G>A|E141K	C1QL3	E141K
10	16562710	MU81341	C	T	.	.	3	15285	0.0001962709	C1QL3|ENSG00000165985|1|C1QL3-001|ENST00000298943||missense_variant|355G>A|A119T	C1QL3	A119T
10	16562715	MU851972	C	T	.	.	2	15285	0.0001308472	C1QL3|ENSG00000165985|1|C1QL3-001|ENST00000298943||missense_variant|350G>A|S117N	C1QL3	S117N
10	16870912	MU82113249	G	T	.	.	5	15285	0.0003271181	CUBN|ENSG00000107611|1|CUBN-001|ENST00000377833||missense_variant|10656C>A|N3552K	CUBN	N3552K
10	16873259	MU84022392	G	T	.	.	2	15285	0.0001308472	CUBN|ENSG00000107611|1|CUBN-001|ENST00000377833||stop_gained|10520C>A|S3507*	CUBN	S3507*
10	16873351	MU65299450	G	T	.	.	2	15285	0.0001308472	CUBN|ENSG00000107611|1|CUBN-001|ENST00000377833||missense_variant|10428C>A|N3476K	CUBN	N3476K
10	16877024	MU4528975	C	T	.	.	2	15285	0.0001308472	CUBN|ENSG00000107611|1|CUBN-001|ENST00000377833||missense_variant|10351G>A|D3451N	CUBN	D3451N
10	16878375	MU11620692	C	T	.	.	3	15285	0.0001962709	CUBN|ENSG00000107611|1|CUBN-001|ENST00000377833||missense_variant|10039G>A|G3347R	CUBN	G3347R
10	16911646	MU4837942	C	T	.	.	2	15285	0.0001308472	CUBN|ENSG00000107611|1|CUBN-001|ENST00000377833||missense_variant|9443G>A|R3148Q	CUBN	R3148Q
10	16916380	MU1935561	C	T	.	.	3	15285	0.0001962709	CUBN|ENSG00000107611|1|CUBN-001|ENST00000377833||missense_variant|9229G>A|E3077K	CUBN	E3077K
10	16916403	MU81876133	G	A	.	.	3	15285	0.0001962709	CUBN|ENSG00000107611|1|CUBN-001|ENST00000377833||missense_variant|9206C>T|T3069I	CUBN	T3069I
10	16916494	MU4838007	C	A	.	.	2	15285	0.0001308472	CUBN|ENSG00000107611|1|CUBN-001|ENST00000377833||missense_variant|9115G>T|G3039C	CUBN	G3039C
10	16918955	MU34777494	T	G	.	.	2	15285	0.0001308472	CUBN|ENSG00000107611|1|CUBN-001|ENST00000377833||missense_variant|9047A>C|N3016T	CUBN	N3016T
10	16919094	MU91622648	G	A	.	.	2	15285	0.0001308472	CUBN|ENSG00000107611|1|CUBN-001|ENST00000377833||missense_variant|8908C>T|R2970C	CUBN	R2970C
10	16932490	MU113379191	G	T	.	.	3	15285	0.0001962709	CUBN|ENSG00000107611|1|CUBN-001|ENST00000377833||missense_variant|8635C>A|L2879I	CUBN	L2879I
10	16941145	MU4636919	G	C	.	.	2	15285	0.0001308472	CUBN|ENSG00000107611|1|CUBN-001|ENST00000377833||missense_variant|8448C>G|I2816M	CUBN	I2816M
10	16943371	MU81876160	G	C	.	.	5	15285	0.0003271181	CUBN|ENSG00000107611|1|CUBN-001|ENST00000377833||missense_variant|8150C>G|S2717W	CUBN	S2717W
10	16948211	MU55637327	A	G	.	.	2	15285	0.0001308472	CUBN|ENSG00000107611|1|CUBN-001|ENST00000377833||missense_variant|7903T>C|F2635L	CUBN	F2635L
10	16955917	MU45652	G	A	.	.	2	15285	0.0001308472	CUBN|ENSG00000107611|1|CUBN-001|ENST00000377833||missense_variant|7426C>T|R2476W	CUBN	R2476W
10	16960668	MU65508285	G	A	.	.	3	15285	0.0001962709	CUBN|ENSG00000107611|1|CUBN-001|ENST00000377833||missense_variant|6953C>T|S2318F	CUBN	S2318F
10	16960672	MU4349786	G	A	.	.	2	15285	0.0001308472	CUBN|ENSG00000107611|1|CUBN-001|ENST00000377833||stop_gained|6949C>T|R2317*	CUBN	R2317*
10	16962019	MU84022405	G	T	.	.	2	15285	0.0001308472	CUBN|ENSG00000107611|1|CUBN-001|ENST00000377833||missense_variant|6764C>A|P2255Q	CUBN	P2255Q
10	16962020	MU4344230	G	A	.	.	2	15285	0.0001308472	CUBN|ENSG00000107611|1|CUBN-001|ENST00000377833||missense_variant|6763C>T|P2255S	CUBN	P2255S
10	16967401	MU81876169	C	T	.	.	5	15285	0.0003271181	CUBN|ENSG00000107611|1|CUBN-001|ENST00000377833||missense_variant|6485G>A|C2162Y	CUBN	C2162Y
10	16967586	MU157335	C	G	.	.	4	15285	0.0002616945	CUBN|ENSG00000107611|1|CUBN-001|ENST00000377833||missense_variant|6459G>C|L2153F	CUBN	L2153F
10	16970291	MU4838223	A	C	.	.	2	15285	0.0001308472	CUBN|ENSG00000107611|1|CUBN-001|ENST00000377833||missense_variant|6136T>G|L2046V	CUBN	L2046V
10	16975118	MU1871495	G	A	.	.	3	15285	0.0001962709	CUBN|ENSG00000107611|1|CUBN-001|ENST00000377833||missense_variant|6092C>T|T2031M	CUBN	T2031M
10	16975121	MU90895	C	T	.	.	2	15285	0.0001308472	CUBN|ENSG00000107611|1|CUBN-001|ENST00000377833||missense_variant|6089G>A|R2030Q	CUBN	R2030Q
10	16979606	MU794462	G	T	.	.	2	15285	0.0001308472	CUBN|ENSG00000107611|1|CUBN-001|ENST00000377833||missense_variant|5911C>A|P1971T	CUBN	P1971T
10	16979614	MU4503465	C	T	.	.	2	15285	0.0001308472	CUBN|ENSG00000107611|1|CUBN-001|ENST00000377833||missense_variant|5903G>A|G1968D	CUBN	G1968D
10	16979714	MU14817462	T	C	.	.	4	15285	0.0002616945	CUBN|ENSG00000107611|1|CUBN-001|ENST00000377833||missense_variant|5803A>G|S1935G	CUBN	S1935G
10	16979759	MU1677201	C	T	.	.	3	15285	0.0001962709	CUBN|ENSG00000107611|1|CUBN-001|ENST00000377833||missense_variant|5758G>A|A1920T	CUBN	A1920T
10	16982061	MU81876241	C	T	.	.	3	15285	0.0001962709	CUBN|ENSG00000107611|1|CUBN-001|ENST00000377833||missense_variant|5518G>A|G1840S	CUBN	G1840S
10	16982150	MU89455	C	T	.	.	2	15285	0.0001308472	CUBN|ENSG00000107611|1|CUBN-001|ENST00000377833||missense_variant|5429G>A|R1810Q	CUBN	R1810Q
10	16989253	MU1855598	G	A	.	.	3	15285	0.0001962709	CUBN|ENSG00000107611|1|CUBN-001|ENST00000377833||missense_variant|5323C>T|R1775W	CUBN	R1775W
10	16990479	MU31222800	G	A	.	.	2	15285	0.0001308472	CUBN|ENSG00000107611|1|CUBN-001|ENST00000377833||missense_variant|5207C>T|S1736L	CUBN	S1736L
10	16990548	MU4838273	G	A	.	.	2	15285	0.0001308472	CUBN|ENSG00000107611|1|CUBN-001|ENST00000377833||missense_variant|5138C>T|T1713M	CUBN	T1713M
10	16994315	MU82067123	G	T	.	.	2	15285	0.0001308472	CUBN|ENSG00000107611|1|CUBN-001|ENST00000377833||missense_variant|4929C>A|N1643K	CUBN	N1643K
10	17024503	MU14225982	G	A	.	.	6	15285	0.0003925417	CUBN|ENSG00000107611|1|CUBN-001|ENST00000377833||missense_variant|4675C>T|P1559S	CUBN	P1559S
10	17024503	MU14225982	G	A	.	.	6	15285	0.0003925417	CUBN|ENSG00000107611|1|CUBN-002|ENST00000438254||missense_variant|241C>T|P81S	CUBN	P81S
10	17026127	MU4838352	G	A	.	.	2	15285	0.0001308472	CUBN|ENSG00000107611|1|CUBN-001|ENST00000377833||missense_variant|4502C>T|A1501V	CUBN	A1501V
10	17026127	MU4838352	G	A	.	.	2	15285	0.0001308472	CUBN|ENSG00000107611|1|CUBN-002|ENST00000438254||missense_variant|68C>T|A23V	CUBN	A23V
10	17032415	MU67104504	G	A	.	.	2	15285	0.0001308472	CUBN|ENSG00000107611|1|CUBN-001|ENST00000377833||missense_variant|4268C>T|T1423M	CUBN	T1423M
10	17061870	MU1698121	C	T	.	.	3	15285	0.0001962709	CUBN|ENSG00000107611|1|CUBN-001|ENST00000377833||missense_variant|4130G>A|R1377H	CUBN	R1377H
10	17085910	MU4467231	G	A	.	.	4	15285	0.0002616945	CUBN|ENSG00000107611|1|CUBN-001|ENST00000377833||missense_variant|3745C>T|R1249C	CUBN	R1249C
10	17087053	MU91456366	C	T	.	.	2	15285	0.0001308472	CUBN|ENSG00000107611|1|CUBN-001|ENST00000377833||missense_variant|3625G>A|D1209N	CUBN	D1209N
10	17088080	MU1344643	C	T	.	.	2	15285	0.0001308472	CUBN|ENSG00000107611|1|CUBN-001|ENST00000377833||missense_variant|3343G>A|E1115K	CUBN	E1115K
10	17089482	MU1955534	G	A	.	.	2	15285	0.0001308472	CUBN|ENSG00000107611|1|CUBN-001|ENST00000377833||missense_variant|3260C>T|A1087V	CUBN	A1087V
10	17107623	MU122144109	G	A	.	.	2	15285	0.0001308472	CUBN|ENSG00000107611|1|CUBN-001|ENST00000377833||missense_variant|3023C>T|S1008L	CUBN	S1008L
10	17110148	MU1989305	C	T	.	.	2	15285	0.0001308472	CUBN|ENSG00000107611|1|CUBN-001|ENST00000377833||missense_variant|2923G>A|E975K	CUBN	E975K
10	17110705	MU66088557	G	A	.	.	2	15285	0.0001308472	CUBN|ENSG00000107611|1|CUBN-001|ENST00000377833||missense_variant|2690C>T|S897L	CUBN	S897L
10	17113487	MU1887718	G	T	.	.	2	15285	0.0001308472	CUBN|ENSG00000107611|1|CUBN-001|ENST00000377833||missense_variant|2563C>A|L855I	CUBN	L855I
10	17113494	MU308424	T	G	.	.	2	15285	0.0001308472	CUBN|ENSG00000107611|1|CUBN-001|ENST00000377833||missense_variant|2556A>C|Q852H	CUBN	Q852H
10	17113553	MU1344652	G	A	.	.	3	15285	0.0001962709	CUBN|ENSG00000107611|1|CUBN-001|ENST00000377833||missense_variant|2497C>T|P833S	CUBN	P833S
10	17127608	MU4838580	A	C	.	.	2	15285	0.0001308472	CUBN|ENSG00000107611|1|CUBN-001|ENST00000377833||missense_variant|2098T>G|L700V	CUBN	L700V
10	17130283	MU81521500	G	T	.	.	2	15285	0.0001308472	CUBN|ENSG00000107611|1|CUBN-001|ENST00000377833||missense_variant|1827C>A|N609K	CUBN	N609K
10	17142211	MU3896912	G	A	.	.	3	15285	0.0001962709	CUBN|ENSG00000107611|1|CUBN-001|ENST00000377833||missense_variant|1558C>T|R520W	CUBN	R520W
10	17147515	MU864295	C	A	.	.	2	15285	0.0001308472	CUBN|ENSG00000107611|1|CUBN-001|ENST00000377833||stop_gained|1171G>T|G391*	CUBN	G391*
10	17147521	MU157341	G	T	.	.	9	15285	0.0005888126	CUBN|ENSG00000107611|1|CUBN-001|ENST00000377833||missense_variant|1165C>A|P389T	CUBN	P389T
10	17151661	MU627957	A	T	.	.	2	15285	0.0001308472	CUBN|ENSG00000107611|1|CUBN-001|ENST00000377833||missense_variant|1089T>A|D363E	CUBN	D363E
10	17152941	MU4408264	G	A	.	.	2	15285	0.0001308472	CUBN|ENSG00000107611|1|CUBN-001|ENST00000377833||missense_variant|992C>T|S331F	CUBN	S331F
10	17152969	MU1848522	C	T	.	.	4	15285	0.0002616945	CUBN|ENSG00000107611|1|CUBN-001|ENST00000377833||missense_variant|964G>A|V322I	CUBN	V322I
10	17153011	MU4673871	C	T	.	.	2	15285	0.0001308472	CUBN|ENSG00000107611|1|CUBN-001|ENST00000377833||missense_variant|922G>A|E308K	CUBN	E308K
10	17153023	MU14817507	C	T	.	.	2	15285	0.0001308472	CUBN|ENSG00000107611|1|CUBN-001|ENST00000377833||missense_variant|910G>A|E304K	CUBN	E304K
10	17156151	MU641245	A	G	.	.	6	15285	0.0003925417	CUBN|ENSG00000107611|1|CUBN-001|ENST00000377833||missense_variant|758T>C|F253S	CUBN	F253S
10	17157555	MU4443879	G	A	.	.	2	15285	0.0001308472	CUBN|ENSG00000107611|1|CUBN-001|ENST00000377833||missense_variant|635C>T|S212F	CUBN	S212F
10	17165593	MU11142919	C	A	.	.	2	15285	0.0001308472	CUBN|ENSG00000107611|1|CUBN-003|ENST00000377823||missense_variant|483G>T|Q161H	CUBN	Q161H
10	17165593	MU11142919	C	A	.	.	2	15285	0.0001308472	CUBN|ENSG00000107611|1|CUBN-001|ENST00000377833||missense_variant|483G>T|Q161H	CUBN	Q161H
10	17165593	MU11142919	C	A	.	.	2	15285	0.0001308472	CUBN|ENSG00000107611|1|CUBN-004|ENST00000433666||missense_variant|144G>T|Q48H	CUBN	Q48H
10	17201207	MU84474370	G	T	.	.	2	15285	0.0001308472	TRDMT1|ENSG00000107614|1|TRDMT1-003|ENST00000313936||missense_variant|277C>A|L93I	TRDMT1	L93I
10	17201207	MU84474370	G	T	.	.	2	15285	0.0001308472	TRDMT1|ENSG00000107614|1|TRDMT1-201|ENST00000351358||missense_variant|343C>A|L115I	TRDMT1	L115I
10	17201207	MU84474370	G	T	.	.	2	15285	0.0001308472	TRDMT1|ENSG00000107614|1|TRDMT1-006|ENST00000354631||3_prime_UTR_variant||	TRDMT1	NA
10	17201207	MU84474370	G	T	.	.	2	15285	0.0001308472	TRDMT1|ENSG00000107614|1|TRDMT1-202|ENST00000358282||3_prime_UTR_variant||	TRDMT1	NA
10	17201207	MU84474370	G	T	.	.	2	15285	0.0001308472	TRDMT1|ENSG00000107614|1|TRDMT1-203|ENST00000377766||missense_variant|266C>A|A89D	TRDMT1	A89D
10	17201207	MU84474370	G	T	.	.	2	15285	0.0001308472	TRDMT1|ENSG00000107614|1|TRDMT1-001|ENST00000377799||missense_variant|481C>A|L161I	TRDMT1	L161I
10	17201207	MU84474370	G	T	.	.	2	15285	0.0001308472	TRDMT1|ENSG00000107614|1|TRDMT1-204|ENST00000412821||missense_variant|409C>A|L137I	TRDMT1	L137I
10	17201207	MU84474370	G	T	.	.	2	15285	0.0001308472	TRDMT1|ENSG00000107614|1|TRDMT1-008|ENST00000424636||3_prime_UTR_variant||	TRDMT1	NA
10	17201207	MU84474370	G	T	.	.	2	15285	0.0001308472	TRDMT1|ENSG00000107614|1|TRDMT1-004|ENST00000436968||missense_variant|200C>A|A67D	TRDMT1	A67D
10	17201207	MU84474370	G	T	.	.	2	15285	0.0001308472	TRDMT1|ENSG00000107614|1|TRDMT1-009|ENST00000452380||exon_variant||	TRDMT1	NA
10	17201207	MU84474370	G	T	.	.	2	15285	0.0001308472	TRDMT1|ENSG00000107614|1|TRDMT1-205|ENST00000457442||missense_variant|238C>A|L80I	TRDMT1	L80I
10	17201207	MU84474370	G	T	.	.	2	15285	0.0001308472	TRDMT1|ENSG00000107614|1|TRDMT1-005|ENST00000488990||intron_variant||	TRDMT1	NA
10	17201207	MU84474370	G	T	.	.	2	15285	0.0001308472	TRDMT1|ENSG00000107614|1|TRDMT1-007|ENST00000495022||3_prime_UTR_variant||	TRDMT1	NA
10	17201207	MU84474370	G	T	.	.	2	15285	0.0001308472	TRDMT1|ENSG00000107614|1|TRDMT1-002|ENST00000525762||missense_variant|355C>A|L119I	TRDMT1	L119I
10	17277183	MU79317495	C	T	.	.	2	15285	0.0001308472	VIM|ENSG00000026025|+|VIM-001|ENST00000224237||missense_variant|1024C>T|R342C	VIM	R342C
10	17277183	MU79317495	C	T	.	.	2	15285	0.0001308472	VIM|ENSG00000026025|+|VIM-008|ENST00000421459||downstream_gene_variant||	VIM	NA
10	17277183	MU79317495	C	T	.	.	2	15285	0.0001308472	RP11-124N14.3|ENSG00000234961|1|RP11-124N14.3-001|ENST00000456355||upstream_gene_variant||	RP11-124N14.3	NA
10	17277183	MU79317495	C	T	.	.	2	15285	0.0001308472	VIM|ENSG00000026025|+|VIM-003|ENST00000469543||exon_variant||	VIM	NA
10	17277183	MU79317495	C	T	.	.	2	15285	0.0001308472	VIM|ENSG00000026025|+|VIM-007|ENST00000485947||downstream_gene_variant||	VIM	NA
10	17277183	MU79317495	C	T	.	.	2	15285	0.0001308472	VIM|ENSG00000026025|+|VIM-002|ENST00000487938||exon_variant||	VIM	NA
10	17277183	MU79317495	C	T	.	.	2	15285	0.0001308472	VIM|ENSG00000026025|+|VIM-009|ENST00000495528||downstream_gene_variant||	VIM	NA
10	17277183	MU79317495	C	T	.	.	2	15285	0.0001308472	VIM|ENSG00000026025|+|VIM-201|ENST00000544301||missense_variant|1024C>T|R342C	VIM	R342C
10	17277193	MU4838904	G	A	.	.	2	15285	0.0001308472	VIM|ENSG00000026025|+|VIM-001|ENST00000224237||missense_variant|1034G>A|R345H	VIM	R345H
10	17277193	MU4838904	G	A	.	.	2	15285	0.0001308472	VIM|ENSG00000026025|+|VIM-008|ENST00000421459||downstream_gene_variant||	VIM	NA
10	17277193	MU4838904	G	A	.	.	2	15285	0.0001308472	RP11-124N14.3|ENSG00000234961|1|RP11-124N14.3-001|ENST00000456355||upstream_gene_variant||	RP11-124N14.3	NA
10	17277193	MU4838904	G	A	.	.	2	15285	0.0001308472	VIM|ENSG00000026025|+|VIM-003|ENST00000469543||exon_variant||	VIM	NA
10	17277193	MU4838904	G	A	.	.	2	15285	0.0001308472	VIM|ENSG00000026025|+|VIM-007|ENST00000485947||downstream_gene_variant||	VIM	NA
10	17277193	MU4838904	G	A	.	.	2	15285	0.0001308472	VIM|ENSG00000026025|+|VIM-002|ENST00000487938||exon_variant||	VIM	NA
10	17277193	MU4838904	G	A	.	.	2	15285	0.0001308472	VIM|ENSG00000026025|+|VIM-009|ENST00000495528||downstream_gene_variant||	VIM	NA
10	17277193	MU4838904	G	A	.	.	2	15285	0.0001308472	VIM|ENSG00000026025|+|VIM-201|ENST00000544301||missense_variant|1034G>A|R345H	VIM	R345H
10	17363200	MU87421	C	A	.	.	2	15285	0.0001308472	ST8SIA6|ENSG00000148488|1|ST8SIA6-001|ENST00000377602||missense_variant|874G>T|A292S	ST8SIA6	A292S
10	17363200	MU87421	C	A	.	.	2	15285	0.0001308472	ST8SIA6|ENSG00000148488|1|ST8SIA6-002|ENST00000440449||missense_variant|334G>T|A112S	ST8SIA6	A112S
10	17363244	MU599639	G	A	.	.	2	15285	0.0001308472	ST8SIA6|ENSG00000148488|1|ST8SIA6-001|ENST00000377602||missense_variant|830C>T|T277M	ST8SIA6	T277M
10	17363244	MU599639	G	A	.	.	2	15285	0.0001308472	ST8SIA6|ENSG00000148488|1|ST8SIA6-002|ENST00000440449||missense_variant|290C>T|T97M	ST8SIA6	T97M
10	17369080	MU1305161	C	T	.	.	2	15285	0.0001308472	ST8SIA6|ENSG00000148488|1|ST8SIA6-001|ENST00000377602||missense_variant|568G>A|G190R	ST8SIA6	G190R
10	17369080	MU1305161	C	T	.	.	2	15285	0.0001308472	ST8SIA6|ENSG00000148488|1|ST8SIA6-002|ENST00000440449||missense_variant|28G>A|G10R	ST8SIA6	G10R
10	17659131	MU69214	C	A	.	.	19	15285	0.001243049	PTPLA|ENSG00000165996|1|PTPLA-002|ENST00000326961||missense_variant|208G>T|V70F	PTPLA	V70F
10	17659131	MU69214	C	A	.	.	19	15285	0.001243049	PTPLA|ENSG00000165996|1|PTPLA-001|ENST00000361271||missense_variant|208G>T|V70F	PTPLA	V70F
10	17659131	MU69214	C	A	.	.	19	15285	0.001243049	PTPLA|ENSG00000165996|1|PTPLA-003|ENST00000466335||missense_variant|103G>T|V35F	PTPLA	V35F
10	17659149	MU69235	C	T	.	.	25	15285	0.00163559	PTPLA|ENSG00000165996|1|PTPLA-002|ENST00000326961||missense_variant|190G>A|E64K	PTPLA	E64K
10	17659149	MU69235	C	T	.	.	25	15285	0.00163559	PTPLA|ENSG00000165996|1|PTPLA-001|ENST00000361271||missense_variant|190G>A|E64K	PTPLA	E64K
10	17659149	MU69235	C	T	.	.	25	15285	0.00163559	PTPLA|ENSG00000165996|1|PTPLA-003|ENST00000466335||missense_variant|85G>A|E29K	PTPLA	E29K
10	17742261	MU4839206	C	T	.	.	2	15285	0.0001308472	STAM|ENSG00000136738|+|STAM-003|ENST00000377500||downstream_gene_variant||	STAM	NA
10	17742261	MU4839206	C	T	.	.	2	15285	0.0001308472	STAM|ENSG00000136738|+|STAM-001|ENST00000377524||missense_variant|895C>T|P299S	STAM	P299S
10	17742261	MU4839206	C	T	.	.	2	15285	0.0001308472	RP11-390B4.3|ENSG00000229190|1|RP11-390B4.3-001|ENST00000445235||upstream_gene_variant||	RP11-390B4.3	NA
10	17742261	MU4839206	C	T	.	.	2	15285	0.0001308472	STAM|ENSG00000136738|+|STAM-005|ENST00000494250||downstream_gene_variant||	STAM	NA
10	17742261	MU4839206	C	T	.	.	2	15285	0.0001308472	STAM|ENSG00000136738|+|STAM-201|ENST00000540523||missense_variant|562C>T|P188S	STAM	P188S
10	17747627	MU864194	G	A	.	.	2	15285	0.0001308472	STAM|ENSG00000136738|+|STAM-001|ENST00000377524||missense_variant|1096G>A|E366K	STAM	E366K
10	17747627	MU864194	G	A	.	.	2	15285	0.0001308472	STAM|ENSG00000136738|+|STAM-201|ENST00000540523||missense_variant|763G>A|E255K	STAM	E255K
10	17838224	MU11622488	C	A	.	.	3	15285	0.0001962709	TMEM236|ENSG00000148483|+|TMEM236-201|ENST00000338221||missense_variant|777C>A|N259K	TMEM236	N259K
10	17838224	MU11622488	C	A	.	.	3	15285	0.0001962709	TMEM236|ENSG00000148483|+|TMEM236-001|ENST00000377495||missense_variant|777C>A|N259K	TMEM236	N259K
10	17865112	MU80982967	G	T	.	.	2	15285	0.0001308472	MRC1L1|ENSG00000183748|+|MRC1L1-001|ENST00000331429||missense_variant|101G>T|R34L	MRC1L1	R34L
10	17865112	MU80982967	G	T	.	.	2	15285	0.0001308472	MRC1L1|ENSG00000183748|+|MRC1L1-201|ENST00000457317||missense_variant|101G>T|R34L	MRC1L1	R34L
10	17875692	MU11142951	T	A	.	.	2	15285	0.0001308472	MRC1L1|ENSG00000183748|+|MRC1L1-001|ENST00000331429||stop_gained|656T>A|L219*	MRC1L1	L219*
10	17875692	MU11142951	T	A	.	.	2	15285	0.0001308472	MRC1L1|ENSG00000183748|+|MRC1L1-201|ENST00000457317||stop_gained|656T>A|L219*	MRC1L1	L219*
10	17875756	MU83273441	G	T	.	.	2	15285	0.0001308472	MRC1L1|ENSG00000183748|+|MRC1L1-001|ENST00000331429||missense_variant|720G>T|W240C	MRC1L1	W240C
10	17875756	MU83273441	G	T	.	.	2	15285	0.0001308472	MRC1L1|ENSG00000183748|+|MRC1L1-201|ENST00000457317||missense_variant|720G>T|W240C	MRC1L1	W240C
10	17875790	MU6208737	G	A	.	.	2	15285	0.0001308472	MRC1L1|ENSG00000183748|+|MRC1L1-001|ENST00000331429||missense_variant|754G>A|A252T	MRC1L1	A252T
10	17875790	MU6208737	G	A	.	.	2	15285	0.0001308472	MRC1L1|ENSG00000183748|+|MRC1L1-201|ENST00000457317||missense_variant|754G>A|A252T	MRC1L1	A252T
10	17891586	MU28716495	G	A	.	.	2	15285	0.0001308472	MRC1L1|ENSG00000183748|+|MRC1L1-001|ENST00000331429||missense_variant|1067G>A|S356N	MRC1L1	S356N
10	17891586	MU28716495	G	A	.	.	2	15285	0.0001308472	MIR511-1|ENSG00000207937|+|MIR511-1-201|ENST00000385202||downstream_gene_variant||	MIR511-1	NA
10	17891586	MU28716495	G	A	.	.	2	15285	0.0001308472	MRC1L1|ENSG00000183748|+|MRC1L1-201|ENST00000457317||missense_variant|1067G>A|S356N	MRC1L1	S356N
10	17891705	MU806159	A	G	.	.	9	15285	0.0005888126	MRC1L1|ENSG00000183748|+|MRC1L1-001|ENST00000331429||missense_variant|1186A>G|S396G	MRC1L1	S396G
10	17891705	MU806159	A	G	.	.	9	15285	0.0005888126	MIR511-1|ENSG00000207937|+|MIR511-1-201|ENST00000385202||downstream_gene_variant||	MIR511-1	NA
10	17891705	MU806159	A	G	.	.	9	15285	0.0005888126	MRC1L1|ENSG00000183748|+|MRC1L1-201|ENST00000457317||missense_variant|1186A>G|S396G	MRC1L1	S396G
10	18141897	MU83042231	G	T	.	.	2	15285	0.0001308472	MRC1|ENSG00000120586|+|MRC1-001|ENST00000239761||missense_variant|1251G>T|E417D	MRC1	E417D
10	18189804	MU81206654	G	T	.	.	2	15285	0.0001308472	MRC1|ENSG00000120586|+|MRC1-001|ENST00000239761||missense_variant|3571G>T|V1191F	MRC1	V1191F
10	18254595	MU51749676	C	T	.	.	3	15285	0.0001962709	SLC39A12|ENSG00000148482|+|SLC39A12-201|ENST00000377369||missense_variant|727C>T|R243C	SLC39A12	R243C
10	18254595	MU51749676	C	T	.	.	3	15285	0.0001962709	SLC39A12|ENSG00000148482|+|SLC39A12-001|ENST00000377371||missense_variant|727C>T|R243C	SLC39A12	R243C
10	18254595	MU51749676	C	T	.	.	3	15285	0.0001962709	SLC39A12|ENSG00000148482|+|SLC39A12-002|ENST00000377374||missense_variant|727C>T|R243C	SLC39A12	R243C
10	18254595	MU51749676	C	T	.	.	3	15285	0.0001962709	SLC39A12|ENSG00000148482|+|SLC39A12-202|ENST00000539911||missense_variant|325C>T|R109C	SLC39A12	R109C
10	18266983	MU82363540	G	T	.	.	2	15285	0.0001308472	SLC39A12|ENSG00000148482|+|SLC39A12-201|ENST00000377369||missense_variant|904G>T|G302C	SLC39A12	G302C
10	18266983	MU82363540	G	T	.	.	2	15285	0.0001308472	SLC39A12|ENSG00000148482|+|SLC39A12-001|ENST00000377371||missense_variant|904G>T|G302C	SLC39A12	G302C
10	18266983	MU82363540	G	T	.	.	2	15285	0.0001308472	SLC39A12|ENSG00000148482|+|SLC39A12-002|ENST00000377374||missense_variant|904G>T|G302C	SLC39A12	G302C
10	18266983	MU82363540	G	T	.	.	2	15285	0.0001308472	SLC39A12|ENSG00000148482|+|SLC39A12-202|ENST00000539911||missense_variant|502G>T|G168C	SLC39A12	G168C
10	18266989	MU23860733	G	A	.	.	5	15285	0.0003271181	SLC39A12|ENSG00000148482|+|SLC39A12-201|ENST00000377369||missense_variant|910G>A|V304I	SLC39A12	V304I
10	18266989	MU23860733	G	A	.	.	5	15285	0.0003271181	SLC39A12|ENSG00000148482|+|SLC39A12-001|ENST00000377371||missense_variant|910G>A|V304I	SLC39A12	V304I
10	18266989	MU23860733	G	A	.	.	5	15285	0.0003271181	SLC39A12|ENSG00000148482|+|SLC39A12-002|ENST00000377374||missense_variant|910G>A|V304I	SLC39A12	V304I
10	18266989	MU23860733	G	A	.	.	5	15285	0.0003271181	SLC39A12|ENSG00000148482|+|SLC39A12-202|ENST00000539911||missense_variant|508G>A|V170I	SLC39A12	V170I
10	18270285	MU25273542	G	C	.	.	2	15285	0.0001308472	SLC39A12|ENSG00000148482|+|SLC39A12-201|ENST00000377369||missense_variant|969G>C|K323N	SLC39A12	K323N
10	18270285	MU25273542	G	C	.	.	2	15285	0.0001308472	SLC39A12|ENSG00000148482|+|SLC39A12-001|ENST00000377371||missense_variant|969G>C|K323N	SLC39A12	K323N
10	18270285	MU25273542	G	C	.	.	2	15285	0.0001308472	SLC39A12|ENSG00000148482|+|SLC39A12-002|ENST00000377374||missense_variant|969G>C|K323N	SLC39A12	K323N
10	18270285	MU25273542	G	C	.	.	2	15285	0.0001308472	SLC39A12|ENSG00000148482|+|SLC39A12-202|ENST00000539911||missense_variant|567G>C|K189N	SLC39A12	K189N
10	18270302	MU1665825	C	T	.	.	2	15285	0.0001308472	SLC39A12|ENSG00000148482|+|SLC39A12-201|ENST00000377369||missense_variant|986C>T|S329F	SLC39A12	S329F
10	18270302	MU1665825	C	T	.	.	2	15285	0.0001308472	SLC39A12|ENSG00000148482|+|SLC39A12-001|ENST00000377371||missense_variant|986C>T|S329F	SLC39A12	S329F
10	18270302	MU1665825	C	T	.	.	2	15285	0.0001308472	SLC39A12|ENSG00000148482|+|SLC39A12-002|ENST00000377374||missense_variant|986C>T|S329F	SLC39A12	S329F
10	18270302	MU1665825	C	T	.	.	2	15285	0.0001308472	SLC39A12|ENSG00000148482|+|SLC39A12-202|ENST00000539911||missense_variant|584C>T|S195F	SLC39A12	S195F
10	18280111	MU70893007	A	C	.	.	2	15285	0.0001308472	SLC39A12|ENSG00000148482|+|SLC39A12-201|ENST00000377369||missense_variant|1301A>C|E434A	SLC39A12	E434A
10	18280111	MU70893007	A	C	.	.	2	15285	0.0001308472	SLC39A12|ENSG00000148482|+|SLC39A12-001|ENST00000377371||missense_variant|1301A>C|E434A	SLC39A12	E434A
10	18280111	MU70893007	A	C	.	.	2	15285	0.0001308472	SLC39A12|ENSG00000148482|+|SLC39A12-002|ENST00000377374||missense_variant|1301A>C|E434A	SLC39A12	E434A
10	18280111	MU70893007	A	C	.	.	2	15285	0.0001308472	SLC39A12|ENSG00000148482|+|SLC39A12-202|ENST00000539911||missense_variant|899A>C|E300A	SLC39A12	E300A
10	18280228	MU4839492	A	G	.	.	2	15285	0.0001308472	SLC39A12|ENSG00000148482|+|SLC39A12-201|ENST00000377369||missense_variant|1418A>G|D473G	SLC39A12	D473G
10	18280228	MU4839492	A	G	.	.	2	15285	0.0001308472	SLC39A12|ENSG00000148482|+|SLC39A12-001|ENST00000377371||missense_variant|1418A>G|D473G	SLC39A12	D473G
10	18280228	MU4839492	A	G	.	.	2	15285	0.0001308472	SLC39A12|ENSG00000148482|+|SLC39A12-002|ENST00000377374||missense_variant|1418A>G|D473G	SLC39A12	D473G
10	18280228	MU4839492	A	G	.	.	2	15285	0.0001308472	SLC39A12|ENSG00000148482|+|SLC39A12-202|ENST00000539911||missense_variant|1016A>G|D339G	SLC39A12	D339G
10	18289716	MU1687411	C	T	.	.	2	15285	0.0001308472	SLC39A12|ENSG00000148482|+|SLC39A12-201|ENST00000377369||missense_variant|1721C>T|T574M	SLC39A12	T574M
10	18289716	MU1687411	C	T	.	.	2	15285	0.0001308472	SLC39A12|ENSG00000148482|+|SLC39A12-001|ENST00000377371||missense_variant|1718C>T|T573M	SLC39A12	T573M
10	18289716	MU1687411	C	T	.	.	2	15285	0.0001308472	SLC39A12|ENSG00000148482|+|SLC39A12-002|ENST00000377374||missense_variant|1610C>T|T537M	SLC39A12	T537M
10	18289716	MU1687411	C	T	.	.	2	15285	0.0001308472	SLC39A12-AS1|ENSG00000226083|1|SLC39A12-AS1-001|ENST00000439319||downstream_gene_variant||	SLC39A12-AS1	NA
10	18289716	MU1687411	C	T	.	.	2	15285	0.0001308472	SLC39A12-AS1|ENSG00000226083|1|SLC39A12-AS1-002|ENST00000445287||downstream_gene_variant||	SLC39A12-AS1	NA
10	18289716	MU1687411	C	T	.	.	2	15285	0.0001308472	SLC39A12|ENSG00000148482|+|SLC39A12-202|ENST00000539911||missense_variant|1319C>T|T440M	SLC39A12	T440M
10	18292111	MU46421974	G	A	.	.	3	15285	0.0001962709	SLC39A12|ENSG00000148482|+|SLC39A12-201|ENST00000377369||missense_variant|1771G>A|V591M	SLC39A12	V591M
10	18292111	MU46421974	G	A	.	.	3	15285	0.0001962709	SLC39A12|ENSG00000148482|+|SLC39A12-001|ENST00000377371||missense_variant|1768G>A|V590M	SLC39A12	V590M
10	18292111	MU46421974	G	A	.	.	3	15285	0.0001962709	SLC39A12|ENSG00000148482|+|SLC39A12-002|ENST00000377374||missense_variant|1660G>A|V554M	SLC39A12	V554M
10	18292111	MU46421974	G	A	.	.	3	15285	0.0001962709	SLC39A12-AS1|ENSG00000226083|1|SLC39A12-AS1-001|ENST00000439319||exon_variant||	SLC39A12-AS1	NA
10	18292111	MU46421974	G	A	.	.	3	15285	0.0001962709	SLC39A12-AS1|ENSG00000226083|1|SLC39A12-AS1-002|ENST00000445287||exon_variant||	SLC39A12-AS1	NA
10	18292111	MU46421974	G	A	.	.	3	15285	0.0001962709	SLC39A12|ENSG00000148482|+|SLC39A12-202|ENST00000539911||missense_variant|1369G>A|V457M	SLC39A12	V457M
10	18292282	MU53601115	G	A	.	.	2	15285	0.0001308472	SLC39A12|ENSG00000148482|+|SLC39A12-201|ENST00000377369||missense_variant|1942G>A|E648K	SLC39A12	E648K
10	18292282	MU53601115	G	A	.	.	2	15285	0.0001308472	SLC39A12|ENSG00000148482|+|SLC39A12-001|ENST00000377371||missense_variant|1939G>A|E647K	SLC39A12	E647K
10	18292282	MU53601115	G	A	.	.	2	15285	0.0001308472	SLC39A12|ENSG00000148482|+|SLC39A12-002|ENST00000377374||missense_variant|1831G>A|E611K	SLC39A12	E611K
10	18292282	MU53601115	G	A	.	.	2	15285	0.0001308472	SLC39A12-AS1|ENSG00000226083|1|SLC39A12-AS1-001|ENST00000439319||exon_variant||	SLC39A12-AS1	NA
10	18292282	MU53601115	G	A	.	.	2	15285	0.0001308472	SLC39A12-AS1|ENSG00000226083|1|SLC39A12-AS1-002|ENST00000445287||exon_variant||	SLC39A12-AS1	NA
10	18292282	MU53601115	G	A	.	.	2	15285	0.0001308472	SLC39A12|ENSG00000148482|+|SLC39A12-202|ENST00000539911||missense_variant|1540G>A|E514K	SLC39A12	E514K
10	18331694	MU28458336	T	G	.	.	2	15285	0.0001308472	SLC39A12|ENSG00000148482|+|SLC39A12-201|ENST00000377369||missense_variant|2008T>G|F670V	SLC39A12	F670V
10	18331694	MU28458336	T	G	.	.	2	15285	0.0001308472	SLC39A12|ENSG00000148482|+|SLC39A12-001|ENST00000377371||missense_variant|2005T>G|F669V	SLC39A12	F669V
10	18331694	MU28458336	T	G	.	.	2	15285	0.0001308472	SLC39A12|ENSG00000148482|+|SLC39A12-002|ENST00000377374||missense_variant|1897T>G|F633V	SLC39A12	F633V
10	18331694	MU28458336	T	G	.	.	2	15285	0.0001308472	SLC39A12|ENSG00000148482|+|SLC39A12-202|ENST00000539911||missense_variant|1606T>G|F536V	SLC39A12	F536V
10	18885213	MU81206727	G	T	.	.	2	15285	0.0001308472	NSUN6|ENSG00000241058|1|NSUN6-001|ENST00000377304||missense_variant|701C>A|P234H	NSUN6	P234H
10	18903417	MU1793032	C	A	.	.	2	15285	0.0001308472	NSUN6|ENSG00000241058|1|NSUN6-001|ENST00000377304||stop_gained|547G>T|E183*	NSUN6	E183*
10	18903423	MU57912765	G	A	.	.	2	15285	0.0001308472	NSUN6|ENSG00000241058|1|NSUN6-001|ENST00000377304||missense_variant|541C>T|R181C	NSUN6	R181C
10	18955536	MU63537859	G	A	.	.	2	15285	0.0001308472	ARL5B|ENSG00000165997|+|ARL5B-001|ENST00000377275||missense_variant|79G>A|A27T	ARL5B	A27T
10	18957606	MU83788001	G	T	.	.	2	15285	0.0001308472	ARL5B|ENSG00000165997|+|ARL5B-001|ENST00000377275||missense_variant|255G>T|E85D	ARL5B	E85D
10	19493879	MU42262834	G	A	.	.	3	15285	0.0001962709	MALRD1|ENSG00000204740|+|MALRD1-001|ENST00000377266||missense_variant|190G>A|E64K	MALRD1	E64K
10	19493879	MU42262834	G	A	.	.	3	15285	0.0001962709	MALRD1|ENSG00000204740|+|MALRD1-201|ENST00000454679||missense_variant|151G>A|E51K	MALRD1	E51K
10	19494045	MU48101449	G	A	.	.	2	15285	0.0001308472	MALRD1|ENSG00000204740|+|MALRD1-001|ENST00000377266||missense_variant|356G>A|R119Q	MALRD1	R119Q
10	19494045	MU48101449	G	A	.	.	2	15285	0.0001308472	MALRD1|ENSG00000204740|+|MALRD1-201|ENST00000454679||missense_variant|317G>A|R106Q	MALRD1	R106Q
10	19494140	MU80583908	C	T	.	.	2	15285	0.0001308472	MALRD1|ENSG00000204740|+|MALRD1-001|ENST00000377266||missense_variant|451C>T|R151W	MALRD1	R151W
10	19494140	MU80583908	C	T	.	.	2	15285	0.0001308472	MALRD1|ENSG00000204740|+|MALRD1-201|ENST00000454679||missense_variant|412C>T|R138W	MALRD1	R138W
10	19494192	MU85865404	G	T	.	.	2	15285	0.0001308472	MALRD1|ENSG00000204740|+|MALRD1-001|ENST00000377266||missense_variant|503G>T|C168F	MALRD1	C168F
10	19494192	MU85865404	G	T	.	.	2	15285	0.0001308472	MALRD1|ENSG00000204740|+|MALRD1-201|ENST00000454679||missense_variant|464G>T|C155F	MALRD1	C155F
10	19498278	MU81876560	G	A	.	.	5	15285	0.0003271181	MALRD1|ENSG00000204740|+|MALRD1-001|ENST00000377266||missense_variant|587G>A|S196N	MALRD1	S196N
10	19498278	MU81876560	G	A	.	.	5	15285	0.0003271181	MALRD1|ENSG00000204740|+|MALRD1-201|ENST00000454679||missense_variant|548G>A|S183N	MALRD1	S183N
10	19498368	MU58710295	C	T	.	.	2	15285	0.0001308472	MALRD1|ENSG00000204740|+|MALRD1-001|ENST00000377266||missense_variant|677C>T|S226L	MALRD1	S226L
10	19498368	MU58710295	C	T	.	.	2	15285	0.0001308472	MALRD1|ENSG00000204740|+|MALRD1-201|ENST00000454679||missense_variant|638C>T|S213L	MALRD1	S213L
10	19612937	MU11492000	C	T	.	.	2	15285	0.0001308472	MALRD1|ENSG00000204740|+|MALRD1-001|ENST00000377266||missense_variant|1406C>T|T469M	MALRD1	T469M
10	19612937	MU11492000	C	T	.	.	2	15285	0.0001308472	MALRD1|ENSG00000204740|+|MALRD1-201|ENST00000454679||missense_variant|1367C>T|T456M	MALRD1	T456M
10	19612939	MU64929118	G	T	.	.	2	15285	0.0001308472	MALRD1|ENSG00000204740|+|MALRD1-001|ENST00000377266||missense_variant|1408G>T|A470S	MALRD1	A470S
10	19612939	MU64929118	G	T	.	.	2	15285	0.0001308472	MALRD1|ENSG00000204740|+|MALRD1-201|ENST00000454679||missense_variant|1369G>T|A457S	MALRD1	A457S
10	19616536	MU15844114	A	C	.	.	2	15285	0.0001308472	MALRD1|ENSG00000204740|+|MALRD1-001|ENST00000377266||missense_variant|1548A>C|Q516H	MALRD1	Q516H
10	19616536	MU15844114	A	C	.	.	2	15285	0.0001308472	MALRD1|ENSG00000204740|+|MALRD1-201|ENST00000454679||missense_variant|1509A>C|Q503H	MALRD1	Q503H
10	19620359	MU45251092	C	T	.	.	4	15285	0.0002616945	MALRD1|ENSG00000204740|+|MALRD1-001|ENST00000377266||missense_variant|1676C>T|S559F	MALRD1	S559F
10	19620359	MU45251092	C	T	.	.	4	15285	0.0002616945	MALRD1|ENSG00000204740|+|MALRD1-201|ENST00000454679||missense_variant|1637C>T|S546F	MALRD1	S546F
10	19620407	MU11626065	A	C	.	.	7	15285	0.0004579653	MALRD1|ENSG00000204740|+|MALRD1-001|ENST00000377266||missense_variant|1724A>C|D575A	MALRD1	D575A
10	19620407	MU11626065	A	C	.	.	7	15285	0.0004579653	MALRD1|ENSG00000204740|+|MALRD1-201|ENST00000454679||missense_variant|1685A>C|D562A	MALRD1	D562A
10	19620439	MU11626078	A	G	.	.	7	15285	0.0004579653	MALRD1|ENSG00000204740|+|MALRD1-001|ENST00000377266||missense_variant|1756A>G|I586V	MALRD1	I586V
10	19620439	MU11626078	A	G	.	.	7	15285	0.0004579653	MALRD1|ENSG00000204740|+|MALRD1-201|ENST00000454679||missense_variant|1717A>G|I573V	MALRD1	I573V
10	19636726	MU59646295	G	A	.	.	2	15285	0.0001308472	MALRD1|ENSG00000204740|+|MALRD1-001|ENST00000377266||missense_variant|1855G>A|E619K	MALRD1	E619K
10	19636726	MU59646295	G	A	.	.	2	15285	0.0001308472	MALRD1|ENSG00000204740|+|MALRD1-004|ENST00000441070||upstream_gene_variant||	MALRD1	NA
10	19636726	MU59646295	G	A	.	.	2	15285	0.0001308472	MALRD1|ENSG00000204740|+|MALRD1-201|ENST00000454679||missense_variant|1816G>A|E606K	MALRD1	E606K
10	19636869	MU787783	G	T	.	.	7	15285	0.0004579653	MALRD1|ENSG00000204740|+|MALRD1-001|ENST00000377266||missense_variant|1998G>T|K666N	MALRD1	K666N
10	19636869	MU787783	G	T	.	.	7	15285	0.0004579653	MALRD1|ENSG00000204740|+|MALRD1-004|ENST00000441070||upstream_gene_variant||	MALRD1	NA
10	19636869	MU787783	G	T	.	.	7	15285	0.0004579653	MALRD1|ENSG00000204740|+|MALRD1-201|ENST00000454679||missense_variant|1959G>T|K653N	MALRD1	K653N
10	19636910	MU33274146	C	T	.	.	3	15285	0.0001962709	MALRD1|ENSG00000204740|+|MALRD1-001|ENST00000377266||missense_variant|2039C>T|S680L	MALRD1	S680L
10	19636910	MU33274146	C	T	.	.	3	15285	0.0001962709	MALRD1|ENSG00000204740|+|MALRD1-004|ENST00000441070||upstream_gene_variant||	MALRD1	NA
10	19636910	MU33274146	C	T	.	.	3	15285	0.0001962709	MALRD1|ENSG00000204740|+|MALRD1-201|ENST00000454679||missense_variant|2000C>T|S667L	MALRD1	S667L
10	19641035	MU787780	T	C	.	.	8	15285	0.0005233889	MALRD1|ENSG00000204740|+|MALRD1-001|ENST00000377266||missense_variant|2177T>C|V726A	MALRD1	V726A
10	19641035	MU787780	T	C	.	.	8	15285	0.0005233889	MALRD1|ENSG00000204740|+|MALRD1-004|ENST00000441070||upstream_gene_variant||	MALRD1	NA
10	19641035	MU787780	T	C	.	.	8	15285	0.0005233889	MALRD1|ENSG00000204740|+|MALRD1-201|ENST00000454679||missense_variant|2138T>C|V713A	MALRD1	V713A
10	19676553	MU4870234	A	G	.	.	4	15285	0.0002616945	MALRD1|ENSG00000204740|+|MALRD1-001|ENST00000377266||missense_variant|2465A>G|D822G	MALRD1	D822G
10	19676553	MU4870234	A	G	.	.	4	15285	0.0002616945	MALRD1|ENSG00000204740|+|MALRD1-004|ENST00000441070||missense_variant|227A>G|D76G	MALRD1	D76G
10	19676553	MU4870234	A	G	.	.	4	15285	0.0002616945	MALRD1|ENSG00000204740|+|MALRD1-201|ENST00000454679||missense_variant|2426A>G|D809G	MALRD1	D809G
10	19676561	MU4870244	G	A	.	.	5	15285	0.0003271181	MALRD1|ENSG00000204740|+|MALRD1-001|ENST00000377266||missense_variant|2473G>A|E825K	MALRD1	E825K
10	19676561	MU4870244	G	A	.	.	5	15285	0.0003271181	MALRD1|ENSG00000204740|+|MALRD1-004|ENST00000441070||missense_variant|235G>A|E79K	MALRD1	E79K
10	19676561	MU4870244	G	A	.	.	5	15285	0.0003271181	MALRD1|ENSG00000204740|+|MALRD1-201|ENST00000454679||missense_variant|2434G>A|E812K	MALRD1	E812K
10	19676574	MU51523339	C	T	.	.	2	15285	0.0001308472	MALRD1|ENSG00000204740|+|MALRD1-001|ENST00000377266||missense_variant|2486C>T|S829F	MALRD1	S829F
10	19676574	MU51523339	C	T	.	.	2	15285	0.0001308472	MALRD1|ENSG00000204740|+|MALRD1-004|ENST00000441070||missense_variant|248C>T|S83F	MALRD1	S83F
10	19676574	MU51523339	C	T	.	.	2	15285	0.0001308472	MALRD1|ENSG00000204740|+|MALRD1-201|ENST00000454679||missense_variant|2447C>T|S816F	MALRD1	S816F
10	19676696	MU51403652	G	A	.	.	2	15285	0.0001308472	MALRD1|ENSG00000204740|+|MALRD1-001|ENST00000377266||missense_variant|2608G>A|E870K	MALRD1	E870K
10	19676696	MU51403652	G	A	.	.	2	15285	0.0001308472	MALRD1|ENSG00000204740|+|MALRD1-004|ENST00000441070||missense_variant|370G>A|E124K	MALRD1	E124K
10	19676696	MU51403652	G	A	.	.	2	15285	0.0001308472	MALRD1|ENSG00000204740|+|MALRD1-201|ENST00000454679||missense_variant|2569G>A|E857K	MALRD1	E857K
10	19678286	MU4870271	C	T	.	.	6	15285	0.0003925417	MALRD1|ENSG00000204740|+|MALRD1-001|ENST00000377266||missense_variant|2789C>T|T930M	MALRD1	T930M
10	19678286	MU4870271	C	T	.	.	6	15285	0.0003925417	MALRD1|ENSG00000204740|+|MALRD1-004|ENST00000441070||intron_variant||	MALRD1	NA
10	19678286	MU4870271	C	T	.	.	6	15285	0.0003925417	MALRD1|ENSG00000204740|+|MALRD1-201|ENST00000454679||missense_variant|2750C>T|T917M	MALRD1	T917M
10	19678449	MU11626455	A	G	.	.	5	15285	0.0003271181	MALRD1|ENSG00000204740|+|MALRD1-001|ENST00000377266||missense_variant|2863A>G|M955V	MALRD1	M955V
10	19678449	MU11626455	A	G	.	.	5	15285	0.0003271181	MALRD1|ENSG00000204740|+|MALRD1-004|ENST00000441070||missense_variant|445A>G|M149V	MALRD1	M149V
10	19678449	MU11626455	A	G	.	.	5	15285	0.0003271181	MALRD1|ENSG00000204740|+|MALRD1-201|ENST00000454679||missense_variant|2824A>G|M942V	MALRD1	M942V
10	19678489	MU83273547	G	T	.	.	2	15285	0.0001308472	MALRD1|ENSG00000204740|+|MALRD1-001|ENST00000377266||missense_variant|2903G>T|W968L	MALRD1	W968L
10	19678489	MU83273547	G	T	.	.	2	15285	0.0001308472	MALRD1|ENSG00000204740|+|MALRD1-004|ENST00000441070||missense_variant|485G>T|W162L	MALRD1	W162L
10	19678489	MU83273547	G	T	.	.	2	15285	0.0001308472	MALRD1|ENSG00000204740|+|MALRD1-201|ENST00000454679||missense_variant|2864G>T|W955L	MALRD1	W955L
10	19678497	MU25247609	G	A	.	.	6	15285	0.0003925417	MALRD1|ENSG00000204740|+|MALRD1-001|ENST00000377266||missense_variant|2911G>A|V971I	MALRD1	V971I
10	19678497	MU25247609	G	A	.	.	6	15285	0.0003925417	MALRD1|ENSG00000204740|+|MALRD1-004|ENST00000441070||missense_variant|493G>A|V165I	MALRD1	V165I
10	19678497	MU25247609	G	A	.	.	6	15285	0.0003925417	MALRD1|ENSG00000204740|+|MALRD1-201|ENST00000454679||missense_variant|2872G>A|V958I	MALRD1	V958I
10	19856570	MU91674827	G	A	.	.	2	15285	0.0001308472	MALRD1|ENSG00000204740|+|MALRD1-002|ENST00000377265||missense_variant|668G>A|G223E	MALRD1	G223E
10	19856570	MU91674827	G	A	.	.	2	15285	0.0001308472	MALRD1|ENSG00000204740|+|MALRD1-001|ENST00000377266||missense_variant|3755G>A|G1252E	MALRD1	G1252E
10	19856570	MU91674827	G	A	.	.	2	15285	0.0001308472	MALRD1|ENSG00000204740|+|MALRD1-201|ENST00000454679||missense_variant|3716G>A|G1239E	MALRD1	G1239E
10	19856570	MU91674827	G	A	.	.	2	15285	0.0001308472	MALRD1|ENSG00000204740|+|MALRD1-202|ENST00000455457||missense_variant|200G>A|G67E	MALRD1	G67E
10	19884264	MU4554246	G	A	.	.	2	15285	0.0001308472	U3|ENSG00000200545|+|U3.13-201|ENST00000363675||upstream_gene_variant||	U3	NA
10	19884264	MU4554246	G	A	.	.	2	15285	0.0001308472	MALRD1|ENSG00000204740|+|MALRD1-002|ENST00000377265||missense_variant|872G>A|S291N	MALRD1	S291N
10	19884264	MU4554246	G	A	.	.	2	15285	0.0001308472	MALRD1|ENSG00000204740|+|MALRD1-001|ENST00000377266||missense_variant|3959G>A|S1320N	MALRD1	S1320N
10	19884264	MU4554246	G	A	.	.	2	15285	0.0001308472	MALRD1|ENSG00000204740|+|MALRD1-201|ENST00000454679||missense_variant|3920G>A|S1307N	MALRD1	S1307N
10	19884264	MU4554246	G	A	.	.	2	15285	0.0001308472	MALRD1|ENSG00000204740|+|MALRD1-202|ENST00000455457||missense_variant|404G>A|S135N	MALRD1	S135N
10	19904851	MU34054662	C	T	.	.	2	15285	0.0001308472	MALRD1|ENSG00000204740|+|MALRD1-002|ENST00000377265||stop_gained|1186C>T|R396*	MALRD1	R396*
10	19904851	MU34054662	C	T	.	.	2	15285	0.0001308472	MALRD1|ENSG00000204740|+|MALRD1-001|ENST00000377266||intron_variant||	MALRD1	NA
10	19904851	MU34054662	C	T	.	.	2	15285	0.0001308472	MALRD1|ENSG00000204740|+|MALRD1-201|ENST00000454679||intron_variant||	MALRD1	NA
10	19904851	MU34054662	C	T	.	.	2	15285	0.0001308472	MALRD1|ENSG00000204740|+|MALRD1-202|ENST00000455457||stop_gained|718C>T|R240*	MALRD1	R240*
10	20106090	MU82411134	G	A	.	.	2	15285	0.0001308472	PLXDC2|ENSG00000120594|+|PLXDC2-002|ENST00000377242||missense_variant|82G>A|A28T	PLXDC2	A28T
10	20106090	MU82411134	G	A	.	.	2	15285	0.0001308472	PLXDC2|ENSG00000120594|+|PLXDC2-001|ENST00000377252||missense_variant|82G>A|A28T	PLXDC2	A28T
10	20335829	MU1843979	G	A	.	.	4	15285	0.0002616945	PLXDC2|ENSG00000120594|+|PLXDC2-003|ENST00000377238||exon_variant||	PLXDC2	NA
10	20335829	MU1843979	G	A	.	.	4	15285	0.0002616945	PLXDC2|ENSG00000120594|+|PLXDC2-002|ENST00000377242||intron_variant||	PLXDC2	NA
10	20335829	MU1843979	G	A	.	.	4	15285	0.0002616945	PLXDC2|ENSG00000120594|+|PLXDC2-001|ENST00000377252||missense_variant|356G>A|R119Q	PLXDC2	R119Q
10	20335888	MU4356342	G	A	.	.	2	15285	0.0001308472	PLXDC2|ENSG00000120594|+|PLXDC2-003|ENST00000377238||exon_variant||	PLXDC2	NA
10	20335888	MU4356342	G	A	.	.	2	15285	0.0001308472	PLXDC2|ENSG00000120594|+|PLXDC2-002|ENST00000377242||intron_variant||	PLXDC2	NA
10	20335888	MU4356342	G	A	.	.	2	15285	0.0001308472	PLXDC2|ENSG00000120594|+|PLXDC2-001|ENST00000377252||missense_variant|415G>A|E139K	PLXDC2	E139K
10	20335893	MU15312328	A	C	.	.	2	15285	0.0001308472	PLXDC2|ENSG00000120594|+|PLXDC2-003|ENST00000377238||exon_variant||	PLXDC2	NA
10	20335893	MU15312328	A	C	.	.	2	15285	0.0001308472	PLXDC2|ENSG00000120594|+|PLXDC2-002|ENST00000377242||intron_variant||	PLXDC2	NA
10	20335893	MU15312328	A	C	.	.	2	15285	0.0001308472	PLXDC2|ENSG00000120594|+|PLXDC2-001|ENST00000377252||missense_variant|420A>C|K140N	PLXDC2	K140N
10	20335920	MU4637073	G	T	.	.	2	15285	0.0001308472	PLXDC2|ENSG00000120594|+|PLXDC2-003|ENST00000377238||exon_variant||	PLXDC2	NA
10	20335920	MU4637073	G	T	.	.	2	15285	0.0001308472	PLXDC2|ENSG00000120594|+|PLXDC2-002|ENST00000377242||intron_variant||	PLXDC2	NA
10	20335920	MU4637073	G	T	.	.	2	15285	0.0001308472	PLXDC2|ENSG00000120594|+|PLXDC2-001|ENST00000377252||missense_variant|447G>T|L149F	PLXDC2	L149F
10	20432247	MU24818186	G	A	.	.	2	15285	0.0001308472	PLXDC2|ENSG00000120594|+|PLXDC2-003|ENST00000377238||exon_variant||	PLXDC2	NA
10	20432247	MU24818186	G	A	.	.	2	15285	0.0001308472	PLXDC2|ENSG00000120594|+|PLXDC2-002|ENST00000377242||missense_variant|418G>A|V140I	PLXDC2	V140I
10	20432247	MU24818186	G	A	.	.	2	15285	0.0001308472	PLXDC2|ENSG00000120594|+|PLXDC2-001|ENST00000377252||missense_variant|565G>A|V189I	PLXDC2	V189I
10	20432292	MU67078217	G	A	.	.	3	15285	0.0001962709	PLXDC2|ENSG00000120594|+|PLXDC2-003|ENST00000377238||exon_variant||	PLXDC2	NA
10	20432292	MU67078217	G	A	.	.	3	15285	0.0001962709	PLXDC2|ENSG00000120594|+|PLXDC2-002|ENST00000377242||missense_variant|463G>A|A155T	PLXDC2	A155T
10	20432292	MU67078217	G	A	.	.	3	15285	0.0001962709	PLXDC2|ENSG00000120594|+|PLXDC2-001|ENST00000377252||missense_variant|610G>A|A204T	PLXDC2	A204T
10	20432305	MU4387559	C	T	.	.	3	15285	0.0001962709	PLXDC2|ENSG00000120594|+|PLXDC2-003|ENST00000377238||exon_variant||	PLXDC2	NA
10	20432305	MU4387559	C	T	.	.	3	15285	0.0001962709	PLXDC2|ENSG00000120594|+|PLXDC2-002|ENST00000377242||missense_variant|476C>T|P159L	PLXDC2	P159L
10	20432305	MU4387559	C	T	.	.	3	15285	0.0001962709	PLXDC2|ENSG00000120594|+|PLXDC2-001|ENST00000377252||missense_variant|623C>T|P208L	PLXDC2	P208L
10	20436754	MU4372552	G	A	.	.	2	15285	0.0001308472	PLXDC2|ENSG00000120594|+|PLXDC2-003|ENST00000377238||exon_variant||	PLXDC2	NA
10	20436754	MU4372552	G	A	.	.	2	15285	0.0001308472	PLXDC2|ENSG00000120594|+|PLXDC2-002|ENST00000377242||missense_variant|559G>A|D187N	PLXDC2	D187N
10	20436754	MU4372552	G	A	.	.	2	15285	0.0001308472	PLXDC2|ENSG00000120594|+|PLXDC2-001|ENST00000377252||missense_variant|706G>A|D236N	PLXDC2	D236N
10	20465933	MU105708	C	T	.	.	3	15285	0.0001962709	PLXDC2|ENSG00000120594|+|PLXDC2-003|ENST00000377238||exon_variant||	PLXDC2	NA
10	20465933	MU105708	C	T	.	.	3	15285	0.0001962709	PLXDC2|ENSG00000120594|+|PLXDC2-002|ENST00000377242||stop_gained|742C>T|R248*	PLXDC2	R248*
10	20465933	MU105708	C	T	.	.	3	15285	0.0001962709	PLXDC2|ENSG00000120594|+|PLXDC2-001|ENST00000377252||stop_gained|889C>T|R297*	PLXDC2	R297*
10	20500617	MU4447419	C	T	.	.	4	15285	0.0002616945	PLXDC2|ENSG00000120594|+|PLXDC2-003|ENST00000377238||exon_variant||	PLXDC2	NA
10	20500617	MU4447419	C	T	.	.	4	15285	0.0002616945	PLXDC2|ENSG00000120594|+|PLXDC2-002|ENST00000377242||missense_variant|934C>T|R312C	PLXDC2	R312C
10	20500617	MU4447419	C	T	.	.	4	15285	0.0002616945	PLXDC2|ENSG00000120594|+|PLXDC2-001|ENST00000377252||missense_variant|1081C>T|R361C	PLXDC2	R361C
10	20506404	MU4529175	G	A	.	.	4	15285	0.0002616945	PLXDC2|ENSG00000120594|+|PLXDC2-003|ENST00000377238||exon_variant||	PLXDC2	NA
10	20506404	MU4529175	G	A	.	.	4	15285	0.0002616945	PLXDC2|ENSG00000120594|+|PLXDC2-002|ENST00000377242||missense_variant|1025G>A|R342Q	PLXDC2	R342Q
10	20506404	MU4529175	G	A	.	.	4	15285	0.0002616945	PLXDC2|ENSG00000120594|+|PLXDC2-001|ENST00000377252||missense_variant|1172G>A|R391Q	PLXDC2	R391Q
10	20506418	MU146638	G	A	.	.	7	15285	0.0004579653	PLXDC2|ENSG00000120594|+|PLXDC2-003|ENST00000377238||exon_variant||	PLXDC2	NA
10	20506418	MU146638	G	A	.	.	7	15285	0.0004579653	PLXDC2|ENSG00000120594|+|PLXDC2-002|ENST00000377242||missense_variant|1039G>A|V347I	PLXDC2	V347I
10	20506418	MU146638	G	A	.	.	7	15285	0.0004579653	PLXDC2|ENSG00000120594|+|PLXDC2-001|ENST00000377252||missense_variant|1186G>A|V396I	PLXDC2	V396I
10	20534321	MU863705	G	A	.	.	3	15285	0.0001962709	PLXDC2|ENSG00000120594|+|PLXDC2-003|ENST00000377238||exon_variant||	PLXDC2	NA
10	20534321	MU863705	G	A	.	.	3	15285	0.0001962709	PLXDC2|ENSG00000120594|+|PLXDC2-002|ENST00000377242||missense_variant|1213G>A|A405T	PLXDC2	A405T
10	20534321	MU863705	G	A	.	.	3	15285	0.0001962709	PLXDC2|ENSG00000120594|+|PLXDC2-001|ENST00000377252||missense_variant|1360G>A|A454T	PLXDC2	A454T
10	20534333	MU44535514	A	G	.	.	7	15285	0.0004579653	PLXDC2|ENSG00000120594|+|PLXDC2-003|ENST00000377238||exon_variant||	PLXDC2	NA
10	20534333	MU44535514	A	G	.	.	7	15285	0.0004579653	PLXDC2|ENSG00000120594|+|PLXDC2-002|ENST00000377242||missense_variant|1225A>G|I409V	PLXDC2	I409V
10	20534333	MU44535514	A	G	.	.	7	15285	0.0004579653	PLXDC2|ENSG00000120594|+|PLXDC2-001|ENST00000377252||missense_variant|1372A>G|I458V	PLXDC2	I458V
10	20534396	MU125545	C	T	.	.	2	15285	0.0001308472	PLXDC2|ENSG00000120594|+|PLXDC2-003|ENST00000377238||exon_variant||	PLXDC2	NA
10	20534396	MU125545	C	T	.	.	2	15285	0.0001308472	PLXDC2|ENSG00000120594|+|PLXDC2-002|ENST00000377242||missense_variant|1288C>T|H430Y	PLXDC2	H430Y
10	20534396	MU125545	C	T	.	.	2	15285	0.0001308472	PLXDC2|ENSG00000120594|+|PLXDC2-001|ENST00000377252||missense_variant|1435C>T|H479Y	PLXDC2	H479Y
10	20568635	MU580150	C	T	.	.	3	15285	0.0001962709	PLXDC2|ENSG00000120594|+|PLXDC2-003|ENST00000377238||exon_variant||	PLXDC2	NA
10	20568635	MU580150	C	T	.	.	3	15285	0.0001962709	PLXDC2|ENSG00000120594|+|PLXDC2-002|ENST00000377242||missense_variant|1330C>T|R444C	PLXDC2	R444C
10	20568635	MU580150	C	T	.	.	3	15285	0.0001962709	PLXDC2|ENSG00000120594|+|PLXDC2-001|ENST00000377252||missense_variant|1477C>T|R493C	PLXDC2	R493C
10	20568666	MU4488191	G	A	.	.	2	15285	0.0001308472	PLXDC2|ENSG00000120594|+|PLXDC2-003|ENST00000377238||exon_variant||	PLXDC2	NA
10	20568666	MU4488191	G	A	.	.	2	15285	0.0001308472	PLXDC2|ENSG00000120594|+|PLXDC2-002|ENST00000377242||missense_variant|1361G>A|R454K	PLXDC2	R454K
10	20568666	MU4488191	G	A	.	.	2	15285	0.0001308472	PLXDC2|ENSG00000120594|+|PLXDC2-001|ENST00000377252||missense_variant|1508G>A|R503K	PLXDC2	R503K
10	20568699	MU3020460	T	C	.	.	2	15285	0.0001308472	PLXDC2|ENSG00000120594|+|PLXDC2-003|ENST00000377238||exon_variant||	PLXDC2	NA
10	20568699	MU3020460	T	C	.	.	2	15285	0.0001308472	PLXDC2|ENSG00000120594|+|PLXDC2-002|ENST00000377242||missense_variant|1394T>C|V465A	PLXDC2	V465A
10	20568699	MU3020460	T	C	.	.	2	15285	0.0001308472	PLXDC2|ENSG00000120594|+|PLXDC2-001|ENST00000377252||missense_variant|1541T>C|V514A	PLXDC2	V514A
10	21074740	MU1941440	C	T	.	.	2	15285	0.0001308472	NEBL|ENSG00000078114|1|NEBL-004|ENST00000377122||missense_variant|2981G>A|G994D	NEBL	G994D
10	21074740	MU1941440	C	T	.	.	2	15285	0.0001308472	NEBL|ENSG00000078114|1|NEBL-201|ENST00000377159||missense_variant|647G>A|G216D	NEBL	G216D
10	21074740	MU1941440	C	T	.	.	2	15285	0.0001308472	NEBL|ENSG00000078114|1|NEBL-003|ENST00000417816||missense_variant|749G>A|G250D	NEBL	G250D
10	21074831	MU4516266	C	T	.	.	3	15285	0.0001962709	NEBL|ENSG00000078114|1|NEBL-004|ENST00000377122||missense_variant|2890G>A|D964N	NEBL	D964N
10	21074831	MU4516266	C	T	.	.	3	15285	0.0001962709	NEBL|ENSG00000078114|1|NEBL-201|ENST00000377159||missense_variant|556G>A|D186N	NEBL	D186N
10	21074831	MU4516266	C	T	.	.	3	15285	0.0001962709	NEBL|ENSG00000078114|1|NEBL-003|ENST00000417816||missense_variant|658G>A|D220N	NEBL	D220N
10	21185889	MU1935508	C	T	.	.	2	15285	0.0001308472	NEBL|ENSG00000078114|1|NEBL-007|ENST00000377119||missense_variant|151G>A|D51N	NEBL	D51N
10	21185889	MU1935508	C	T	.	.	2	15285	0.0001308472	NEBL|ENSG00000078114|1|NEBL-004|ENST00000377122||missense_variant|151G>A|D51N	NEBL	D51N
10	21185889	MU1935508	C	T	.	.	2	15285	0.0001308472	NEBL|ENSG00000078114|1|NEBL-201|ENST00000377159||intron_variant||	NEBL	NA
10	21185889	MU1935508	C	T	.	.	2	15285	0.0001308472	NEBL|ENSG00000078114|1|NEBL-003|ENST00000417816||intron_variant||	NEBL	NA
10	21185889	MU1935508	C	T	.	.	2	15285	0.0001308472	NEBL|ENSG00000078114|1|NEBL-009|ENST00000434381||missense_variant|103G>A|D35N	NEBL	D35N
10	21250653	MU1688982	G	A	.	.	2	15285	0.0001308472	NEBL|ENSG00000078114|1|NEBL-201|ENST00000377159||missense_variant|203C>T|T68M	NEBL	T68M
10	21250653	MU1688982	G	A	.	.	2	15285	0.0001308472	NEBL|ENSG00000078114|1|NEBL-003|ENST00000417816||missense_variant|305C>T|T102M	NEBL	T102M
10	21309078	MU4477232	G	A	.	.	2	15285	0.0001308472	NEBL|ENSG00000078114|1|NEBL-201|ENST00000377159||missense_variant|115C>T|R39C	NEBL	R39C
10	21309078	MU4477232	G	A	.	.	2	15285	0.0001308472	NEBL|ENSG00000078114|1|NEBL-003|ENST00000417816||missense_variant|217C>T|R73C	NEBL	R73C
10	21309123	MU4442487	G	A	.	.	2	15285	0.0001308472	NEBL|ENSG00000078114|1|NEBL-201|ENST00000377159||missense_variant|70C>T|P24S	NEBL	P24S
10	21309123	MU4442487	G	A	.	.	2	15285	0.0001308472	NEBL|ENSG00000078114|1|NEBL-003|ENST00000417816||missense_variant|172C>T|P58S	NEBL	P58S
10	21414892	MU153989	C	G	.	.	7	15285	0.0004579653	C10orf113|ENSG00000204683|1|C10orf113-201|ENST00000377118||missense_variant|298G>C|D100H	C10orf113	D100H
10	21414892	MU153989	C	G	.	.	7	15285	0.0004579653	NEBL|ENSG00000078114|1|NEBL-003|ENST00000417816||intron_variant||	NEBL	NA
10	21414892	MU153989	C	G	.	.	7	15285	0.0004579653	C10orf113|ENSG00000204683|1|C10orf113-002|ENST00000529198||3_prime_UTR_variant||	C10orf113	NA
10	21414892	MU153989	C	G	.	.	7	15285	0.0004579653	C10orf113|ENSG00000204683|1|C10orf113-001|ENST00000534331||missense_variant|328G>C|D110H	C10orf113	D110H
10	21415006	MU731959	T	C	.	.	9	15285	0.0005888126	C10orf113|ENSG00000204683|1|C10orf113-201|ENST00000377118||missense_variant|184A>G|R62G	C10orf113	R62G
10	21415006	MU731959	T	C	.	.	9	15285	0.0005888126	NEBL|ENSG00000078114|1|NEBL-003|ENST00000417816||intron_variant||	NEBL	NA
10	21415006	MU731959	T	C	.	.	9	15285	0.0005888126	C10orf113|ENSG00000204683|1|C10orf113-002|ENST00000529198||3_prime_UTR_variant||	C10orf113	NA
10	21415006	MU731959	T	C	.	.	9	15285	0.0005888126	C10orf113|ENSG00000204683|1|C10orf113-001|ENST00000534331||missense_variant|214A>G|R72G	C10orf113	R72G
10	21435343	MU45772472	C	A	.	.	2	15285	0.0001308472	C10orf113|ENSG00000204683|1|C10orf113-201|ENST00000377118||missense_variant|65G>T|S22I	C10orf113	S22I
10	21435343	MU45772472	C	A	.	.	2	15285	0.0001308472	NEBL|ENSG00000078114|1|NEBL-003|ENST00000417816||intron_variant||	NEBL	NA
10	21435343	MU45772472	C	A	.	.	2	15285	0.0001308472	C10orf113|ENSG00000204683|1|C10orf113-002|ENST00000529198||missense_variant|95G>T|S32I	C10orf113	S32I
10	21435343	MU45772472	C	A	.	.	2	15285	0.0001308472	C10orf113|ENSG00000204683|1|C10orf113-001|ENST00000534331||missense_variant|95G>T|S32I	C10orf113	S32I
10	21435344	MU32773886	T	A	.	.	2	15285	0.0001308472	C10orf113|ENSG00000204683|1|C10orf113-201|ENST00000377118||missense_variant|64A>T|S22C	C10orf113	S22C
10	21435344	MU32773886	T	A	.	.	2	15285	0.0001308472	NEBL|ENSG00000078114|1|NEBL-003|ENST00000417816||intron_variant||	NEBL	NA
10	21435344	MU32773886	T	A	.	.	2	15285	0.0001308472	C10orf113|ENSG00000204683|1|C10orf113-002|ENST00000529198||missense_variant|94A>T|S32C	C10orf113	S32C
10	21435344	MU32773886	T	A	.	.	2	15285	0.0001308472	C10orf113|ENSG00000204683|1|C10orf113-001|ENST00000534331||missense_variant|94A>T|S32C	C10orf113	S32C
10	22002784	MU65508742	C	A	.	.	2	15285	0.0001308472	MLLT10|ENSG00000078403|+|MLLT10-002|ENST00000307729||missense_variant|1783C>A|H595N	MLLT10	H595N
10	22002784	MU65508742	C	A	.	.	2	15285	0.0001308472	MLLT10|ENSG00000078403|+|MLLT10-201|ENST00000377059||missense_variant|1783C>A|H595N	MLLT10	H595N
10	22002784	MU65508742	C	A	.	.	2	15285	0.0001308472	MLLT10|ENSG00000078403|+|MLLT10-001|ENST00000377072||missense_variant|1831C>A|H611N	MLLT10	H611N
10	22002784	MU65508742	C	A	.	.	2	15285	0.0001308472	MLLT10|ENSG00000078403|+|MLLT10-009|ENST00000420525||missense_variant|469C>A|H157N	MLLT10	H157N
10	22002784	MU65508742	C	A	.	.	2	15285	0.0001308472	MLLT10|ENSG00000078403|+|MLLT10-007|ENST00000438473||missense_variant|760C>A|H254N	MLLT10	H254N
10	22002784	MU65508742	C	A	.	.	2	15285	0.0001308472	MLLT10|ENSG00000078403|+|MLLT10-202|ENST00000446906||missense_variant|1783C>A|H595N	MLLT10	H595N
10	22024109	MU66124410	T	C	.	.	2	15285	0.0001308472	MLLT10|ENSG00000078403|+|MLLT10-002|ENST00000307729||missense_variant|2900T>C|I967T	MLLT10	I967T
10	22024109	MU66124410	T	C	.	.	2	15285	0.0001308472	MLLT10|ENSG00000078403|+|MLLT10-201|ENST00000377059||missense_variant|2900T>C|I967T	MLLT10	I967T
10	22024109	MU66124410	T	C	.	.	2	15285	0.0001308472	MLLT10|ENSG00000078403|+|MLLT10-001|ENST00000377072||missense_variant|2948T>C|I983T	MLLT10	I983T
10	22024109	MU66124410	T	C	.	.	2	15285	0.0001308472	MLLT10|ENSG00000078403|+|MLLT10-007|ENST00000438473||downstream_gene_variant||	MLLT10	NA
10	22024109	MU66124410	T	C	.	.	2	15285	0.0001308472	MLLT10|ENSG00000078403|+|MLLT10-202|ENST00000446906||missense_variant|2900T>C|I967T	MLLT10	I967T
10	22498209	MU794352	A	G	.	.	3	15285	0.0001962709	EBLN1|ENSG00000223601|1|EBLN1-001|ENST00000422359||missense_variant|704T>C|M235T	EBLN1	M235T
10	22498468	MU4563363	C	T	.	.	2	15285	0.0001308472	EBLN1|ENSG00000223601|1|EBLN1-001|ENST00000422359||missense_variant|445G>A|G149R	EBLN1	G149R
10	22498500	MU58546341	C	T	.	.	3	15285	0.0001962709	EBLN1|ENSG00000223601|1|EBLN1-001|ENST00000422359||missense_variant|413G>A|R138H	EBLN1	R138H
10	22498749	MU81876818	A	T	.	.	5	15285	0.0003271181	EBLN1|ENSG00000223601|1|EBLN1-001|ENST00000422359||missense_variant|164T>A|V55D	EBLN1	V55D
10	22498750	MU61186651	C	T	.	.	3	15285	0.0001962709	EBLN1|ENSG00000223601|1|EBLN1-001|ENST00000422359||missense_variant|163G>A|V55I	EBLN1	V55I
10	22653844	MU80760693	G	T	.	.	2	15285	0.0001308472	SPAG6|ENSG00000077327|+|SPAG6-005|ENST00000313311||missense_variant|184G>T|A62S	SPAG6	A62S
10	22653844	MU80760693	G	T	.	.	2	15285	0.0001308472	SPAG6|ENSG00000077327|+|SPAG6-201|ENST00000376601||missense_variant|184G>T|A62S	SPAG6	A62S
10	22653844	MU80760693	G	T	.	.	2	15285	0.0001308472	SPAG6|ENSG00000077327|+|SPAG6-202|ENST00000376603||missense_variant|412G>T|A138S	SPAG6	A138S
10	22653844	MU80760693	G	T	.	.	2	15285	0.0001308472	SPAG6|ENSG00000077327|+|SPAG6-004|ENST00000376624||missense_variant|184G>T|A62S	SPAG6	A62S
10	22653844	MU80760693	G	T	.	.	2	15285	0.0001308472	RP11-301N24.3|ENSG00000233451|+|RP11-301N24.3-001|ENST00000422675||intron_variant||	RP11-301N24.3	NA
10	22653844	MU80760693	G	T	.	.	2	15285	0.0001308472	SPAG6|ENSG00000077327|+|SPAG6-007|ENST00000435326||missense_variant|412G>T|A138S	SPAG6	A138S
10	22653844	MU80760693	G	T	.	.	2	15285	0.0001308472	SPAG6|ENSG00000077327|+|SPAG6-006|ENST00000456231||missense_variant|184G>T|A62S	SPAG6	A62S
10	22653844	MU80760693	G	T	.	.	2	15285	0.0001308472	SPAG6|ENSG00000077327|+|SPAG6-008|ENST00000488555||intron_variant||	SPAG6	NA
10	22653844	MU80760693	G	T	.	.	2	15285	0.0001308472	SPAG6|ENSG00000077327|+|SPAG6-203|ENST00000538630||missense_variant|109G>T|A37S	SPAG6	A37S
10	22653849	MU81206891	G	T	.	.	2	15285	0.0001308472	SPAG6|ENSG00000077327|+|SPAG6-005|ENST00000313311||missense_variant|189G>T|L63F	SPAG6	L63F
10	22653849	MU81206891	G	T	.	.	2	15285	0.0001308472	SPAG6|ENSG00000077327|+|SPAG6-201|ENST00000376601||missense_variant|189G>T|L63F	SPAG6	L63F
10	22653849	MU81206891	G	T	.	.	2	15285	0.0001308472	SPAG6|ENSG00000077327|+|SPAG6-202|ENST00000376603||missense_variant|417G>T|L139F	SPAG6	L139F
10	22653849	MU81206891	G	T	.	.	2	15285	0.0001308472	SPAG6|ENSG00000077327|+|SPAG6-004|ENST00000376624||missense_variant|189G>T|L63F	SPAG6	L63F
10	22653849	MU81206891	G	T	.	.	2	15285	0.0001308472	RP11-301N24.3|ENSG00000233451|+|RP11-301N24.3-001|ENST00000422675||intron_variant||	RP11-301N24.3	NA
10	22653849	MU81206891	G	T	.	.	2	15285	0.0001308472	SPAG6|ENSG00000077327|+|SPAG6-007|ENST00000435326||missense_variant|417G>T|L139F	SPAG6	L139F
10	22653849	MU81206891	G	T	.	.	2	15285	0.0001308472	SPAG6|ENSG00000077327|+|SPAG6-006|ENST00000456231||missense_variant|189G>T|L63F	SPAG6	L63F
10	22653849	MU81206891	G	T	.	.	2	15285	0.0001308472	SPAG6|ENSG00000077327|+|SPAG6-008|ENST00000488555||intron_variant||	SPAG6	NA
10	22653849	MU81206891	G	T	.	.	2	15285	0.0001308472	SPAG6|ENSG00000077327|+|SPAG6-203|ENST00000538630||missense_variant|114G>T|L38F	SPAG6	L38F
10	22653945	MU46424886	G	T	.	.	2	15285	0.0001308472	SPAG6|ENSG00000077327|+|SPAG6-005|ENST00000313311||missense_variant|285G>T|Q95H	SPAG6	Q95H
10	22653945	MU46424886	G	T	.	.	2	15285	0.0001308472	SPAG6|ENSG00000077327|+|SPAG6-201|ENST00000376601||missense_variant|285G>T|Q95H	SPAG6	Q95H
10	22653945	MU46424886	G	T	.	.	2	15285	0.0001308472	SPAG6|ENSG00000077327|+|SPAG6-202|ENST00000376603||missense_variant|513G>T|Q171H	SPAG6	Q171H
10	22653945	MU46424886	G	T	.	.	2	15285	0.0001308472	SPAG6|ENSG00000077327|+|SPAG6-004|ENST00000376624||missense_variant|285G>T|Q95H	SPAG6	Q95H
10	22653945	MU46424886	G	T	.	.	2	15285	0.0001308472	RP11-301N24.3|ENSG00000233451|+|RP11-301N24.3-001|ENST00000422675||intron_variant||	RP11-301N24.3	NA
10	22653945	MU46424886	G	T	.	.	2	15285	0.0001308472	SPAG6|ENSG00000077327|+|SPAG6-007|ENST00000435326||missense_variant|513G>T|Q171H	SPAG6	Q171H
10	22653945	MU46424886	G	T	.	.	2	15285	0.0001308472	SPAG6|ENSG00000077327|+|SPAG6-006|ENST00000456231||missense_variant|285G>T|Q95H	SPAG6	Q95H
10	22653945	MU46424886	G	T	.	.	2	15285	0.0001308472	SPAG6|ENSG00000077327|+|SPAG6-008|ENST00000488555||intron_variant||	SPAG6	NA
10	22653945	MU46424886	G	T	.	.	2	15285	0.0001308472	SPAG6|ENSG00000077327|+|SPAG6-203|ENST00000538630||missense_variant|210G>T|Q70H	SPAG6	Q70H
10	22657424	MU66430901	C	T	.	.	3	15285	0.0001962709	SPAG6|ENSG00000077327|+|SPAG6-005|ENST00000313311||missense_variant|289C>T|R97C	SPAG6	R97C
10	22657424	MU66430901	C	T	.	.	3	15285	0.0001962709	SPAG6|ENSG00000077327|+|SPAG6-201|ENST00000376601||intron_variant||	SPAG6	NA
10	22657424	MU66430901	C	T	.	.	3	15285	0.0001962709	SPAG6|ENSG00000077327|+|SPAG6-202|ENST00000376603||missense_variant|517C>T|R173C	SPAG6	R173C
10	22657424	MU66430901	C	T	.	.	3	15285	0.0001962709	SPAG6|ENSG00000077327|+|SPAG6-004|ENST00000376624||missense_variant|289C>T|R97C	SPAG6	R97C
10	22657424	MU66430901	C	T	.	.	3	15285	0.0001962709	RP11-301N24.3|ENSG00000233451|+|RP11-301N24.3-001|ENST00000422675||intron_variant||	RP11-301N24.3	NA
10	22657424	MU66430901	C	T	.	.	3	15285	0.0001962709	SPAG6|ENSG00000077327|+|SPAG6-007|ENST00000435326||missense_variant|517C>T|R173C	SPAG6	R173C
10	22657424	MU66430901	C	T	.	.	3	15285	0.0001962709	SPAG6|ENSG00000077327|+|SPAG6-006|ENST00000456231||intron_variant||	SPAG6	NA
10	22657424	MU66430901	C	T	.	.	3	15285	0.0001962709	SPAG6|ENSG00000077327|+|SPAG6-008|ENST00000488555||intron_variant||	SPAG6	NA
10	22657424	MU66430901	C	T	.	.	3	15285	0.0001962709	SPAG6|ENSG00000077327|+|SPAG6-203|ENST00000538630||missense_variant|214C>T|R72C	SPAG6	R72C
10	22657502	MU1843768	G	A	.	.	2	15285	0.0001308472	SPAG6|ENSG00000077327|+|SPAG6-005|ENST00000313311||missense_variant|367G>A|D123N	SPAG6	D123N
10	22657502	MU1843768	G	A	.	.	2	15285	0.0001308472	SPAG6|ENSG00000077327|+|SPAG6-201|ENST00000376601||intron_variant||	SPAG6	NA
10	22657502	MU1843768	G	A	.	.	2	15285	0.0001308472	SPAG6|ENSG00000077327|+|SPAG6-202|ENST00000376603||missense_variant|595G>A|D199N	SPAG6	D199N
10	22657502	MU1843768	G	A	.	.	2	15285	0.0001308472	SPAG6|ENSG00000077327|+|SPAG6-004|ENST00000376624||missense_variant|367G>A|D123N	SPAG6	D123N
10	22657502	MU1843768	G	A	.	.	2	15285	0.0001308472	RP11-301N24.3|ENSG00000233451|+|RP11-301N24.3-001|ENST00000422675||intron_variant||	RP11-301N24.3	NA
10	22657502	MU1843768	G	A	.	.	2	15285	0.0001308472	SPAG6|ENSG00000077327|+|SPAG6-007|ENST00000435326||missense_variant|595G>A|D199N	SPAG6	D199N
10	22657502	MU1843768	G	A	.	.	2	15285	0.0001308472	SPAG6|ENSG00000077327|+|SPAG6-006|ENST00000456231||intron_variant||	SPAG6	NA
10	22657502	MU1843768	G	A	.	.	2	15285	0.0001308472	SPAG6|ENSG00000077327|+|SPAG6-008|ENST00000488555||intron_variant||	SPAG6	NA
10	22657502	MU1843768	G	A	.	.	2	15285	0.0001308472	SPAG6|ENSG00000077327|+|SPAG6-203|ENST00000538630||missense_variant|292G>A|D98N	SPAG6	D98N
10	22680743	MU65975374	G	C	.	.	2	15285	0.0001308472	SPAG6|ENSG00000077327|+|SPAG6-005|ENST00000313311||missense_variant|1091G>C|G364A	SPAG6	G364A
10	22680743	MU65975374	G	C	.	.	2	15285	0.0001308472	SPAG6|ENSG00000077327|+|SPAG6-201|ENST00000376601||missense_variant|374G>C|G125A	SPAG6	G125A
10	22680743	MU65975374	G	C	.	.	2	15285	0.0001308472	SPAG6|ENSG00000077327|+|SPAG6-202|ENST00000376603||missense_variant|1319G>C|G440A	SPAG6	G440A
10	22680743	MU65975374	G	C	.	.	2	15285	0.0001308472	SPAG6|ENSG00000077327|+|SPAG6-004|ENST00000376624||missense_variant|1091G>C|G364A	SPAG6	G364A
10	22680743	MU65975374	G	C	.	.	2	15285	0.0001308472	RP11-301N24.3|ENSG00000233451|+|RP11-301N24.3-001|ENST00000422675||intron_variant||	RP11-301N24.3	NA
10	22680743	MU65975374	G	C	.	.	2	15285	0.0001308472	SPAG6|ENSG00000077327|+|SPAG6-006|ENST00000456231||missense_variant|374G>C|G125A	SPAG6	G125A
10	22680743	MU65975374	G	C	.	.	2	15285	0.0001308472	SPAG6|ENSG00000077327|+|SPAG6-002|ENST00000487973||exon_variant||	SPAG6	NA
10	22680743	MU65975374	G	C	.	.	2	15285	0.0001308472	SPAG6|ENSG00000077327|+|SPAG6-008|ENST00000488555||exon_variant||	SPAG6	NA
10	22680743	MU65975374	G	C	.	.	2	15285	0.0001308472	SPAG6|ENSG00000077327|+|SPAG6-001|ENST00000490361||exon_variant||	SPAG6	NA
10	22680743	MU65975374	G	C	.	.	2	15285	0.0001308472	SPAG6|ENSG00000077327|+|SPAG6-203|ENST00000538630||missense_variant|1016G>C|G339A	SPAG6	G339A
10	22690153	MU1791007	C	A	.	.	2	15285	0.0001308472	SPAG6|ENSG00000077327|+|SPAG6-005|ENST00000313311||missense_variant|1261C>A|L421I	SPAG6	L421I
10	22690153	MU1791007	C	A	.	.	2	15285	0.0001308472	SPAG6|ENSG00000077327|+|SPAG6-201|ENST00000376601||missense_variant|544C>A|L182I	SPAG6	L182I
10	22690153	MU1791007	C	A	.	.	2	15285	0.0001308472	SPAG6|ENSG00000077327|+|SPAG6-202|ENST00000376603||missense_variant|1489C>A|L497I	SPAG6	L497I
10	22690153	MU1791007	C	A	.	.	2	15285	0.0001308472	SPAG6|ENSG00000077327|+|SPAG6-004|ENST00000376624||missense_variant|1261C>A|L421I	SPAG6	L421I
10	22690153	MU1791007	C	A	.	.	2	15285	0.0001308472	RP11-301N24.3|ENSG00000233451|+|RP11-301N24.3-001|ENST00000422675||intron_variant||	RP11-301N24.3	NA
10	22690153	MU1791007	C	A	.	.	2	15285	0.0001308472	SPAG6|ENSG00000077327|+|SPAG6-006|ENST00000456231||missense_variant|544C>A|L182I	SPAG6	L182I
10	22690153	MU1791007	C	A	.	.	2	15285	0.0001308472	SPAG6|ENSG00000077327|+|SPAG6-002|ENST00000487973||exon_variant||	SPAG6	NA
10	22690153	MU1791007	C	A	.	.	2	15285	0.0001308472	SPAG6|ENSG00000077327|+|SPAG6-008|ENST00000488555||exon_variant||	SPAG6	NA
10	22690153	MU1791007	C	A	.	.	2	15285	0.0001308472	SPAG6|ENSG00000077327|+|SPAG6-001|ENST00000490361||exon_variant||	SPAG6	NA
10	22690153	MU1791007	C	A	.	.	2	15285	0.0001308472	SPAG6|ENSG00000077327|+|SPAG6-203|ENST00000538630||missense_variant|1186C>A|L396I	SPAG6	L396I
10	22699984	MU1973774	C	T	.	.	2	15285	0.0001308472	SPAG6|ENSG00000077327|+|SPAG6-005|ENST00000313311||intron_variant||	SPAG6	NA
10	22699984	MU1973774	C	T	.	.	2	15285	0.0001308472	SPAG6|ENSG00000077327|+|SPAG6-201|ENST00000376601||stop_gained|622C>T|R208*	SPAG6	R208*
10	22699984	MU1973774	C	T	.	.	2	15285	0.0001308472	SPAG6|ENSG00000077327|+|SPAG6-202|ENST00000376603||stop_gained|1567C>T|R523*	SPAG6	R523*
10	22699984	MU1973774	C	T	.	.	2	15285	0.0001308472	SPAG6|ENSG00000077327|+|SPAG6-004|ENST00000376624||stop_gained|1339C>T|R447*	SPAG6	R447*
10	22699984	MU1973774	C	T	.	.	2	15285	0.0001308472	RP11-301N24.3|ENSG00000233451|+|RP11-301N24.3-001|ENST00000422675||intron_variant||	RP11-301N24.3	NA
10	22699984	MU1973774	C	T	.	.	2	15285	0.0001308472	SPAG6|ENSG00000077327|+|SPAG6-002|ENST00000487973||intron_variant||	SPAG6	NA
10	22699984	MU1973774	C	T	.	.	2	15285	0.0001308472	SPAG6|ENSG00000077327|+|SPAG6-001|ENST00000490361||exon_variant||	SPAG6	NA
10	22699984	MU1973774	C	T	.	.	2	15285	0.0001308472	SPAG6|ENSG00000077327|+|SPAG6-203|ENST00000538630||stop_gained|1264C>T|R422*	SPAG6	R422*
10	22699987	MU113606749	C	T	.	.	2	15285	0.0001308472	SPAG6|ENSG00000077327|+|SPAG6-005|ENST00000313311||intron_variant||	SPAG6	NA
10	22699987	MU113606749	C	T	.	.	2	15285	0.0001308472	SPAG6|ENSG00000077327|+|SPAG6-201|ENST00000376601||stop_gained|625C>T|R209*	SPAG6	R209*
10	22699987	MU113606749	C	T	.	.	2	15285	0.0001308472	SPAG6|ENSG00000077327|+|SPAG6-202|ENST00000376603||stop_gained|1570C>T|R524*	SPAG6	R524*
10	22699987	MU113606749	C	T	.	.	2	15285	0.0001308472	SPAG6|ENSG00000077327|+|SPAG6-004|ENST00000376624||stop_gained|1342C>T|R448*	SPAG6	R448*
10	22699987	MU113606749	C	T	.	.	2	15285	0.0001308472	RP11-301N24.3|ENSG00000233451|+|RP11-301N24.3-001|ENST00000422675||intron_variant||	RP11-301N24.3	NA
10	22699987	MU113606749	C	T	.	.	2	15285	0.0001308472	SPAG6|ENSG00000077327|+|SPAG6-002|ENST00000487973||intron_variant||	SPAG6	NA
10	22699987	MU113606749	C	T	.	.	2	15285	0.0001308472	SPAG6|ENSG00000077327|+|SPAG6-001|ENST00000490361||exon_variant||	SPAG6	NA
10	22699987	MU113606749	C	T	.	.	2	15285	0.0001308472	SPAG6|ENSG00000077327|+|SPAG6-203|ENST00000538630||stop_gained|1267C>T|R423*	SPAG6	R423*
10	22830952	MU4371283	C	T	.	.	2	15285	0.0001308472	PIP4K2A|ENSG00000150867|1|PIP4K2A-006|ENST00000323883||missense_variant|397G>A|D133N	PIP4K2A	D133N
10	22830952	MU4371283	C	T	.	.	2	15285	0.0001308472	PIP4K2A|ENSG00000150867|1|PIP4K2A-001|ENST00000376573||missense_variant|817G>A|D273N	PIP4K2A	D273N
10	22830952	MU4371283	C	T	.	.	2	15285	0.0001308472	PIP4K2A|ENSG00000150867|1|PIP4K2A-004|ENST00000474335||upstream_gene_variant||	PIP4K2A	NA
10	22830952	MU4371283	C	T	.	.	2	15285	0.0001308472	PIP4K2A|ENSG00000150867|1|PIP4K2A-005|ENST00000545335||missense_variant|640G>A|D214N	PIP4K2A	D214N
10	22830952	MU4371283	C	T	.	.	2	15285	0.0001308472	PIP4K2A|ENSG00000150867|1|PIP4K2A-007|ENST00000604912||missense_variant|355G>A|D119N	PIP4K2A	D119N
10	22839628	MU145683	T	C	.	.	7	15285	0.0004579653	PIP4K2A|ENSG00000150867|1|PIP4K2A-006|ENST00000323883||missense_variant|332A>G|N111S	PIP4K2A	N111S
10	22839628	MU145683	T	C	.	.	7	15285	0.0004579653	PIP4K2A|ENSG00000150867|1|PIP4K2A-001|ENST00000376573||missense_variant|752A>G|N251S	PIP4K2A	N251S
10	22839628	MU145683	T	C	.	.	7	15285	0.0004579653	PIP4K2A|ENSG00000150867|1|PIP4K2A-005|ENST00000545335||missense_variant|575A>G|N192S	PIP4K2A	N192S
10	22839628	MU145683	T	C	.	.	7	15285	0.0004579653	PIP4K2A|ENSG00000150867|1|PIP4K2A-007|ENST00000604912||missense_variant|290A>G|N97S	PIP4K2A	N97S
10	22839630	MU81910479	G	T	.	.	2	15285	0.0001308472	PIP4K2A|ENSG00000150867|1|PIP4K2A-006|ENST00000323883||missense_variant|330C>A|N110K	PIP4K2A	N110K
10	22839630	MU81910479	G	T	.	.	2	15285	0.0001308472	PIP4K2A|ENSG00000150867|1|PIP4K2A-001|ENST00000376573||missense_variant|750C>A|N250K	PIP4K2A	N250K
10	22839630	MU81910479	G	T	.	.	2	15285	0.0001308472	PIP4K2A|ENSG00000150867|1|PIP4K2A-005|ENST00000545335||missense_variant|573C>A|N191K	PIP4K2A	N191K
10	22839630	MU81910479	G	T	.	.	2	15285	0.0001308472	PIP4K2A|ENSG00000150867|1|PIP4K2A-007|ENST00000604912||missense_variant|288C>A|N96K	PIP4K2A	N96K
10	22896899	MU67884	C	T	.	.	2	15285	0.0001308472	PIP4K2A|ENSG00000150867|1|PIP4K2A-001|ENST00000376573||missense_variant|296G>A|R99H	PIP4K2A	R99H
10	22896899	MU67884	C	T	.	.	2	15285	0.0001308472	PIP4K2A|ENSG00000150867|1|PIP4K2A-002|ENST00000422321||exon_variant||	PIP4K2A	NA
10	22896899	MU67884	C	T	.	.	2	15285	0.0001308472	PIP4K2A|ENSG00000150867|1|PIP4K2A-003|ENST00000432610||exon_variant||	PIP4K2A	NA
10	22896899	MU67884	C	T	.	.	2	15285	0.0001308472	PIP4K2A|ENSG00000150867|1|PIP4K2A-005|ENST00000545335||missense_variant|119G>A|R40H	PIP4K2A	R40H
10	23326238	MU1799571	C	T	.	.	2	15285	0.0001308472	ARMC3|ENSG00000165309|+|ARMC3-001|ENST00000298032||missense_variant|2449C>T|R817C	ARMC3	R817C
10	23326238	MU1799571	C	T	.	.	2	15285	0.0001308472	ARMC3|ENSG00000165309|+|ARMC3-201|ENST00000376528||missense_variant|1660C>T|R554C	ARMC3	R554C
10	23326238	MU1799571	C	T	.	.	2	15285	0.0001308472	ARMC3|ENSG00000165309|+|ARMC3-009|ENST00000409983||missense_variant|2428C>T|R810C	ARMC3	R810C
10	23481743	MU49456285	G	A	.	.	2	15285	0.0001308472	PTF1A|ENSG00000168267|+|PTF1A-001|ENST00000376504||missense_variant|284G>A|G95D	PTF1A	G95D
10	23481979	MU66124422	C	T	.	.	2	15285	0.0001308472	PTF1A|ENSG00000168267|+|PTF1A-001|ENST00000376504||missense_variant|520C>T|R174W	PTF1A	R174W
10	23482635	MU4563342	T	C	.	.	7	15285	0.0004579653	PTF1A|ENSG00000168267|+|PTF1A-001|ENST00000376504||missense_variant|787T>C|S263P	PTF1A	S263P
10	23482668	MU46656348	C	T	.	.	2	15285	0.0001308472	PTF1A|ENSG00000168267|+|PTF1A-001|ENST00000376504||missense_variant|820C>T|P274S	PTF1A	P274S
10	23482809	MU4495826	G	A	.	.	2	15285	0.0001308472	PTF1A|ENSG00000168267|+|PTF1A-001|ENST00000376504||missense_variant|961G>A|E321K	PTF1A	E321K
10	23512535	MU51682834	G	C	.	.	2	15285	0.0001308472	C10orf115|ENSG00000204566|1|C10orf115-001|ENST00000376501||stop_gained|194C>G|S65*	C10orf115	S65*
10	23556159	MU44920712	C	T	.	.	3	15285	0.0001962709	C10orf67|ENSG00000179133|1|C10orf67-002|ENST00000376500||missense_variant|853G>A|E285K	C10orf67	E285K
10	23592241	MU84664499	G	T	.	.	2	15285	0.0001308472	C10orf67|ENSG00000179133|1|C10orf67-002|ENST00000376500||missense_variant|547C>A|H183N	C10orf67	H183N
10	23609733	MU11143203	C	A	.	.	2	15285	0.0001308472	C10orf67|ENSG00000179133|1|C10orf67-001|ENST00000323327||missense_variant|486G>T|K162N	C10orf67	K162N
10	23609733	MU11143203	C	A	.	.	2	15285	0.0001308472	C10orf67|ENSG00000179133|1|C10orf67-002|ENST00000376500||missense_variant|336G>T|K112N	C10orf67	K112N
10	23611376	MU49358684	G	C	.	.	2	15285	0.0001308472	C10orf67|ENSG00000179133|1|C10orf67-001|ENST00000323327||missense_variant|421C>G|L141V	C10orf67	L141V
10	23611376	MU49358684	G	C	.	.	2	15285	0.0001308472	C10orf67|ENSG00000179133|1|C10orf67-002|ENST00000376500||missense_variant|271C>G|L91V	C10orf67	L91V
10	23729231	MU81522138	G	T	.	.	2	15285	0.0001308472	OTUD1|ENSG00000165312|+|OTUD1-001|ENST00000376495||missense_variant|845G>T|R282M	OTUD1	R282M
10	24508702	MU145799	G	A	.	.	2	15285	0.0001308472	KIAA1217|ENSG00000120549|+|KIAA1217-201|ENST00000376452||missense_variant|218G>A|R73Q	KIAA1217	R73Q
10	24508702	MU145799	G	A	.	.	2	15285	0.0001308472	KIAA1217|ENSG00000120549|+|KIAA1217-004|ENST00000376454||missense_variant|218G>A|R73Q	KIAA1217	R73Q
10	24508702	MU145799	G	A	.	.	2	15285	0.0001308472	KIAA1217|ENSG00000120549|+|KIAA1217-005|ENST00000376456||missense_variant|218G>A|R73Q	KIAA1217	R73Q
10	24508702	MU145799	G	A	.	.	2	15285	0.0001308472	KIAA1217|ENSG00000120549|+|KIAA1217-002|ENST00000376462||5_prime_UTR_variant||	KIAA1217	NA
10	24508702	MU145799	G	A	.	.	2	15285	0.0001308472	KIAA1217|ENSG00000120549|+|KIAA1217-203|ENST00000458595||missense_variant|218G>A|R73Q	KIAA1217	R73Q
10	24669877	MU101872	C	G	.	.	2	15285	0.0001308472	KIAA1217|ENSG00000120549|+|KIAA1217-201|ENST00000376452||missense_variant|434C>G|A145G	KIAA1217	A145G
10	24669877	MU101872	C	G	.	.	2	15285	0.0001308472	KIAA1217|ENSG00000120549|+|KIAA1217-004|ENST00000376454||missense_variant|434C>G|A145G	KIAA1217	A145G
10	24669877	MU101872	C	G	.	.	2	15285	0.0001308472	KIAA1217|ENSG00000120549|+|KIAA1217-005|ENST00000376456||missense_variant|434C>G|A145G	KIAA1217	A145G
10	24669877	MU101872	C	G	.	.	2	15285	0.0001308472	KIAA1217|ENSG00000120549|+|KIAA1217-002|ENST00000376462||missense_variant|194C>G|A65G	KIAA1217	A65G
10	24669877	MU101872	C	G	.	.	2	15285	0.0001308472	KIAA1217|ENSG00000120549|+|KIAA1217-202|ENST00000430453||missense_variant|197C>G|A66G	KIAA1217	A66G
10	24669877	MU101872	C	G	.	.	2	15285	0.0001308472	KIAA1217|ENSG00000120549|+|KIAA1217-006|ENST00000438429||5_prime_UTR_variant||	KIAA1217	NA
10	24669877	MU101872	C	G	.	.	2	15285	0.0001308472	KIAA1217|ENSG00000120549|+|KIAA1217-203|ENST00000458595||missense_variant|434C>G|A145G	KIAA1217	A145G
10	24669984	MU4468319	G	A	.	.	3	15285	0.0001962709	KIAA1217|ENSG00000120549|+|KIAA1217-201|ENST00000376452||missense_variant|541G>A|E181K	KIAA1217	E181K
10	24669984	MU4468319	G	A	.	.	3	15285	0.0001962709	KIAA1217|ENSG00000120549|+|KIAA1217-004|ENST00000376454||missense_variant|541G>A|E181K	KIAA1217	E181K
10	24669984	MU4468319	G	A	.	.	3	15285	0.0001962709	KIAA1217|ENSG00000120549|+|KIAA1217-005|ENST00000376456||missense_variant|541G>A|E181K	KIAA1217	E181K
10	24669984	MU4468319	G	A	.	.	3	15285	0.0001962709	KIAA1217|ENSG00000120549|+|KIAA1217-002|ENST00000376462||missense_variant|301G>A|E101K	KIAA1217	E101K
10	24669984	MU4468319	G	A	.	.	3	15285	0.0001962709	KIAA1217|ENSG00000120549|+|KIAA1217-202|ENST00000430453||missense_variant|304G>A|E102K	KIAA1217	E102K
10	24669984	MU4468319	G	A	.	.	3	15285	0.0001962709	KIAA1217|ENSG00000120549|+|KIAA1217-006|ENST00000438429||missense_variant|91G>A|E31K	KIAA1217	E31K
10	24669984	MU4468319	G	A	.	.	3	15285	0.0001962709	KIAA1217|ENSG00000120549|+|KIAA1217-203|ENST00000458595||missense_variant|541G>A|E181K	KIAA1217	E181K
10	24721977	MU4504153	G	A	.	.	2	15285	0.0001308472	KIAA1217|ENSG00000120549|+|KIAA1217-201|ENST00000376452||missense_variant|607G>A|E203K	KIAA1217	E203K
10	24721977	MU4504153	G	A	.	.	2	15285	0.0001308472	KIAA1217|ENSG00000120549|+|KIAA1217-004|ENST00000376454||missense_variant|607G>A|E203K	KIAA1217	E203K
10	24721977	MU4504153	G	A	.	.	2	15285	0.0001308472	KIAA1217|ENSG00000120549|+|KIAA1217-005|ENST00000376456||missense_variant|607G>A|E203K	KIAA1217	E203K
10	24721977	MU4504153	G	A	.	.	2	15285	0.0001308472	KIAA1217|ENSG00000120549|+|KIAA1217-002|ENST00000376462||missense_variant|367G>A|E123K	KIAA1217	E123K
10	24721977	MU4504153	G	A	.	.	2	15285	0.0001308472	KIAA1217|ENSG00000120549|+|KIAA1217-202|ENST00000430453||missense_variant|370G>A|E124K	KIAA1217	E124K
10	24721977	MU4504153	G	A	.	.	2	15285	0.0001308472	KIAA1217|ENSG00000120549|+|KIAA1217-006|ENST00000438429||missense_variant|157G>A|E53K	KIAA1217	E53K
10	24721977	MU4504153	G	A	.	.	2	15285	0.0001308472	KIAA1217|ENSG00000120549|+|KIAA1217-203|ENST00000458595||missense_variant|607G>A|E203K	KIAA1217	E203K
10	24727368	MU4525005	C	T	.	.	2	15285	0.0001308472	KIAA1217|ENSG00000120549|+|KIAA1217-201|ENST00000376452||missense_variant|806C>T|A269V	KIAA1217	A269V
10	24727368	MU4525005	C	T	.	.	2	15285	0.0001308472	KIAA1217|ENSG00000120549|+|KIAA1217-004|ENST00000376454||missense_variant|806C>T|A269V	KIAA1217	A269V
10	24727368	MU4525005	C	T	.	.	2	15285	0.0001308472	KIAA1217|ENSG00000120549|+|KIAA1217-005|ENST00000376456||missense_variant|806C>T|A269V	KIAA1217	A269V
10	24727368	MU4525005	C	T	.	.	2	15285	0.0001308472	KIAA1217|ENSG00000120549|+|KIAA1217-002|ENST00000376462||missense_variant|566C>T|A189V	KIAA1217	A189V
10	24727368	MU4525005	C	T	.	.	2	15285	0.0001308472	KIAA1217|ENSG00000120549|+|KIAA1217-202|ENST00000430453||missense_variant|569C>T|A190V	KIAA1217	A190V
10	24727368	MU4525005	C	T	.	.	2	15285	0.0001308472	KIAA1217|ENSG00000120549|+|KIAA1217-006|ENST00000438429||missense_variant|356C>T|A119V	KIAA1217	A119V
10	24727368	MU4525005	C	T	.	.	2	15285	0.0001308472	KIAA1217|ENSG00000120549|+|KIAA1217-203|ENST00000458595||missense_variant|806C>T|A269V	KIAA1217	A269V
10	24762205	MU4409528	C	T	.	.	2	15285	0.0001308472	KIAA1217|ENSG00000120549|+|KIAA1217-001|ENST00000307544||missense_variant|49C>T|R17C	KIAA1217	R17C
10	24762205	MU4409528	C	T	.	.	2	15285	0.0001308472	KIAA1217|ENSG00000120549|+|KIAA1217-010|ENST00000376451||missense_variant|49C>T|R17C	KIAA1217	R17C
10	24762205	MU4409528	C	T	.	.	2	15285	0.0001308472	KIAA1217|ENSG00000120549|+|KIAA1217-201|ENST00000376452||missense_variant|895C>T|R299C	KIAA1217	R299C
10	24762205	MU4409528	C	T	.	.	2	15285	0.0001308472	KIAA1217|ENSG00000120549|+|KIAA1217-004|ENST00000376454||missense_variant|895C>T|R299C	KIAA1217	R299C
10	24762205	MU4409528	C	T	.	.	2	15285	0.0001308472	KIAA1217|ENSG00000120549|+|KIAA1217-005|ENST00000376456||missense_variant|895C>T|R299C	KIAA1217	R299C
10	24762205	MU4409528	C	T	.	.	2	15285	0.0001308472	KIAA1217|ENSG00000120549|+|KIAA1217-002|ENST00000376462||missense_variant|655C>T|R219C	KIAA1217	R219C
10	24762205	MU4409528	C	T	.	.	2	15285	0.0001308472	KIAA1217|ENSG00000120549|+|KIAA1217-007|ENST00000396445||missense_variant|49C>T|R17C	KIAA1217	R17C
10	24762205	MU4409528	C	T	.	.	2	15285	0.0001308472	KIAA1217|ENSG00000120549|+|KIAA1217-011|ENST00000396446||missense_variant|49C>T|R17C	KIAA1217	R17C
10	24762205	MU4409528	C	T	.	.	2	15285	0.0001308472	KIAA1217|ENSG00000120549|+|KIAA1217-202|ENST00000430453||missense_variant|658C>T|R220C	KIAA1217	R220C
10	24762205	MU4409528	C	T	.	.	2	15285	0.0001308472	KIAA1217|ENSG00000120549|+|KIAA1217-006|ENST00000438429||missense_variant|445C>T|R149C	KIAA1217	R149C
10	24762205	MU4409528	C	T	.	.	2	15285	0.0001308472	KIAA1217|ENSG00000120549|+|KIAA1217-203|ENST00000458595||missense_variant|895C>T|R299C	KIAA1217	R299C
10	24762299	MU1985148	T	C	.	.	2	15285	0.0001308472	KIAA1217|ENSG00000120549|+|KIAA1217-001|ENST00000307544||missense_variant|143T>C|I48T	KIAA1217	I48T
10	24762299	MU1985148	T	C	.	.	2	15285	0.0001308472	KIAA1217|ENSG00000120549|+|KIAA1217-010|ENST00000376451||missense_variant|143T>C|I48T	KIAA1217	I48T
10	24762299	MU1985148	T	C	.	.	2	15285	0.0001308472	KIAA1217|ENSG00000120549|+|KIAA1217-201|ENST00000376452||missense_variant|989T>C|I330T	KIAA1217	I330T
10	24762299	MU1985148	T	C	.	.	2	15285	0.0001308472	KIAA1217|ENSG00000120549|+|KIAA1217-004|ENST00000376454||missense_variant|989T>C|I330T	KIAA1217	I330T
10	24762299	MU1985148	T	C	.	.	2	15285	0.0001308472	KIAA1217|ENSG00000120549|+|KIAA1217-005|ENST00000376456||missense_variant|989T>C|I330T	KIAA1217	I330T
10	24762299	MU1985148	T	C	.	.	2	15285	0.0001308472	KIAA1217|ENSG00000120549|+|KIAA1217-002|ENST00000376462||missense_variant|749T>C|I250T	KIAA1217	I250T
10	24762299	MU1985148	T	C	.	.	2	15285	0.0001308472	KIAA1217|ENSG00000120549|+|KIAA1217-007|ENST00000396445||missense_variant|143T>C|I48T	KIAA1217	I48T
10	24762299	MU1985148	T	C	.	.	2	15285	0.0001308472	KIAA1217|ENSG00000120549|+|KIAA1217-011|ENST00000396446||missense_variant|143T>C|I48T	KIAA1217	I48T
10	24762299	MU1985148	T	C	.	.	2	15285	0.0001308472	KIAA1217|ENSG00000120549|+|KIAA1217-202|ENST00000430453||missense_variant|752T>C|I251T	KIAA1217	I251T
10	24762299	MU1985148	T	C	.	.	2	15285	0.0001308472	KIAA1217|ENSG00000120549|+|KIAA1217-006|ENST00000438429||missense_variant|539T>C|I180T	KIAA1217	I180T
10	24762299	MU1985148	T	C	.	.	2	15285	0.0001308472	KIAA1217|ENSG00000120549|+|KIAA1217-203|ENST00000458595||missense_variant|989T>C|I330T	KIAA1217	I330T
10	24762301	MU4533306	C	T	.	.	4	15285	0.0002616945	KIAA1217|ENSG00000120549|+|KIAA1217-001|ENST00000307544||missense_variant|145C>T|P49S	KIAA1217	P49S
10	24762301	MU4533306	C	T	.	.	4	15285	0.0002616945	KIAA1217|ENSG00000120549|+|KIAA1217-010|ENST00000376451||missense_variant|145C>T|P49S	KIAA1217	P49S
10	24762301	MU4533306	C	T	.	.	4	15285	0.0002616945	KIAA1217|ENSG00000120549|+|KIAA1217-201|ENST00000376452||missense_variant|991C>T|P331S	KIAA1217	P331S
10	24762301	MU4533306	C	T	.	.	4	15285	0.0002616945	KIAA1217|ENSG00000120549|+|KIAA1217-004|ENST00000376454||missense_variant|991C>T|P331S	KIAA1217	P331S
10	24762301	MU4533306	C	T	.	.	4	15285	0.0002616945	KIAA1217|ENSG00000120549|+|KIAA1217-005|ENST00000376456||missense_variant|991C>T|P331S	KIAA1217	P331S
10	24762301	MU4533306	C	T	.	.	4	15285	0.0002616945	KIAA1217|ENSG00000120549|+|KIAA1217-002|ENST00000376462||missense_variant|751C>T|P251S	KIAA1217	P251S
10	24762301	MU4533306	C	T	.	.	4	15285	0.0002616945	KIAA1217|ENSG00000120549|+|KIAA1217-007|ENST00000396445||missense_variant|145C>T|P49S	KIAA1217	P49S
10	24762301	MU4533306	C	T	.	.	4	15285	0.0002616945	KIAA1217|ENSG00000120549|+|KIAA1217-011|ENST00000396446||missense_variant|145C>T|P49S	KIAA1217	P49S
10	24762301	MU4533306	C	T	.	.	4	15285	0.0002616945	KIAA1217|ENSG00000120549|+|KIAA1217-202|ENST00000430453||missense_variant|754C>T|P252S	KIAA1217	P252S
10	24762301	MU4533306	C	T	.	.	4	15285	0.0002616945	KIAA1217|ENSG00000120549|+|KIAA1217-006|ENST00000438429||missense_variant|541C>T|P181S	KIAA1217	P181S
10	24762301	MU4533306	C	T	.	.	4	15285	0.0002616945	KIAA1217|ENSG00000120549|+|KIAA1217-203|ENST00000458595||missense_variant|991C>T|P331S	KIAA1217	P331S
10	24762403	MU4424718	A	C	.	.	2	15285	0.0001308472	KIAA1217|ENSG00000120549|+|KIAA1217-001|ENST00000307544||missense_variant|247A>C|S83R	KIAA1217	S83R
10	24762403	MU4424718	A	C	.	.	2	15285	0.0001308472	KIAA1217|ENSG00000120549|+|KIAA1217-010|ENST00000376451||missense_variant|247A>C|S83R	KIAA1217	S83R
10	24762403	MU4424718	A	C	.	.	2	15285	0.0001308472	KIAA1217|ENSG00000120549|+|KIAA1217-201|ENST00000376452||missense_variant|1093A>C|S365R	KIAA1217	S365R
10	24762403	MU4424718	A	C	.	.	2	15285	0.0001308472	KIAA1217|ENSG00000120549|+|KIAA1217-004|ENST00000376454||missense_variant|1093A>C|S365R	KIAA1217	S365R
10	24762403	MU4424718	A	C	.	.	2	15285	0.0001308472	KIAA1217|ENSG00000120549|+|KIAA1217-005|ENST00000376456||missense_variant|1093A>C|S365R	KIAA1217	S365R
10	24762403	MU4424718	A	C	.	.	2	15285	0.0001308472	KIAA1217|ENSG00000120549|+|KIAA1217-002|ENST00000376462||missense_variant|853A>C|S285R	KIAA1217	S285R
10	24762403	MU4424718	A	C	.	.	2	15285	0.0001308472	KIAA1217|ENSG00000120549|+|KIAA1217-007|ENST00000396445||missense_variant|247A>C|S83R	KIAA1217	S83R
10	24762403	MU4424718	A	C	.	.	2	15285	0.0001308472	KIAA1217|ENSG00000120549|+|KIAA1217-011|ENST00000396446||missense_variant|247A>C|S83R	KIAA1217	S83R
10	24762403	MU4424718	A	C	.	.	2	15285	0.0001308472	KIAA1217|ENSG00000120549|+|KIAA1217-202|ENST00000430453||missense_variant|856A>C|S286R	KIAA1217	S286R
10	24762403	MU4424718	A	C	.	.	2	15285	0.0001308472	KIAA1217|ENSG00000120549|+|KIAA1217-006|ENST00000438429||missense_variant|643A>C|S215R	KIAA1217	S215R
10	24762403	MU4424718	A	C	.	.	2	15285	0.0001308472	KIAA1217|ENSG00000120549|+|KIAA1217-203|ENST00000458595||missense_variant|1093A>C|S365R	KIAA1217	S365R
10	24762637	MU4347825	G	A	.	.	2	15285	0.0001308472	KIAA1217|ENSG00000120549|+|KIAA1217-001|ENST00000307544||missense_variant|481G>A|E161K	KIAA1217	E161K
10	24762637	MU4347825	G	A	.	.	2	15285	0.0001308472	KIAA1217|ENSG00000120549|+|KIAA1217-010|ENST00000376451||missense_variant|481G>A|E161K	KIAA1217	E161K
10	24762637	MU4347825	G	A	.	.	2	15285	0.0001308472	KIAA1217|ENSG00000120549|+|KIAA1217-201|ENST00000376452||missense_variant|1327G>A|E443K	KIAA1217	E443K
10	24762637	MU4347825	G	A	.	.	2	15285	0.0001308472	KIAA1217|ENSG00000120549|+|KIAA1217-004|ENST00000376454||missense_variant|1327G>A|E443K	KIAA1217	E443K
10	24762637	MU4347825	G	A	.	.	2	15285	0.0001308472	KIAA1217|ENSG00000120549|+|KIAA1217-005|ENST00000376456||missense_variant|1327G>A|E443K	KIAA1217	E443K
10	24762637	MU4347825	G	A	.	.	2	15285	0.0001308472	KIAA1217|ENSG00000120549|+|KIAA1217-002|ENST00000376462||missense_variant|1087G>A|E363K	KIAA1217	E363K
10	24762637	MU4347825	G	A	.	.	2	15285	0.0001308472	KIAA1217|ENSG00000120549|+|KIAA1217-007|ENST00000396445||missense_variant|481G>A|E161K	KIAA1217	E161K
10	24762637	MU4347825	G	A	.	.	2	15285	0.0001308472	KIAA1217|ENSG00000120549|+|KIAA1217-011|ENST00000396446||missense_variant|481G>A|E161K	KIAA1217	E161K
10	24762637	MU4347825	G	A	.	.	2	15285	0.0001308472	KIAA1217|ENSG00000120549|+|KIAA1217-202|ENST00000430453||missense_variant|1090G>A|E364K	KIAA1217	E364K
10	24762637	MU4347825	G	A	.	.	2	15285	0.0001308472	KIAA1217|ENSG00000120549|+|KIAA1217-006|ENST00000438429||missense_variant|877G>A|E293K	KIAA1217	E293K
10	24762637	MU4347825	G	A	.	.	2	15285	0.0001308472	KIAA1217|ENSG00000120549|+|KIAA1217-203|ENST00000458595||missense_variant|1327G>A|E443K	KIAA1217	E443K
10	24762791	MU4637190	G	C	.	.	2	15285	0.0001308472	KIAA1217|ENSG00000120549|+|KIAA1217-001|ENST00000307544||missense_variant|635G>C|G212A	KIAA1217	G212A
10	24762791	MU4637190	G	C	.	.	2	15285	0.0001308472	KIAA1217|ENSG00000120549|+|KIAA1217-010|ENST00000376451||missense_variant|635G>C|G212A	KIAA1217	G212A
10	24762791	MU4637190	G	C	.	.	2	15285	0.0001308472	KIAA1217|ENSG00000120549|+|KIAA1217-201|ENST00000376452||missense_variant|1481G>C|G494A	KIAA1217	G494A
10	24762791	MU4637190	G	C	.	.	2	15285	0.0001308472	KIAA1217|ENSG00000120549|+|KIAA1217-004|ENST00000376454||missense_variant|1481G>C|G494A	KIAA1217	G494A
10	24762791	MU4637190	G	C	.	.	2	15285	0.0001308472	KIAA1217|ENSG00000120549|+|KIAA1217-005|ENST00000376456||missense_variant|1481G>C|G494A	KIAA1217	G494A
10	24762791	MU4637190	G	C	.	.	2	15285	0.0001308472	KIAA1217|ENSG00000120549|+|KIAA1217-002|ENST00000376462||missense_variant|1241G>C|G414A	KIAA1217	G414A
10	24762791	MU4637190	G	C	.	.	2	15285	0.0001308472	KIAA1217|ENSG00000120549|+|KIAA1217-007|ENST00000396445||missense_variant|635G>C|G212A	KIAA1217	G212A
10	24762791	MU4637190	G	C	.	.	2	15285	0.0001308472	KIAA1217|ENSG00000120549|+|KIAA1217-011|ENST00000396446||missense_variant|635G>C|G212A	KIAA1217	G212A
10	24762791	MU4637190	G	C	.	.	2	15285	0.0001308472	KIAA1217|ENSG00000120549|+|KIAA1217-202|ENST00000430453||missense_variant|1244G>C|G415A	KIAA1217	G415A
10	24762791	MU4637190	G	C	.	.	2	15285	0.0001308472	KIAA1217|ENSG00000120549|+|KIAA1217-006|ENST00000438429||missense_variant|1031G>C|G344A	KIAA1217	G344A
10	24762791	MU4637190	G	C	.	.	2	15285	0.0001308472	KIAA1217|ENSG00000120549|+|KIAA1217-203|ENST00000458595||missense_variant|1481G>C|G494A	KIAA1217	G494A
10	24770484	MU33278743	C	T	.	.	2	15285	0.0001308472	KIAA1217|ENSG00000120549|+|KIAA1217-001|ENST00000307544||intron_variant||	KIAA1217	NA
10	24770484	MU33278743	C	T	.	.	2	15285	0.0001308472	KIAA1217|ENSG00000120549|+|KIAA1217-010|ENST00000376451||intron_variant||	KIAA1217	NA
10	24770484	MU33278743	C	T	.	.	2	15285	0.0001308472	KIAA1217|ENSG00000120549|+|KIAA1217-201|ENST00000376452||intron_variant||	KIAA1217	NA
10	24770484	MU33278743	C	T	.	.	2	15285	0.0001308472	KIAA1217|ENSG00000120549|+|KIAA1217-004|ENST00000376454||intron_variant||	KIAA1217	NA
10	24770484	MU33278743	C	T	.	.	2	15285	0.0001308472	KIAA1217|ENSG00000120549|+|KIAA1217-005|ENST00000376456||intron_variant||	KIAA1217	NA
10	24770484	MU33278743	C	T	.	.	2	15285	0.0001308472	KIAA1217|ENSG00000120549|+|KIAA1217-002|ENST00000376462||intron_variant||	KIAA1217	NA
10	24770484	MU33278743	C	T	.	.	2	15285	0.0001308472	KIAA1217|ENSG00000120549|+|KIAA1217-007|ENST00000396445||intron_variant||	KIAA1217	NA
10	24770484	MU33278743	C	T	.	.	2	15285	0.0001308472	KIAA1217|ENSG00000120549|+|KIAA1217-011|ENST00000396446||intron_variant||	KIAA1217	NA
10	24770484	MU33278743	C	T	.	.	2	15285	0.0001308472	KIAA1217|ENSG00000120549|+|KIAA1217-202|ENST00000430453||intron_variant||	KIAA1217	NA
10	24770484	MU33278743	C	T	.	.	2	15285	0.0001308472	KIAA1217|ENSG00000120549|+|KIAA1217-006|ENST00000438429||intron_variant||	KIAA1217	NA
10	24770484	MU33278743	C	T	.	.	2	15285	0.0001308472	KIAA1217|ENSG00000120549|+|KIAA1217-203|ENST00000458595||intron_variant||	KIAA1217	NA
10	24770484	MU33278743	C	T	.	.	2	15285	0.0001308472	AL353583.1|ENSG00000269879|1|AL353583.1-201|ENST00000596413||missense_variant|149G>A|G50E	AL353583.1	G50E
10	24809053	MU1931800	G	A	.	.	2	15285	0.0001308472	KIAA1217|ENSG00000120549|+|KIAA1217-001|ENST00000307544||missense_variant|1228G>A|E410K	KIAA1217	E410K
10	24809053	MU1931800	G	A	.	.	2	15285	0.0001308472	KIAA1217|ENSG00000120549|+|KIAA1217-010|ENST00000376451||missense_variant|1228G>A|E410K	KIAA1217	E410K
10	24809053	MU1931800	G	A	.	.	2	15285	0.0001308472	KIAA1217|ENSG00000120549|+|KIAA1217-201|ENST00000376452||missense_variant|2074G>A|E692K	KIAA1217	E692K
10	24809053	MU1931800	G	A	.	.	2	15285	0.0001308472	KIAA1217|ENSG00000120549|+|KIAA1217-004|ENST00000376454||missense_variant|2179G>A|E727K	KIAA1217	E727K
10	24809053	MU1931800	G	A	.	.	2	15285	0.0001308472	KIAA1217|ENSG00000120549|+|KIAA1217-005|ENST00000376456||missense_variant|2074G>A|E692K	KIAA1217	E692K
10	24809053	MU1931800	G	A	.	.	2	15285	0.0001308472	KIAA1217|ENSG00000120549|+|KIAA1217-002|ENST00000376462||missense_variant|1939G>A|E647K	KIAA1217	E647K
10	24809053	MU1931800	G	A	.	.	2	15285	0.0001308472	KIAA1217|ENSG00000120549|+|KIAA1217-007|ENST00000396445||missense_variant|1228G>A|E410K	KIAA1217	E410K
10	24809053	MU1931800	G	A	.	.	2	15285	0.0001308472	KIAA1217|ENSG00000120549|+|KIAA1217-011|ENST00000396446||missense_variant|1228G>A|E410K	KIAA1217	E410K
10	24809053	MU1931800	G	A	.	.	2	15285	0.0001308472	KIAA1217|ENSG00000120549|+|KIAA1217-202|ENST00000430453||intron_variant||	KIAA1217	NA
10	24809053	MU1931800	G	A	.	.	2	15285	0.0001308472	KIAA1217|ENSG00000120549|+|KIAA1217-006|ENST00000438429||missense_variant|1624G>A|E542K	KIAA1217	E542K
10	24809053	MU1931800	G	A	.	.	2	15285	0.0001308472	KIAA1217|ENSG00000120549|+|KIAA1217-203|ENST00000458595||missense_variant|2074G>A|E692K	KIAA1217	E692K
10	24809134	MU83500086	G	T	.	.	2	15285	0.0001308472	KIAA1217|ENSG00000120549|+|KIAA1217-001|ENST00000307544||missense_variant|1309G>T|G437W	KIAA1217	G437W
10	24809134	MU83500086	G	T	.	.	2	15285	0.0001308472	KIAA1217|ENSG00000120549|+|KIAA1217-010|ENST00000376451||missense_variant|1309G>T|G437W	KIAA1217	G437W
10	24809134	MU83500086	G	T	.	.	2	15285	0.0001308472	KIAA1217|ENSG00000120549|+|KIAA1217-201|ENST00000376452||missense_variant|2155G>T|G719W	KIAA1217	G719W
10	24809134	MU83500086	G	T	.	.	2	15285	0.0001308472	KIAA1217|ENSG00000120549|+|KIAA1217-004|ENST00000376454||missense_variant|2260G>T|G754W	KIAA1217	G754W
10	24809134	MU83500086	G	T	.	.	2	15285	0.0001308472	KIAA1217|ENSG00000120549|+|KIAA1217-005|ENST00000376456||missense_variant|2155G>T|G719W	KIAA1217	G719W
10	24809134	MU83500086	G	T	.	.	2	15285	0.0001308472	KIAA1217|ENSG00000120549|+|KIAA1217-002|ENST00000376462||missense_variant|2020G>T|G674W	KIAA1217	G674W
10	24809134	MU83500086	G	T	.	.	2	15285	0.0001308472	KIAA1217|ENSG00000120549|+|KIAA1217-007|ENST00000396445||missense_variant|1309G>T|G437W	KIAA1217	G437W
10	24809134	MU83500086	G	T	.	.	2	15285	0.0001308472	KIAA1217|ENSG00000120549|+|KIAA1217-011|ENST00000396446||missense_variant|1309G>T|G437W	KIAA1217	G437W
10	24809134	MU83500086	G	T	.	.	2	15285	0.0001308472	KIAA1217|ENSG00000120549|+|KIAA1217-202|ENST00000430453||intron_variant||	KIAA1217	NA
10	24809134	MU83500086	G	T	.	.	2	15285	0.0001308472	KIAA1217|ENSG00000120549|+|KIAA1217-006|ENST00000438429||missense_variant|1705G>T|G569W	KIAA1217	G569W
10	24809134	MU83500086	G	T	.	.	2	15285	0.0001308472	KIAA1217|ENSG00000120549|+|KIAA1217-203|ENST00000458595||missense_variant|2155G>T|G719W	KIAA1217	G719W
10	24810719	MU4424696	C	T	.	.	2	15285	0.0001308472	KIAA1217|ENSG00000120549|+|KIAA1217-001|ENST00000307544||missense_variant|1366C>T|P456S	KIAA1217	P456S
10	24810719	MU4424696	C	T	.	.	2	15285	0.0001308472	KIAA1217|ENSG00000120549|+|KIAA1217-010|ENST00000376451||missense_variant|1366C>T|P456S	KIAA1217	P456S
10	24810719	MU4424696	C	T	.	.	2	15285	0.0001308472	KIAA1217|ENSG00000120549|+|KIAA1217-201|ENST00000376452||missense_variant|2212C>T|P738S	KIAA1217	P738S
10	24810719	MU4424696	C	T	.	.	2	15285	0.0001308472	KIAA1217|ENSG00000120549|+|KIAA1217-004|ENST00000376454||missense_variant|2317C>T|P773S	KIAA1217	P773S
10	24810719	MU4424696	C	T	.	.	2	15285	0.0001308472	KIAA1217|ENSG00000120549|+|KIAA1217-005|ENST00000376456||missense_variant|2212C>T|P738S	KIAA1217	P738S
10	24810719	MU4424696	C	T	.	.	2	15285	0.0001308472	KIAA1217|ENSG00000120549|+|KIAA1217-002|ENST00000376462||missense_variant|2077C>T|P693S	KIAA1217	P693S
10	24810719	MU4424696	C	T	.	.	2	15285	0.0001308472	KIAA1217|ENSG00000120549|+|KIAA1217-007|ENST00000396445||missense_variant|1366C>T|P456S	KIAA1217	P456S
10	24810719	MU4424696	C	T	.	.	2	15285	0.0001308472	KIAA1217|ENSG00000120549|+|KIAA1217-011|ENST00000396446||missense_variant|1366C>T|P456S	KIAA1217	P456S
10	24810719	MU4424696	C	T	.	.	2	15285	0.0001308472	KIAA1217|ENSG00000120549|+|KIAA1217-202|ENST00000430453||intron_variant||	KIAA1217	NA
10	24810719	MU4424696	C	T	.	.	2	15285	0.0001308472	KIAA1217|ENSG00000120549|+|KIAA1217-006|ENST00000438429||missense_variant|1762C>T|P588S	KIAA1217	P588S
10	24810719	MU4424696	C	T	.	.	2	15285	0.0001308472	KIAA1217|ENSG00000120549|+|KIAA1217-203|ENST00000458595||missense_variant|2212C>T|P738S	KIAA1217	P738S
10	24810741	MU65345920	G	A	.	.	2	15285	0.0001308472	KIAA1217|ENSG00000120549|+|KIAA1217-001|ENST00000307544||missense_variant|1388G>A|R463Q	KIAA1217	R463Q
10	24810741	MU65345920	G	A	.	.	2	15285	0.0001308472	KIAA1217|ENSG00000120549|+|KIAA1217-010|ENST00000376451||missense_variant|1388G>A|R463Q	KIAA1217	R463Q
10	24810741	MU65345920	G	A	.	.	2	15285	0.0001308472	KIAA1217|ENSG00000120549|+|KIAA1217-201|ENST00000376452||missense_variant|2234G>A|R745Q	KIAA1217	R745Q
10	24810741	MU65345920	G	A	.	.	2	15285	0.0001308472	KIAA1217|ENSG00000120549|+|KIAA1217-004|ENST00000376454||missense_variant|2339G>A|R780Q	KIAA1217	R780Q
10	24810741	MU65345920	G	A	.	.	2	15285	0.0001308472	KIAA1217|ENSG00000120549|+|KIAA1217-005|ENST00000376456||missense_variant|2234G>A|R745Q	KIAA1217	R745Q
10	24810741	MU65345920	G	A	.	.	2	15285	0.0001308472	KIAA1217|ENSG00000120549|+|KIAA1217-002|ENST00000376462||missense_variant|2099G>A|R700Q	KIAA1217	R700Q
10	24810741	MU65345920	G	A	.	.	2	15285	0.0001308472	KIAA1217|ENSG00000120549|+|KIAA1217-007|ENST00000396445||missense_variant|1388G>A|R463Q	KIAA1217	R463Q
10	24810741	MU65345920	G	A	.	.	2	15285	0.0001308472	KIAA1217|ENSG00000120549|+|KIAA1217-011|ENST00000396446||missense_variant|1388G>A|R463Q	KIAA1217	R463Q
10	24810741	MU65345920	G	A	.	.	2	15285	0.0001308472	KIAA1217|ENSG00000120549|+|KIAA1217-202|ENST00000430453||intron_variant||	KIAA1217	NA
10	24810741	MU65345920	G	A	.	.	2	15285	0.0001308472	KIAA1217|ENSG00000120549|+|KIAA1217-006|ENST00000438429||missense_variant|1784G>A|R595Q	KIAA1217	R595Q
10	24810741	MU65345920	G	A	.	.	2	15285	0.0001308472	KIAA1217|ENSG00000120549|+|KIAA1217-203|ENST00000458595||missense_variant|2234G>A|R745Q	KIAA1217	R745Q
10	24810752	MU1871414	C	T	.	.	2	15285	0.0001308472	KIAA1217|ENSG00000120549|+|KIAA1217-001|ENST00000307544||missense_variant|1399C>T|R467C	KIAA1217	R467C
10	24810752	MU1871414	C	T	.	.	2	15285	0.0001308472	KIAA1217|ENSG00000120549|+|KIAA1217-010|ENST00000376451||missense_variant|1399C>T|R467C	KIAA1217	R467C
10	24810752	MU1871414	C	T	.	.	2	15285	0.0001308472	KIAA1217|ENSG00000120549|+|KIAA1217-201|ENST00000376452||missense_variant|2245C>T|R749C	KIAA1217	R749C
10	24810752	MU1871414	C	T	.	.	2	15285	0.0001308472	KIAA1217|ENSG00000120549|+|KIAA1217-004|ENST00000376454||missense_variant|2350C>T|R784C	KIAA1217	R784C
10	24810752	MU1871414	C	T	.	.	2	15285	0.0001308472	KIAA1217|ENSG00000120549|+|KIAA1217-005|ENST00000376456||missense_variant|2245C>T|R749C	KIAA1217	R749C
10	24810752	MU1871414	C	T	.	.	2	15285	0.0001308472	KIAA1217|ENSG00000120549|+|KIAA1217-002|ENST00000376462||missense_variant|2110C>T|R704C	KIAA1217	R704C
10	24810752	MU1871414	C	T	.	.	2	15285	0.0001308472	KIAA1217|ENSG00000120549|+|KIAA1217-007|ENST00000396445||missense_variant|1399C>T|R467C	KIAA1217	R467C
10	24810752	MU1871414	C	T	.	.	2	15285	0.0001308472	KIAA1217|ENSG00000120549|+|KIAA1217-011|ENST00000396446||missense_variant|1399C>T|R467C	KIAA1217	R467C
10	24810752	MU1871414	C	T	.	.	2	15285	0.0001308472	KIAA1217|ENSG00000120549|+|KIAA1217-202|ENST00000430453||intron_variant||	KIAA1217	NA
10	24810752	MU1871414	C	T	.	.	2	15285	0.0001308472	KIAA1217|ENSG00000120549|+|KIAA1217-006|ENST00000438429||missense_variant|1795C>T|R599C	KIAA1217	R599C
10	24810752	MU1871414	C	T	.	.	2	15285	0.0001308472	KIAA1217|ENSG00000120549|+|KIAA1217-203|ENST00000458595||missense_variant|2245C>T|R749C	KIAA1217	R749C
10	24813286	MU175661	G	A	.	.	2	15285	0.0001308472	KIAA1217|ENSG00000120549|+|KIAA1217-001|ENST00000307544||missense_variant|1540G>A|A514T	KIAA1217	A514T
10	24813286	MU175661	G	A	.	.	2	15285	0.0001308472	KIAA1217|ENSG00000120549|+|KIAA1217-010|ENST00000376451||missense_variant|1540G>A|A514T	KIAA1217	A514T
10	24813286	MU175661	G	A	.	.	2	15285	0.0001308472	KIAA1217|ENSG00000120549|+|KIAA1217-201|ENST00000376452||missense_variant|2386G>A|A796T	KIAA1217	A796T
10	24813286	MU175661	G	A	.	.	2	15285	0.0001308472	KIAA1217|ENSG00000120549|+|KIAA1217-004|ENST00000376454||missense_variant|2491G>A|A831T	KIAA1217	A831T
10	24813286	MU175661	G	A	.	.	2	15285	0.0001308472	KIAA1217|ENSG00000120549|+|KIAA1217-005|ENST00000376456||missense_variant|2386G>A|A796T	KIAA1217	A796T
10	24813286	MU175661	G	A	.	.	2	15285	0.0001308472	KIAA1217|ENSG00000120549|+|KIAA1217-002|ENST00000376462||missense_variant|2251G>A|A751T	KIAA1217	A751T
10	24813286	MU175661	G	A	.	.	2	15285	0.0001308472	KIAA1217|ENSG00000120549|+|KIAA1217-007|ENST00000396445||missense_variant|1540G>A|A514T	KIAA1217	A514T
10	24813286	MU175661	G	A	.	.	2	15285	0.0001308472	KIAA1217|ENSG00000120549|+|KIAA1217-011|ENST00000396446||missense_variant|1540G>A|A514T	KIAA1217	A514T
10	24813286	MU175661	G	A	.	.	2	15285	0.0001308472	KIAA1217|ENSG00000120549|+|KIAA1217-202|ENST00000430453||intron_variant||	KIAA1217	NA
10	24813286	MU175661	G	A	.	.	2	15285	0.0001308472	KIAA1217|ENSG00000120549|+|KIAA1217-006|ENST00000438429||missense_variant|1936G>A|A646T	KIAA1217	A646T
10	24813286	MU175661	G	A	.	.	2	15285	0.0001308472	KIAA1217|ENSG00000120549|+|KIAA1217-203|ENST00000458595||missense_variant|2386G>A|A796T	KIAA1217	A796T
10	24813454	MU111597	G	A	.	.	9	15285	0.0005888126	KIAA1217|ENSG00000120549|+|KIAA1217-001|ENST00000307544||missense_variant|1708G>A|A570T	KIAA1217	A570T
10	24813454	MU111597	G	A	.	.	9	15285	0.0005888126	KIAA1217|ENSG00000120549|+|KIAA1217-010|ENST00000376451||missense_variant|1708G>A|A570T	KIAA1217	A570T
10	24813454	MU111597	G	A	.	.	9	15285	0.0005888126	KIAA1217|ENSG00000120549|+|KIAA1217-201|ENST00000376452||missense_variant|2554G>A|A852T	KIAA1217	A852T
10	24813454	MU111597	G	A	.	.	9	15285	0.0005888126	KIAA1217|ENSG00000120549|+|KIAA1217-004|ENST00000376454||missense_variant|2659G>A|A887T	KIAA1217	A887T
10	24813454	MU111597	G	A	.	.	9	15285	0.0005888126	KIAA1217|ENSG00000120549|+|KIAA1217-005|ENST00000376456||missense_variant|2554G>A|A852T	KIAA1217	A852T
10	24813454	MU111597	G	A	.	.	9	15285	0.0005888126	KIAA1217|ENSG00000120549|+|KIAA1217-002|ENST00000376462||missense_variant|2419G>A|A807T	KIAA1217	A807T
10	24813454	MU111597	G	A	.	.	9	15285	0.0005888126	KIAA1217|ENSG00000120549|+|KIAA1217-007|ENST00000396445||missense_variant|1708G>A|A570T	KIAA1217	A570T
10	24813454	MU111597	G	A	.	.	9	15285	0.0005888126	KIAA1217|ENSG00000120549|+|KIAA1217-011|ENST00000396446||missense_variant|1708G>A|A570T	KIAA1217	A570T
10	24813454	MU111597	G	A	.	.	9	15285	0.0005888126	KIAA1217|ENSG00000120549|+|KIAA1217-202|ENST00000430453||intron_variant||	KIAA1217	NA
10	24813454	MU111597	G	A	.	.	9	15285	0.0005888126	KIAA1217|ENSG00000120549|+|KIAA1217-006|ENST00000438429||missense_variant|2104G>A|A702T	KIAA1217	A702T
10	24813454	MU111597	G	A	.	.	9	15285	0.0005888126	KIAA1217|ENSG00000120549|+|KIAA1217-203|ENST00000458595||missense_variant|2554G>A|A852T	KIAA1217	A852T
10	24813542	MU4347838	C	T	.	.	3	15285	0.0001962709	KIAA1217|ENSG00000120549|+|KIAA1217-001|ENST00000307544||missense_variant|1796C>T|S599F	KIAA1217	S599F
10	24813542	MU4347838	C	T	.	.	3	15285	0.0001962709	KIAA1217|ENSG00000120549|+|KIAA1217-010|ENST00000376451||missense_variant|1796C>T|S599F	KIAA1217	S599F
10	24813542	MU4347838	C	T	.	.	3	15285	0.0001962709	KIAA1217|ENSG00000120549|+|KIAA1217-201|ENST00000376452||missense_variant|2642C>T|S881F	KIAA1217	S881F
10	24813542	MU4347838	C	T	.	.	3	15285	0.0001962709	KIAA1217|ENSG00000120549|+|KIAA1217-004|ENST00000376454||missense_variant|2747C>T|S916F	KIAA1217	S916F
10	24813542	MU4347838	C	T	.	.	3	15285	0.0001962709	KIAA1217|ENSG00000120549|+|KIAA1217-005|ENST00000376456||missense_variant|2642C>T|S881F	KIAA1217	S881F
10	24813542	MU4347838	C	T	.	.	3	15285	0.0001962709	KIAA1217|ENSG00000120549|+|KIAA1217-002|ENST00000376462||missense_variant|2507C>T|S836F	KIAA1217	S836F
10	24813542	MU4347838	C	T	.	.	3	15285	0.0001962709	KIAA1217|ENSG00000120549|+|KIAA1217-007|ENST00000396445||missense_variant|1796C>T|S599F	KIAA1217	S599F
10	24813542	MU4347838	C	T	.	.	3	15285	0.0001962709	KIAA1217|ENSG00000120549|+|KIAA1217-011|ENST00000396446||missense_variant|1796C>T|S599F	KIAA1217	S599F
10	24813542	MU4347838	C	T	.	.	3	15285	0.0001962709	KIAA1217|ENSG00000120549|+|KIAA1217-202|ENST00000430453||intron_variant||	KIAA1217	NA
10	24813542	MU4347838	C	T	.	.	3	15285	0.0001962709	KIAA1217|ENSG00000120549|+|KIAA1217-006|ENST00000438429||missense_variant|2192C>T|S731F	KIAA1217	S731F
10	24813542	MU4347838	C	T	.	.	3	15285	0.0001962709	KIAA1217|ENSG00000120549|+|KIAA1217-203|ENST00000458595||missense_variant|2642C>T|S881F	KIAA1217	S881F
10	24816916	MU4370833	G	A	.	.	2	15285	0.0001308472	KIAA1217|ENSG00000120549|+|KIAA1217-001|ENST00000307544||missense_variant|1999G>A|G667R	KIAA1217	G667R
10	24816916	MU4370833	G	A	.	.	2	15285	0.0001308472	KIAA1217|ENSG00000120549|+|KIAA1217-010|ENST00000376451||missense_variant|1999G>A|G667R	KIAA1217	G667R
10	24816916	MU4370833	G	A	.	.	2	15285	0.0001308472	KIAA1217|ENSG00000120549|+|KIAA1217-201|ENST00000376452||missense_variant|2845G>A|G949R	KIAA1217	G949R
10	24816916	MU4370833	G	A	.	.	2	15285	0.0001308472	KIAA1217|ENSG00000120549|+|KIAA1217-004|ENST00000376454||missense_variant|2950G>A|G984R	KIAA1217	G984R
10	24816916	MU4370833	G	A	.	.	2	15285	0.0001308472	KIAA1217|ENSG00000120549|+|KIAA1217-005|ENST00000376456||downstream_gene_variant||	KIAA1217	NA
10	24816916	MU4370833	G	A	.	.	2	15285	0.0001308472	KIAA1217|ENSG00000120549|+|KIAA1217-002|ENST00000376462||missense_variant|2710G>A|G904R	KIAA1217	G904R
10	24816916	MU4370833	G	A	.	.	2	15285	0.0001308472	KIAA1217|ENSG00000120549|+|KIAA1217-007|ENST00000396445||missense_variant|1999G>A|G667R	KIAA1217	G667R
10	24816916	MU4370833	G	A	.	.	2	15285	0.0001308472	KIAA1217|ENSG00000120549|+|KIAA1217-011|ENST00000396446||missense_variant|1999G>A|G667R	KIAA1217	G667R
10	24816916	MU4370833	G	A	.	.	2	15285	0.0001308472	KIAA1217|ENSG00000120549|+|KIAA1217-202|ENST00000430453||3_prime_UTR_variant||	KIAA1217	NA
10	24816916	MU4370833	G	A	.	.	2	15285	0.0001308472	KIAA1217|ENSG00000120549|+|KIAA1217-006|ENST00000438429||downstream_gene_variant||	KIAA1217	NA
10	24816916	MU4370833	G	A	.	.	2	15285	0.0001308472	KIAA1217|ENSG00000120549|+|KIAA1217-203|ENST00000458595||missense_variant|2845G>A|G949R	KIAA1217	G949R
10	24817015	MU4379246	G	A	.	.	2	15285	0.0001308472	KIAA1217|ENSG00000120549|+|KIAA1217-001|ENST00000307544||missense_variant|2098G>A|G700R	KIAA1217	G700R
10	24817015	MU4379246	G	A	.	.	2	15285	0.0001308472	KIAA1217|ENSG00000120549|+|KIAA1217-010|ENST00000376451||missense_variant|2098G>A|G700R	KIAA1217	G700R
10	24817015	MU4379246	G	A	.	.	2	15285	0.0001308472	KIAA1217|ENSG00000120549|+|KIAA1217-201|ENST00000376452||missense_variant|2944G>A|G982R	KIAA1217	G982R
10	24817015	MU4379246	G	A	.	.	2	15285	0.0001308472	KIAA1217|ENSG00000120549|+|KIAA1217-004|ENST00000376454||missense_variant|3049G>A|G1017R	KIAA1217	G1017R
10	24817015	MU4379246	G	A	.	.	2	15285	0.0001308472	KIAA1217|ENSG00000120549|+|KIAA1217-005|ENST00000376456||downstream_gene_variant||	KIAA1217	NA
10	24817015	MU4379246	G	A	.	.	2	15285	0.0001308472	KIAA1217|ENSG00000120549|+|KIAA1217-002|ENST00000376462||missense_variant|2809G>A|G937R	KIAA1217	G937R
10	24817015	MU4379246	G	A	.	.	2	15285	0.0001308472	KIAA1217|ENSG00000120549|+|KIAA1217-007|ENST00000396445||missense_variant|2098G>A|G700R	KIAA1217	G700R
10	24817015	MU4379246	G	A	.	.	2	15285	0.0001308472	KIAA1217|ENSG00000120549|+|KIAA1217-011|ENST00000396446||missense_variant|2098G>A|G700R	KIAA1217	G700R
10	24817015	MU4379246	G	A	.	.	2	15285	0.0001308472	KIAA1217|ENSG00000120549|+|KIAA1217-202|ENST00000430453||3_prime_UTR_variant||	KIAA1217	NA
10	24817015	MU4379246	G	A	.	.	2	15285	0.0001308472	KIAA1217|ENSG00000120549|+|KIAA1217-006|ENST00000438429||downstream_gene_variant||	KIAA1217	NA
10	24817015	MU4379246	G	A	.	.	2	15285	0.0001308472	KIAA1217|ENSG00000120549|+|KIAA1217-203|ENST00000458595||missense_variant|2944G>A|G982R	KIAA1217	G982R
10	24822118	MU65270281	T	A	.	.	2	15285	0.0001308472	KIAA1217|ENSG00000120549|+|KIAA1217-001|ENST00000307544||missense_variant|2415T>A|D805E	KIAA1217	D805E
10	24822118	MU65270281	T	A	.	.	2	15285	0.0001308472	KIAA1217|ENSG00000120549|+|KIAA1217-010|ENST00000376451||missense_variant|2415T>A|D805E	KIAA1217	D805E
10	24822118	MU65270281	T	A	.	.	2	15285	0.0001308472	KIAA1217|ENSG00000120549|+|KIAA1217-201|ENST00000376452||missense_variant|3258T>A|D1086E	KIAA1217	D1086E
10	24822118	MU65270281	T	A	.	.	2	15285	0.0001308472	KIAA1217|ENSG00000120549|+|KIAA1217-004|ENST00000376454||missense_variant|3366T>A|D1122E	KIAA1217	D1122E
10	24822118	MU65270281	T	A	.	.	2	15285	0.0001308472	KIAA1217|ENSG00000120549|+|KIAA1217-002|ENST00000376462||missense_variant|3126T>A|D1042E	KIAA1217	D1042E
10	24822118	MU65270281	T	A	.	.	2	15285	0.0001308472	KIAA1217|ENSG00000120549|+|KIAA1217-007|ENST00000396445||missense_variant|2415T>A|D805E	KIAA1217	D805E
10	24822118	MU65270281	T	A	.	.	2	15285	0.0001308472	KIAA1217|ENSG00000120549|+|KIAA1217-011|ENST00000396446||missense_variant|2415T>A|D805E	KIAA1217	D805E
10	24822118	MU65270281	T	A	.	.	2	15285	0.0001308472	KIAA1217|ENSG00000120549|+|KIAA1217-202|ENST00000430453||downstream_gene_variant||	KIAA1217	NA
10	24822118	MU65270281	T	A	.	.	2	15285	0.0001308472	KIAA1217|ENSG00000120549|+|KIAA1217-203|ENST00000458595||missense_variant|3261T>A|D1087E	KIAA1217	D1087E
10	25231316	MU2994845	T	A	.	.	2	15285	0.0001308472	PRTFDC1|ENSG00000099256|1|PRTFDC1-001|ENST00000320152||missense_variant|98A>T|Q33L	PRTFDC1	Q33L
10	25231316	MU2994845	T	A	.	.	2	15285	0.0001308472	PRTFDC1|ENSG00000099256|1|PRTFDC1-002|ENST00000376376||missense_variant|98A>T|Q33L	PRTFDC1	Q33L
10	25231316	MU2994845	T	A	.	.	2	15285	0.0001308472	PRTFDC1|ENSG00000099256|1|PRTFDC1-003|ENST00000376378||missense_variant|98A>T|Q33L	PRTFDC1	Q33L
10	25312549	MU83273842	G	T	.	.	2	15285	0.0001308472	THNSL1|ENSG00000185875|+|THNSL1-001|ENST00000376356||missense_variant|397G>T|G133W	THNSL1	G133W
10	25312549	MU83273842	G	T	.	.	2	15285	0.0001308472	THNSL1|ENSG00000185875|+|THNSL1-002|ENST00000524413||missense_variant|397G>T|G133W	THNSL1	G133W
10	25313208	MU1985155	T	G	.	.	2	15285	0.0001308472	THNSL1|ENSG00000185875|+|THNSL1-001|ENST00000376356||missense_variant|1056T>G|D352E	THNSL1	D352E
10	25313208	MU1985155	T	G	.	.	2	15285	0.0001308472	THNSL1|ENSG00000185875|+|THNSL1-002|ENST00000524413||missense_variant|1056T>G|D352E	THNSL1	D352E
10	25313489	MU1964714	G	T	.	.	2	15285	0.0001308472	THNSL1|ENSG00000185875|+|THNSL1-001|ENST00000376356||missense_variant|1337G>T|R446I	THNSL1	R446I
10	25313489	MU1964714	G	T	.	.	2	15285	0.0001308472	THNSL1|ENSG00000185875|+|THNSL1-002|ENST00000524413||missense_variant|1337G>T|R446I	THNSL1	R446I
10	25313608	MU83273849	G	T	.	.	2	15285	0.0001308472	THNSL1|ENSG00000185875|+|THNSL1-001|ENST00000376356||missense_variant|1456G>T|A486S	THNSL1	A486S
10	25313608	MU83273849	G	T	.	.	2	15285	0.0001308472	THNSL1|ENSG00000185875|+|THNSL1-002|ENST00000524413||missense_variant|1456G>T|A486S	THNSL1	A486S
10	25313729	MU85676732	C	T	.	.	2	15285	0.0001308472	THNSL1|ENSG00000185875|+|THNSL1-001|ENST00000376356||missense_variant|1577C>T|P526L	THNSL1	P526L
10	25313729	MU85676732	C	T	.	.	2	15285	0.0001308472	THNSL1|ENSG00000185875|+|THNSL1-002|ENST00000524413||missense_variant|1577C>T|P526L	THNSL1	P526L
10	25313734	MU4533944	C	T	.	.	2	15285	0.0001308472	THNSL1|ENSG00000185875|+|THNSL1-001|ENST00000376356||stop_gained|1582C>T|R528*	THNSL1	R528*
10	25313734	MU4533944	C	T	.	.	2	15285	0.0001308472	THNSL1|ENSG00000185875|+|THNSL1-002|ENST00000524413||stop_gained|1582C>T|R528*	THNSL1	R528*
10	25313735	MU1900590	G	A	.	.	4	15285	0.0002616945	THNSL1|ENSG00000185875|+|THNSL1-001|ENST00000376356||missense_variant|1583G>A|R528Q	THNSL1	R528Q
10	25313735	MU1900590	G	A	.	.	4	15285	0.0002616945	THNSL1|ENSG00000185875|+|THNSL1-002|ENST00000524413||missense_variant|1583G>A|R528Q	THNSL1	R528Q
10	25313930	MU1973738	G	A	.	.	2	15285	0.0001308472	THNSL1|ENSG00000185875|+|THNSL1-001|ENST00000376356||missense_variant|1778G>A|R593Q	THNSL1	R593Q
10	25313930	MU1973738	G	A	.	.	2	15285	0.0001308472	THNSL1|ENSG00000185875|+|THNSL1-002|ENST00000524413||missense_variant|1778G>A|R593Q	THNSL1	R593Q
10	25314047	MU823355	A	G	.	.	2	15285	0.0001308472	THNSL1|ENSG00000185875|+|THNSL1-001|ENST00000376356||missense_variant|1895A>G|Y632C	THNSL1	Y632C
10	25314047	MU823355	A	G	.	.	2	15285	0.0001308472	THNSL1|ENSG00000185875|+|THNSL1-002|ENST00000524413||missense_variant|1895A>G|Y632C	THNSL1	Y632C
10	25314263	MU63257153	T	A	.	.	2	15285	0.0001308472	THNSL1|ENSG00000185875|+|THNSL1-001|ENST00000376356||missense_variant|2111T>A|L704Q	THNSL1	L704Q
10	25314263	MU63257153	T	A	.	.	2	15285	0.0001308472	THNSL1|ENSG00000185875|+|THNSL1-002|ENST00000524413||missense_variant|2111T>A|L704Q	THNSL1	L704Q
10	25701188	MU128185	C	T	.	.	3	15285	0.0001962709	GPR158|ENSG00000151025|+|GPR158-001|ENST00000376351||missense_variant|1121C>T|P374L	GPR158	P374L
10	25701229	MU4491047	G	A	.	.	2	15285	0.0001308472	GPR158|ENSG00000151025|+|GPR158-001|ENST00000376351||missense_variant|1162G>A|E388K	GPR158	E388K
10	25701295	MU116689	G	A	.	.	2	15285	0.0001308472	GPR158|ENSG00000151025|+|GPR158-001|ENST00000376351||missense_variant|1228G>A|V410I	GPR158	V410I
10	25701341	MU81877143	C	G	.	.	7	15285	0.0004579653	GPR158|ENSG00000151025|+|GPR158-001|ENST00000376351||missense_variant|1274C>G|A425G	GPR158	A425G
10	25701392	MU127369	G	A	.	.	2	15285	0.0001308472	GPR158|ENSG00000151025|+|GPR158-001|ENST00000376351||missense_variant|1325G>A|R442H	GPR158	R442H
10	25839938	MU4412515	C	T	.	.	2	15285	0.0001308472	GPR158|ENSG00000151025|+|GPR158-001|ENST00000376351||missense_variant|1438C>T|R480C	GPR158	R480C
10	25839947	MU4519007	C	T	.	.	2	15285	0.0001308472	GPR158|ENSG00000151025|+|GPR158-001|ENST00000376351||missense_variant|1447C>T|L483F	GPR158	L483F
10	25839963	MU1849629	G	A	.	.	2	15285	0.0001308472	GPR158|ENSG00000151025|+|GPR158-001|ENST00000376351||missense_variant|1463G>A|R488H	GPR158	R488H
10	25861600	MU4604242	C	T	.	.	2	15285	0.0001308472	GPR158|ENSG00000151025|+|GPR158-001|ENST00000376351||stop_gained|1537C>T|R513*	GPR158	R513*
10	25861601	MU4842130	G	A	.	.	2	15285	0.0001308472	GPR158|ENSG00000151025|+|GPR158-001|ENST00000376351||missense_variant|1538G>A|R513Q	GPR158	R513Q
10	25861612	MU28500926	C	T	.	.	2	15285	0.0001308472	GPR158|ENSG00000151025|+|GPR158-001|ENST00000376351||stop_gained|1549C>T|R517*	GPR158	R517*
10	25861613	MU1931753	G	A	.	.	3	15285	0.0001962709	GPR158|ENSG00000151025|+|GPR158-001|ENST00000376351||missense_variant|1550G>A|R517Q	GPR158	R517Q
10	25861687	MU91810222	A	C	.	.	2	15285	0.0001308472	GPR158|ENSG00000151025|+|GPR158-001|ENST00000376351||missense_variant|1624A>C|I542L	GPR158	I542L
10	25861728	MU1797245	G	T	.	.	2	15285	0.0001308472	GPR158|ENSG00000151025|+|GPR158-001|ENST00000376351||missense_variant|1665G>T|Q555H	GPR158	Q555H
10	25861759	MU1685609	G	A	.	.	3	15285	0.0001962709	GPR158|ENSG00000151025|+|GPR158-001|ENST00000376351||missense_variant|1696G>A|D566N	GPR158	D566N
10	25877944	MU1888177	T	G	.	.	4	15285	0.0002616945	GPR158|ENSG00000151025|+|GPR158-001|ENST00000376351||missense_variant|1762T>G|L588V	GPR158	L588V
10	26241088	MU4490954	C	T	.	.	4	15285	0.0002616945	MYO3A|ENSG00000095777|+|MYO3A-001|ENST00000265944||missense_variant|49C>T|P17S	MYO3A	P17S
10	26241088	MU4490954	C	T	.	.	4	15285	0.0002616945	MYO3A|ENSG00000095777|+|MYO3A-004|ENST00000376301||missense_variant|49C>T|P17S	MYO3A	P17S
10	26241088	MU4490954	C	T	.	.	4	15285	0.0002616945	MYO3A|ENSG00000095777|+|MYO3A-003|ENST00000376302||missense_variant|49C>T|P17S	MYO3A	P17S
10	26241088	MU4490954	C	T	.	.	4	15285	0.0002616945	MYO3A|ENSG00000095777|+|MYO3A-201|ENST00000543632||missense_variant|49C>T|P17S	MYO3A	P17S
10	26241128	MU4433439	G	A	.	.	2	15285	0.0001308472	MYO3A|ENSG00000095777|+|MYO3A-001|ENST00000265944||missense_variant|89G>A|G30E	MYO3A	G30E
10	26241128	MU4433439	G	A	.	.	2	15285	0.0001308472	MYO3A|ENSG00000095777|+|MYO3A-004|ENST00000376301||missense_variant|89G>A|G30E	MYO3A	G30E
10	26241128	MU4433439	G	A	.	.	2	15285	0.0001308472	MYO3A|ENSG00000095777|+|MYO3A-003|ENST00000376302||missense_variant|89G>A|G30E	MYO3A	G30E
10	26241128	MU4433439	G	A	.	.	2	15285	0.0001308472	MYO3A|ENSG00000095777|+|MYO3A-201|ENST00000543632||missense_variant|89G>A|G30E	MYO3A	G30E
10	26243812	MU4871421	G	A	.	.	2	15285	0.0001308472	MYO3A|ENSG00000095777|+|MYO3A-001|ENST00000265944||missense_variant|178G>A|E60K	MYO3A	E60K
10	26243812	MU4871421	G	A	.	.	2	15285	0.0001308472	MYO3A|ENSG00000095777|+|MYO3A-004|ENST00000376301||missense_variant|178G>A|E60K	MYO3A	E60K
10	26243812	MU4871421	G	A	.	.	2	15285	0.0001308472	MYO3A|ENSG00000095777|+|MYO3A-003|ENST00000376302||missense_variant|178G>A|E60K	MYO3A	E60K
10	26243812	MU4871421	G	A	.	.	2	15285	0.0001308472	MYO3A|ENSG00000095777|+|MYO3A-201|ENST00000543632||missense_variant|178G>A|E60K	MYO3A	E60K
10	26243860	MU4385666	C	A	.	.	2	15285	0.0001308472	MYO3A|ENSG00000095777|+|MYO3A-001|ENST00000265944||missense_variant|226C>A|P76T	MYO3A	P76T
10	26243860	MU4385666	C	A	.	.	2	15285	0.0001308472	MYO3A|ENSG00000095777|+|MYO3A-004|ENST00000376301||missense_variant|226C>A|P76T	MYO3A	P76T
10	26243860	MU4385666	C	A	.	.	2	15285	0.0001308472	MYO3A|ENSG00000095777|+|MYO3A-003|ENST00000376302||missense_variant|226C>A|P76T	MYO3A	P76T
10	26243860	MU4385666	C	A	.	.	2	15285	0.0001308472	MYO3A|ENSG00000095777|+|MYO3A-201|ENST00000543632||missense_variant|226C>A|P76T	MYO3A	P76T
10	26305782	MU67607379	G	A	.	.	2	15285	0.0001308472	MYO3A|ENSG00000095777|+|MYO3A-001|ENST00000265944||missense_variant|542G>A|R181H	MYO3A	R181H
10	26305782	MU67607379	G	A	.	.	2	15285	0.0001308472	MYO3A|ENSG00000095777|+|MYO3A-004|ENST00000376301||missense_variant|542G>A|R181H	MYO3A	R181H
10	26305782	MU67607379	G	A	.	.	2	15285	0.0001308472	MYO3A|ENSG00000095777|+|MYO3A-003|ENST00000376302||missense_variant|542G>A|R181H	MYO3A	R181H
10	26305782	MU67607379	G	A	.	.	2	15285	0.0001308472	MYO3A|ENSG00000095777|+|MYO3A-201|ENST00000543632||missense_variant|542G>A|R181H	MYO3A	R181H
10	26310471	MU83664209	G	A	.	.	2	15285	0.0001308472	MYO3A|ENSG00000095777|+|MYO3A-001|ENST00000265944||missense_variant|625G>A|A209T	MYO3A	A209T
10	26310471	MU83664209	G	A	.	.	2	15285	0.0001308472	MYO3A|ENSG00000095777|+|MYO3A-004|ENST00000376301||downstream_gene_variant||	MYO3A	NA
10	26310471	MU83664209	G	A	.	.	2	15285	0.0001308472	MYO3A|ENSG00000095777|+|MYO3A-003|ENST00000376302||missense_variant|625G>A|A209T	MYO3A	A209T
10	26310471	MU83664209	G	A	.	.	2	15285	0.0001308472	MYO3A|ENSG00000095777|+|MYO3A-201|ENST00000543632||missense_variant|625G>A|A209T	MYO3A	A209T
10	26310490	MU1935417	C	T	.	.	2	15285	0.0001308472	MYO3A|ENSG00000095777|+|MYO3A-001|ENST00000265944||missense_variant|644C>T|S215F	MYO3A	S215F
10	26310490	MU1935417	C	T	.	.	2	15285	0.0001308472	MYO3A|ENSG00000095777|+|MYO3A-004|ENST00000376301||downstream_gene_variant||	MYO3A	NA
10	26310490	MU1935417	C	T	.	.	2	15285	0.0001308472	MYO3A|ENSG00000095777|+|MYO3A-003|ENST00000376302||missense_variant|644C>T|S215F	MYO3A	S215F
10	26310490	MU1935417	C	T	.	.	2	15285	0.0001308472	MYO3A|ENSG00000095777|+|MYO3A-201|ENST00000543632||missense_variant|644C>T|S215F	MYO3A	S215F
10	26355906	MU58489	G	A	.	.	7	15285	0.0004579653	MYO3A|ENSG00000095777|+|MYO3A-001|ENST00000265944||missense_variant|956G>A|R319H	MYO3A	R319H
10	26355906	MU58489	G	A	.	.	7	15285	0.0004579653	MYO3A|ENSG00000095777|+|MYO3A-201|ENST00000543632||missense_variant|956G>A|R319H	MYO3A	R319H
10	26355942	MU84260	G	A	.	.	2	15285	0.0001308472	MYO3A|ENSG00000095777|+|MYO3A-001|ENST00000265944||missense_variant|992G>A|R331Q	MYO3A	R331Q
10	26355942	MU84260	G	A	.	.	2	15285	0.0001308472	MYO3A|ENSG00000095777|+|MYO3A-201|ENST00000543632||missense_variant|992G>A|R331Q	MYO3A	R331Q
10	26355992	MU659156	A	G	.	.	6	15285	0.0003925417	MYO3A|ENSG00000095777|+|MYO3A-001|ENST00000265944||missense_variant|1042A>G|I348V	MYO3A	I348V
10	26355992	MU659156	A	G	.	.	6	15285	0.0003925417	MYO3A|ENSG00000095777|+|MYO3A-201|ENST00000543632||missense_variant|1042A>G|I348V	MYO3A	I348V
10	26357748	MU11637940	G	A	.	.	7	15285	0.0004579653	MYO3A|ENSG00000095777|+|MYO3A-001|ENST00000265944||missense_variant|1105G>A|V369I	MYO3A	V369I
10	26357748	MU11637940	G	A	.	.	7	15285	0.0004579653	MYO3A|ENSG00000095777|+|MYO3A-201|ENST00000543632||missense_variant|1105G>A|V369I	MYO3A	V369I
10	26377199	MU90770263	C	T	.	.	2	15285	0.0001308472	MYO3A|ENSG00000095777|+|MYO3A-001|ENST00000265944||missense_variant|1427C>T|A476V	MYO3A	A476V
10	26377199	MU90770263	C	T	.	.	2	15285	0.0001308472	MYO3A|ENSG00000095777|+|MYO3A-201|ENST00000543632||missense_variant|1427C>T|A476V	MYO3A	A476V
10	26377316	MU4674649	G	T	.	.	2	15285	0.0001308472	MYO3A|ENSG00000095777|+|MYO3A-001|ENST00000265944||missense_variant|1544G>T|R515L	MYO3A	R515L
10	26377316	MU4674649	G	T	.	.	2	15285	0.0001308472	MYO3A|ENSG00000095777|+|MYO3A-201|ENST00000543632||missense_variant|1544G>T|R515L	MYO3A	R515L
10	26385321	MU613528	A	G	.	.	2	15285	0.0001308472	MYO3A|ENSG00000095777|+|MYO3A-001|ENST00000265944||missense_variant|1574A>G|N525S	MYO3A	N525S
10	26385321	MU613528	A	G	.	.	2	15285	0.0001308472	MYO3A|ENSG00000095777|+|MYO3A-201|ENST00000543632||missense_variant|1574A>G|N525S	MYO3A	N525S
10	26385322	MU4471036	T	A	.	.	2	15285	0.0001308472	MYO3A|ENSG00000095777|+|MYO3A-001|ENST00000265944||missense_variant|1575T>A|N525K	MYO3A	N525K
10	26385322	MU4471036	T	A	.	.	2	15285	0.0001308472	MYO3A|ENSG00000095777|+|MYO3A-201|ENST00000543632||missense_variant|1575T>A|N525K	MYO3A	N525K
10	26500832	MU4438986	C	T	.	.	2	15285	0.0001308472	GAD2|ENSG00000136750|+|GAD2-002|ENST00000259271||upstream_gene_variant||	GAD2	NA
10	26500832	MU4438986	C	T	.	.	2	15285	0.0001308472	MYO3A|ENSG00000095777|+|MYO3A-001|ENST00000265944||synonymous_variant|4791C>T|Y1597Y	MYO3A	Y1597Y
10	26500832	MU4438986	C	T	.	.	2	15285	0.0001308472	GAD2|ENSG00000136750|+|GAD2-001|ENST00000376261||upstream_gene_variant||	GAD2	NA
10	26500832	MU4438986	C	T	.	.	2	15285	0.0001308472	GAD2|ENSG00000136750|+|GAD2-003|ENST00000428517||upstream_gene_variant||	GAD2	NA
10	26500832	MU4438986	C	T	.	.	2	15285	0.0001308472	MYO3A|ENSG00000095777|+|MYO3A-201|ENST00000543632||stop_gained|1837C>T|R613*	MYO3A	R613*
10	26500926	MU66124437	C	T	.	.	3	15285	0.0001962709	GAD2|ENSG00000136750|+|GAD2-002|ENST00000259271||upstream_gene_variant||	GAD2	NA
10	26500926	MU66124437	C	T	.	.	3	15285	0.0001962709	MYO3A|ENSG00000095777|+|MYO3A-001|ENST00000265944||3_prime_UTR_variant||	MYO3A	NA
10	26500926	MU66124437	C	T	.	.	3	15285	0.0001962709	GAD2|ENSG00000136750|+|GAD2-001|ENST00000376261||upstream_gene_variant||	GAD2	NA
10	26500926	MU66124437	C	T	.	.	3	15285	0.0001962709	GAD2|ENSG00000136750|+|GAD2-003|ENST00000428517||upstream_gene_variant||	GAD2	NA
10	26500926	MU66124437	C	T	.	.	3	15285	0.0001962709	MYO3A|ENSG00000095777|+|MYO3A-201|ENST00000543632||missense_variant|1931C>T|A644V	MYO3A	A644V
10	26506539	MU4842890	C	T	.	.	2	15285	0.0001308472	GAD2|ENSG00000136750|+|GAD2-002|ENST00000259271||missense_variant|77C>T|A26V	GAD2	A26V
10	26506539	MU4842890	C	T	.	.	2	15285	0.0001308472	GAD2|ENSG00000136750|+|GAD2-004|ENST00000376248||upstream_gene_variant||	GAD2	NA
10	26506539	MU4842890	C	T	.	.	2	15285	0.0001308472	GAD2|ENSG00000136750|+|GAD2-001|ENST00000376261||missense_variant|77C>T|A26V	GAD2	A26V
10	26506539	MU4842890	C	T	.	.	2	15285	0.0001308472	GAD2|ENSG00000136750|+|GAD2-003|ENST00000428517||missense_variant|77C>T|A26V	GAD2	A26V
10	26506596	MU1296543	G	T	.	.	2	15285	0.0001308472	GAD2|ENSG00000136750|+|GAD2-002|ENST00000259271||missense_variant|134G>T|C45F	GAD2	C45F
10	26506596	MU1296543	G	T	.	.	2	15285	0.0001308472	GAD2|ENSG00000136750|+|GAD2-004|ENST00000376248||upstream_gene_variant||	GAD2	NA
10	26506596	MU1296543	G	T	.	.	2	15285	0.0001308472	GAD2|ENSG00000136750|+|GAD2-001|ENST00000376261||missense_variant|134G>T|C45F	GAD2	C45F
10	26506596	MU1296543	G	T	.	.	2	15285	0.0001308472	GAD2|ENSG00000136750|+|GAD2-003|ENST00000428517||missense_variant|134G>T|C45F	GAD2	C45F
10	26506903	MU82326750	C	T	.	.	3	15285	0.0001962709	GAD2|ENSG00000136750|+|GAD2-002|ENST00000259271||missense_variant|269C>T|A90V	GAD2	A90V
10	26506903	MU82326750	C	T	.	.	3	15285	0.0001962709	GAD2|ENSG00000136750|+|GAD2-004|ENST00000376248||upstream_gene_variant||	GAD2	NA
10	26506903	MU82326750	C	T	.	.	3	15285	0.0001962709	GAD2|ENSG00000136750|+|GAD2-001|ENST00000376261||missense_variant|269C>T|A90V	GAD2	A90V
10	26506903	MU82326750	C	T	.	.	3	15285	0.0001962709	GAD2|ENSG00000136750|+|GAD2-003|ENST00000428517||missense_variant|269C>T|A90V	GAD2	A90V
10	26507984	MU66944	C	T	.	.	2	15285	0.0001308472	GAD2|ENSG00000136750|+|GAD2-002|ENST00000259271||missense_variant|299C>T|A100V	GAD2	A100V
10	26507984	MU66944	C	T	.	.	2	15285	0.0001308472	GAD2|ENSG00000136750|+|GAD2-004|ENST00000376248||5_prime_UTR_variant||	GAD2	NA
10	26507984	MU66944	C	T	.	.	2	15285	0.0001308472	GAD2|ENSG00000136750|+|GAD2-001|ENST00000376261||missense_variant|299C>T|A100V	GAD2	A100V
10	26507984	MU66944	C	T	.	.	2	15285	0.0001308472	GAD2|ENSG00000136750|+|GAD2-003|ENST00000428517||missense_variant|299C>T|A100V	GAD2	A100V
10	26508241	MU48074735	C	T	.	.	2	15285	0.0001308472	GAD2|ENSG00000136750|+|GAD2-002|ENST00000259271||intron_variant||	GAD2	NA
10	26508241	MU48074735	C	T	.	.	2	15285	0.0001308472	GAD2|ENSG00000136750|+|GAD2-004|ENST00000376248||intron_variant||	GAD2	NA
10	26508241	MU48074735	C	T	.	.	2	15285	0.0001308472	GAD2|ENSG00000136750|+|GAD2-001|ENST00000376261||intron_variant||	GAD2	NA
10	26508241	MU48074735	C	T	.	.	2	15285	0.0001308472	GAD2|ENSG00000136750|+|GAD2-003|ENST00000428517||missense_variant|556C>T|R186C	GAD2	R186C
10	26518614	MU80760934	G	T	.	.	2	15285	0.0001308472	GAD2|ENSG00000136750|+|GAD2-002|ENST00000259271||missense_variant|748G>T|A250S	GAD2	A250S
10	26518614	MU80760934	G	T	.	.	2	15285	0.0001308472	GAD2|ENSG00000136750|+|GAD2-004|ENST00000376248||downstream_gene_variant||	GAD2	NA
10	26518614	MU80760934	G	T	.	.	2	15285	0.0001308472	GAD2|ENSG00000136750|+|GAD2-001|ENST00000376261||missense_variant|748G>T|A250S	GAD2	A250S
10	26558081	MU1307443	G	T	.	.	2	15285	0.0001308472	GAD2|ENSG00000136750|+|GAD2-002|ENST00000259271||missense_variant|954G>T|R318S	GAD2	R318S
10	26558081	MU1307443	G	T	.	.	2	15285	0.0001308472	GAD2|ENSG00000136750|+|GAD2-001|ENST00000376261||missense_variant|954G>T|R318S	GAD2	R318S
10	26562596	MU4390684	G	A	.	.	2	15285	0.0001308472	GAD2|ENSG00000136750|+|GAD2-002|ENST00000259271||missense_variant|1124G>A|R375Q	GAD2	R375Q
10	26562596	MU4390684	G	A	.	.	2	15285	0.0001308472	GAD2|ENSG00000136750|+|GAD2-001|ENST00000376261||missense_variant|1124G>A|R375Q	GAD2	R375Q
10	26569943	MU29574123	A	C	.	.	2	15285	0.0001308472	GAD2|ENSG00000136750|+|GAD2-002|ENST00000259271||missense_variant|1163A>C|N388T	GAD2	N388T
10	26569943	MU29574123	A	C	.	.	2	15285	0.0001308472	GAD2|ENSG00000136750|+|GAD2-001|ENST00000376261||missense_variant|1163A>C|N388T	GAD2	N388T
10	26569971	MU15441413	G	T	.	.	2	15285	0.0001308472	GAD2|ENSG00000136750|+|GAD2-002|ENST00000259271||missense_variant|1191G>T|M397I	GAD2	M397I
10	26569971	MU15441413	G	T	.	.	2	15285	0.0001308472	GAD2|ENSG00000136750|+|GAD2-001|ENST00000376261||missense_variant|1191G>T|M397I	GAD2	M397I
10	26575380	MU90584	G	A	.	.	2	15285	0.0001308472	GAD2|ENSG00000136750|+|GAD2-002|ENST00000259271||missense_variant|1343G>A|R448H	GAD2	R448H
10	26575380	MU90584	G	A	.	.	2	15285	0.0001308472	GAD2|ENSG00000136750|+|GAD2-001|ENST00000376261||missense_variant|1343G>A|R448H	GAD2	R448H
10	26581465	MU1888137	A	C	.	.	2	15285	0.0001308472	GAD2|ENSG00000136750|+|GAD2-002|ENST00000259271||missense_variant|1458A>C|K486N	GAD2	K486N
10	26581465	MU1888137	A	C	.	.	2	15285	0.0001308472	GAD2|ENSG00000136750|+|GAD2-001|ENST00000376261||missense_variant|1458A>C|K486N	GAD2	K486N
10	26581482	MU11143269	A	T	.	.	2	15285	0.0001308472	GAD2|ENSG00000136750|+|GAD2-002|ENST00000259271||missense_variant|1475A>T|E492V	GAD2	E492V
10	26581482	MU11143269	A	T	.	.	2	15285	0.0001308472	GAD2|ENSG00000136750|+|GAD2-001|ENST00000376261||missense_variant|1475A>T|E492V	GAD2	E492V
10	26589885	MU4424255	T	A	.	.	2	15285	0.0001308472	GAD2|ENSG00000136750|+|GAD2-002|ENST00000259271||missense_variant|1753T>A|L585I	GAD2	L585I
10	26589885	MU4424255	T	A	.	.	2	15285	0.0001308472	GAD2|ENSG00000136750|+|GAD2-001|ENST00000376261||missense_variant|1753T>A|L585I	GAD2	L585I
10	26785257	MU11143275	C	T	.	.	2	15285	0.0001308472	APBB1IP|ENSG00000077420|+|APBB1IP-001|ENST00000356785||missense_variant|97C>T|P33S	APBB1IP	P33S
10	26785257	MU11143275	C	T	.	.	2	15285	0.0001308472	APBB1IP|ENSG00000077420|+|APBB1IP-003|ENST00000376236||missense_variant|97C>T|P33S	APBB1IP	P33S
10	26789824	MU1335072	G	T	.	.	2	15285	0.0001308472	APBB1IP|ENSG00000077420|+|APBB1IP-001|ENST00000356785||missense_variant|237G>T|E79D	APBB1IP	E79D
10	26789824	MU1335072	G	T	.	.	2	15285	0.0001308472	APBB1IP|ENSG00000077420|+|APBB1IP-003|ENST00000376236||missense_variant|237G>T|E79D	APBB1IP	E79D
10	26789913	MU1843412	C	A	.	.	2	15285	0.0001308472	APBB1IP|ENSG00000077420|+|APBB1IP-001|ENST00000356785||missense_variant|326C>A|S109Y	APBB1IP	S109Y
10	26789913	MU1843412	C	A	.	.	2	15285	0.0001308472	APBB1IP|ENSG00000077420|+|APBB1IP-003|ENST00000376236||missense_variant|326C>A|S109Y	APBB1IP	S109Y
10	26792132	MU4390552	G	A	.	.	2	15285	0.0001308472	APBB1IP|ENSG00000077420|+|APBB1IP-001|ENST00000356785||downstream_gene_variant||	APBB1IP	NA
10	26792132	MU4390552	G	A	.	.	2	15285	0.0001308472	APBB1IP|ENSG00000077420|+|APBB1IP-003|ENST00000376236||missense_variant|460G>A|E154K	APBB1IP	E154K
10	26792174	MU4447803	G	A	.	.	2	15285	0.0001308472	APBB1IP|ENSG00000077420|+|APBB1IP-001|ENST00000356785||downstream_gene_variant||	APBB1IP	NA
10	26792174	MU4447803	G	A	.	.	2	15285	0.0001308472	APBB1IP|ENSG00000077420|+|APBB1IP-003|ENST00000376236||missense_variant|502G>A|E168K	APBB1IP	E168K
10	26802530	MU11143281	G	T	.	.	2	15285	0.0001308472	RNA5SP307|ENSG00000199733|+|RNA5SP307-201|ENST00000362863||downstream_gene_variant||	RNA5SP307	NA
10	26802530	MU11143281	G	T	.	.	2	15285	0.0001308472	APBB1IP|ENSG00000077420|+|APBB1IP-003|ENST00000376236||stop_gained|754G>T|E252*	APBB1IP	E252*
10	26802584	MU29261847	C	T	.	.	2	15285	0.0001308472	RNA5SP307|ENSG00000199733|+|RNA5SP307-201|ENST00000362863||downstream_gene_variant||	RNA5SP307	NA
10	26802584	MU29261847	C	T	.	.	2	15285	0.0001308472	APBB1IP|ENSG00000077420|+|APBB1IP-003|ENST00000376236||missense_variant|808C>T|P270S	APBB1IP	P270S
10	26822390	MU39945580	G	A	.	.	2	15285	0.0001308472	APBB1IP|ENSG00000077420|+|APBB1IP-003|ENST00000376236||missense_variant|836G>A|G279E	APBB1IP	G279E
10	26822398	MU4538813	G	A	.	.	2	15285	0.0001308472	APBB1IP|ENSG00000077420|+|APBB1IP-003|ENST00000376236||missense_variant|844G>A|E282K	APBB1IP	E282K
10	26822407	MU4471050	G	A	.	.	3	15285	0.0001962709	APBB1IP|ENSG00000077420|+|APBB1IP-003|ENST00000376236||missense_variant|853G>A|E285K	APBB1IP	E285K
10	26822418	MU1900504	G	T	.	.	2	15285	0.0001308472	APBB1IP|ENSG00000077420|+|APBB1IP-003|ENST00000376236||missense_variant|864G>T|E288D	APBB1IP	E288D
10	26825083	MU4376649	G	A	.	.	2	15285	0.0001308472	APBB1IP|ENSG00000077420|+|APBB1IP-003|ENST00000376236||stop_gained|981G>A|W327*	APBB1IP	W327*
10	26825136	MU673417	G	A	.	.	4	15285	0.0002616945	APBB1IP|ENSG00000077420|+|APBB1IP-003|ENST00000376236||missense_variant|1034G>A|G345E	APBB1IP	G345E
10	26830559	MU4843146	T	C	.	.	2	15285	0.0001308472	APBB1IP|ENSG00000077420|+|APBB1IP-003|ENST00000376236||missense_variant|1093T>C|Y365H	APBB1IP	Y365H
10	26830582	MU1303705	G	A	.	.	2	15285	0.0001308472	APBB1IP|ENSG00000077420|+|APBB1IP-003|ENST00000376236||missense_variant|1116G>A|M372I	APBB1IP	M372I
10	27040543	MU151921	C	A	.	.	5	15285	0.0003271181	ABI1|ENSG00000136754|1|ABI1-201|ENST00000346832||missense_variant|1299G>T|K433N	ABI1	K433N
10	27040543	MU151921	C	A	.	.	5	15285	0.0003271181	ABI1|ENSG00000136754|1|ABI1-202|ENST00000355394||missense_variant|1338G>T|K446N	ABI1	K446N
10	27040543	MU151921	C	A	.	.	5	15285	0.0003271181	ABI1|ENSG00000136754|1|ABI1-007|ENST00000359188||missense_variant|1251G>T|K417N	ABI1	K417N
10	27040543	MU151921	C	A	.	.	5	15285	0.0003271181	ABI1|ENSG00000136754|1|ABI1-203|ENST00000376134||missense_variant|1257G>T|K419N	ABI1	K419N
10	27040543	MU151921	C	A	.	.	5	15285	0.0003271181	ABI1|ENSG00000136754|1|ABI1-204|ENST00000376137||missense_variant|1080G>T|K360N	ABI1	K360N
10	27040543	MU151921	C	A	.	.	5	15285	0.0003271181	ABI1|ENSG00000136754|1|ABI1-001|ENST00000376138||missense_variant|1167G>T|K389N	ABI1	K389N
10	27040543	MU151921	C	A	.	.	5	15285	0.0003271181	ABI1|ENSG00000136754|1|ABI1-009|ENST00000376139||missense_variant|1239G>T|K413N	ABI1	K413N
10	27040543	MU151921	C	A	.	.	5	15285	0.0003271181	ABI1|ENSG00000136754|1|ABI1-006|ENST00000376140||missense_variant|1254G>T|K418N	ABI1	K418N
10	27040543	MU151921	C	A	.	.	5	15285	0.0003271181	ABI1|ENSG00000136754|1|ABI1-005|ENST00000376142||missense_variant|1335G>T|K445N	ABI1	K445N
10	27040543	MU151921	C	A	.	.	5	15285	0.0003271181	ABI1|ENSG00000136754|1|ABI1-004|ENST00000376160||missense_variant|1236G>T|K412N	ABI1	K412N
10	27040543	MU151921	C	A	.	.	5	15285	0.0003271181	ABI1|ENSG00000136754|1|ABI1-003|ENST00000376166||missense_variant|1149G>T|K383N	ABI1	K383N
10	27040543	MU151921	C	A	.	.	5	15285	0.0003271181	ABI1|ENSG00000136754|1|ABI1-002|ENST00000376170||missense_variant|1164G>T|K388N	ABI1	K388N
10	27040543	MU151921	C	A	.	.	5	15285	0.0003271181	PDSS1|ENSG00000148459|+|PDSS1-201|ENST00000376203||downstream_gene_variant||	PDSS1	NA
10	27040543	MU151921	C	A	.	.	5	15285	0.0003271181	PDSS1|ENSG00000148459|+|PDSS1-001|ENST00000376215||downstream_gene_variant||	PDSS1	NA
10	27040543	MU151921	C	A	.	.	5	15285	0.0003271181	PDSS1|ENSG00000148459|+|PDSS1-003|ENST00000470978||downstream_gene_variant||	PDSS1	NA
10	27040543	MU151921	C	A	.	.	5	15285	0.0003271181	ABI1|ENSG00000136754|1|ABI1-205|ENST00000490841||missense_variant|798G>T|K266N	ABI1	K266N
10	27040543	MU151921	C	A	.	.	5	15285	0.0003271181	ABI1|ENSG00000136754|1|ABI1-206|ENST00000536334||missense_variant|993G>T|K331N	ABI1	K331N
10	27057814	MU81813868	G	T	.	.	2	15285	0.0001308472	ABI1|ENSG00000136754|1|ABI1-201|ENST00000346832||missense_variant|737C>A|T246K	ABI1	T246K
10	27057814	MU81813868	G	T	.	.	2	15285	0.0001308472	ABI1|ENSG00000136754|1|ABI1-202|ENST00000355394||missense_variant|689C>A|T230K	ABI1	T230K
10	27057814	MU81813868	G	T	.	.	2	15285	0.0001308472	ABI1|ENSG00000136754|1|ABI1-007|ENST00000359188||missense_variant|686C>A|T229K	ABI1	T229K
10	27057814	MU81813868	G	T	.	.	2	15285	0.0001308472	ABI1|ENSG00000136754|1|ABI1-203|ENST00000376134||missense_variant|689C>A|T230K	ABI1	T230K
10	27057814	MU81813868	G	T	.	.	2	15285	0.0001308472	ABI1|ENSG00000136754|1|ABI1-204|ENST00000376137||missense_variant|689C>A|T230K	ABI1	T230K
10	27057814	MU81813868	G	T	.	.	2	15285	0.0001308472	ABI1|ENSG00000136754|1|ABI1-001|ENST00000376138||missense_variant|686C>A|T229K	ABI1	T229K
10	27057814	MU81813868	G	T	.	.	2	15285	0.0001308472	ABI1|ENSG00000136754|1|ABI1-009|ENST00000376139||missense_variant|671C>A|T224K	ABI1	T224K
10	27057814	MU81813868	G	T	.	.	2	15285	0.0001308472	ABI1|ENSG00000136754|1|ABI1-006|ENST00000376140||missense_variant|686C>A|T229K	ABI1	T229K
10	27057814	MU81813868	G	T	.	.	2	15285	0.0001308472	ABI1|ENSG00000136754|1|ABI1-005|ENST00000376142||missense_variant|686C>A|T229K	ABI1	T229K
10	27057814	MU81813868	G	T	.	.	2	15285	0.0001308472	ABI1|ENSG00000136754|1|ABI1-004|ENST00000376160||missense_variant|671C>A|T224K	ABI1	T224K
10	27057814	MU81813868	G	T	.	.	2	15285	0.0001308472	ABI1|ENSG00000136754|1|ABI1-003|ENST00000376166||missense_variant|671C>A|T224K	ABI1	T224K
10	27057814	MU81813868	G	T	.	.	2	15285	0.0001308472	ABI1|ENSG00000136754|1|ABI1-002|ENST00000376170||missense_variant|686C>A|T229K	ABI1	T229K
10	27057814	MU81813868	G	T	.	.	2	15285	0.0001308472	ABI1|ENSG00000136754|1|ABI1-205|ENST00000490841||missense_variant|494C>A|T165K	ABI1	T165K
10	27057814	MU81813868	G	T	.	.	2	15285	0.0001308472	ABI1|ENSG00000136754|1|ABI1-206|ENST00000536334||missense_variant|689C>A|T230K	ABI1	T230K
10	27057911	MU54806027	G	A	.	.	2	15285	0.0001308472	ABI1|ENSG00000136754|1|ABI1-201|ENST00000346832||missense_variant|640C>T|P214S	ABI1	P214S
10	27057911	MU54806027	G	A	.	.	2	15285	0.0001308472	ABI1|ENSG00000136754|1|ABI1-202|ENST00000355394||missense_variant|592C>T|P198S	ABI1	P198S
10	27057911	MU54806027	G	A	.	.	2	15285	0.0001308472	ABI1|ENSG00000136754|1|ABI1-007|ENST00000359188||missense_variant|589C>T|P197S	ABI1	P197S
10	27057911	MU54806027	G	A	.	.	2	15285	0.0001308472	ABI1|ENSG00000136754|1|ABI1-203|ENST00000376134||missense_variant|592C>T|P198S	ABI1	P198S
10	27057911	MU54806027	G	A	.	.	2	15285	0.0001308472	ABI1|ENSG00000136754|1|ABI1-204|ENST00000376137||missense_variant|592C>T|P198S	ABI1	P198S
10	27057911	MU54806027	G	A	.	.	2	15285	0.0001308472	ABI1|ENSG00000136754|1|ABI1-001|ENST00000376138||missense_variant|589C>T|P197S	ABI1	P197S
10	27057911	MU54806027	G	A	.	.	2	15285	0.0001308472	ABI1|ENSG00000136754|1|ABI1-009|ENST00000376139||missense_variant|574C>T|P192S	ABI1	P192S
10	27057911	MU54806027	G	A	.	.	2	15285	0.0001308472	ABI1|ENSG00000136754|1|ABI1-006|ENST00000376140||missense_variant|589C>T|P197S	ABI1	P197S
10	27057911	MU54806027	G	A	.	.	2	15285	0.0001308472	ABI1|ENSG00000136754|1|ABI1-005|ENST00000376142||missense_variant|589C>T|P197S	ABI1	P197S
10	27057911	MU54806027	G	A	.	.	2	15285	0.0001308472	ABI1|ENSG00000136754|1|ABI1-004|ENST00000376160||missense_variant|574C>T|P192S	ABI1	P192S
10	27057911	MU54806027	G	A	.	.	2	15285	0.0001308472	ABI1|ENSG00000136754|1|ABI1-003|ENST00000376166||missense_variant|574C>T|P192S	ABI1	P192S
10	27057911	MU54806027	G	A	.	.	2	15285	0.0001308472	ABI1|ENSG00000136754|1|ABI1-002|ENST00000376170||missense_variant|589C>T|P197S	ABI1	P197S
10	27057911	MU54806027	G	A	.	.	2	15285	0.0001308472	ABI1|ENSG00000136754|1|ABI1-205|ENST00000490841||missense_variant|397C>T|P133S	ABI1	P133S
10	27057911	MU54806027	G	A	.	.	2	15285	0.0001308472	ABI1|ENSG00000136754|1|ABI1-206|ENST00000536334||missense_variant|592C>T|P198S	ABI1	P198S
10	27066139	MU4843289	C	T	.	.	2	15285	0.0001308472	ABI1|ENSG00000136754|1|ABI1-201|ENST00000346832||missense_variant|368G>A|R123Q	ABI1	R123Q
10	27066139	MU4843289	C	T	.	.	2	15285	0.0001308472	ABI1|ENSG00000136754|1|ABI1-202|ENST00000355394||missense_variant|317G>A|R106Q	ABI1	R106Q
10	27066139	MU4843289	C	T	.	.	2	15285	0.0001308472	ABI1|ENSG00000136754|1|ABI1-007|ENST00000359188||missense_variant|317G>A|R106Q	ABI1	R106Q
10	27066139	MU4843289	C	T	.	.	2	15285	0.0001308472	ABI1|ENSG00000136754|1|ABI1-203|ENST00000376134||missense_variant|317G>A|R106Q	ABI1	R106Q
10	27066139	MU4843289	C	T	.	.	2	15285	0.0001308472	ABI1|ENSG00000136754|1|ABI1-204|ENST00000376137||missense_variant|317G>A|R106Q	ABI1	R106Q
10	27066139	MU4843289	C	T	.	.	2	15285	0.0001308472	ABI1|ENSG00000136754|1|ABI1-001|ENST00000376138||missense_variant|317G>A|R106Q	ABI1	R106Q
10	27066139	MU4843289	C	T	.	.	2	15285	0.0001308472	ABI1|ENSG00000136754|1|ABI1-009|ENST00000376139||missense_variant|317G>A|R106Q	ABI1	R106Q
10	27066139	MU4843289	C	T	.	.	2	15285	0.0001308472	ABI1|ENSG00000136754|1|ABI1-006|ENST00000376140||missense_variant|317G>A|R106Q	ABI1	R106Q
10	27066139	MU4843289	C	T	.	.	2	15285	0.0001308472	ABI1|ENSG00000136754|1|ABI1-005|ENST00000376142||missense_variant|317G>A|R106Q	ABI1	R106Q
10	27066139	MU4843289	C	T	.	.	2	15285	0.0001308472	ABI1|ENSG00000136754|1|ABI1-004|ENST00000376160||missense_variant|317G>A|R106Q	ABI1	R106Q
10	27066139	MU4843289	C	T	.	.	2	15285	0.0001308472	ABI1|ENSG00000136754|1|ABI1-003|ENST00000376166||missense_variant|317G>A|R106Q	ABI1	R106Q
10	27066139	MU4843289	C	T	.	.	2	15285	0.0001308472	ABI1|ENSG00000136754|1|ABI1-002|ENST00000376170||missense_variant|317G>A|R106Q	ABI1	R106Q
10	27066139	MU4843289	C	T	.	.	2	15285	0.0001308472	ABI1|ENSG00000136754|1|ABI1-008|ENST00000473481||exon_variant||	ABI1	NA
10	27066139	MU4843289	C	T	.	.	2	15285	0.0001308472	ABI1|ENSG00000136754|1|ABI1-205|ENST00000490841||intron_variant||	ABI1	NA
10	27066139	MU4843289	C	T	.	.	2	15285	0.0001308472	ABI1|ENSG00000136754|1|ABI1-206|ENST00000536334||missense_variant|317G>A|R106Q	ABI1	R106Q
10	27066140	MU4843301	G	A	.	.	2	15285	0.0001308472	ABI1|ENSG00000136754|1|ABI1-201|ENST00000346832||stop_gained|367C>T|R123*	ABI1	R123*
10	27066140	MU4843301	G	A	.	.	2	15285	0.0001308472	ABI1|ENSG00000136754|1|ABI1-202|ENST00000355394||stop_gained|316C>T|R106*	ABI1	R106*
10	27066140	MU4843301	G	A	.	.	2	15285	0.0001308472	ABI1|ENSG00000136754|1|ABI1-007|ENST00000359188||stop_gained|316C>T|R106*	ABI1	R106*
10	27066140	MU4843301	G	A	.	.	2	15285	0.0001308472	ABI1|ENSG00000136754|1|ABI1-203|ENST00000376134||stop_gained|316C>T|R106*	ABI1	R106*
10	27066140	MU4843301	G	A	.	.	2	15285	0.0001308472	ABI1|ENSG00000136754|1|ABI1-204|ENST00000376137||stop_gained|316C>T|R106*	ABI1	R106*
10	27066140	MU4843301	G	A	.	.	2	15285	0.0001308472	ABI1|ENSG00000136754|1|ABI1-001|ENST00000376138||stop_gained|316C>T|R106*	ABI1	R106*
10	27066140	MU4843301	G	A	.	.	2	15285	0.0001308472	ABI1|ENSG00000136754|1|ABI1-009|ENST00000376139||stop_gained|316C>T|R106*	ABI1	R106*
10	27066140	MU4843301	G	A	.	.	2	15285	0.0001308472	ABI1|ENSG00000136754|1|ABI1-006|ENST00000376140||stop_gained|316C>T|R106*	ABI1	R106*
10	27066140	MU4843301	G	A	.	.	2	15285	0.0001308472	ABI1|ENSG00000136754|1|ABI1-005|ENST00000376142||stop_gained|316C>T|R106*	ABI1	R106*
10	27066140	MU4843301	G	A	.	.	2	15285	0.0001308472	ABI1|ENSG00000136754|1|ABI1-004|ENST00000376160||stop_gained|316C>T|R106*	ABI1	R106*
10	27066140	MU4843301	G	A	.	.	2	15285	0.0001308472	ABI1|ENSG00000136754|1|ABI1-003|ENST00000376166||stop_gained|316C>T|R106*	ABI1	R106*
10	27066140	MU4843301	G	A	.	.	2	15285	0.0001308472	ABI1|ENSG00000136754|1|ABI1-002|ENST00000376170||stop_gained|316C>T|R106*	ABI1	R106*
10	27066140	MU4843301	G	A	.	.	2	15285	0.0001308472	ABI1|ENSG00000136754|1|ABI1-008|ENST00000473481||exon_variant||	ABI1	NA
10	27066140	MU4843301	G	A	.	.	2	15285	0.0001308472	ABI1|ENSG00000136754|1|ABI1-205|ENST00000490841||intron_variant||	ABI1	NA
10	27066140	MU4843301	G	A	.	.	2	15285	0.0001308472	ABI1|ENSG00000136754|1|ABI1-206|ENST00000536334||stop_gained|316C>T|R106*	ABI1	R106*
10	27303605	MU794304	A	T	.	.	9	15285	0.0005888126	ANKRD26|ENSG00000107890|1|ANKRD26-201|ENST00000376070||missense_variant|3213T>A|F1071L	ANKRD26	F1071L
10	27303605	MU794304	A	T	.	.	9	15285	0.0005888126	ANKRD26|ENSG00000107890|1|ANKRD26-001|ENST00000376087||missense_variant|4542T>A|F1514L	ANKRD26	F1514L
10	27303605	MU794304	A	T	.	.	9	15285	0.0005888126	ANKRD26|ENSG00000107890|1|ANKRD26-202|ENST00000436985||missense_variant|4590T>A|F1530L	ANKRD26	F1530L
10	27303605	MU794304	A	T	.	.	9	15285	0.0005888126	ANKRD26|ENSG00000107890|1|ANKRD26-003|ENST00000445828||missense_variant|3T>A|F1L	ANKRD26	F1L
10	27311516	MU41322238	C	A	.	.	2	15285	0.0001308472	ANKRD26|ENSG00000107890|1|ANKRD26-201|ENST00000376070||missense_variant|2857G>T|D953Y	ANKRD26	D953Y
10	27311516	MU41322238	C	A	.	.	2	15285	0.0001308472	ANKRD26|ENSG00000107890|1|ANKRD26-001|ENST00000376087||missense_variant|4186G>T|D1396Y	ANKRD26	D1396Y
10	27311516	MU41322238	C	A	.	.	2	15285	0.0001308472	ANKRD26|ENSG00000107890|1|ANKRD26-202|ENST00000436985||missense_variant|4234G>T|D1412Y	ANKRD26	D1412Y
10	27311528	MU64800860	G	C	.	.	2	15285	0.0001308472	ANKRD26|ENSG00000107890|1|ANKRD26-201|ENST00000376070||missense_variant|2845C>G|Q949E	ANKRD26	Q949E
10	27311528	MU64800860	G	C	.	.	2	15285	0.0001308472	ANKRD26|ENSG00000107890|1|ANKRD26-001|ENST00000376087||missense_variant|4174C>G|Q1392E	ANKRD26	Q1392E
10	27311528	MU64800860	G	C	.	.	2	15285	0.0001308472	ANKRD26|ENSG00000107890|1|ANKRD26-202|ENST00000436985||missense_variant|4222C>G|Q1408E	ANKRD26	Q1408E
10	27317840	MU794298	C	T	.	.	9	15285	0.0005888126	ANKRD26|ENSG00000107890|1|ANKRD26-201|ENST00000376070||missense_variant|2584G>A|V862I	ANKRD26	V862I
10	27317840	MU794298	C	T	.	.	9	15285	0.0005888126	ANKRD26|ENSG00000107890|1|ANKRD26-001|ENST00000376087||missense_variant|3913G>A|V1305I	ANKRD26	V1305I
10	27317840	MU794298	C	T	.	.	9	15285	0.0005888126	ANKRD26|ENSG00000107890|1|ANKRD26-202|ENST00000436985||missense_variant|3961G>A|V1321I	ANKRD26	V1321I
10	27389197	MU71687	T	C	.	.	8	15285	0.0005233889	ANKRD26|ENSG00000107890|1|ANKRD26-001|ENST00000376087||missense_variant|59A>G|Q20R	ANKRD26	Q20R
10	27389197	MU71687	T	C	.	.	8	15285	0.0005233889	ANKRD26|ENSG00000107890|1|ANKRD26-202|ENST00000436985||missense_variant|59A>G|Q20R	ANKRD26	Q20R
10	27400935	MU46427160	G	T	.	.	2	15285	0.0001308472	YME1L1|ENSG00000136758|1|YME1L1-005|ENST00000326799||missense_variant|2293C>A|L765I	YME1L1	L765I
10	27400935	MU46427160	G	T	.	.	2	15285	0.0001308472	YME1L1|ENSG00000136758|1|YME1L1-201|ENST00000375972||missense_variant|2023C>A|L675I	YME1L1	L675I
10	27400935	MU46427160	G	T	.	.	2	15285	0.0001308472	YME1L1|ENSG00000136758|1|YME1L1-004|ENST00000376016||missense_variant|2122C>A|L708I	YME1L1	L708I
[truncated: 314,618 more rows]
