# Supplementary material for: Extreme value theory as a framework for understanding mutation frequency distribution in cancer genomes
Source: PLoS One. 2021 Aug 23;16(8):e0243595. doi: 10.1371/journal.pone.0243595 (PMC8382180; doi:10.1371/journal.pone.0243595)
Supplement: S2 File — (GZ) [file pone.0243595.s006.gz › pone.0243595.s006]

#CHROM	POS	ID	REF	ALT	INFO	gene	aa	affected_tumors	tested_tumors	MFaT
10	93397	COSM288857	G	A	GENE=TUBB8;STRAND=-;CDS=c.935C>T;AA=p.T312M;CNT=3	TUBB8	p.T312M	3	24355	1.231780e-04
10	93425	COSM4594035	A	G	GENE=TUBB8;STRAND=-;SNP;CDS=c.907T>C;AA=p.C303R;CNT=2	TUBB8	p.C303R	2	24355	8.211866e-05
10	93472	COSM5998815	G	A	GENE=TUBB8;STRAND=-;CDS=c.860C>T;AA=p.A287V;CNT=3	TUBB8	p.A287V	3	24355	1.231780e-04
10	93505	COSM230179	C	T	GENE=TUBB8;STRAND=-;SNP;CDS=c.827G>A;AA=p.R276Q;CNT=7	TUBB8	p.R276Q	7	24355	2.874153e-04
10	93548	COSM1969360	G	A	GENE=TUBB8;STRAND=-;CDS=c.784C>T;AA=p.R262W;CNT=2	TUBB8	p.R262W	2	24355	8.211866e-05
10	93576	COSM3735392	C	A	GENE=TUBB8;STRAND=-;SNP;CDS=c.756G>T;AA=p.K252N;CNT=12	TUBB8	p.K252N	12	24355	4.927120e-04
10	93616	COSM6390914	C	T	GENE=TUBB8;STRAND=-;SNP;CDS=c.716G>A;AA=p.C239Y;CNT=3	TUBB8	p.C239Y	3	24355	1.231780e-04
10	93635	COSM1288781	T	C	GENE=TUBB8;STRAND=-;SNP;CDS=c.697A>G;AA=p.M233V;CNT=4	TUBB8	p.M233V	4	24355	1.642373e-04
10	93694	COSM1744668	T	C	GENE=TUBB8;STRAND=-;SNP;CDS=c.638A>G;AA=p.K213R;CNT=6	TUBB8	p.K213R	6	24355	2.463560e-04
10	93719	COSM286202	C	T	GENE=TUBB8;STRAND=-;CDS=c.613G>A;AA=p.E205K;CNT=2	TUBB8	p.E205K	2	24355	8.211866e-05
10	93778	COSM4592450	G	A	GENE=TUBB8;STRAND=-;SNP;CDS=c.554C>T;AA=p.A185V;CNT=7	TUBB8	p.A185V	7	24355	2.874153e-04
10	93994	COSM4592978	A	G	GENE=TUBB8;STRAND=-;SNP;CDS=c.338T>C;AA=p.M113T;CNT=5	TUBB8	p.M113T	5	24355	2.052967e-04
10	94006	COSM4144978	C	A	GENE=TUBB8;STRAND=-;SNP;CDS=c.326G>T;AA=p.G109V;CNT=7	TUBB8	p.G109V	7	24355	2.874153e-04
10	94018	COSM1127977	T	C	GENE=TUBB8;STRAND=-;SNP;CDS=c.314A>G;AA=p.H105R;CNT=18	TUBB8	p.H105R	18	24355	7.390680e-04
10	94025	COSM4592096	T	C	GENE=TUBB8;STRAND=-;SNP;CDS=c.307A>G;AA=p.K103E;CNT=4	TUBB8	p.K103E	4	24355	1.642373e-04
10	94593	COSM1506439	G	A	GENE=TUBB8;STRAND=-;SNP;CDS=c.239C>T;AA=p.P80L;CNT=2	TUBB8	p.P80L	2	24355	8.211866e-05
10	94621	COSM3441550	C	T	GENE=TUBB8;STRAND=-;CDS=c.211G>A;AA=p.G71S;CNT=2	TUBB8	p.G71S	2	24355	8.211866e-05
10	94756	COSM6243579	T	G	GENE=TUBB8;STRAND=-;CDS=c.154A>C;AA=p.N52H;CNT=2	TUBB8	p.N52H	2	24355	8.211866e-05
10	255935	COSM4742947	G	T	GENE=ZMYND11;STRAND=+;CDS=c.103G>T;AA=p.G35C;CNT=2	ZMYND11	p.G35C	2	24355	8.211866e-05
10	255984	COSM917223	A	G	GENE=ZMYND11;STRAND=+;CDS=c.152A>G;AA=p.E51G;CNT=2	ZMYND11	p.E51G	2	24355	8.211866e-05
10	267225	COSM1745750	C	T	GENE=ZMYND11;STRAND=+;CDS=c.247C>T;AA=p.H83Y;CNT=3	ZMYND11	p.H83Y	3	24355	1.231780e-04
10	285406	COSM4801578	A	G	GENE=ZMYND11;STRAND=+;CDS=c.518A>G;AA=p.Y173C;CNT=3	ZMYND11	p.Y173C	3	24355	1.231780e-04
10	285414	COSM4742953	T	C	GENE=ZMYND11;STRAND=+;CDS=c.526T>C;AA=p.F176L;CNT=2	ZMYND11	p.F176L	2	24355	8.211866e-05
10	285436	COSM4742956	T	C	GENE=ZMYND11;STRAND=+;CDS=c.548T>C;AA=p.L183P;CNT=2	ZMYND11	p.L183P	2	24355	8.211866e-05
10	286020	COSM264851	C	T	GENE=ZMYND11;STRAND=+;CDS=c.602C>T;AA=p.A201V;CNT=4	ZMYND11	p.A201V	4	24355	1.642373e-04
10	292779	COSM4742959	G	T	GENE=ZMYND11;STRAND=+;CDS=c.904G>T;AA=p.G302C;CNT=2	ZMYND11	p.G302C	2	24355	8.211866e-05
10	292818	COSM5360126	C	T	GENE=ZMYND11;STRAND=+;CDS=c.943C>T;AA=p.R315C;CNT=2	ZMYND11	p.R315C	2	24355	8.211866e-05
10	294325	COSM4742962	C	T	GENE=ZMYND11;STRAND=+;CDS=c.1157C>T;AA=p.T386M;CNT=2	ZMYND11	p.T386M	2	24355	8.211866e-05
10	294415	COSM5753465	A	G	GENE=ZMYND11;STRAND=+;CDS=c.1247A>G;AA=p.Q416R;CNT=2	ZMYND11	p.Q416R	2	24355	8.211866e-05
10	323348	COSM1158534	G	A	GENE=DIP2C;STRAND=-;CDS=c.4588C>T;AA=p.R1530C;CNT=3	DIP2C	p.R1530C	3	24355	1.231780e-04
10	323366	COSM1347562	C	T	GENE=DIP2C;STRAND=-;SNP;CDS=c.4570G>A;AA=p.V1524I;CNT=2	DIP2C	p.V1524I	2	24355	8.211866e-05
10	323459	COSM1197116	G	T	GENE=DIP2C;STRAND=-;CDS=c.4477C>A;AA=p.Q1493K;CNT=2	DIP2C	p.Q1493K	2	24355	8.211866e-05
10	323493	COSM5964533	C	G	GENE=DIP2C;STRAND=-;CDS=c.4443G>C;AA=p.L1481F;CNT=2	DIP2C	p.L1481F	2	24355	8.211866e-05
10	327186	COSM917776	C	T	GENE=DIP2C;STRAND=-;CDS=c.4372G>A;AA=p.D1458N;CNT=2	DIP2C	p.D1458N	2	24355	8.211866e-05
10	327260	COSM239569	C	T	GENE=DIP2C;STRAND=-;CDS=c.4298G>A;AA=p.R1433H;CNT=2	DIP2C	p.R1433H	2	24355	8.211866e-05
10	329266	COSM1165140	G	A	GENE=DIP2C;STRAND=-;CDS=c.4240C>T;AA=p.R1414C;CNT=2	DIP2C	p.R1414C	2	24355	8.211866e-05
10	332271	COSM465618	C	T	GENE=DIP2C;STRAND=-;CDS=c.4061G>A;AA=p.R1354Q;CNT=2	DIP2C	p.R1354Q	2	24355	8.211866e-05
10	332272	COSM917818	G	A	GENE=DIP2C;STRAND=-;CDS=c.4060C>T;AA=p.R1354W;CNT=2	DIP2C	p.R1354W	2	24355	8.211866e-05
10	334311	COSM917819	G	A	GENE=DIP2C;STRAND=-;CDS=c.4037C>T;AA=p.S1346L;CNT=2	DIP2C	p.S1346L	2	24355	8.211866e-05
10	334357	COSM1955607	G	A	GENE=DIP2C;STRAND=-;CDS=c.3991C>T;AA=p.R1331C;CNT=4	DIP2C	p.R1331C	4	24355	1.642373e-04
10	372970	COSM6644200	C	A	GENE=DIP2C;STRAND=-;CDS=c.3900G>T;AA=p.R1300S;CNT=2	DIP2C	p.R1300S	2	24355	8.211866e-05
10	372972	COSM4677587	T	A	GENE=DIP2C;STRAND=-;CDS=c.3898A>T;AA=p.R1300W;CNT=2	DIP2C	p.R1300W	2	24355	8.211866e-05
10	372983	COSM3437476	G	A	GENE=DIP2C;STRAND=-;CDS=c.3887C>T;AA=p.S1296L;CNT=2	DIP2C	p.S1296L	2	24355	8.211866e-05
10	373080	COSM32587	C	T	GENE=DIP2C;STRAND=-;CDS=c.3790G>A;AA=p.V1264M;CNT=3	DIP2C	p.V1264M	2	24355	8.211866e-05
10	375390	COSM4805636	G	A	GENE=DIP2C;STRAND=-;CDS=c.3736C>T;AA=p.Q1246*;CNT=2	DIP2C	p.Q1246*	2	24355	8.211866e-05
10	390754	COSM1956852	C	T	GENE=DIP2C;STRAND=-;CDS=c.3448G>A;AA=p.V1150I;CNT=3	DIP2C	p.V1150I	3	24355	1.231780e-04
10	391025	COSM1956858	G	A	GENE=DIP2C;STRAND=-;CDS=c.3257C>T;AA=p.T1086M;CNT=2	DIP2C	p.T1086M	2	24355	8.211866e-05
10	394598	COSM1250097	C	T	GENE=DIP2C;STRAND=-;CDS=c.3214G>A;AA=p.V1072I;CNT=2	DIP2C	p.V1072I	2	24355	8.211866e-05
10	395292	COSM4014099	C	T	GENE=DIP2C;STRAND=-;CDS=c.3088G>A;AA=p.V1030M;CNT=2	DIP2C	p.V1030M	2	24355	8.211866e-05
10	403782	COSM918049	C	T	GENE=DIP2C;STRAND=-;CDS=c.2890G>A;AA=p.D964N;CNT=2	DIP2C	p.D964N	2	24355	8.211866e-05
10	403872	COSM4798481	C	T	GENE=DIP2C;STRAND=-;CDS=c.2800G>A;AA=p.G934S;CNT=2	DIP2C	p.G934S	2	24355	8.211866e-05
10	409160	COSM3437718	G	A	GENE=DIP2C;STRAND=-;CDS=c.2569C>T;AA=p.Q857*;CNT=2	DIP2C	p.Q857*	2	24355	8.211866e-05
10	409229	COSM4972511	C	T	GENE=DIP2C;STRAND=-;CDS=c.2500G>A;AA=p.V834M;CNT=2	DIP2C	p.V834M	2	24355	8.211866e-05
10	410450	COSM254648	C	A	GENE=DIP2C;STRAND=-;CDS=c.2341G>T;AA=p.V781L;CNT=3	DIP2C	p.V781L	3	24355	1.231780e-04
10	412273	COSM4677592	G	A	GENE=DIP2C;STRAND=-;CDS=c.2210C>T;AA=p.A737V;CNT=2	DIP2C	p.A737V	2	24355	8.211866e-05
10	412346	COSM5819891	T	A	GENE=DIP2C;STRAND=-;CDS=c.2137A>T;AA=p.M713L;CNT=2	DIP2C	p.M713L	2	24355	8.211866e-05
10	415466	COSM1187876	G	A	GENE=DIP2C;STRAND=-;CDS=c.2099C>T;AA=p.T700I;CNT=2	DIP2C	p.T700I	2	24355	8.211866e-05
10	428636	COSM358387	T	A	GENE=DIP2C;STRAND=-;CDS=c.1942A>T;AA=p.I648F;CNT=2	DIP2C	p.I648F	2	24355	8.211866e-05
10	428647	COSM918058	C	T	GENE=DIP2C;STRAND=-;CDS=c.1931G>A;AA=p.R644Q;CNT=2	DIP2C	p.R644Q	2	24355	8.211866e-05
10	429975	COSM4014111	G	A	GENE=DIP2C;STRAND=-;CDS=c.1868C>T;AA=p.A623V;CNT=4	DIP2C	p.A623V	4	24355	1.642373e-04
10	430000	COSM269015	G	A	GENE=DIP2C;STRAND=-;CDS=c.1843C>T;AA=p.R615*;CNT=2	DIP2C	p.R615*	2	24355	8.211866e-05
10	430049	COSM4795848	C	T	GENE=DIP2C;STRAND=-;CDS=c.1794G>A;AA=p.W598*;CNT=2	DIP2C	p.W598*	2	24355	8.211866e-05
10	430065	COSM1347772	G	A	GENE=DIP2C;STRAND=-;CDS=c.1778C>T;AA=p.S593L;CNT=2	DIP2C	p.S593L	2	24355	8.211866e-05
10	430492	COSM5807338	A	G	GENE=DIP2C;STRAND=-;CDS=c.1750T>C;AA=p.Y584H;CNT=2	DIP2C	p.Y584H	2	24355	8.211866e-05
10	433696	COSM254649	C	T	GENE=DIP2C;STRAND=-;CDS=c.1651G>A;AA=p.G551S;CNT=3	DIP2C	p.G551S	2	24355	8.211866e-05
10	433747	COSM4979667	C	T	GENE=DIP2C;STRAND=-;CDS=c.1600G>A;AA=p.E534K;CNT=2	DIP2C	p.E534K	2	24355	8.211866e-05
10	435990	COSM1347782	G	A	GENE=DIP2C;STRAND=-;CDS=c.1538C>T;AA=p.T513M;CNT=2	DIP2C	p.T513M	2	24355	8.211866e-05
10	436209	COSM1957277	T	C	GENE=DIP2C;STRAND=-;CDS=c.1489A>G;AA=p.I497V;CNT=2	DIP2C	p.I497V	2	24355	8.211866e-05
10	436262	COSM1203635	G	A	GENE=DIP2C;STRAND=-;CDS=c.1436C>T;AA=p.P479L;CNT=3	DIP2C	p.P479L	3	24355	1.231780e-04
10	436307	COSM4972343	G	A	GENE=DIP2C;STRAND=-;CDS=c.1391C>T;AA=p.P464L;CNT=2	DIP2C	p.P464L	2	24355	8.211866e-05
10	454924	COSM5805546	T	C	GENE=DIP2C;STRAND=-;CDS=c.1091A>G;AA=p.Y364C;CNT=2	DIP2C	p.Y364C	2	24355	8.211866e-05
10	459943	COSM4677597	C	T	GENE=DIP2C;STRAND=-;CDS=c.967G>A;AA=p.A323T;CNT=2	DIP2C	p.A323T	2	24355	8.211866e-05
10	459960	COSM254650	G	T	GENE=DIP2C;STRAND=-;CDS=c.950C>A;AA=p.P317Q;CNT=3	DIP2C	p.P317Q	2	24355	8.211866e-05
10	460031	COSM1250101	G	T	GENE=DIP2C;STRAND=-;CDS=c.879C>A;AA=p.N293K;CNT=2	DIP2C	p.N293K	2	24355	8.211866e-05
10	461747	COSM918304	C	T	GENE=DIP2C;STRAND=-;CDS=c.821G>A;AA=p.R274Q;CNT=2	DIP2C	p.R274Q	2	24355	8.211866e-05
10	461748	COSM5565335	G	A	GENE=DIP2C;STRAND=-;CDS=c.820C>T;AA=p.R274*;CNT=5	DIP2C	p.R274*	5	24355	2.052967e-04
10	465061	COSM4651792	G	A	GENE=DIP2C;STRAND=-;CDS=c.683C>T;AA=p.T228M;CNT=2	DIP2C	p.T228M	2	24355	8.211866e-05
10	465116	COSM4677599	C	T	GENE=DIP2C;STRAND=-;CDS=c.628G>A;AA=p.V210I;CNT=2	DIP2C	p.V210I	2	24355	8.211866e-05
10	468785	COSM4677601	C	T	GENE=DIP2C;STRAND=-;CDS=c.583G>A;AA=p.V195I;CNT=2	DIP2C	p.V195I	2	24355	8.211866e-05
10	468809	COSM1297258	C	T	GENE=DIP2C;STRAND=-;CDS=c.559G>A;AA=p.G187R;CNT=2	DIP2C	p.G187R	2	24355	8.211866e-05
10	468826	COSM918325	G	A	GENE=DIP2C;STRAND=-;CDS=c.542C>T;AA=p.T181M;CNT=4	DIP2C	p.T181M	4	24355	1.642373e-04
10	468850	COSM5359964	G	A	GENE=DIP2C;STRAND=-;CDS=c.518C>T;AA=p.T173M;CNT=2	DIP2C	p.T173M	2	24355	8.211866e-05
10	486888	COSM2144256	C	T	GENE=DIP2C;STRAND=-;CDS=c.317G>A;AA=p.R106Q;CNT=2	DIP2C	p.R106Q	2	24355	8.211866e-05
10	486927	COSM1675013	G	A	GENE=DIP2C;STRAND=-;CDS=c.278C>T;AA=p.T93M;CNT=4	DIP2C	p.T93M	4	24355	1.642373e-04
10	518420	COSM918784	C	T	GENE=DIP2C;STRAND=-;CDS=c.227G>A;AA=p.R76H;CNT=3	DIP2C	p.R76H	3	24355	1.231780e-04
10	518430	COSM250134	G	A	GENE=DIP2C;STRAND=-;CDS=c.217C>T;AA=p.R73C;CNT=2	DIP2C	p.R73C	2	24355	8.211866e-05
10	518432	COSM1603502	G	T	GENE=DIP2C;STRAND=-;CDS=c.215C>A;AA=p.S72Y;CNT=2	DIP2C	p.S72Y	2	24355	8.211866e-05
10	518435	COSM5816964	G	A	GENE=DIP2C;STRAND=-;CDS=c.212C>T;AA=p.A71V;CNT=2	DIP2C	p.A71V	2	24355	8.211866e-05
10	858943	COSM4953844	C	T	GENE=LARP4B;STRAND=-;CDS=c.2140G>A;AA=p.G714R;CNT=2	LARP4B	p.G714R	2	24355	8.211866e-05
10	859031	COSM1966955	C	A	GENE=LARP4B;STRAND=-;CDS=c.2052G>T;AA=p.K684N;CNT=3	LARP4B	p.K684N	3	24355	1.231780e-04
10	860896	COSM685171	G	A	GENE=LARP4B;STRAND=-;CDS=c.1810C>T;AA=p.H604Y;CNT=2	LARP4B	p.H604Y	2	24355	8.211866e-05
10	860952	COSM5963047	G	A	GENE=LARP4B;STRAND=-;CDS=c.1754C>T;AA=p.S585L;CNT=2	LARP4B	p.S585L	2	24355	8.211866e-05
10	863736	COSM4645746	C	T	GENE=LARP4B;STRAND=-;CDS=c.1624G>A;AA=p.G542S;CNT=2	LARP4B	p.G542S	2	24355	8.211866e-05
10	871070	COSM1967376	T	A	GENE=LARP4B;STRAND=-;CDS=c.1419A>T;AA=p.R473S;CNT=2	LARP4B	p.R473S	2	24355	8.211866e-05
10	871159	COSM227806	G	A	GENE=LARP4B;STRAND=-;CDS=c.1330C>T;AA=p.R444*;CNT=3	LARP4B	p.R444*	3	24355	1.231780e-04
10	875641	COSM1701995	A	T	GENE=LARP4B;STRAND=-;CDS=c.895T>A;AA=p.F299I;CNT=2	LARP4B	p.F299I	2	24355	8.211866e-05
10	875659	COSM1474830	G	A	GENE=LARP4B;STRAND=-;CDS=c.877C>T;AA=p.R293*;CNT=2	LARP4B	p.R293*	2	24355	8.211866e-05
10	890956	COSM254781	C	A	GENE=LARP4B;STRAND=-;CDS=c.470G>T;AA=p.R157L;CNT=3	LARP4B	p.R157L	3	24355	1.231780e-04
10	890964	COSM1675016	T	G	GENE=LARP4B;STRAND=-;CDS=c.462A>C;AA=p.E154D;CNT=2	LARP4B	p.E154D	2	24355	8.211866e-05
10	910092	COSM4697468	G	A	GENE=LARP4B;STRAND=-;CDS=c.260C>T;AA=p.A87V;CNT=2	LARP4B	p.A87V	2	24355	8.211866e-05
10	930416	COSM254782	G	A	GENE=LARP4B;STRAND=-;CDS=c.112C>T;AA=p.Q38*;CNT=4	LARP4B	p.Q38*	3	24355	1.231780e-04
10	931589	COSM1349735	C	T	GENE=LARP4B;STRAND=-;CDS=c.73G>A;AA=p.A25T;CNT=3	LARP4B	p.A25T	3	24355	1.231780e-04
10	1038429	COSM426965	G	T	GENE=GTPBP4;STRAND=+;CDS=c.49G>T;AA=p.D17Y;CNT=2	GTPBP4	p.D17Y	2	24355	8.211866e-05
10	1038475	COSM6128173	C	A	GENE=GTPBP4;STRAND=+;CDS=c.95C>A;AA=p.T32N;CNT=2	GTPBP4	p.T32N	2	24355	8.211866e-05
10	1038545	COSM1197674	A	T	GENE=GTPBP4;STRAND=+;CDS=c.165A>T;AA=p.Q55H;CNT=2	GTPBP4	p.Q55H	2	24355	8.211866e-05
10	1041878	COSM3433776	C	T	GENE=GTPBP4;STRAND=+;CDS=c.229C>T;AA=p.P77S;CNT=3	GTPBP4	p.P77S	3	24355	1.231780e-04
10	1041920	COSM108068	C	T	GENE=GTPBP4;STRAND=+;CDS=c.271C>T;AA=p.H91Y;CNT=2	GTPBP4	p.H91Y	2	24355	8.211866e-05
10	1042096	COSM1561006	G	A	GENE=GTPBP4;STRAND=+;CDS=c.374G>A;AA=p.R125H;CNT=2	GTPBP4	p.R125H	2	24355	8.211866e-05
10	1042117	COSM2059331	C	T	GENE=GTPBP4;STRAND=+;CDS=c.395C>T;AA=p.A132V;CNT=2	GTPBP4	p.A132V	2	24355	8.211866e-05
10	1044992	COSM5808765	C	A	GENE=GTPBP4;STRAND=+;CDS=c.611C>A;AA=p.S204Y;CNT=2	GTPBP4	p.S204Y	2	24355	8.211866e-05
10	1046704	COSM1627294	C	T	GENE=GTPBP4;STRAND=+;CDS=c.742C>T;AA=p.R248C;CNT=2	GTPBP4	p.R248C	2	24355	8.211866e-05
10	1053056	COSM1717111	G	C	GENE=GTPBP4;STRAND=+;CDS=c.1101G>C;AA=p.R367S;CNT=4	GTPBP4	p.R367S	4	24355	1.642373e-04
10	1055472	COSM5836185	C	T	GENE=GTPBP4;STRAND=+;CDS=c.1195C>T;AA=p.R399*;CNT=2	GTPBP4	p.R399*	2	24355	8.211866e-05
10	1055499	COSM1745596	G	T	GENE=GTPBP4;STRAND=+;CDS=c.1222G>T;AA=p.D408Y;CNT=2	GTPBP4	p.D408Y	2	24355	8.211866e-05
10	1058501	COSM4689246	C	T	GENE=GTPBP4;STRAND=+;CDS=c.1441C>T;AA=p.R481*;CNT=2	GTPBP4	p.R481*	2	24355	8.211866e-05
10	1058522	COSM1345541	C	T	GENE=GTPBP4;STRAND=+;CDS=c.1462C>T;AA=p.R488*;CNT=2	GTPBP4	p.R488*	2	24355	8.211866e-05
10	1058580	COSM914494	G	A	GENE=GTPBP4;STRAND=+;CDS=c.1520G>A;AA=p.R507K;CNT=2	GTPBP4	p.R507K	2	24355	8.211866e-05
10	1058589	COSM914495	G	A	GENE=GTPBP4;STRAND=+;CDS=c.1529G>A;AA=p.R510Q;CNT=3	GTPBP4	p.R510Q	3	24355	1.231780e-04
10	1060250	COSM275404	G	A	GENE=GTPBP4;STRAND=+;CDS=c.1606G>A;AA=p.D536N;CNT=2	GTPBP4	p.D536N	2	24355	8.211866e-05
10	1061697	COSM1158855	A	T	GENE=GTPBP4;STRAND=+;CDS=c.1613A>T;AA=p.H538L;CNT=2	GTPBP4	p.H538L	2	24355	8.211866e-05
10	1061766	COSM4689247	C	A	GENE=GTPBP4;STRAND=+;CDS=c.1682C>A;AA=p.P561Q;CNT=2	GTPBP4	p.P561Q	2	24355	8.211866e-05
10	1061781	COSM4838414	G	A	GENE=GTPBP4;STRAND=+;CDS=c.1697G>A;AA=p.R566Q;CNT=2	GTPBP4	p.R566Q	2	24355	8.211866e-05
10	1065499	COSM5806228	G	T	GENE=IDI2;STRAND=-;CDS=c.642C>A;AA=p.D214E;CNT=2	IDI2	p.D214E	2	24355	8.211866e-05
10	1065726	COSM4691752	T	G	GENE=IDI2;STRAND=-;CDS=c.415A>C;AA=p.K139Q;CNT=2	IDI2	p.K139Q	2	24355	8.211866e-05
10	1066741	COSM1345619	C	T	GENE=IDI2;STRAND=-;CDS=c.332G>A;AA=p.R111H;CNT=3	IDI2	p.R111H	3	24355	1.231780e-04
10	1066837	COSM4806279	C	T	GENE=IDI2;STRAND=-;CDS=c.236G>A;AA=p.G79E;CNT=2	IDI2	p.G79E	2	24355	8.211866e-05
10	1068692	COSM1345645	C	T	GENE=IDI2;STRAND=-;CDS=c.166G>A;AA=p.V56I;CNT=3	IDI2	p.V56I	3	24355	1.231780e-04
10	1070537	COSM2060677	C	T	GENE=IDI2;STRAND=-;CDS=c.127G>A;AA=p.E43K;CNT=2	IDI2	p.E43K	2	24355	8.211866e-05
10	1070543	COSM4963843	G	C	GENE=IDI2;STRAND=-;CDS=c.121C>G;AA=p.L41V;CNT=3	IDI2	p.L41V	3	24355	1.231780e-04
10	1070629	COSM4691753	C	T	GENE=IDI2;STRAND=-;CDS=c.35G>A;AA=p.R12H;CNT=2	IDI2	p.R12H	2	24355	8.211866e-05
10	1070630	COSM914606	G	A	GENE=IDI2;STRAND=-;CDS=c.34C>T;AA=p.R12C;CNT=2	IDI2	p.R12C	2	24355	8.211866e-05
10	1087206	COSM2060913	G	A	GENE=IDI1;STRAND=-;CDS=c.776C>T;AA=p.A259V;CNT=2	IDI1	p.A259V	2	24355	8.211866e-05
10	1087227	COSM1745614	G	A	GENE=IDI1;STRAND=-;CDS=c.755C>T;AA=p.P252L;CNT=2	IDI1	p.P252L	2	24355	8.211866e-05
10	1088646	COSM427064	C	T	GENE=IDI1;STRAND=-;CDS=c.463G>A;AA=p.E155K;CNT=2	IDI1	p.E155K	2	24355	8.211866e-05
10	1088674	COSM4799638	A	C	GENE=IDI1;STRAND=-;CDS=c.435T>G;AA=p.H145Q;CNT=2	IDI1	p.H145Q	2	24355	8.211866e-05
10	1094847	COSM4691751	G	T	GENE=IDI1;STRAND=-;CDS=c.97C>A;AA=p.R33S;CNT=2	IDI1	p.R33S	2	24355	8.211866e-05
10	1094906	COSM3749080	C	T	GENE=IDI1;STRAND=-;SNP;CDS=c.38G>A;AA=p.C13Y;CNT=3	IDI1	p.C13Y	3	24355	1.231780e-04
10	1123931	COSM5359820	G	A	GENE=WDR37;STRAND=+;CDS=c.223G>A;AA=p.E75K;CNT=2	WDR37	p.E75K	2	24355	8.211866e-05
10	1130353	COSM5773279	G	T	GENE=WDR37;STRAND=+;CDS=c.407G>T;AA=p.S136I;CNT=3	WDR37	p.S136I	3	24355	1.231780e-04
10	1149581	COSM914883	G	A	GENE=WDR37;STRAND=+;CDS=c.766G>A;AA=p.E256K;CNT=2	WDR37	p.E256K	2	24355	8.211866e-05
10	1149662	COSM1345803	G	A	GENE=WDR37;STRAND=+;CDS=c.847G>A;AA=p.V283M;CNT=3	WDR37	p.V283M	3	24355	1.231780e-04
10	1149723	COSM1717042	G	A	GENE=WDR37;STRAND=+;CDS=c.908G>A;AA=p.R303Q;CNT=11	WDR37	p.R303Q	11	24355	4.516526e-04
10	1151146	COSM3382674	C	T	GENE=WDR37;STRAND=+;CDS=c.1042C>T;AA=p.R348C;CNT=2	WDR37	p.R348C	2	24355	8.211866e-05
10	1170270	COSM1675018	C	T	GENE=WDR37;STRAND=+;CDS=c.1216C>T;AA=p.R406C;CNT=2	WDR37	p.R406C	2	24355	8.211866e-05
10	1170271	COSM915101	G	A	GENE=WDR37;STRAND=+;CDS=c.1217G>A;AA=p.R406H;CNT=2	WDR37	p.R406H	2	24355	8.211866e-05
10	1170951	COSM1345942	G	A	GENE=WDR37;STRAND=+;CDS=c.1340G>A;AA=p.R447Q;CNT=3	WDR37	p.R447Q	3	24355	1.231780e-04
10	1170957	COSM3966900	G	T	GENE=WDR37;STRAND=+;SNP;CDS=c.1346G>T;AA=p.S449I;CNT=2	WDR37	p.S449I	2	24355	8.211866e-05
10	1175199	COSM3434441	C	T	GENE=WDR37;STRAND=+;CDS=c.1400C>T;AA=p.P467L;CNT=2	WDR37	p.P467L	2	24355	8.211866e-05
10	1229208	COSM4951557	C	G	GENE=ADARB2;STRAND=-;CDS=c.2145G>C;AA=p.K715N;CNT=2	ADARB2	p.K715N	2	24355	8.211866e-05
10	1229239	COSM4788543	G	T	GENE=ADARB2;STRAND=-;CDS=c.2114C>A;AA=p.T705N;CNT=2	ADARB2	p.T705N	2	24355	8.211866e-05
10	1229278	COSM915468	G	A	GENE=ADARB2;STRAND=-;CDS=c.2075C>T;AA=p.T692M;CNT=3	ADARB2	p.T692M	3	24355	1.231780e-04
10	1230815	COSM4012149	G	A	GENE=ADARB2;STRAND=-;CDS=c.2029C>T;AA=p.R677W;CNT=2	ADARB2	p.R677W	2	24355	8.211866e-05
10	1230823	COSM3434706	C	T	GENE=ADARB2;STRAND=-;CDS=c.2021G>A;AA=p.R674Q;CNT=2	ADARB2	p.R674Q	2	24355	8.211866e-05
10	1230968	COSM1560925	C	T	GENE=ADARB2;STRAND=-;SNP;CDS=c.1876G>A;AA=p.A626T;CNT=2	ADARB2	p.A626T	2	24355	8.211866e-05
10	1245961	COSM5716399	C	T	GENE=ADARB2;STRAND=-;CDS=c.1809G>A;AA=p.M603I;CNT=4	ADARB2	p.M603I	4	24355	1.642373e-04
10	1245965	COSM3786333	C	T	GENE=ADARB2;STRAND=-;CDS=c.1805G>A;AA=p.R602H;CNT=2	ADARB2	p.R602H	2	24355	8.211866e-05
10	1246061	COSM4775740	G	A	GENE=ADARB2;STRAND=-;CDS=c.1709C>T;AA=p.A570V;CNT=5	ADARB2	p.A570V	5	24355	2.052967e-04
10	1262895	COSM915814	C	T	GENE=ADARB2;STRAND=-;CDS=c.1678G>A;AA=p.A560T;CNT=2	ADARB2	p.A560T	2	24355	8.211866e-05
10	1262902	COSM4950782	G	T	GENE=ADARB2;STRAND=-;CDS=c.1671C>A;AA=p.D557E;CNT=2	ADARB2	p.D557E	2	24355	8.211866e-05
10	1262904	COSM1717978	C	T	GENE=ADARB2;STRAND=-;CDS=c.1669G>A;AA=p.D557N;CNT=3	ADARB2	p.D557N	3	24355	1.231780e-04
10	1262906	COSM1745680	G	A	GENE=ADARB2;STRAND=-;CDS=c.1667C>T;AA=p.T556M;CNT=3	ADARB2	p.T556M	3	24355	1.231780e-04
10	1262912	COSM3435436	G	A	GENE=ADARB2;STRAND=-;CDS=c.1661C>T;AA=p.S554F;CNT=2	ADARB2	p.S554F	2	24355	8.211866e-05
10	1262943	COSM4659793	C	T	GENE=ADARB2;STRAND=-;SNP;CDS=c.1630G>A;AA=p.V544I;CNT=5	ADARB2	p.V544I	5	24355	2.052967e-04
10	1262964	COSM1560902	C	T	GENE=ADARB2;STRAND=-;CDS=c.1609G>A;AA=p.A537T;CNT=2	ADARB2	p.A537T	2	24355	8.211866e-05
10	1262975	COSM4406739	C	T	GENE=ADARB2;STRAND=-;SNP;CDS=c.1598G>A;AA=p.R533H;CNT=2	ADARB2	p.R533H	2	24355	8.211866e-05
10	1262994	COSM1684894	C	T	GENE=ADARB2;STRAND=-;CDS=c.1579G>A;AA=p.E527K;CNT=3	ADARB2	p.E527K	3	24355	1.231780e-04
10	1262996	COSM5724000	C	T	GENE=ADARB2;STRAND=-;CDS=c.1577G>A;AA=p.G526E;CNT=4	ADARB2	p.G526E	4	24355	1.642373e-04
10	1263017	COSM5820240	A	T	GENE=ADARB2;STRAND=-;CDS=c.1556T>A;AA=p.L519Q;CNT=2	ADARB2	p.L519Q	2	24355	8.211866e-05
10	1279750	COSM2022025	G	A	GENE=ADARB2;STRAND=-;CDS=c.1399C>T;AA=p.R467W;CNT=2	ADARB2	p.R467W	2	24355	8.211866e-05
10	1279753	COSM1346605	C	T	GENE=ADARB2;STRAND=-;CDS=c.1396G>A;AA=p.V466M;CNT=2	ADARB2	p.V466M	2	24355	8.211866e-05
10	1279761	COSM915948	G	A	GENE=ADARB2;STRAND=-;CDS=c.1388C>T;AA=p.S463L;CNT=3	ADARB2	p.S463L	3	24355	1.231780e-04
10	1284215	COSM1181980	G	A	GENE=ADARB2;STRAND=-;CDS=c.1340C>T;AA=p.T447M;CNT=3	ADARB2	p.T447M	3	24355	1.231780e-04
10	1313176	COSM1675019	G	A	GENE=ADARB2;STRAND=-;CDS=c.1166C>T;AA=p.A389V;CNT=2	ADARB2	p.A389V	2	24355	8.211866e-05
10	1405236	COSM4956404	G	A	GENE=ADARB2;STRAND=-;CDS=c.1064C>T;AA=p.T355M;CNT=2	ADARB2	p.T355M	2	24355	8.211866e-05
10	1405297	COSM2148943	C	T	GENE=ADARB2;STRAND=-;CDS=c.1003G>A;AA=p.A335T;CNT=2	ADARB2	p.A335T	2	24355	8.211866e-05
10	1405305	COSM5469388	G	A	GENE=ADARB2;STRAND=-;CDS=c.995C>T;AA=p.A332V;CNT=3	ADARB2	p.A332V	3	24355	1.231780e-04
10	1405336	COSM4659795	G	A	GENE=ADARB2;STRAND=-;CDS=c.964C>T;AA=p.R322C;CNT=2	ADARB2	p.R322C	2	24355	8.211866e-05
10	1405396	COSM5494681	G	A	GENE=ADARB2;STRAND=-;CDS=c.904C>T;AA=p.R302C;CNT=2	ADARB2	p.R302C	2	24355	8.211866e-05
10	1405432	COSM5990307	G	C	GENE=ADARB2;STRAND=-;CDS=c.868C>G;AA=p.L290V;CNT=5	ADARB2	p.L290V	3	24355	1.231780e-04
10	1405438	COSM4646308	C	T	GENE=ADARB2;STRAND=-;CDS=c.862G>A;AA=p.A288T;CNT=2	ADARB2	p.A288T	2	24355	8.211866e-05
10	1405542	COSM5965902	C	T	GENE=ADARB2;STRAND=-;CDS=c.758G>A;AA=p.R253Q;CNT=2	ADARB2	p.R253Q	2	24355	8.211866e-05
10	1405543	COSM5744357	G	A	GENE=ADARB2;STRAND=-;CDS=c.757C>T;AA=p.R253*;CNT=2	ADARB2	p.R253*	2	24355	8.211866e-05
10	1405549	COSM1603237	A	G	GENE=ADARB2;STRAND=-;CDS=c.751T>C;AA=p.Y251H;CNT=2	ADARB2	p.Y251H	2	24355	8.211866e-05
10	1405732	COSM3414860	C	T	GENE=ADARB2;STRAND=-;CDS=c.568G>A;AA=p.V190M;CNT=2	ADARB2	p.V190M	2	24355	8.211866e-05
10	1405759	COSM916585	C	T	GENE=ADARB2;STRAND=-;CDS=c.541G>A;AA=p.A181T;CNT=2	ADARB2	p.A181T	2	24355	8.211866e-05
10	1405803	COSM4659798	G	A	GENE=ADARB2;STRAND=-;CDS=c.497C>T;AA=p.T166M;CNT=2	ADARB2	p.T166M	2	24355	8.211866e-05
10	1405824	COSM4659799	G	A	GENE=ADARB2;STRAND=-;CDS=c.476C>T;AA=p.A159V;CNT=2	ADARB2	p.A159V	2	24355	8.211866e-05
10	1405857	COSM1347002	G	A	GENE=ADARB2;STRAND=-;CDS=c.443C>T;AA=p.T148M;CNT=2	ADARB2	p.T148M	2	24355	8.211866e-05
10	1405926	COSM3966980	G	A	GENE=ADARB2;STRAND=-;CDS=c.374C>T;AA=p.A125V;CNT=2	ADARB2	p.A125V	2	24355	8.211866e-05
10	1406044	COSM6013738	C	T	GENE=ADARB2;STRAND=-;CDS=c.256G>A;AA=p.G86R;CNT=2	ADARB2	p.G86R	2	24355	8.211866e-05
10	1406073	COSM6024941	C	T	GENE=ADARB2;STRAND=-;CDS=c.227G>A;AA=p.G76D;CNT=2	ADARB2	p.G76D	2	24355	8.211866e-05
10	1779250	COSM4013150	C	T	GENE=ADARB2;STRAND=-;CDS=c.95G>A;AA=p.R32Q;CNT=2	ADARB2	p.R32Q	2	24355	8.211866e-05
10	1779281	COSM4659801	A	G	GENE=ADARB2;STRAND=-;CDS=c.64T>C;AA=p.S22P;CNT=2	ADARB2	p.S22P	2	24355	8.211866e-05
10	3109819	COSM4794434	G	A	GENE=PFKP;STRAND=+;CDS=c.32G>A;AA=p.G11D;CNT=2	PFKP	p.G11D	2	24355	8.211866e-05
10	3124597	COSM3437209	C	T	GENE=PFKP;STRAND=+;CDS=c.130C>T;AA=p.R44C;CNT=2	PFKP	p.R44C	2	24355	8.211866e-05
10	3124609	COSM1347553	C	T	GENE=PFKP;STRAND=+;CDS=c.142C>T;AA=p.R48C;CNT=2	PFKP	p.R48C	2	24355	8.211866e-05
10	3124637	COSM5815602	T	A	GENE=PFKP;STRAND=+;CDS=c.170T>A;AA=p.V57E;CNT=2	PFKP	p.V57E	2	24355	8.211866e-05
10	3124646	COSM1954752	T	A	GENE=PFKP;STRAND=+;CDS=c.179T>A;AA=p.I60N;CNT=2	PFKP	p.I60N	2	24355	8.211866e-05
10	3143603	COSM6211368	G	A	GENE=PFKP;STRAND=+;CDS=c.311G>A;AA=p.R104Q;CNT=2	PFKP	p.R104Q	2	24355	8.211866e-05
10	3143675	COSM1492251	A	G	GENE=PFKP;STRAND=+;SNP;CDS=c.383A>G;AA=p.D128G;CNT=2	PFKP	p.D128G	2	24355	8.211866e-05
10	3143681	COSM4713739	G	T	GENE=PFKP;STRAND=+;CDS=c.389G>T;AA=p.S130I;CNT=2	PFKP	p.S130I	2	24355	8.211866e-05
10	3145973	COSM1236264	C	A	GENE=PFKP;STRAND=+;SNP;CDS=c.457C>A;AA=p.Q153K;CNT=2	PFKP	p.Q153K	2	24355	8.211866e-05
10	3146039	COSM314098	G	A	GENE=PFKP;STRAND=+;CDS=c.523G>A;AA=p.D175N;CNT=3	PFKP	p.D175N	2	24355	8.211866e-05
10	3146045	COSM4713741	G	T	GENE=PFKP;STRAND=+;CDS=c.529G>T;AA=p.D177Y;CNT=2	PFKP	p.D177Y	2	24355	8.211866e-05
10	3146058	COSM5360036	C	A	GENE=PFKP;STRAND=+;CDS=c.542C>A;AA=p.T181N;CNT=2	PFKP	p.T181N	2	24355	8.211866e-05
10	3146099	COSM4963541	A	T	GENE=PFKP;STRAND=+;CDS=c.583A>T;AA=p.I195F;CNT=2	PFKP	p.I195F	2	24355	8.211866e-05
10	3147342	COSM1603390	G	A	GENE=PFKP;STRAND=+;CDS=c.656G>A;AA=p.R219Q;CNT=2	PFKP	p.R219Q	2	24355	8.211866e-05
10	3149409	COSM4713743	C	T	GENE=PFKP;STRAND=+;CDS=c.778C>T;AA=p.R260C;CNT=2	PFKP	p.R260C	2	24355	8.211866e-05
10	3150899	COSM255484	G	A	GENE=PFKP;STRAND=+;CDS=c.877G>A;AA=p.V293I;CNT=2	PFKP	p.V293I	2	24355	8.211866e-05
10	3150932	COSM3665695	A	G	GENE=PFKP;STRAND=+;CDS=c.910A>G;AA=p.I304V;CNT=2	PFKP	p.I304V	2	24355	8.211866e-05
10	3150963	COSM3437211	C	T	GENE=PFKP;STRAND=+;CDS=c.941C>T;AA=p.P314L;CNT=2	PFKP	p.P314L	2	24355	8.211866e-05
10	3151548	COSM5808292	C	T	GENE=PFKP;STRAND=+;CDS=c.965C>T;AA=p.A322V;CNT=2	PFKP	p.A322V	2	24355	8.211866e-05
10	3151566	COSM1603392	A	T	GENE=PFKP;STRAND=+;CDS=c.983A>T;AA=p.E328V;CNT=2	PFKP	p.E328V	2	24355	8.211866e-05
10	3151664	COSM3395964	G	A	GENE=PFKP;STRAND=+;CDS=c.1081G>A;AA=p.V361M;CNT=2	PFKP	p.V361M	2	24355	8.211866e-05
10	3154433	COSM1347573	C	T	GENE=PFKP;STRAND=+;CDS=c.1109C>T;AA=p.A370V;CNT=2	PFKP	p.A370V	2	24355	8.211866e-05
10	3155348	COSM1745777	G	C	GENE=PFKP;STRAND=+;CDS=c.1192G>C;AA=p.A398P;CNT=2	PFKP	p.A398P	2	24355	8.211866e-05
10	3155375	COSM233090	C	T	GENE=PFKP;STRAND=+;CDS=c.1219C>T;AA=p.P407S;CNT=2	PFKP	p.P407S	2	24355	8.211866e-05
10	3155672	COSM1220252	G	A	GENE=PFKP;STRAND=+;CDS=c.1333G>A;AA=p.A445T;CNT=2	PFKP	p.A445T	2	24355	8.211866e-05
10	3159002	COSM4959100	G	A	GENE=PFKP;STRAND=+;CDS=c.1406G>A;AA=p.W469*;CNT=2	PFKP	p.W469*	2	24355	8.211866e-05
10	3161005	COSM1675022	G	A	GENE=PFKP;STRAND=+;CDS=c.1474G>A;AA=p.A492T;CNT=2	PFKP	p.A492T	2	24355	8.211866e-05
10	3161039	COSM4805797	T	C	GENE=PFKP;STRAND=+;CDS=c.1508T>C;AA=p.L503P;CNT=2	PFKP	p.L503P	2	24355	8.211866e-05
10	3162193	COSM4713745	A	G	GENE=PFKP;STRAND=+;CDS=c.1640A>G;AA=p.D547G;CNT=2	PFKP	p.D547G	2	24355	8.211866e-05
10	3162234	COSM5836782	G	A	GENE=PFKP;STRAND=+;CDS=c.1681G>A;AA=p.D561N;CNT=2	PFKP	p.D561N	2	24355	8.211866e-05
10	3172041	COSM6744416	G	A	GENE=PFKP;STRAND=+;CDS=c.1714G>A;AA=p.G572R;CNT=2	PFKP	p.G572R	2	24355	8.211866e-05
10	3172050	COSM255908	C	T	GENE=PFKP;STRAND=+;CDS=c.1723C>T;AA=p.R575W;CNT=2	PFKP	p.R575W	2	24355	8.211866e-05
10	3172117	COSM4713750	C	T	GENE=PFKP;STRAND=+;CDS=c.1790C>T;AA=p.A597V;CNT=2	PFKP	p.A597V	2	24355	8.211866e-05
10	3172134	COSM1492249	G	A	GENE=PFKP;STRAND=+;CDS=c.1807G>A;AA=p.A603T;CNT=4	PFKP	p.A603T	4	24355	1.642373e-04
10	3175411	COSM5627989	G	A	GENE=PFKP;STRAND=+;CDS=c.1927G>A;AA=p.E643K;CNT=2	PFKP	p.E643K	2	24355	8.211866e-05
10	3175465	COSM5836784	G	A	GENE=PFKP;STRAND=+;CDS=c.1981G>A;AA=p.V661M;CNT=2	PFKP	p.V661M	2	24355	8.211866e-05
10	3176752	COSM3375447	A	C	GENE=PFKP;STRAND=+;CDS=c.2100A>C;AA=p.K700N;CNT=3	PFKP	p.K700N	3	24355	1.231780e-04
10	3176769	COSM5753466	G	A	GENE=PFKP;STRAND=+;CDS=c.2117G>A;AA=p.G706D;CNT=3	PFKP	p.G706D	3	24355	1.231780e-04
10	3177928	COSM5753469	G	A	GENE=PFKP;STRAND=+;CDS=c.2123G>A;AA=p.G708E;CNT=3	PFKP	p.G708E	3	24355	1.231780e-04
10	3178006	COSM98079	A	G	GENE=PFKP;STRAND=+;CDS=c.2201A>G;AA=p.E734G;CNT=2	PFKP	p.E734G	2	24355	8.211866e-05
10	3178704	COSM5962375	A	G	GENE=PFKP;STRAND=+;CDS=c.2288A>G;AA=p.K763R;CNT=2	PFKP	p.K763R	2	24355	8.211866e-05
10	3180227	COSM4144641	T	C	GENE=PITRM1;STRAND=-;SNP;CDS=c.3113A>G;AA=p.Q1038R;CNT=2	PITRM1	p.Q1038R	2	24355	8.211866e-05
10	3181107	COSM3997950	G	A	GENE=PITRM1;STRAND=-;CDS=c.2909C>T;AA=p.P970L;CNT=2	PITRM1	p.P970L	2	24355	8.211866e-05
10	3181221	COSM5423641	G	A	GENE=PITRM1;STRAND=-;CDS=c.2795C>T;AA=p.T932M;CNT=2	PITRM1	p.T932M	2	24355	8.211866e-05
10	3182922	COSM1603398	C	T	GENE=PITRM1;STRAND=-;CDS=c.2731G>A;AA=p.A911T;CNT=2	PITRM1	p.A911T	2	24355	8.211866e-05
10	3182931	COSM4792320	C	A	GENE=PITRM1;STRAND=-;CDS=c.2722G>T;AA=p.G908C;CNT=2	PITRM1	p.G908C	2	24355	8.211866e-05
10	3185599	COSM4013801	G	A	GENE=PITRM1;STRAND=-;CDS=c.2630C>T;AA=p.T877M;CNT=4	PITRM1	p.T877M	4	24355	1.642373e-04
10	3185626	COSM1720014	C	T	GENE=PITRM1;STRAND=-;CDS=c.2603G>A;AA=p.G868D;CNT=2	PITRM1	p.G868D	2	24355	8.211866e-05
10	3187802	COSM3358731	G	T	GENE=PITRM1;STRAND=-;CDS=c.2446C>A;AA=p.P816T;CNT=2	PITRM1	p.P816T	2	24355	8.211866e-05
10	3187805	COSM4883961	G	A	GENE=PITRM1;STRAND=-;CDS=c.2443C>T;AA=p.R815C;CNT=2	PITRM1	p.R815C	2	24355	8.211866e-05
10	3187823	COSM1603401	T	C	GENE=PITRM1;STRAND=-;CDS=c.2425A>G;AA=p.K809E;CNT=2	PITRM1	p.K809E	2	24355	8.211866e-05
10	3189816	COSM3751728	C	T	GENE=PITRM1;STRAND=-;CDS=c.2186G>A;AA=p.R729Q;CNT=2	PITRM1	p.R729Q	2	24355	8.211866e-05
10	3189880	COSM5368207	C	T	GENE=PITRM1;STRAND=-;CDS=c.2122G>A;AA=p.A708T;CNT=2	PITRM1	p.A708T	2	24355	8.211866e-05
10	3190224	COSM4533896	C	T	GENE=PITRM1;STRAND=-;CDS=c.2027G>A;AA=p.R676Q;CNT=2	PITRM1	p.R676Q	2	24355	8.211866e-05
10	3191823	COSM3997957	C	T	GENE=PITRM1;STRAND=-;SNP;CDS=c.1861G>A;AA=p.V621I;CNT=2	PITRM1	p.V621I	2	24355	8.211866e-05
10	3191830	COSM3751731	G	C	GENE=PITRM1;STRAND=-;SNP;CDS=c.1854C>G;AA=p.F618L;CNT=2	PITRM1	p.F618L	2	24355	8.211866e-05
10	3191919	COSM1474587	C	T	GENE=PITRM1;STRAND=-;CDS=c.1765G>A;AA=p.A589T;CNT=2	PITRM1	p.A589T	2	24355	8.211866e-05
10	3197856	COSM146866	C	G	GENE=PITRM1;STRAND=-;SNP;CDS=c.1548G>C;AA=p.Q516H;CNT=2	PITRM1	p.Q516H	2	24355	8.211866e-05
10	3200272	COSM5998824	C	A	GENE=PITRM1;STRAND=-;CDS=c.1210G>T;AA=p.V404F;CNT=2	PITRM1	p.V404F	2	24355	8.211866e-05
10	3201158	COSM4793269	A	G	GENE=PITRM1;STRAND=-;CDS=c.1084T>C;AA=p.Y362H;CNT=2	PITRM1	p.Y362H	2	24355	8.211866e-05
10	3201227	COSM4714599	C	T	GENE=PITRM1;STRAND=-;CDS=c.1015G>A;AA=p.D339N;CNT=2	PITRM1	p.D339N	2	24355	8.211866e-05
10	3202059	COSM1347604	C	T	GENE=PITRM1;STRAND=-;CDS=c.988G>A;AA=p.V330I;CNT=5	PITRM1	p.V330I	5	24355	2.052967e-04
10	3202065	COSM4144652	T	C	GENE=PITRM1;STRAND=-;SNP;CDS=c.982A>G;AA=p.I328V;CNT=6	PITRM1	p.I328V	6	24355	2.463560e-04
10	3202086	COSM251080	C	A	GENE=PITRM1;STRAND=-;CDS=c.961G>T;AA=p.D321Y;CNT=2	PITRM1	p.D321Y	2	24355	8.211866e-05
10	3202103	COSM1560805	G	A	GENE=PITRM1;STRAND=-;CDS=c.944C>T;AA=p.P315L;CNT=2	PITRM1	p.P315L	2	24355	8.211866e-05
10	3202436	COSM1603404	G	T	GENE=PITRM1;STRAND=-;CDS=c.878C>A;AA=p.P293Q;CNT=2	PITRM1	p.P293Q	2	24355	8.211866e-05
10	3202499	COSM3414977	G	A	GENE=PITRM1;STRAND=-;CDS=c.815C>T;AA=p.P272L;CNT=2	PITRM1	p.P272L	2	24355	8.211866e-05
10	3205921	COSM4714602	C	A	GENE=PITRM1;STRAND=-;CDS=c.787G>T;AA=p.A263S;CNT=2	PITRM1	p.A263S	2	24355	8.211866e-05
10	3207524	COSM4954439	T	G	GENE=PITRM1;STRAND=-;CDS=c.536A>C;AA=p.Q179P;CNT=2	PITRM1	p.Q179P	2	24355	8.211866e-05
10	3207621	COSM258671	G	A	GENE=PITRM1;STRAND=-;CDS=c.517C>T;AA=p.R173C;CNT=2	PITRM1	p.R173C	2	24355	8.211866e-05
10	3207632	COSM1347605	A	G	GENE=PITRM1;STRAND=-;SNP;CDS=c.506T>C;AA=p.F169S;CNT=6	PITRM1	p.F169S	6	24355	2.463560e-04
10	3208430	COSM4443201	C	T	GENE=PITRM1;STRAND=-;CDS=c.409G>A;AA=p.A137T;CNT=2	PITRM1	p.A137T	2	24355	8.211866e-05
10	3208466	COSM4953074	T	C	GENE=PITRM1;STRAND=-;CDS=c.373A>G;AA=p.K125E;CNT=2	PITRM1	p.K125E	2	24355	8.211866e-05
10	3208561	COSM5012118	C	T	GENE=PITRM1;STRAND=-;CDS=c.278G>A;AA=p.R93H;CNT=2	PITRM1	p.R93H	2	24355	8.211866e-05
10	3208567	COSM1347607	T	G	GENE=PITRM1;STRAND=-;SNP;CDS=c.272A>C;AA=p.Q91P;CNT=7	PITRM1	p.Q91P	7	24355	2.874153e-04
10	3214942	COSM3751734	T	C	GENE=PITRM1;STRAND=-;SNP;CDS=c.23A>G;AA=p.Q8R;CNT=2	PITRM1	p.Q8R	2	24355	8.211866e-05
10	3822344	COSM917995	G	A	GENE=KLF6;STRAND=-;CDS=c.754C>T;AA=p.R252*;CNT=2	KLF6	p.R252*	2	24355	8.211866e-05
10	3822362	COSM1347736	C	T	GENE=KLF6;STRAND=-;CDS=c.736G>A;AA=p.E246K;CNT=3	KLF6	p.E246K	3	24355	1.231780e-04
10	3823970	COSM41178	G	A	GENE=KLF6;STRAND=-;CDS=c.539C>T;AA=p.S180L;CNT=2	KLF6	p.S180L	2	24355	8.211866e-05
10	3824115	COSM917999	C	T	GENE=KLF6;STRAND=-;CDS=c.394G>A;AA=p.E132K;CNT=2	KLF6	p.E132K	2	24355	8.211866e-05
10	3824388	COSM1745790	G	A	GENE=KLF6;STRAND=-;CDS=c.121C>T;AA=p.R41C;CNT=2	KLF6	p.R41C	2	24355	8.211866e-05
10	4872922	COSM4660927	G	A	GENE=AKR1E2;STRAND=+;CDS=c.95G>A;AA=p.R32Q;CNT=2	AKR1E2	p.R32Q	2	24355	8.211866e-05
10	4873008	COSM918427	C	T	GENE=AKR1E2;STRAND=+;CDS=c.181C>T;AA=p.R61W;CNT=4	AKR1E2	p.R61W	4	24355	1.642373e-04
10	4875551	COSM4144718	A	C	GENE=AKR1E2;STRAND=+;SNP;CDS=c.217A>C;AA=p.T73P;CNT=11	AKR1E2	p.T73P	11	24355	4.516526e-04
10	4877969	COSM3709923	C	A	GENE=AKR1E2;STRAND=+;CDS=c.427C>A;AA=p.P143T;CNT=2	AKR1E2	p.P143T	2	24355	8.211866e-05
10	4881987	COSM6597987	G	A	GENE=AKR1E2;STRAND=+;SNP;CDS=c.649G>A;AA=p.V217M;CNT=2	AKR1E2	p.V217M	2	24355	8.211866e-05
10	5008109	COSM4512051	C	T	GENE=AKR1C1;STRAND=+;CDS=c.88C>T;AA=p.P30S;CNT=2	AKR1C1	p.P30S	2	24355	8.211866e-05
10	5008112	COSM5813778	A	T	GENE=AKR1C1;STRAND=+;CDS=c.91A>T;AA=p.K31*;CNT=2	AKR1C1	p.K31*	2	24355	8.211866e-05
10	5008161	COSM3967082	G	A	GENE=AKR1C1;STRAND=+;CDS=c.140G>A;AA=p.R47H;CNT=2	AKR1C1	p.R47H	2	24355	8.211866e-05
10	5011017	COSM386259	G	A	GENE=AKR1C1;STRAND=+;CDS=c.451G>A;AA=p.V151M;CNT=2	AKR1C1	p.V151M	2	24355	8.211866e-05
10	5014784	COSM4573642	C	T	GENE=AKR1C1;STRAND=+;CDS=c.689C>T;AA=p.P230L;CNT=2	AKR1C1	p.P230L	2	24355	8.211866e-05
10	5014844	COSM918551	G	A	GENE=AKR1C1;STRAND=+;CDS=c.749G>A;AA=p.R250Q;CNT=3	AKR1C1	p.R250Q	3	24355	1.231780e-04
10	5014886	COSM301662	G	T	GENE=AKR1C1;STRAND=+;CDS=c.791G>T;AA=p.G264V;CNT=2	AKR1C1	p.G264V	2	24355	8.211866e-05
10	5014905	COSM4660922	G	T	GENE=AKR1C1;STRAND=+;CDS=c.810G>T;AA=p.K270N;CNT=2	AKR1C1	p.K270N	2	24355	8.211866e-05
10	5040849	COSM4660915	G	A	GENE=AKR1C2;STRAND=-;CDS=c.538C>T;AA=p.P180S;CNT=2	AKR1C2	p.P180S	2	24355	8.211866e-05
10	5040936	COSM386260	T	C	GENE=AKR1C2;STRAND=-;SNP;CDS=c.451A>G;AA=p.M151V;CNT=5	AKR1C2	p.M151V	5	24355	2.052967e-04
10	5041445	COSM918596	C	A	GENE=AKR1C2;STRAND=-;CDS=c.394G>T;AA=p.D132Y;CNT=2	AKR1C2	p.D132Y	2	24355	8.211866e-05
10	5043795	COSM4803211	A	G	GENE=AKR1C2;STRAND=-;CDS=c.163T>C;AA=p.Y55H;CNT=2	AKR1C2	p.Y55H	2	24355	8.211866e-05
10	5043869	COSM5932548	G	A	GENE=AKR1C2;STRAND=-;CDS=c.89C>T;AA=p.P30L;CNT=2	AKR1C2	p.P30L	2	24355	8.211866e-05
10	5046014	COSM4660918	T	C	GENE=AKR1C2;STRAND=-;CDS=c.14A>G;AA=p.Y5C;CNT=2	AKR1C2	p.Y5C	2	24355	8.211866e-05
10	5136640	COSM5817464	G	A	GENE=AKR1C3;STRAND=+;CDS=c.4G>A;AA=p.D2N;CNT=2	AKR1C3	p.D2N	2	24355	8.211866e-05
10	5136651	COSM4144750	C	G	GENE=AKR1C3;STRAND=+;SNP;CDS=c.15C>G;AA=p.H5Q;CNT=10	AKR1C3	p.H5Q	10	24355	4.105933e-04
10	5138702	COSM2145931	G	A	GENE=AKR1C3;STRAND=+;SNP;CDS=c.185G>A;AA=p.G62E;CNT=2	AKR1C3	p.G62E	2	24355	8.211866e-05
10	5141533	COSM3726957	T	G	GENE=AKR1C3;STRAND=+;SNP;CDS=c.462T>G;AA=p.C154W;CNT=2	AKR1C3	p.C154W	2	24355	8.211866e-05
10	5144823	COSM1638580	G	A	GENE=AKR1C3;STRAND=+;CDS=c.827G>A;AA=p.R276H;CNT=3	AKR1C3	p.R276H	3	24355	1.231780e-04
10	5203729	COSM3438548	C	T	GENE=AKR1CL1;STRAND=-;CDS=c.380G>A;AA=p.G127D;CNT=2	AKR1CL1	p.G127D	2	24355	8.211866e-05
10	5203839	COSM3438551	G	A	GENE=AKR1CL1;STRAND=-;CDS=c.358C>T;AA=p.H120Y;CNT=2	AKR1CL1	p.H120Y	2	24355	8.211866e-05
10	5204836	COSM3438555	C	T	GENE=AKR1CL1;STRAND=-;CDS=c.241G>A;AA=p.E81K;CNT=3	AKR1CL1	p.E81K	3	24355	1.231780e-04
10	5204841	COSM3867390	C	T	GENE=AKR1CL1;STRAND=-;CDS=c.236G>A;AA=p.R79K;CNT=3	AKR1CL1	p.R79K	3	24355	1.231780e-04
10	5238849	COSM145085	C	T	GENE=AKR1C4;STRAND=+;CDS=c.19C>T;AA=p.R7C;CNT=5	AKR1C4	p.R7C	5	24355	2.052967e-04
10	5242311	COSM5823420	G	C	GENE=AKR1C4;STRAND=+;CDS=c.252G>C;AA=p.K84N;CNT=2	AKR1C4	p.K84N	2	24355	8.211866e-05
10	5247730	COSM298890	C	T	GENE=AKR1C4;STRAND=+;CDS=c.380C>T;AA=p.T127M;CNT=2	AKR1C4	p.T127M	2	24355	8.211866e-05
10	5247744	COSM223382	G	A	GENE=AKR1C4;STRAND=+;CDS=c.394G>A;AA=p.D132N;CNT=2	AKR1C4	p.D132N	2	24355	8.211866e-05
10	5247784	COSM3751853	C	G	GENE=AKR1C4;STRAND=+;SNP;CDS=c.434C>G;AA=p.S145C;CNT=5	AKR1C4	p.S145C	4	24355	1.642373e-04
10	5248263	COSM3438575	G	A	GENE=AKR1C4;STRAND=+;CDS=c.473G>A;AA=p.G158E;CNT=3	AKR1C4	p.G158E	3	24355	1.231780e-04
10	5248280	COSM4843140	G	A	GENE=AKR1C4;STRAND=+;SNP;CDS=c.490G>A;AA=p.G164R;CNT=2	AKR1C4	p.G164R	2	24355	8.211866e-05
10	5254591	COSM1702002	C	T	GENE=AKR1C4;STRAND=+;CDS=c.583C>T;AA=p.P195S;CNT=3	AKR1C4	p.P195S	3	24355	1.231780e-04
10	5254597	COSM2146261	C	T	GENE=AKR1C4;STRAND=+;CDS=c.589C>T;AA=p.L197F;CNT=2	AKR1C4	p.L197F	2	24355	8.211866e-05
10	5254636	COSM3438577	G	A	GENE=AKR1C4;STRAND=+;CDS=c.628G>A;AA=p.D210N;CNT=2	AKR1C4	p.D210N	2	24355	8.211866e-05
10	5254676	COSM918816	G	A	GENE=AKR1C4;STRAND=+;CDS=c.668G>A;AA=p.R223Q;CNT=2	AKR1C4	p.R223Q	2	24355	8.211866e-05
10	5254979	COSM918817	C	A	GENE=AKR1C4;STRAND=+;CDS=c.703C>A;AA=p.L235I;CNT=3	AKR1C4	p.L235I	3	24355	1.231780e-04
10	5255025	COSM4590504	A	G	GENE=AKR1C4;STRAND=+;SNP;CDS=c.749A>G;AA=p.Q250R;CNT=27	AKR1C4	p.Q250R	27	24355	1.108602e-03
10	5255043	COSM1745812	C	T	GENE=AKR1C4;STRAND=+;CDS=c.767C>T;AA=p.A256V;CNT=2	AKR1C4	p.A256V	2	24355	8.211866e-05
10	5255049	COSM918818	G	A	GENE=AKR1C4;STRAND=+;CDS=c.773G>A;AA=p.R258H;CNT=2	AKR1C4	p.R258H	2	24355	8.211866e-05
10	5255064	COSM179149	G	A	GENE=AKR1C4;STRAND=+;CDS=c.788G>A;AA=p.R263H;CNT=2	AKR1C4	p.R263H	2	24355	8.211866e-05
10	5258737	COSM3438617	C	T	GENE=AKR1C4;STRAND=+;CDS=c.910C>T;AA=p.R304*;CNT=2	AKR1C4	p.R304*	2	24355	8.211866e-05
10	5260682	COSM146868	C	G	GENE=AKR1C4;STRAND=+;SNP;CDS=c.931C>G;AA=p.L311V;CNT=8	AKR1C4	p.L311V	7	24355	2.874153e-04
10	5415751	COSM3438689	C	T	GENE=UCN3;STRAND=+;CDS=c.68C>T;AA=p.P23L;CNT=2	UCN3	p.P23L	2	24355	8.211866e-05
10	5415774	COSM1603523	C	G	GENE=UCN3;STRAND=+;CDS=c.91C>G;AA=p.P31A;CNT=2	UCN3	p.P31A	2	24355	8.211866e-05
10	5415954	COSM3733699	A	G	GENE=UCN3;STRAND=+;SNP;CDS=c.271A>G;AA=p.R91G;CNT=2	UCN3	p.R91G	2	24355	8.211866e-05
10	5415995	COSM376538	G	T	GENE=UCN3;STRAND=+;CDS=c.312G>T;AA=p.R104S;CNT=2	UCN3	p.R104S	2	24355	8.211866e-05
10	5415996	COSM4542207	G	A	GENE=UCN3;STRAND=+;CDS=c.313G>A;AA=p.G105R;CNT=2	UCN3	p.G105R	2	24355	8.211866e-05
10	5416147	COSM2146662	C	T	GENE=UCN3;STRAND=+;CDS=c.464C>T;AA=p.A155V;CNT=3	UCN3	p.A155V	3	24355	1.231780e-04
10	5416156	COSM4805058	G	T	GENE=UCN3;STRAND=+;CDS=c.473G>T;AA=p.G158V;CNT=2	UCN3	p.G158V	2	24355	8.211866e-05
10	5435515	COSM1702006	C	T	GENE=TUBAL3;STRAND=-;CDS=c.1306G>A;AA=p.E436K;CNT=3	TUBAL3	p.E436K	3	24355	1.231780e-04
10	5435682	COSM179195	C	T	GENE=TUBAL3;STRAND=-;CDS=c.1139G>A;AA=p.R380Q;CNT=2	TUBAL3	p.R380Q	2	24355	8.211866e-05
10	5435710	COSM5823619	G	A	GENE=TUBAL3;STRAND=-;CDS=c.1111C>T;AA=p.P371S;CNT=2	TUBAL3	p.P371S	2	24355	8.211866e-05
10	5435781	COSM685007	G	A	GENE=TUBAL3;STRAND=-;CDS=c.1040C>T;AA=p.S347F;CNT=2	TUBAL3	p.S347F	2	24355	8.211866e-05
10	5435790	COSM6814022	G	A	GENE=TUBAL3;STRAND=-;CDS=c.1031C>T;AA=p.S344L;CNT=2	TUBAL3	p.S344L	2	24355	8.211866e-05
10	5435796	COSM1348198	G	A	GENE=TUBAL3;STRAND=-;CDS=c.1025C>T;AA=p.T342M;CNT=2	TUBAL3	p.T342M	2	24355	8.211866e-05
10	5435860	COSM3438693	C	T	GENE=TUBAL3;STRAND=-;CDS=c.961G>A;AA=p.A321T;CNT=2	TUBAL3	p.A321T	2	24355	8.211866e-05
10	5435900	COSM3981032	G	T	GENE=TUBAL3;STRAND=-;CDS=c.921C>A;AA=p.N307K;CNT=2	TUBAL3	p.N307K	2	24355	8.211866e-05
10	5436006	COSM5836996	A	T	GENE=TUBAL3;STRAND=-;CDS=c.815T>A;AA=p.I272K;CNT=2	TUBAL3	p.I272K	2	24355	8.211866e-05
10	5436040	COSM3438696	C	T	GENE=TUBAL3;STRAND=-;CDS=c.781G>A;AA=p.E261K;CNT=5	TUBAL3	p.E261K	5	24355	2.052967e-04
10	5436064	COSM3727135	C	T	GENE=TUBAL3;STRAND=-;CDS=c.757G>A;AA=p.G253R;CNT=2	TUBAL3	p.G253R	2	24355	8.211866e-05
10	5436109	COSM5753504	C	T	GENE=TUBAL3;STRAND=-;CDS=c.712G>A;AA=p.V238M;CNT=2	TUBAL3	p.V238M	2	24355	8.211866e-05
10	5436157	COSM3438698	G	A	GENE=TUBAL3;STRAND=-;CDS=c.664C>T;AA=p.R222C;CNT=2	TUBAL3	p.R222C	2	24355	8.211866e-05
10	5436228	COSM4803822	G	A	GENE=TUBAL3;STRAND=-;CDS=c.593C>T;AA=p.T198I;CNT=2	TUBAL3	p.T198I	2	24355	8.211866e-05
10	5436245	COSM4955382	A	C	GENE=TUBAL3;STRAND=-;CDS=c.576T>G;AA=p.Y192*;CNT=2	TUBAL3	p.Y192*	2	24355	8.211866e-05
10	5436322	COSM4738295	C	A	GENE=TUBAL3;STRAND=-;CDS=c.499G>T;AA=p.E167*;CNT=2	TUBAL3	p.E167*	2	24355	8.211866e-05
10	5437319	COSM918871	C	T	GENE=TUBAL3;STRAND=-;CDS=c.367G>A;AA=p.D123N;CNT=2	TUBAL3	p.D123N	2	24355	8.211866e-05
10	5437330	COSM229139	G	A	GENE=TUBAL3;STRAND=-;CDS=c.356C>T;AA=p.S119L;CNT=2	TUBAL3	p.S119L	2	24355	8.211866e-05
10	5437346	COSM5836998	G	A	GENE=TUBAL3;STRAND=-;SNP;CDS=c.340C>T;AA=p.R114C;CNT=2	TUBAL3	p.R114C	2	24355	8.211866e-05
10	5442885	COSM3358779	C	T	GENE=TUBAL3;STRAND=-;CDS=c.169G>A;AA=p.D57N;CNT=2	TUBAL3	p.D57N	2	24355	8.211866e-05
10	5442896	COSM1603524	T	A	GENE=TUBAL3;STRAND=-;CDS=c.158A>T;AA=p.N53I;CNT=2	TUBAL3	p.N53I	2	24355	8.211866e-05
10	5442921	COSM1702008	C	T	GENE=TUBAL3;STRAND=-;CDS=c.133G>A;AA=p.E45K;CNT=2	TUBAL3	p.E45K	2	24355	8.211866e-05
10	5488765	COSM4943208	A	G	GENE=NET1;STRAND=+;CDS=c.37A>G;AA=p.I13V;CNT=2	NET1	p.I13V	2	24355	8.211866e-05
10	5495270	COSM4573660	A	G	GENE=NET1;STRAND=+;CDS=c.490A>G;AA=p.I164V;CNT=2	NET1	p.I164V	2	24355	8.211866e-05
10	5495494	COSM5753506	G	C	GENE=NET1;STRAND=+;CDS=c.577G>C;AA=p.E193Q;CNT=3	NET1	p.E193Q	3	24355	1.231780e-04
10	5496239	COSM5824317	G	T	GENE=NET1;STRAND=+;CDS=c.618G>T;AA=p.L206F;CNT=2	NET1	p.L206F	2	24355	8.211866e-05
10	5496925	COSM539105	G	T	GENE=NET1;STRAND=+;CDS=c.879G>T;AA=p.Q293H;CNT=2	NET1	p.Q293H	2	24355	8.211866e-05
10	5498571	COSM262387	C	T	GENE=NET1;STRAND=+;CDS=c.1243C>T;AA=p.R415C;CNT=4	NET1	p.R415C	4	24355	1.642373e-04
10	5498763	COSM1638582	A	G	GENE=NET1;STRAND=+;CDS=c.1435A>G;AA=p.T479A;CNT=2	NET1	p.T479A	2	24355	8.211866e-05
10	5498926	COSM6461217	C	T	GENE=NET1;STRAND=+;CDS=c.1598C>T;AA=p.S533F;CNT=2	NET1	p.S533F	2	24355	8.211866e-05
10	5541056	COSM5563204	G	A	GENE=CALML5;STRAND=-;CDS=c.346C>T;AA=p.Q116*;CNT=3	CALML5	p.Q116*	3	24355	1.231780e-04
10	5541058	COSM4489216	G	A	GENE=CALML5;STRAND=-;CDS=c.344C>T;AA=p.P115L;CNT=2	CALML5	p.P115L	2	24355	8.211866e-05
10	5541116	COSM6619119	C	T	GENE=CALML5;STRAND=-;CDS=c.286G>A;AA=p.G96S;CNT=2	CALML5	p.G96S	2	24355	8.211866e-05
10	5541181	COSM146869	T	C	GENE=CALML5;STRAND=-;SNP;CDS=c.221A>G;AA=p.K74R;CNT=8	CALML5	p.K74R	8	24355	3.284746e-04
10	5541215	COSM2146786	C	T	GENE=CALML5;STRAND=-;CDS=c.187G>A;AA=p.E63K;CNT=3	CALML5	p.E63K	3	24355	1.231780e-04
10	5541230	COSM3773538	T	C	GENE=CALML5;STRAND=-;SNP;CDS=c.172A>G;AA=p.S58G;CNT=4	CALML5	p.S58G	4	24355	1.642373e-04
10	5541266	COSM3438734	C	T	GENE=CALML5;STRAND=-;CDS=c.136G>A;AA=p.E46K;CNT=2	CALML5	p.E46K	2	24355	8.211866e-05
10	5541283	COSM1474657	G	A	GENE=CALML5;STRAND=-;CDS=c.119C>T;AA=p.T40M;CNT=2	CALML5	p.T40M	2	24355	8.211866e-05
10	5541325	COSM918894	C	T	GENE=CALML5;STRAND=-;CDS=c.77G>A;AA=p.G26D;CNT=2	CALML5	p.G26D	2	24355	8.211866e-05
10	5541346	COSM4668916	G	A	GENE=CALML5;STRAND=-;CDS=c.56C>T;AA=p.A19V;CNT=2	CALML5	p.A19V	2	24355	8.211866e-05
10	5541386	COSM1675027	T	C	GENE=CALML5;STRAND=-;CDS=c.16A>G;AA=p.T6A;CNT=2	CALML5	p.T6A	2	24355	8.211866e-05
10	5567124	COSM4014696	G	A	GENE=CALML3;STRAND=+;CDS=c.76G>A;AA=p.G26S;CNT=2	CALML3	p.G26S	2	24355	8.211866e-05
10	5567314	COSM4668915	C	T	GENE=CALML3;STRAND=+;CDS=c.266C>T;AA=p.A89V;CNT=2	CALML3	p.A89V	2	24355	8.211866e-05
10	5567406	COSM1158130	G	A	GENE=CALML3;STRAND=+;CDS=c.358G>A;AA=p.E120K;CNT=2	CALML3	p.E120K	2	24355	8.211866e-05
10	5567427	COSM918974	C	T	GENE=CALML3;STRAND=+;CDS=c.379C>T;AA=p.R127W;CNT=2	CALML3	p.R127W	2	24355	8.211866e-05
10	5567436	COSM918975	G	A	GENE=CALML3;STRAND=+;CDS=c.388G>A;AA=p.D130N;CNT=2	CALML3	p.D130N	2	24355	8.211866e-05
10	5567446	COSM3438888	G	A	GENE=CALML3;STRAND=+;CDS=c.398G>A;AA=p.G133E;CNT=2	CALML3	p.G133E	2	24355	8.211866e-05
10	5683802	COSM4663629	G	A	GENE=ASB13;STRAND=-;CDS=c.640C>T;AA=p.R214C;CNT=2	ASB13	p.R214C	2	24355	8.211866e-05
10	5683877	COSM4958709	C	T	GENE=ASB13;STRAND=-;CDS=c.565G>A;AA=p.A189T;CNT=3	ASB13	p.A189T	3	24355	1.231780e-04
10	5691014	COSM919075	G	A	GENE=ASB13;STRAND=-;CDS=c.436C>T;AA=p.H146Y;CNT=2	ASB13	p.H146Y	2	24355	8.211866e-05
10	5693200	COSM539224	G	A	GENE=ASB13;STRAND=-;CDS=c.358C>T;AA=p.P120S;CNT=2	ASB13	p.P120S	2	24355	8.211866e-05
10	5693205	COSM4014787	G	A	GENE=ASB13;STRAND=-;CDS=c.353C>T;AA=p.A118V;CNT=2	ASB13	p.A118V	2	24355	8.211866e-05
10	5693215	COSM5753507	G	T	GENE=ASB13;STRAND=-;CDS=c.343C>A;AA=p.L115M;CNT=2	ASB13	p.L115M	2	24355	8.211866e-05
10	5693295	COSM1183723	G	A	GENE=ASB13;STRAND=-;CDS=c.263C>T;AA=p.P88L;CNT=2	ASB13	p.P88L	2	24355	8.211866e-05
10	5694869	COSM3665782	C	T	GENE=ASB13;STRAND=-;CDS=c.188G>A;AA=p.G63D;CNT=2	ASB13	p.G63D	2	24355	8.211866e-05
10	5762725	COSM3675812	C	T	GENE=C10orf18;STRAND=+;CDS=c.34C>T;AA=p.R12C;CNT=2	C10orf18	p.R12C	2	24355	8.211866e-05
10	5762885	COSM4960757	G	A	GENE=C10orf18;STRAND=+;CDS=c.98G>A;AA=p.C33Y;CNT=2	C10orf18	p.C33Y	2	24355	8.211866e-05
10	5762890	COSM5819142	A	G	GENE=C10orf18;STRAND=+;CDS=c.103A>G;AA=p.I35V;CNT=2	C10orf18	p.I35V	2	24355	8.211866e-05
10	5765642	COSM4682886	C	T	GENE=C10orf18;STRAND=+;CDS=c.149C>T;AA=p.P50L;CNT=2	C10orf18	p.P50L	2	24355	8.211866e-05
10	5772536	COSM4619373	A	C	GENE=C10orf18;STRAND=+;SNP;CDS=c.574A>C;AA=p.K192Q;CNT=2	C10orf18	p.K192Q	2	24355	8.211866e-05
10	5772584	COSM4014790	C	T	GENE=C10orf18;STRAND=+;CDS=c.622C>T;AA=p.R208C;CNT=2	C10orf18	p.R208C	2	24355	8.211866e-05
10	5772585	COSM1317448	G	A	GENE=C10orf18;STRAND=+;CDS=c.623G>A;AA=p.R208H;CNT=2	C10orf18	p.R208H	2	24355	8.211866e-05
10	5772788	COSM4455589	A	G	GENE=C10orf18;STRAND=+;CDS=c.826A>G;AA=p.T276A;CNT=2	C10orf18	p.T276A	2	24355	8.211866e-05
10	5772851	COSM3665783	G	T	GENE=C10orf18;STRAND=+;CDS=c.889G>T;AA=p.A297S;CNT=2	C10orf18	p.A297S	2	24355	8.211866e-05
10	5772917	COSM919083	G	T	GENE=C10orf18;STRAND=+;CDS=c.955G>T;AA=p.E319*;CNT=3	C10orf18	p.E319*	3	24355	1.231780e-04
10	5777275	COSM4776049	G	A	GENE=C10orf18;STRAND=+;CDS=c.1213G>A;AA=p.V405M;CNT=2	C10orf18	p.V405M	2	24355	8.211866e-05
10	5781857	COSM539221	C	A	GENE=C10orf18;STRAND=+;CDS=c.1724C>A;AA=p.S575Y;CNT=3	C10orf18	p.S575Y	3	24355	1.231780e-04
10	5781863	COSM5159910	G	A	GENE=C10orf18;STRAND=+;CDS=c.1730G>A;AA=p.R577Q;CNT=2	C10orf18	p.R577Q	2	24355	8.211866e-05
10	5781968	COSM255389	C	A	GENE=C10orf18;STRAND=+;CDS=c.1835C>A;AA=p.T612K;CNT=2	C10orf18	p.T612K	2	24355	8.211866e-05
10	5782022	COSM3998033	C	A	GENE=C10orf18;STRAND=+;SNP;CDS=c.1889C>A;AA=p.A630D;CNT=2	C10orf18	p.A630D	2	24355	8.211866e-05
10	5782172	COSM4682890	G	T	GENE=C10orf18;STRAND=+;CDS=c.2039G>T;AA=p.R680M;CNT=2	C10orf18	p.R680M	2	24355	8.211866e-05
10	5782228	COSM6066294	C	T	GENE=C10orf18;STRAND=+;CDS=c.2095C>T;AA=p.R699W;CNT=2	C10orf18	p.R699W	2	24355	8.211866e-05
10	5784151	COSM3751881	A	G	GENE=C10orf18;STRAND=+;SNP;CDS=c.2419A>G;AA=p.I807V;CNT=5	C10orf18	p.I807V	5	24355	2.052967e-04
10	5784430	COSM4799589	A	G	GENE=C10orf18;STRAND=+;CDS=c.2698A>G;AA=p.R900G;CNT=2	C10orf18	p.R900G	2	24355	8.211866e-05
10	5788197	COSM294176	C	T	GENE=C10orf18;STRAND=+;CDS=c.2813C>T;AA=p.S938L;CNT=2	C10orf18	p.S938L	2	24355	8.211866e-05
10	5788372	COSM5964079	C	G	GENE=C10orf18;STRAND=+;CDS=c.2988C>G;AA=p.Y996*;CNT=2	C10orf18	p.Y996*	2	24355	8.211866e-05
10	5788581	COSM2147901	C	T	GENE=C10orf18;STRAND=+;CDS=c.3197C>T;AA=p.T1066I;CNT=2	C10orf18	p.T1066I	2	24355	8.211866e-05
10	5788691	COSM5629021	C	T	GENE=C10orf18;STRAND=+;CDS=c.3307C>T;AA=p.R1103*;CNT=2	C10orf18	p.R1103*	2	24355	8.211866e-05
10	5788778	COSM1197713	G	C	GENE=C10orf18;STRAND=+;CDS=c.3394G>C;AA=p.E1132Q;CNT=2	C10orf18	p.E1132Q	2	24355	8.211866e-05
10	5789058	COSM919092	C	T	GENE=C10orf18;STRAND=+;CDS=c.3674C>T;AA=p.S1225L;CNT=5	C10orf18	p.S1225L	5	24355	2.052967e-04
10	5789129	COSM4682891	A	C	GENE=C10orf18;STRAND=+;CDS=c.3745A>C;AA=p.N1249H;CNT=2	C10orf18	p.N1249H	2	24355	8.211866e-05
10	5789269	COSM3665784	A	C	GENE=C10orf18;STRAND=+;CDS=c.3885A>C;AA=p.R1295S;CNT=2	C10orf18	p.R1295S	2	24355	8.211866e-05
10	5789627	COSM919095	C	T	GENE=C10orf18;STRAND=+;CDS=c.4243C>T;AA=p.R1415*;CNT=2	C10orf18	p.R1415*	2	24355	8.211866e-05
10	5790563	COSM5506321	C	T	GENE=C10orf18;STRAND=+;CDS=c.5179C>T;AA=p.R1727C;CNT=4	C10orf18	p.R1727C	4	24355	1.642373e-04
10	5790957	COSM2147936	A	C	GENE=C10orf18;STRAND=+;CDS=c.5573A>C;AA=p.K1858T;CNT=3	C10orf18	p.K1858T	3	24355	1.231780e-04
10	5791016	COSM6054428	G	C	GENE=C10orf18;STRAND=+;CDS=c.5632G>C;AA=p.E1878Q;CNT=2	C10orf18	p.E1878Q	2	24355	8.211866e-05
10	5791131	COSM1745821	G	A	GENE=C10orf18;STRAND=+;CDS=c.5747G>A;AA=p.R1916Q;CNT=2	C10orf18	p.R1916Q	2	24355	8.211866e-05
10	5791160	COSM2147938	G	A	GENE=C10orf18;STRAND=+;CDS=c.5776G>A;AA=p.A1926T;CNT=3	C10orf18	p.A1926T	3	24355	1.231780e-04
10	5791443	COSM1561290	C	T	GENE=C10orf18;STRAND=+;CDS=c.6059C>T;AA=p.S2020L;CNT=2	C10orf18	p.S2020L	2	24355	8.211866e-05
10	5791698	COSM274190	G	A	GENE=C10orf18;STRAND=+;CDS=c.6314G>A;AA=p.R2105Q;CNT=2	C10orf18	p.R2105Q	2	24355	8.211866e-05
10	5791929	COSM5606538	A	C	GENE=C10orf18;STRAND=+;CDS=c.6545A>C;AA=p.K2182T;CNT=5	C10orf18	p.K2182T	5	24355	2.052967e-04
10	5791986	COSM4410647	C	A	GENE=C10orf18;STRAND=+;SNP;CDS=c.6602C>A;AA=p.T2201K;CNT=2	C10orf18	p.T2201K	2	24355	8.211866e-05
10	5798640	COSM6129804	G	A	GENE=C10orf18;STRAND=+;CDS=c.6671G>A;AA=p.R2224K;CNT=2	C10orf18	p.R2224K	2	24355	8.211866e-05
10	5798691	COSM4789936	A	G	GENE=C10orf18;STRAND=+;CDS=c.6722A>G;AA=p.H2241R;CNT=2	C10orf18	p.H2241R	2	24355	8.211866e-05
10	5799582	COSM1185129	C	T	GENE=C10orf18;STRAND=+;CDS=c.6832C>T;AA=p.R2278C;CNT=2	C10orf18	p.R2278C	2	24355	8.211866e-05
10	5799613	COSM3737626	A	G	GENE=C10orf18;STRAND=+;SNP;CDS=c.6863A>G;AA=p.K2288R;CNT=3	C10orf18	p.K2288R	3	24355	1.231780e-04
10	5807974	COSM4957499	C	G	GENE=GDI2;STRAND=-;CDS=c.1333G>C;AA=p.D445H;CNT=2	GDI2	p.D445H	2	24355	8.211866e-05
10	5808248	COSM1603569	T	C	GENE=GDI2;STRAND=-;CDS=c.1147A>G;AA=p.I383V;CNT=2	GDI2	p.I383V	2	24355	8.211866e-05
10	5836878	COSM1702011	G	A	GENE=GDI2;STRAND=-;CDS=c.358C>T;AA=p.P120S;CNT=2	GDI2	p.P120S	2	24355	8.211866e-05
10	5838759	COSM1627551	C	A	GENE=GDI2;STRAND=-;CDS=c.220G>T;AA=p.V74F;CNT=2	GDI2	p.V74F	2	24355	8.211866e-05
10	5922263	COSM539204	G	C	GENE=ANKRD16;STRAND=-;CDS=c.926C>G;AA=p.S309*;CNT=2	ANKRD16	p.S309*	2	24355	8.211866e-05
10	5922267	COSM174347	G	A	GENE=ANKRD16;STRAND=-;CDS=c.922C>T;AA=p.R308*;CNT=3	ANKRD16	p.R308*	3	24355	1.231780e-04
10	5925035	COSM4957908	T	G	GENE=ANKRD16;STRAND=-;CDS=c.783A>C;AA=p.E261D;CNT=2	ANKRD16	p.E261D	2	24355	8.211866e-05
10	5925042	COSM4803315	A	G	GENE=ANKRD16;STRAND=-;CDS=c.776T>C;AA=p.V259A;CNT=2	ANKRD16	p.V259A	2	24355	8.211866e-05
10	5925057	COSM4983885	G	T	GENE=ANKRD16;STRAND=-;CDS=c.761C>A;AA=p.A254D;CNT=2	ANKRD16	p.A254D	2	24355	8.211866e-05
10	5929962	COSM146871	G	C	GENE=ANKRD16;STRAND=-;SNP;CDS=c.383C>G;AA=p.A128G;CNT=2	ANKRD16	p.A128G	2	24355	8.211866e-05
10	5929972	COSM1505562	C	T	GENE=ANKRD16;STRAND=-;CDS=c.373G>A;AA=p.E125K;CNT=2	ANKRD16	p.E125K	2	24355	8.211866e-05
10	5931046	COSM5803944	A	T	GENE=ANKRD16;STRAND=-;CDS=c.272T>A;AA=p.L91Q;CNT=2	ANKRD16	p.L91Q	2	24355	8.211866e-05
10	5931230	COSM3751883	C	T	GENE=ANKRD16;STRAND=-;SNP;CDS=c.88G>A;AA=p.G30R;CNT=2	ANKRD16	p.G30R	2	24355	8.211866e-05
10	5945065	COSM1297329	C	A	GENE=FBXO18;STRAND=+;CDS=c.237C>A;AA=p.F79L;CNT=2	FBXO18	p.F79L	2	24355	8.211866e-05
10	5945069	COSM427713	C	T	GENE=FBXO18;STRAND=+;CDS=c.241C>T;AA=p.Q81*;CNT=2	FBXO18	p.Q81*	2	24355	8.211866e-05
10	5948287	COSM919128	C	T	GENE=FBXO18;STRAND=+;CDS=c.598C>T;AA=p.R200W;CNT=2	FBXO18	p.R200W	2	24355	8.211866e-05
10	5948401	COSM5979839	G	C	GENE=FBXO18;STRAND=+;CDS=c.712G>C;AA=p.V238L;CNT=2	FBXO18	p.V238L	2	24355	8.211866e-05
10	5948509	COSM919129	G	A	GENE=FBXO18;STRAND=+;CDS=c.820G>A;AA=p.V274M;CNT=2	FBXO18	p.V274M	2	24355	8.211866e-05
10	5948525	COSM2148050	C	T	GENE=FBXO18;STRAND=+;CDS=c.836C>T;AA=p.P279L;CNT=2	FBXO18	p.P279L	2	24355	8.211866e-05
10	5951198	COSM3709873	C	T	GENE=FBXO18;STRAND=+;CDS=c.1114C>T;AA=p.L372F;CNT=2	FBXO18	p.L372F	2	24355	8.211866e-05
10	5951237	COSM2148056	G	A	GENE=FBXO18;STRAND=+;CDS=c.1153G>A;AA=p.D385N;CNT=2	FBXO18	p.D385N	2	24355	8.211866e-05
10	5955763	COSM4014832	A	G	GENE=FBXO18;STRAND=+;CDS=c.1418A>G;AA=p.Q473R;CNT=2	FBXO18	p.Q473R	2	24355	8.211866e-05
10	5957376	COSM4683928	G	T	GENE=FBXO18;STRAND=+;CDS=c.1560G>T;AA=p.K520N;CNT=2	FBXO18	p.K520N	2	24355	8.211866e-05
10	5957452	COSM4441591	G	A	GENE=FBXO18;STRAND=+;CDS=c.1636G>A;AA=p.A546T;CNT=3	FBXO18	p.A546T	3	24355	1.231780e-04
10	5957464	COSM919131	G	A	GENE=FBXO18;STRAND=+;CDS=c.1648G>A;AA=p.E550K;CNT=2	FBXO18	p.E550K	2	24355	8.211866e-05
10	5958258	COSM3439072	C	T	GENE=FBXO18;STRAND=+;CDS=c.1780C>T;AA=p.L594F;CNT=2	FBXO18	p.L594F	2	24355	8.211866e-05
10	5958348	COSM4798038	A	G	GENE=FBXO18;STRAND=+;CDS=c.1870A>G;AA=p.I624V;CNT=2	FBXO18	p.I624V	2	24355	8.211866e-05
10	5959405	COSM4683929	G	A	GENE=FBXO18;STRAND=+;CDS=c.1964G>A;AA=p.R655H;CNT=2	FBXO18	p.R655H	2	24355	8.211866e-05
10	5959470	COSM4533910	G	A	GENE=FBXO18;STRAND=+;CDS=c.2029G>A;AA=p.G677S;CNT=3	FBXO18	p.G677S	3	24355	1.231780e-04
10	5960307	COSM1603572	A	G	GENE=FBXO18;STRAND=+;CDS=c.2119A>G;AA=p.I707V;CNT=2	FBXO18	p.I707V	2	24355	8.211866e-05
10	5960319	COSM5823502	G	A	GENE=FBXO18;STRAND=+;CDS=c.2131G>A;AA=p.V711I;CNT=2	FBXO18	p.V711I	2	24355	8.211866e-05
10	5963227	COSM1179583	C	T	GENE=FBXO18;STRAND=+;CDS=c.2260C>T;AA=p.R754W;CNT=2	FBXO18	p.R754W	2	24355	8.211866e-05
10	5963497	COSM4982373	G	A	GENE=FBXO18;STRAND=+;CDS=c.2440G>A;AA=p.E814K;CNT=2	FBXO18	p.E814K	2	24355	8.211866e-05
10	5965635	COSM6129790	C	T	GENE=FBXO18;STRAND=+;CDS=c.2527C>T;AA=p.Q843*;CNT=3	FBXO18	p.Q843*	3	24355	1.231780e-04
10	5966348	COSM5999193	G	T	GENE=FBXO18;STRAND=+;CDS=c.2626G>T;AA=p.V876L;CNT=3	FBXO18	p.V876L	3	24355	1.231780e-04
10	5969458	COSM1686110	G	A	GENE=FBXO18;STRAND=+;CDS=c.2936G>A;AA=p.R979H;CNT=3	FBXO18	p.R979H	3	24355	1.231780e-04
10	5978452	COSM3686968	G	A	GENE=FBXO18;STRAND=+;CDS=c.3016G>A;AA=p.V1006I;CNT=3	FBXO18	p.V1006I	3	24355	1.231780e-04
10	5979173	COSM2148094	G	A	GENE=FBXO18;STRAND=+;CDS=c.3215G>A;AA=p.R1072H;CNT=2	FBXO18	p.R1072H	2	24355	8.211866e-05
10	5979235	COSM325330	G	A	GENE=FBXO18;STRAND=+;CDS=c.3277G>A;AA=p.V1093I;CNT=5	FBXO18	p.V1093I	5	24355	2.052967e-04
10	5995110	COSM2151596	C	A	GENE=IL15RA;STRAND=-;CDS=c.752G>T;AA=p.W251L;CNT=2	IL15RA	p.W251L	2	24355	8.211866e-05
10	5995119	COSM336338	G	A	GENE=IL15RA;STRAND=-;CDS=c.743C>T;AA=p.P248L;CNT=2	IL15RA	p.P248L	2	24355	8.211866e-05
10	6002368	COSM3998038	T	G	GENE=IL15RA;STRAND=-;SNP;CDS=c.545A>C;AA=p.N182T;CNT=3	IL15RA	p.N182T	3	24355	1.231780e-04
10	6005756	COSM3769142	G	A	GENE=IL15RA;STRAND=-;CDS=c.332C>T;AA=p.T111M;CNT=2	IL15RA	p.T111M	2	24355	8.211866e-05
10	6008146	COSM5837057	T	A	GENE=IL15RA;STRAND=-;CDS=c.245A>T;AA=p.N82I;CNT=2	IL15RA	p.N82I	2	24355	8.211866e-05
10	6008149	COSM4014844	G	A	GENE=IL15RA;STRAND=-;CDS=c.242C>T;AA=p.T81M;CNT=2	IL15RA	p.T81M	2	24355	8.211866e-05
10	6008165	COSM1187887	C	T	GENE=IL15RA;STRAND=-;CDS=c.226G>A;AA=p.V76M;CNT=2	IL15RA	p.V76M	2	24355	8.211866e-05
10	6008215	COSM1675029	C	T	GENE=IL15RA;STRAND=-;CDS=c.176G>A;AA=p.C59Y;CNT=2	IL15RA	p.C59Y	2	24355	8.211866e-05
10	6019428	COSM5962740	G	A	GENE=IL15RA;STRAND=-;CDS=c.28C>T;AA=p.R10W;CNT=2	IL15RA	p.R10W	2	24355	8.211866e-05
10	6061432	COSM1675030	G	T	GENE=IL2RA;STRAND=-;SNP;CDS=c.686C>A;AA=p.T229N;CNT=2	IL2RA	p.T229N	2	24355	8.211866e-05
10	6061872	COSM3439116	G	A	GENE=IL2RA;STRAND=-;CDS=c.616C>T;AA=p.R206C;CNT=2	IL2RA	p.R206C	2	24355	8.211866e-05
10	6061878	COSM281903	C	T	GENE=IL2RA;STRAND=-;CDS=c.610G>A;AA=p.E204K;CNT=3	IL2RA	p.E204K	3	24355	1.231780e-04
10	6063525	COSM1239126	C	T	GENE=IL2RA;STRAND=-;CDS=c.499G>A;AA=p.V167I;CNT=3	IL2RA	p.V167I	3	24355	1.231780e-04
10	6063531	COSM1745823	C	A	GENE=IL2RA;STRAND=-;CDS=c.493G>T;AA=p.E165*;CNT=2	IL2RA	p.E165*	2	24355	8.211866e-05
10	6063560	COSM5599697	C	T	GENE=IL2RA;STRAND=-;CDS=c.464G>A;AA=p.G155E;CNT=5	IL2RA	p.G155E	5	24355	2.052967e-04
10	6063567	COSM1561285	C	T	GENE=IL2RA;STRAND=-;CDS=c.457G>A;AA=p.V153I;CNT=3	IL2RA	p.V153I	3	24355	1.231780e-04
10	6063591	COSM4014878	C	A	GENE=IL2RA;STRAND=-;CDS=c.433G>T;AA=p.G145W;CNT=2	IL2RA	p.G145W	2	24355	8.211866e-05
10	6063631	COSM4900850	C	T	GENE=IL2RA;STRAND=-;CDS=c.393G>A;AA=p.W131*;CNT=3	IL2RA	p.W131*	3	24355	1.231780e-04
10	6066213	COSM5837071	G	A	GENE=IL2RA;STRAND=-;CDS=c.361C>T;AA=p.L121F;CNT=2	IL2RA	p.L121F	2	24355	8.211866e-05
10	6066285	COSM6053964	G	C	GENE=IL2RA;STRAND=-;CDS=c.289C>G;AA=p.Q97E;CNT=2	IL2RA	p.Q97E	2	24355	8.211866e-05
10	6067847	COSM1561284	C	T	GENE=IL2RA;STRAND=-;SNP;CDS=c.206G>A;AA=p.G69E;CNT=3	IL2RA	p.G69E	3	24355	1.231780e-04
10	6067963	COSM4692316	C	A	GENE=IL2RA;STRAND=-;CDS=c.90G>T;AA=p.E30D;CNT=3	IL2RA	p.E30D	3	24355	1.231780e-04
10	6147033	COSM465797	G	A	GENE=RBM17;STRAND=+;CDS=c.380G>A;AA=p.R127K;CNT=3	RBM17	p.R127K	3	24355	1.231780e-04
10	6150682	COSM1745825	C	A	GENE=RBM17;STRAND=+;CDS=c.539C>A;AA=p.S180Y;CNT=2	RBM17	p.S180Y	2	24355	8.211866e-05
10	6151963	COSM3439185	C	T	GENE=RBM17;STRAND=+;CDS=c.577C>T;AA=p.P193S;CNT=2	RBM17	p.P193S	2	24355	8.211866e-05
10	6154224	COSM3666811	G	C	GENE=RBM17;STRAND=+;CDS=c.756G>C;AA=p.Q252H;CNT=2	RBM17	p.Q252H	2	24355	8.211866e-05
10	6154312	COSM179406	G	A	GENE=RBM17;STRAND=+;CDS=c.844G>A;AA=p.A282T;CNT=2	RBM17	p.A282T	2	24355	8.211866e-05
10	6155527	COSM3665789	A	G	GENE=RBM17;STRAND=+;CDS=c.913A>G;AA=p.K305E;CNT=2	RBM17	p.K305E	2	24355	8.211866e-05
10	6156025	COSM919199	C	T	GENE=RBM17;STRAND=+;CDS=c.944C>T;AA=p.A315V;CNT=3	RBM17	p.A315V	3	24355	1.231780e-04
10	6156039	COSM1745826	G	A	GENE=RBM17;STRAND=+;CDS=c.958G>A;AA=p.E320K;CNT=2	RBM17	p.E320K	2	24355	8.211866e-05
10	6157232	COSM1675032	C	T	GENE=RBM17;STRAND=+;CDS=c.1060C>T;AA=p.R354W;CNT=3	RBM17	p.R354W	3	24355	1.231780e-04
10	6157237	COSM1638603	A	G	GENE=RBM17;STRAND=+;CDS=c.1065A>G;AA=p.I355M;CNT=2	RBM17	p.I355M	2	24355	8.211866e-05
10	6255588	COSM4713708	T	C	GENE=PFKFB3;STRAND=+;CDS=c.79T>C;AA=p.C27R;CNT=2	PFKFB3	p.C27R	2	24355	8.211866e-05
10	6255709	COSM216922	A	C	GENE=PFKFB3;STRAND=+;CDS=c.200A>C;AA=p.K67T;CNT=3	PFKFB3	p.K67T	3	24355	1.231780e-04
10	6257246	COSM5999194	C	T	GENE=PFKFB3;STRAND=+;CDS=c.265C>T;AA=p.R89C;CNT=3	PFKFB3	p.R89C	3	24355	1.231780e-04
10	6258742	COSM3675819	A	G	GENE=PFKFB3;STRAND=+;CDS=c.440A>G;AA=p.K147R;CNT=5	PFKFB3	p.K147R	5	24355	2.052967e-04
10	6261583	COSM4792189	A	G	GENE=PFKFB3;STRAND=+;CDS=c.550A>G;AA=p.M184V;CNT=2	PFKFB3	p.M184V	2	24355	8.211866e-05
10	6262698	COSM3790867	G	T	GENE=PFKFB3;STRAND=+;CDS=c.701G>T;AA=p.R234L;CNT=2	PFKFB3	p.R234L	2	24355	8.211866e-05
10	6262730	COSM6744285	C	T	GENE=PFKFB3;STRAND=+;CDS=c.733C>T;AA=p.Q245*;CNT=2	PFKFB3	p.Q245*	2	24355	8.211866e-05
10	6263383	COSM314094	C	A	GENE=PFKFB3;STRAND=+;CDS=c.871C>A;AA=p.L291M;CNT=2	PFKFB3	p.L291M	2	24355	8.211866e-05
10	6263668	COSM5715434	G	A	GENE=PFKFB3;STRAND=+;CDS=c.1043G>A;AA=p.R348Q;CNT=4	PFKFB3	p.R348Q	4	24355	1.642373e-04
10	6263703	COSM4713715	G	A	GENE=PFKFB3;STRAND=+;CDS=c.1078G>A;AA=p.G360R;CNT=2	PFKFB3	p.G360R	2	24355	8.211866e-05
10	6266130	COSM1675033	T	C	GENE=PFKFB3;STRAND=+;CDS=c.1295T>C;AA=p.I432T;CNT=2	PFKFB3	p.I432T	2	24355	8.211866e-05
10	6266141	COSM4525072	G	A	GENE=PFKFB3;STRAND=+;CDS=c.1306G>A;AA=p.V436M;CNT=2	PFKFB3	p.V436M	2	24355	8.211866e-05
10	6268204	COSM6040114	C	T	GENE=PFKFB3;STRAND=+;CDS=c.1391C>T;AA=p.P464L;CNT=2	PFKFB3	p.P464L	2	24355	8.211866e-05
10	6268218	COSM919353	G	A	GENE=PFKFB3;STRAND=+;CDS=c.1405G>A;AA=p.E469K;CNT=2	PFKFB3	p.E469K	2	24355	8.211866e-05
10	6470183	COSM4717751	G	A	GENE=PRKCQ;STRAND=-;SNP;CDS=c.2107C>T;AA=p.R703W;CNT=3	PRKCQ	p.R703W	3	24355	1.231780e-04
10	6470192	COSM4015077	C	T	GENE=PRKCQ;STRAND=-;CDS=c.2098G>A;AA=p.G700R;CNT=4	PRKCQ	p.G700R	4	24355	1.642373e-04
10	6470236	COSM1675035	C	A	GENE=PRKCQ;STRAND=-;CDS=c.2054G>T;AA=p.S685I;CNT=4	PRKCQ	p.S685I	4	24355	1.642373e-04
10	6472779	COSM3439561	G	A	GENE=PRKCQ;STRAND=-;CDS=c.1958C>T;AA=p.P653L;CNT=3	PRKCQ	p.P653L	3	24355	1.231780e-04
10	6472782	COSM4015080	C	T	GENE=PRKCQ;STRAND=-;CDS=c.1955G>A;AA=p.R652Q;CNT=2	PRKCQ	p.R652Q	2	24355	8.211866e-05
10	6472834	COSM297616	G	A	GENE=PRKCQ;STRAND=-;CDS=c.1903C>T;AA=p.R635W;CNT=3	PRKCQ	p.R635W	3	24355	1.231780e-04
10	6472852	COSM1348602	G	A	GENE=PRKCQ;STRAND=-;CDS=c.1885C>T;AA=p.R629C;CNT=3	PRKCQ	p.R629C	3	24355	1.231780e-04
10	6472894	COSM4717752	C	T	GENE=PRKCQ;STRAND=-;CDS=c.1843G>A;AA=p.V615M;CNT=2	PRKCQ	p.V615M	2	24355	8.211866e-05
10	6483910	COSM4791279	T	C	GENE=PRKCQ;STRAND=-;CDS=c.1781A>G;AA=p.D594G;CNT=2	PRKCQ	p.D594G	2	24355	8.211866e-05
10	6483980	COSM3439567	C	T	GENE=PRKCQ;STRAND=-;CDS=c.1711G>A;AA=p.E571K;CNT=2	PRKCQ	p.E571K	2	24355	8.211866e-05
10	6506333	COSM1648732	C	T	GENE=PRKCQ;STRAND=-;CDS=c.1387G>A;AA=p.G463R;CNT=3	PRKCQ	p.G463R	3	24355	1.231780e-04
10	6520982	COSM1474702	G	A	GENE=PRKCQ;STRAND=-;CDS=c.1325C>T;AA=p.T442M;CNT=3	PRKCQ	p.T442M	3	24355	1.231780e-04
10	6520992	COSM3439599	G	A	GENE=PRKCQ;STRAND=-;CDS=c.1315C>T;AA=p.P439S;CNT=2	PRKCQ	p.P439S	2	24355	8.211866e-05
10	6521046	COSM1263087	C	T	GENE=PRKCQ;STRAND=-;CDS=c.1261G>A;AA=p.D421N;CNT=2	PRKCQ	p.D421N	2	24355	8.211866e-05
10	6521088	COSM6755885	C	T	GENE=PRKCQ;STRAND=-;CDS=c.1219G>A;AA=p.A407T;CNT=2	PRKCQ	p.A407T	2	24355	8.211866e-05
10	6521092	COSM4717753	A	T	GENE=PRKCQ;STRAND=-;CDS=c.1215T>A;AA=p.F405L;CNT=2	PRKCQ	p.F405L	2	24355	8.211866e-05
10	6521096	COSM1675036	T	G	GENE=PRKCQ;STRAND=-;CDS=c.1211A>C;AA=p.Q404P;CNT=3	PRKCQ	p.Q404P	3	24355	1.231780e-04
10	6525547	COSM3665809	G	T	GENE=PRKCQ;STRAND=-;CDS=c.1034C>A;AA=p.S345Y;CNT=2	PRKCQ	p.S345Y	2	24355	8.211866e-05
10	6527143	COSM146874	G	A	GENE=PRKCQ;STRAND=-;SNP;CDS=c.989C>T;AA=p.P330L;CNT=20	PRKCQ	p.P330L	20	24355	8.211866e-04
10	6527227	COSM5806034	C	T	GENE=PRKCQ;STRAND=-;CDS=c.905G>A;AA=p.R302H;CNT=2	PRKCQ	p.R302H	2	24355	8.211866e-05
10	6528007	COSM4980611	C	G	GENE=PRKCQ;STRAND=-;CDS=c.890G>C;AA=p.S297T;CNT=2	PRKCQ	p.S297T	2	24355	8.211866e-05
10	6528025	COSM919531	G	A	GENE=PRKCQ;STRAND=-;CDS=c.872C>T;AA=p.A291V;CNT=5	PRKCQ	p.A291V	5	24355	2.052967e-04
10	6528069	COSM4717755	C	A	GENE=PRKCQ;STRAND=-;CDS=c.828G>T;AA=p.K276N;CNT=2	PRKCQ	p.K276N	2	24355	8.211866e-05
10	6533645	COSM1603631	C	A	GENE=PRKCQ;STRAND=-;CDS=c.790G>T;AA=p.A264S;CNT=2	PRKCQ	p.A264S	2	24355	8.211866e-05
10	6539007	COSM3439611	C	T	GENE=PRKCQ;STRAND=-;CDS=c.650G>A;AA=p.R217Q;CNT=2	PRKCQ	p.R217Q	2	24355	8.211866e-05
10	6539025	COSM233176	C	T	GENE=PRKCQ;STRAND=-;SNP;CDS=c.632G>A;AA=p.G211E;CNT=3	PRKCQ	p.G211E	3	24355	1.231780e-04
10	6539068	COSM6054563	T	C	GENE=PRKCQ;STRAND=-;CDS=c.589A>G;AA=p.I197V;CNT=2	PRKCQ	p.I197V	2	24355	8.211866e-05
10	6539184	COSM919534	C	T	GENE=PRKCQ;STRAND=-;CDS=c.572G>A;AA=p.R191Q;CNT=3	PRKCQ	p.R191Q	3	24355	1.231780e-04
10	6539201	COSM1722548	T	A	GENE=PRKCQ;STRAND=-;CDS=c.555A>T;AA=p.K185N;CNT=2	PRKCQ	p.K185N	2	24355	8.211866e-05
10	6540393	COSM5807780	C	A	GENE=PRKCQ;STRAND=-;CDS=c.507G>T;AA=p.Q169H;CNT=2	PRKCQ	p.Q169H	2	24355	8.211866e-05
10	6540466	COSM6755900	C	T	GENE=PRKCQ;STRAND=-;CDS=c.434G>A;AA=p.R145H;CNT=2	PRKCQ	p.R145H	2	24355	8.211866e-05
10	6540493	COSM2158678	G	A	GENE=PRKCQ;STRAND=-;CDS=c.407C>T;AA=p.T136M;CNT=2	PRKCQ	p.T136M	2	24355	8.211866e-05
10	6552974	COSM1581542	C	T	GENE=PRKCQ;STRAND=-;CDS=c.301G>A;AA=p.G101R;CNT=2	PRKCQ	p.G101R	2	24355	8.211866e-05
10	6553013	COSM5963421	C	T	GENE=PRKCQ;STRAND=-;CDS=c.262G>A;AA=p.E88K;CNT=2	PRKCQ	p.E88K	2	24355	8.211866e-05
10	6553016	COSM1505921	C	T	GENE=PRKCQ;STRAND=-;CDS=c.259G>A;AA=p.V87M;CNT=2	PRKCQ	p.V87M	2	24355	8.211866e-05
10	6553040	COSM1348611	C	T	GENE=PRKCQ;STRAND=-;CDS=c.235G>A;AA=p.V79M;CNT=3	PRKCQ	p.V79M	3	24355	1.231780e-04
10	6553137	COSM1738314	G	C	GENE=PRKCQ;STRAND=-;CDS=c.138C>G;AA=p.I46M;CNT=6	PRKCQ	p.I46M	6	24355	2.463560e-04
10	6553151	COSM919537	C	T	GENE=PRKCQ;STRAND=-;CDS=c.124G>A;AA=p.G42R;CNT=2	PRKCQ	p.G42R	2	24355	8.211866e-05
10	7205769	COSM98210	C	G	GENE=SFMBT2;STRAND=-;CDS=c.2648G>C;AA=p.R883T;CNT=2	SFMBT2	p.R883T	2	24355	8.211866e-05
10	7205791	COSM4725320	T	C	GENE=SFMBT2;STRAND=-;CDS=c.2626A>G;AA=p.K876E;CNT=2	SFMBT2	p.K876E	2	24355	8.211866e-05
10	7205845	COSM4725321	G	C	GENE=SFMBT2;STRAND=-;CDS=c.2572C>G;AA=p.L858V;CNT=2	SFMBT2	p.L858V	2	24355	8.211866e-05
10	7212906	COSM4015480	T	G	GENE=SFMBT2;STRAND=-;CDS=c.2528A>C;AA=p.K843T;CNT=2	SFMBT2	p.K843T	2	24355	8.211866e-05
10	7212910	COSM5819089	C	A	GENE=SFMBT2;STRAND=-;CDS=c.2524G>T;AA=p.A842S;CNT=2	SFMBT2	p.A842S	2	24355	8.211866e-05
10	7212911	COSM5819163	C	A	GENE=SFMBT2;STRAND=-;CDS=c.2523G>T;AA=p.L841F;CNT=2	SFMBT2	p.L841F	2	24355	8.211866e-05
10	7212949	COSM5626344	C	T	GENE=SFMBT2;STRAND=-;CDS=c.2485G>A;AA=p.V829M;CNT=2	SFMBT2	p.V829M	2	24355	8.211866e-05
10	7212970	COSM5819808	A	T	GENE=SFMBT2;STRAND=-;CDS=c.2464T>A;AA=p.L822M;CNT=2	SFMBT2	p.L822M	2	24355	8.211866e-05
10	7213964	COSM4015482	C	T	GENE=SFMBT2;STRAND=-;CDS=c.2308G>A;AA=p.V770M;CNT=2	SFMBT2	p.V770M	2	24355	8.211866e-05
10	7213969	COSM5553760	T	C	GENE=SFMBT2;STRAND=-;CDS=c.2303A>G;AA=p.E768G;CNT=5	SFMBT2	p.E768G	5	24355	2.052967e-04
10	7214006	COSM6029021	G	A	GENE=SFMBT2;STRAND=-;CDS=c.2266C>T;AA=p.R756W;CNT=2	SFMBT2	p.R756W	2	24355	8.211866e-05
10	7214057	COSM3665842	C	T	GENE=SFMBT2;STRAND=-;CDS=c.2215G>A;AA=p.E739K;CNT=2	SFMBT2	p.E739K	2	24355	8.211866e-05
10	7214087	COSM4180105	C	T	GENE=SFMBT2;STRAND=-;CDS=c.2185G>A;AA=p.D729N;CNT=2	SFMBT2	p.D729N	2	24355	8.211866e-05
10	7214510	COSM179734	C	T	GENE=SFMBT2;STRAND=-;CDS=c.2098G>A;AA=p.V700M;CNT=2	SFMBT2	p.V700M	2	24355	8.211866e-05
10	7214525	COSM4725324	G	A	GENE=SFMBT2;STRAND=-;SNP;CDS=c.2083C>T;AA=p.R695W;CNT=2	SFMBT2	p.R695W	2	24355	8.211866e-05
10	7214536	COSM5932683	C	T	GENE=SFMBT2;STRAND=-;CDS=c.2072G>A;AA=p.R691Q;CNT=2	SFMBT2	p.R691Q	2	24355	8.211866e-05
10	7214537	COSM215433	G	A	GENE=SFMBT2;STRAND=-;CDS=c.2071C>T;AA=p.R691W;CNT=3	SFMBT2	p.R691W	3	24355	1.231780e-04
10	7214543	COSM920005	C	T	GENE=SFMBT2;STRAND=-;CDS=c.2065G>A;AA=p.A689T;CNT=2	SFMBT2	p.A689T	2	24355	8.211866e-05
10	7214564	COSM294807	C	T	GENE=SFMBT2;STRAND=-;CDS=c.2044G>A;AA=p.D682N;CNT=2	SFMBT2	p.D682N	2	24355	8.211866e-05
10	7214579	COSM98020	C	T	GENE=SFMBT2;STRAND=-;CDS=c.2029G>A;AA=p.G677R;CNT=2	SFMBT2	p.G677R	2	24355	8.211866e-05
10	7218056	COSM3709942	C	T	GENE=SFMBT2;STRAND=-;CDS=c.1880G>A;AA=p.R627H;CNT=3	SFMBT2	p.R627H	3	24355	1.231780e-04
10	7218086	COSM1225438	C	T	GENE=SFMBT2;STRAND=-;CDS=c.1850G>A;AA=p.R617Q;CNT=2	SFMBT2	p.R617Q	2	24355	8.211866e-05
10	7218087	COSM1225435	G	A	GENE=SFMBT2;STRAND=-;CDS=c.1849C>T;AA=p.R617W;CNT=3	SFMBT2	p.R617W	3	24355	1.231780e-04
10	7230604	COSM3665844	T	C	GENE=SFMBT2;STRAND=-;CDS=c.1790A>G;AA=p.E597G;CNT=2	SFMBT2	p.E597G	2	24355	8.211866e-05
10	7230644	COSM920018	C	T	GENE=SFMBT2;STRAND=-;CDS=c.1750G>A;AA=p.E584K;CNT=2	SFMBT2	p.E584K	2	24355	8.211866e-05
10	7230654	COSM5359931	C	G	GENE=SFMBT2;STRAND=-;CDS=c.1740G>C;AA=p.R580S;CNT=2	SFMBT2	p.R580S	2	24355	8.211866e-05
10	7247804	COSM139816	G	A	GENE=SFMBT2;STRAND=-;CDS=c.1417C>T;AA=p.P473S;CNT=2	SFMBT2	p.P473S	2	24355	8.211866e-05
10	7247873	COSM4403595	G	A	GENE=SFMBT2;STRAND=-;CDS=c.1348C>T;AA=p.P450S;CNT=2	SFMBT2	p.P450S	2	24355	8.211866e-05
10	7262379	COSM4791497	G	C	GENE=SFMBT2;STRAND=-;CDS=c.1324C>G;AA=p.L442V;CNT=2	SFMBT2	p.L442V	2	24355	8.211866e-05
10	7262382	COSM1474736	G	A	GENE=SFMBT2;STRAND=-;SNP;CDS=c.1321C>T;AA=p.H441Y;CNT=2	SFMBT2	p.H441Y	2	24355	8.211866e-05
10	7262415	COSM1348900	C	T	GENE=SFMBT2;STRAND=-;CDS=c.1288G>A;AA=p.V430I;CNT=2	SFMBT2	p.V430I	2	24355	8.211866e-05
10	7262417	COSM3440146	G	A	GENE=SFMBT2;STRAND=-;CDS=c.1286C>T;AA=p.S429F;CNT=2	SFMBT2	p.S429F	2	24355	8.211866e-05
10	7269821	COSM136764	C	T	GENE=SFMBT2;STRAND=-;CDS=c.1199G>A;AA=p.R400Q;CNT=2	SFMBT2	p.R400Q	2	24355	8.211866e-05
10	7269822	COSM300159	G	A	GENE=SFMBT2;STRAND=-;CDS=c.1198C>T;AA=p.R400*;CNT=2	SFMBT2	p.R400*	2	24355	8.211866e-05
10	7269848	COSM920069	G	A	GENE=SFMBT2;STRAND=-;CDS=c.1172C>T;AA=p.A391V;CNT=4	SFMBT2	p.A391V	4	24355	1.642373e-04
10	7269894	COSM6024942	A	G	GENE=SFMBT2;STRAND=-;CDS=c.1126T>C;AA=p.S376P;CNT=2	SFMBT2	p.S376P	2	24355	8.211866e-05
10	7285528	COSM137535	G	A	GENE=SFMBT2;STRAND=-;CDS=c.1112C>T;AA=p.P371L;CNT=2	SFMBT2	p.P371L	2	24355	8.211866e-05
10	7290520	COSM218281	G	A	GENE=SFMBT2;STRAND=-;CDS=c.962C>T;AA=p.S321L;CNT=2	SFMBT2	p.S321L	2	24355	8.211866e-05
10	7290523	COSM146875	G	A	GENE=SFMBT2;STRAND=-;CDS=c.959C>T;AA=p.A320V;CNT=2	SFMBT2	p.A320V	2	24355	8.211866e-05
10	7290549	COSM2160708	C	T	GENE=SFMBT2;STRAND=-;CDS=c.933G>A;AA=p.M311I;CNT=2	SFMBT2	p.M311I	2	24355	8.211866e-05
10	7290575	COSM2160710	C	A	GENE=SFMBT2;STRAND=-;CDS=c.907G>T;AA=p.G303W;CNT=2	SFMBT2	p.G303W	2	24355	8.211866e-05
10	7318865	COSM5898396	C	T	GENE=SFMBT2;STRAND=-;CDS=c.859G>A;AA=p.E287K;CNT=2	SFMBT2	p.E287K	2	24355	8.211866e-05
10	7325917	COSM1225439	G	A	GENE=SFMBT2;STRAND=-;CDS=c.721C>T;AA=p.R241*;CNT=2	SFMBT2	p.R241*	2	24355	8.211866e-05
10	7325925	COSM4725326	T	C	GENE=SFMBT2;STRAND=-;CDS=c.713A>G;AA=p.Y238C;CNT=2	SFMBT2	p.Y238C	2	24355	8.211866e-05
10	7325982	COSM920100	C	T	GENE=SFMBT2;STRAND=-;CDS=c.656G>A;AA=p.R219H;CNT=2	SFMBT2	p.R219H	2	24355	8.211866e-05
10	7326055	COSM4974227	G	A	GENE=SFMBT2;STRAND=-;CDS=c.583C>T;AA=p.Q195*;CNT=2	SFMBT2	p.Q195*	2	24355	8.211866e-05
10	7326057	COSM4725328	A	T	GENE=SFMBT2;STRAND=-;CDS=c.581T>A;AA=p.L194H;CNT=2	SFMBT2	p.L194H	2	24355	8.211866e-05
10	7326072	COSM4725329	C	A	GENE=SFMBT2;STRAND=-;CDS=c.566G>T;AA=p.G189V;CNT=2	SFMBT2	p.G189V	2	24355	8.211866e-05
10	7326106	COSM234298	G	A	GENE=SFMBT2;STRAND=-;CDS=c.532C>T;AA=p.R178*;CNT=2	SFMBT2	p.R178*	2	24355	8.211866e-05
10	7327881	COSM4725330	G	T	GENE=SFMBT2;STRAND=-;CDS=c.472C>A;AA=p.L158I;CNT=2	SFMBT2	p.L158I	2	24355	8.211866e-05
10	7409656	COSM1348972	C	T	GENE=SFMBT2;STRAND=-;CDS=c.391G>A;AA=p.V131M;CNT=2	SFMBT2	p.V131M	2	24355	8.211866e-05
10	7409671	COSM1225436	C	T	GENE=SFMBT2;STRAND=-;CDS=c.376G>A;AA=p.A126T;CNT=2	SFMBT2	p.A126T	2	24355	8.211866e-05
10	7409680	COSM1638639	C	T	GENE=SFMBT2;STRAND=-;CDS=c.367G>A;AA=p.V123I;CNT=3	SFMBT2	p.V123I	3	24355	1.231780e-04
10	7409683	COSM2161493	C	T	GENE=SFMBT2;STRAND=-;CDS=c.364G>A;AA=p.D122N;CNT=2	SFMBT2	p.D122N	2	24355	8.211866e-05
10	7409713	COSM4167538	C	T	GENE=SFMBT2;STRAND=-;CDS=c.334G>A;AA=p.G112R;CNT=2	SFMBT2	p.G112R	2	24355	8.211866e-05
10	7409719	COSM539538	C	T	GENE=SFMBT2;STRAND=-;CDS=c.328G>A;AA=p.G110S;CNT=2	SFMBT2	p.G110S	2	24355	8.211866e-05
10	7409727	COSM1603701	C	T	GENE=SFMBT2;STRAND=-;CDS=c.320G>A;AA=p.R107H;CNT=2	SFMBT2	p.R107H	2	24355	8.211866e-05
10	7409728	COSM1348973	G	A	GENE=SFMBT2;STRAND=-;CDS=c.319C>T;AA=p.R107C;CNT=3	SFMBT2	p.R107C	2	24355	8.211866e-05
10	7409751	COSM2161499	G	A	GENE=SFMBT2;STRAND=-;CDS=c.296C>T;AA=p.T99M;CNT=2	SFMBT2	p.T99M	2	24355	8.211866e-05
10	7409811	COSM3709944	T	G	GENE=SFMBT2;STRAND=-;CDS=c.236A>C;AA=p.K79T;CNT=2	SFMBT2	p.K79T	2	24355	8.211866e-05
10	7423811	COSM4808562	G	A	GENE=SFMBT2;STRAND=-;CDS=c.50C>T;AA=p.P17L;CNT=3	SFMBT2	p.P17L	3	24355	1.231780e-04
10	7423853	COSM4725338	C	A	GENE=SFMBT2;STRAND=-;CDS=c.8G>T;AA=p.S3I;CNT=2	SFMBT2	p.S3I	2	24355	8.211866e-05
10	7605104	COSM4693471	G	A	GENE=ITIH5;STRAND=-;CDS=c.2771C>T;AA=p.A924V;CNT=2	ITIH5	p.A924V	2	24355	8.211866e-05
10	7605141	COSM179879	C	T	GENE=ITIH5;STRAND=-;CDS=c.2734G>A;AA=p.A912T;CNT=2	ITIH5	p.A912T	2	24355	8.211866e-05
10	7605143	COSM3397250	G	A	GENE=ITIH5;STRAND=-;CDS=c.2732C>T;AA=p.A911V;CNT=2	ITIH5	p.A911V	2	24355	8.211866e-05
10	7605192	COSM1474782	T	A	GENE=ITIH5;STRAND=-;CDS=c.2683A>T;AA=p.I895F;CNT=2	ITIH5	p.I895F	2	24355	8.211866e-05
10	7605243	COSM3734589	C	T	GENE=ITIH5;STRAND=-;CDS=c.2632G>A;AA=p.V878I;CNT=2	ITIH5	p.V878I	2	24355	8.211866e-05
10	7605315	COSM465978	C	T	GENE=ITIH5;STRAND=-;CDS=c.2560G>A;AA=p.E854K;CNT=2	ITIH5	p.E854K	2	24355	8.211866e-05
10	7608128	COSM179881	C	T	GENE=ITIH5;STRAND=-;CDS=c.2392G>A;AA=p.V798I;CNT=3	ITIH5	p.V798I	3	24355	1.231780e-04
10	7608274	COSM6066948	T	C	GENE=ITIH5;STRAND=-;CDS=c.2246A>G;AA=p.N749S;CNT=2	ITIH5	p.N749S	2	24355	8.211866e-05
10	7608295	COSM1638649	C	T	GENE=ITIH5;STRAND=-;CDS=c.2225G>A;AA=p.R742H;CNT=4	ITIH5	p.R742H	4	24355	1.642373e-04
10	7608308	COSM4015871	G	A	GENE=ITIH5;STRAND=-;CDS=c.2212C>T;AA=p.R738C;CNT=2	ITIH5	p.R738C	2	24355	8.211866e-05
10	7615128	COSM920502	C	A	GENE=ITIH5;STRAND=-;CDS=c.2009G>T;AA=p.R670I;CNT=2	ITIH5	p.R670I	2	24355	8.211866e-05
10	7615135	COSM5999198	G	T	GENE=ITIH5;STRAND=-;CDS=c.2002C>A;AA=p.Q668K;CNT=4	ITIH5	p.Q668K	4	24355	1.642373e-04
10	7618424	COSM4015873	G	A	GENE=ITIH5;STRAND=-;CDS=c.1970C>T;AA=p.T657M;CNT=2	ITIH5	p.T657M	2	24355	8.211866e-05
10	7618454	COSM4693475	G	A	GENE=ITIH5;STRAND=-;CDS=c.1940C>T;AA=p.P647L;CNT=2	ITIH5	p.P647L	2	24355	8.211866e-05
10	7618517	COSM3751973	G	A	GENE=ITIH5;STRAND=-;CDS=c.1877C>T;AA=p.P626L;CNT=2	ITIH5	p.P626L	2	24355	8.211866e-05
10	7618556	COSM5360098	C	T	GENE=ITIH5;STRAND=-;SNP;CDS=c.1838G>A;AA=p.R613H;CNT=4	ITIH5	p.R613H	4	24355	1.642373e-04
10	7618584	COSM4791091	G	A	GENE=ITIH5;STRAND=-;CDS=c.1810C>T;AA=p.R604W;CNT=3	ITIH5	p.R604W	3	24355	1.231780e-04
10	7618600	COSM4954265	C	A	GENE=ITIH5;STRAND=-;CDS=c.1794G>T;AA=p.K598N;CNT=2	ITIH5	p.K598N	2	24355	8.211866e-05
10	7618615	COSM3981133	G	C	GENE=ITIH5;STRAND=-;CDS=c.1779C>G;AA=p.D593E;CNT=3	ITIH5	p.D593E	3	24355	1.231780e-04
10	7618670	COSM6688496	C	T	GENE=ITIH5;STRAND=-;CDS=c.1724G>A;AA=p.R575H;CNT=2	ITIH5	p.R575H	2	24355	8.211866e-05
10	7618686	COSM4999415	T	G	GENE=ITIH5;STRAND=-;SNP;CDS=c.1708A>C;AA=p.T570P;CNT=2	ITIH5	p.T570P	2	24355	8.211866e-05
10	7618812	COSM3978787	C	A	GENE=ITIH5;STRAND=-;CDS=c.1582G>T;AA=p.V528L;CNT=2	ITIH5	p.V528L	2	24355	8.211866e-05
10	7618934	COSM272825	C	T	GENE=ITIH5;STRAND=-;CDS=c.1460G>A;AA=p.R487H;CNT=2	ITIH5	p.R487H	2	24355	8.211866e-05
10	7618935	COSM1675037	G	A	GENE=ITIH5;STRAND=-;CDS=c.1459C>T;AA=p.R487C;CNT=3	ITIH5	p.R487C	3	24355	1.231780e-04
10	7618968	COSM920510	C	T	GENE=ITIH5;STRAND=-;CDS=c.1426G>A;AA=p.D476N;CNT=4	ITIH5	p.D476N	4	24355	1.642373e-04
10	7621760	COSM354955	C	T	GENE=ITIH5;STRAND=-;CDS=c.1376G>A;AA=p.R459Q;CNT=3	ITIH5	p.R459Q	3	24355	1.231780e-04
10	7621761	COSM1211080	G	A	GENE=ITIH5;STRAND=-;CDS=c.1375C>T;AA=p.R459W;CNT=2	ITIH5	p.R459W	2	24355	8.211866e-05
10	7621823	COSM4693487	A	T	GENE=ITIH5;STRAND=-;CDS=c.1313T>A;AA=p.I438N;CNT=2	ITIH5	p.I438N	2	24355	8.211866e-05
10	7621857	COSM4982005	C	T	GENE=ITIH5;STRAND=-;CDS=c.1279G>A;AA=p.A427T;CNT=2	ITIH5	p.A427T	2	24355	8.211866e-05
10	7621922	COSM269397	G	A	GENE=ITIH5;STRAND=-;CDS=c.1214C>T;AA=p.T405M;CNT=2	ITIH5	p.T405M	2	24355	8.211866e-05
10	7621932	COSM4693490	C	T	GENE=ITIH5;STRAND=-;CDS=c.1204G>A;AA=p.V402I;CNT=2	ITIH5	p.V402I	2	24355	8.211866e-05
10	7621949	COSM4414557	C	T	GENE=ITIH5;STRAND=-;SNP;CDS=c.1187G>A;AA=p.R396Q;CNT=2	ITIH5	p.R396Q	2	24355	8.211866e-05
10	7621950	COSM4015899	G	A	GENE=ITIH5;STRAND=-;CDS=c.1186C>T;AA=p.R396W;CNT=2	ITIH5	p.R396W	2	24355	8.211866e-05
10	7622002	COSM4693493	C	A	GENE=ITIH5;STRAND=-;CDS=c.1134G>T;AA=p.Q378H;CNT=2	ITIH5	p.Q378H	2	24355	8.211866e-05
10	7627948	COSM5574690	C	A	GENE=ITIH5;STRAND=-;CDS=c.1024G>T;AA=p.V342L;CNT=2	ITIH5	p.V342L	2	24355	8.211866e-05
10	7627966	COSM1603737	A	C	GENE=ITIH5;STRAND=-;CDS=c.1006T>G;AA=p.F336V;CNT=2	ITIH5	p.F336V	2	24355	8.211866e-05
10	7628031	COSM5724887	G	A	GENE=ITIH5;STRAND=-;CDS=c.941C>T;AA=p.T314I;CNT=3	ITIH5	p.T314I	3	24355	1.231780e-04
10	7658002	COSM920517	C	A	GENE=ITIH5;STRAND=-;CDS=c.882G>T;AA=p.K294N;CNT=2	ITIH5	p.K294N	2	24355	8.211866e-05
10	7659109	COSM372598	G	T	GENE=ITIH5;STRAND=-;CDS=c.789C>A;AA=p.D263E;CNT=2	ITIH5	p.D263E	2	24355	8.211866e-05
10	7659126	COSM4693499	A	G	GENE=ITIH5;STRAND=-;CDS=c.772T>C;AA=p.F258L;CNT=2	ITIH5	p.F258L	2	24355	8.211866e-05
10	7659189	COSM1745902	T	C	GENE=ITIH5;STRAND=-;CDS=c.709A>G;AA=p.I237V;CNT=2	ITIH5	p.I237V	2	24355	8.211866e-05
10	7679199	COSM5837326	C	T	GENE=ITIH5;STRAND=-;CDS=c.644G>A;AA=p.R215H;CNT=2	ITIH5	p.R215H	2	24355	8.211866e-05
10	7679202	COSM1506155	C	A	GENE=ITIH5;STRAND=-;CDS=c.641G>T;AA=p.G214V;CNT=2	ITIH5	p.G214V	2	24355	8.211866e-05
10	7679251	COSM296490	C	T	GENE=ITIH5;STRAND=-;CDS=c.592G>A;AA=p.A198T;CNT=2	ITIH5	p.A198T	2	24355	8.211866e-05
10	7679259	COSM248953	G	A	GENE=ITIH5;STRAND=-;CDS=c.584C>T;AA=p.A195V;CNT=5	ITIH5	p.A195V	5	24355	2.052967e-04
10	7679260	COSM1211076	C	T	GENE=ITIH5;STRAND=-;CDS=c.583G>A;AA=p.A195T;CNT=4	ITIH5	p.A195T	4	24355	1.642373e-04
10	7679266	COSM3440622	C	T	GENE=ITIH5;STRAND=-;CDS=c.577G>A;AA=p.E193K;CNT=2	ITIH5	p.E193K	2	24355	8.211866e-05
10	7679277	COSM1745905	A	T	GENE=ITIH5;STRAND=-;CDS=c.566T>A;AA=p.V189E;CNT=2	ITIH5	p.V189E	2	24355	8.211866e-05
10	7679332	COSM3440631	C	T	GENE=ITIH5;STRAND=-;CDS=c.511G>A;AA=p.E171K;CNT=2	ITIH5	p.E171K	2	24355	8.211866e-05
10	7679401	COSM5998827	G	A	GENE=ITIH5;STRAND=-;CDS=c.442C>T;AA=p.P148S;CNT=2	ITIH5	p.P148S	2	24355	8.211866e-05
10	7682733	COSM685308	T	G	GENE=ITIH5;STRAND=-;CDS=c.385A>C;AA=p.T129P;CNT=2	ITIH5	p.T129P	2	24355	8.211866e-05
10	7682746	COSM4693503	C	A	GENE=ITIH5;STRAND=-;CDS=c.372G>T;AA=p.E124D;CNT=2	ITIH5	p.E124D	2	24355	8.211866e-05
10	7682790	COSM1561240	C	T	GENE=ITIH5;STRAND=-;CDS=c.328G>A;AA=p.E110K;CNT=4	ITIH5	p.E110K	4	24355	1.642373e-04
10	7682799	COSM4015945	A	G	GENE=ITIH5;STRAND=-;CDS=c.319T>C;AA=p.Y107H;CNT=2	ITIH5	p.Y107H	2	24355	8.211866e-05
10	7683905	COSM1135060	A	G	GENE=ITIH5;STRAND=-;CDS=c.284T>C;AA=p.I95T;CNT=2	ITIH5	p.I95T	2	24355	8.211866e-05
10	7683962	COSM5809832	C	T	GENE=ITIH5;STRAND=-;CDS=c.227G>A;AA=p.R76K;CNT=2	ITIH5	p.R76K	2	24355	8.211866e-05
10	7684032	COSM3375585	C	A	GENE=ITIH5;STRAND=-;CDS=c.157G>T;AA=p.E53*;CNT=2	ITIH5	p.E53*	2	24355	8.211866e-05
10	7708833	COSM1675046	C	T	GENE=ITIH5;STRAND=-;CDS=c.23G>A;AA=p.C8Y;CNT=3	ITIH5	p.C8Y	3	24355	1.231780e-04
10	7708845	COSM4693506	A	G	GENE=ITIH5;STRAND=-;CDS=c.11T>C;AA=p.L4P;CNT=2	ITIH5	p.L4P	2	24355	8.211866e-05
10	7745462	COSM3440703	C	T	GENE=ITIH2;STRAND=+;CDS=c.65C>T;AA=p.P22L;CNT=2	ITIH2	p.P22L	2	24355	8.211866e-05
10	7745470	COSM4557751	G	A	GENE=ITIH2;STRAND=+;CDS=c.73G>A;AA=p.G25R;CNT=2	ITIH2	p.G25R	2	24355	8.211866e-05
10	7747116	COSM1702047	C	T	GENE=ITIH2;STRAND=+;CDS=c.130C>T;AA=p.Q44*;CNT=2	ITIH2	p.Q44*	2	24355	8.211866e-05
10	7749185	COSM3440704	G	A	GENE=ITIH2;STRAND=+;CDS=c.181G>A;AA=p.E61K;CNT=2	ITIH2	p.E61K	2	24355	8.211866e-05
10	7751024	COSM5837335	C	T	GENE=ITIH2;STRAND=+;CDS=c.232C>T;AA=p.Q78*;CNT=2	ITIH2	p.Q78*	2	24355	8.211866e-05
10	7751043	COSM4412712	G	A	GENE=ITIH2;STRAND=+;SNP;CDS=c.251G>A;AA=p.R84Q;CNT=2	ITIH2	p.R84Q	2	24355	8.211866e-05
10	7751105	COSM1492374	G	A	GENE=ITIH2;STRAND=+;CDS=c.313G>A;AA=p.V105M;CNT=2	ITIH2	p.V105M	2	24355	8.211866e-05
10	7755233	COSM6197075	C	T	GENE=ITIH2;STRAND=+;CDS=c.452C>T;AA=p.T151M;CNT=3	ITIH2	p.T151M	3	24355	1.231780e-04
10	7762901	COSM3440710	C	T	GENE=ITIH2;STRAND=+;CDS=c.713C>T;AA=p.P238L;CNT=3	ITIH2	p.P238L	3	24355	1.231780e-04
10	7762923	COSM4973266	G	C	GENE=ITIH2;STRAND=+;CDS=c.735G>C;AA=p.Q245H;CNT=2	ITIH2	p.Q245H	2	24355	8.211866e-05
10	7763613	COSM6688394	C	T	GENE=ITIH2;STRAND=+;CDS=c.740C>T;AA=p.A247V;CNT=2	ITIH2	p.A247V	2	24355	8.211866e-05
10	7763634	COSM5341307	C	T	GENE=ITIH2;STRAND=+;SNP;CDS=c.761C>T;AA=p.T254M;CNT=2	ITIH2	p.T254M	2	24355	8.211866e-05
10	7763655	COSM4976739	G	T	GENE=ITIH2;STRAND=+;CDS=c.782G>T;AA=p.C261F;CNT=2	ITIH2	p.C261F	2	24355	8.211866e-05
10	7763676	COSM539740	C	T	GENE=ITIH2;STRAND=+;CDS=c.803C>T;AA=p.A268V;CNT=2	ITIH2	p.A268V	2	24355	8.211866e-05
10	7763708	COSM1255055	G	A	GENE=ITIH2;STRAND=+;CDS=c.835G>A;AA=p.V279M;CNT=2	ITIH2	p.V279M	2	24355	8.211866e-05
10	7765522	COSM1603752	A	G	GENE=ITIH2;STRAND=+;CDS=c.976A>G;AA=p.M326V;CNT=2	ITIH2	p.M326V	2	24355	8.211866e-05
10	7768927	COSM3790967	G	A	GENE=ITIH2;STRAND=+;CDS=c.999G>A;AA=p.M333I;CNT=2	ITIH2	p.M333I	2	24355	8.211866e-05
10	7768978	COSM4693449	T	G	GENE=ITIH2;STRAND=+;CDS=c.1050T>G;AA=p.D350E;CNT=2	ITIH2	p.D350E	2	24355	8.211866e-05
10	7768994	COSM920580	C	T	GENE=ITIH2;STRAND=+;CDS=c.1066C>T;AA=p.R356*;CNT=2	ITIH2	p.R356*	2	24355	8.211866e-05
10	7768995	COSM3440715	G	A	GENE=ITIH2;STRAND=+;CDS=c.1067G>A;AA=p.R356Q;CNT=2	ITIH2	p.R356Q	2	24355	8.211866e-05
10	7769001	COSM1603753	G	T	GENE=ITIH2;STRAND=+;CDS=c.1073G>T;AA=p.W358L;CNT=2	ITIH2	p.W358L	2	24355	8.211866e-05
10	7769079	COSM1745908	G	A	GENE=ITIH2;STRAND=+;CDS=c.1151G>A;AA=p.G384E;CNT=2	ITIH2	p.G384E	2	24355	8.211866e-05
10	7769729	COSM5360351	G	T	GENE=ITIH2;STRAND=+;CDS=c.1217G>T;AA=p.G406V;CNT=2	ITIH2	p.G406V	2	24355	8.211866e-05
10	7769749	COSM1965531	G	A	GENE=ITIH2;STRAND=+;CDS=c.1237G>A;AA=p.V413I;CNT=3	ITIH2	p.V413I	3	24355	1.231780e-04
10	7771917	COSM920584	G	A	GENE=ITIH2;STRAND=+;CDS=c.1282G>A;AA=p.E428K;CNT=2	ITIH2	p.E428K	2	24355	8.211866e-05
10	7771947	COSM325568	G	T	GENE=ITIH2;STRAND=+;CDS=c.1312G>T;AA=p.V438F;CNT=2	ITIH2	p.V438F	2	24355	8.211866e-05
10	7773775	COSM3665886	A	C	GENE=ITIH2;STRAND=+;CDS=c.1463A>C;AA=p.K488T;CNT=2	ITIH2	p.K488T	2	24355	8.211866e-05
10	7773808	COSM1965536	G	A	GENE=ITIH2;STRAND=+;CDS=c.1496G>A;AA=p.R499Q;CNT=2	ITIH2	p.R499Q	2	24355	8.211866e-05
10	7773904	COSM1702051	G	A	GENE=ITIH2;STRAND=+;CDS=c.1592G>A;AA=p.G531E;CNT=2	ITIH2	p.G531E	2	24355	8.211866e-05
10	7773912	COSM312081	G	C	GENE=ITIH2;STRAND=+;CDS=c.1600G>C;AA=p.D534H;CNT=2	ITIH2	p.D534H	2	24355	8.211866e-05
10	7774362	COSM110589	C	T	GENE=ITIH2;STRAND=+;CDS=c.1709C>T;AA=p.S570L;CNT=2	ITIH2	p.S570L	2	24355	8.211866e-05
10	7774434	COSM1255056	C	T	GENE=ITIH2;STRAND=+;CDS=c.1781C>T;AA=p.A594V;CNT=2	ITIH2	p.A594V	2	24355	8.211866e-05
10	7780646	COSM3998095	C	G	GENE=ITIH2;STRAND=+;SNP;CDS=c.2020C>G;AA=p.P674A;CNT=2	ITIH2	p.P674A	2	24355	8.211866e-05
10	7780658	COSM1127998	A	G	GENE=ITIH2;STRAND=+;CDS=c.2032A>G;AA=p.I678V;CNT=2	ITIH2	p.I678V	2	24355	8.211866e-05
10	7786092	COSM3440723	G	A	GENE=ITIH2;STRAND=+;CDS=c.2257G>A;AA=p.G753R;CNT=2	ITIH2	p.G753R	2	24355	8.211866e-05
10	7786834	COSM267857	G	A	GENE=ITIH2;STRAND=+;CDS=c.2489G>A;AA=p.R830H;CNT=2	ITIH2	p.R830H	2	24355	8.211866e-05
10	7786837	COSM4693453	T	A	GENE=ITIH2;STRAND=+;CDS=c.2492T>A;AA=p.V831D;CNT=2	ITIH2	p.V831D	2	24355	8.211866e-05
10	7786869	COSM6066932	C	G	GENE=ITIH2;STRAND=+;CDS=c.2524C>G;AA=p.L842V;CNT=2	ITIH2	p.L842V	2	24355	8.211866e-05
10	7788560	COSM6863200	G	T	GENE=ITIH2;STRAND=+;CDS=c.2586G>T;AA=p.Q862H;CNT=2	ITIH2	p.Q862H	2	24355	8.211866e-05
10	7791170	COSM1349208	G	A	GENE=ITIH2;STRAND=+;CDS=c.2714G>A;AA=p.R905K;CNT=2	ITIH2	p.R905K	2	24355	8.211866e-05
10	7791188	COSM3440727	G	A	GENE=ITIH2;STRAND=+;CDS=c.2732G>A;AA=p.G911E;CNT=2	ITIH2	p.G911E	2	24355	8.211866e-05
10	7791229	COSM4540024	G	A	GENE=ITIH2;STRAND=+;CDS=c.2773G>A;AA=p.G925R;CNT=2	ITIH2	p.G925R	2	24355	8.211866e-05
10	7791237	COSM5818217	T	G	GENE=ITIH2;STRAND=+;CDS=c.2781T>G;AA=p.I927M;CNT=2	ITIH2	p.I927M	2	24355	8.211866e-05
10	7801947	COSM1349217	C	A	GENE=KIN;STRAND=-;CDS=c.1025G>T;AA=p.R342I;CNT=2	KIN	p.R342I	2	24355	8.211866e-05
10	7805709	COSM4842496	G	A	GENE=KIN;STRAND=-;CDS=c.895C>T;AA=p.H299Y;CNT=2	KIN	p.H299Y	2	24355	8.211866e-05
10	7805716	COSM4180896	C	A	GENE=KIN;STRAND=-;CDS=c.888G>T;AA=p.E296D;CNT=2	KIN	p.E296D	2	24355	8.211866e-05
10	7808038	COSM4696260	C	T	GENE=KIN;STRAND=-;CDS=c.827G>A;AA=p.R276Q;CNT=3	KIN	p.R276Q	3	24355	1.231780e-04
10	7811256	COSM5753542	G	A	GENE=KIN;STRAND=-;CDS=c.721C>T;AA=p.R241*;CNT=2	KIN	p.R241*	2	24355	8.211866e-05
10	7820851	COSM5999202	C	T	GENE=KIN;STRAND=-;CDS=c.508G>A;AA=p.A170T;CNT=3	KIN	p.A170T	3	24355	1.231780e-04
10	7822039	COSM1965616	G	T	GENE=KIN;STRAND=-;CDS=c.356C>A;AA=p.T119N;CNT=2	KIN	p.T119N	2	24355	8.211866e-05
10	7822106	COSM3699939	C	T	GENE=KIN;STRAND=-;CDS=c.289G>A;AA=p.E97K;CNT=2	KIN	p.E97K	2	24355	8.211866e-05
10	7830192	COSM4664425	G	T	GENE=ATP5C1;STRAND=+;CDS=c.22G>T;AA=p.A8S;CNT=2	ATP5C1	p.A8S	2	24355	8.211866e-05
10	7838094	COSM1184105	C	T	GENE=ATP5C1;STRAND=+;CDS=c.67C>T;AA=p.R23*;CNT=5	ATP5C1	p.R23*	5	24355	2.052967e-04
10	7839118	COSM6445590	G	A	GENE=ATP5C1;STRAND=+;CDS=c.200G>A;AA=p.R67Q;CNT=2	ATP5C1	p.R67Q	2	24355	8.211866e-05
10	7841048	COSM4787678	C	A	GENE=ATP5C1;STRAND=+;CDS=c.319C>A;AA=p.H107N;CNT=2	ATP5C1	p.H107N	2	24355	8.211866e-05
10	7841803	COSM1245754	C	T	GENE=ATP5C1;STRAND=+;CDS=c.497C>T;AA=p.A166V;CNT=3	ATP5C1	p.A166V	3	24355	1.231780e-04
10	7841833	COSM4664428	C	A	GENE=ATP5C1;STRAND=+;CDS=c.527C>A;AA=p.S176Y;CNT=2	ATP5C1	p.S176Y	2	24355	8.211866e-05
10	7841850	COSM254558	G	A	GENE=ATP5C1;STRAND=+;CDS=c.544G>A;AA=p.E182K;CNT=3	ATP5C1	p.E182K	3	24355	1.231780e-04
10	7842001	COSM5837337	C	T	GENE=ATP5C1;STRAND=+;CDS=c.584C>T;AA=p.S195F;CNT=2	ATP5C1	p.S195F	2	24355	8.211866e-05
10	7844248	COSM1603756	A	G	GENE=ATP5C1;STRAND=+;CDS=c.653A>G;AA=p.Y218C;CNT=2	ATP5C1	p.Y218C	2	24355	8.211866e-05
10	7844253	COSM1965630	G	A	GENE=ATP5C1;STRAND=+;CDS=c.658G>A;AA=p.D220N;CNT=2	ATP5C1	p.D220N	2	24355	8.211866e-05
10	7844757	COSM1561235	G	A	GENE=ATP5C1;STRAND=+;CDS=c.830G>A;AA=p.R277H;CNT=2	ATP5C1	p.R277H	2	24355	8.211866e-05
10	7860689	COSM5963021	C	G	GENE=TAF3;STRAND=+;CDS=c.17C>G;AA=p.S6C;CNT=2	TAF3	p.S6C	2	24355	8.211866e-05
10	7860701	COSM1675049	T	C	GENE=TAF3;STRAND=+;CDS=c.29T>C;AA=p.L10S;CNT=3	TAF3	p.L10S	3	24355	1.231780e-04
10	7860733	COSM5999090	C	G	GENE=TAF3;STRAND=+;CDS=c.61C>G;AA=p.L21V;CNT=4	TAF3	p.L21V	4	24355	1.642373e-04
10	7866325	COSM228521	C	T	GENE=TAF3;STRAND=+;CDS=c.211C>T;AA=p.Q71*;CNT=2	TAF3	p.Q71*	2	24355	8.211866e-05
10	7866335	COSM1196468	G	T	GENE=TAF3;STRAND=+;CDS=c.221G>T;AA=p.G74V;CNT=2	TAF3	p.G74V	2	24355	8.211866e-05
10	7866442	COSM5593372	C	T	GENE=TAF3;STRAND=+;CDS=c.328C>T;AA=p.P110S;CNT=2	TAF3	p.P110S	2	24355	8.211866e-05
10	7866478	COSM179972	G	T	GENE=TAF3;STRAND=+;CDS=c.364G>T;AA=p.E122*;CNT=3	TAF3	p.E122*	3	24355	1.231780e-04
10	8006086	COSM4951287	C	A	GENE=TAF3;STRAND=+;CDS=c.613C>A;AA=p.L205I;CNT=2	TAF3	p.L205I	2	24355	8.211866e-05
10	8006110	COSM4731997	C	T	GENE=TAF3;STRAND=+;CDS=c.637C>T;AA=p.R213*;CNT=2	TAF3	p.R213*	2	24355	8.211866e-05
10	8006134	COSM4731998	A	G	GENE=TAF3;STRAND=+;CDS=c.661A>G;AA=p.T221A;CNT=2	TAF3	p.T221A	2	24355	8.211866e-05
10	8006212	COSM5649818	C	G	GENE=TAF3;STRAND=+;CDS=c.739C>G;AA=p.P247A;CNT=2	TAF3	p.P247A	2	24355	8.211866e-05
10	8006264	COSM1603777	A	G	GENE=TAF3;STRAND=+;CDS=c.791A>G;AA=p.E264G;CNT=2	TAF3	p.E264G	2	24355	8.211866e-05
10	8006372	COSM920699	G	A	GENE=TAF3;STRAND=+;CDS=c.899G>A;AA=p.R300Q;CNT=2	TAF3	p.R300Q	2	24355	8.211866e-05
10	8006413	COSM1349250	C	T	GENE=TAF3;STRAND=+;CDS=c.940C>T;AA=p.R314C;CNT=2	TAF3	p.R314C	2	24355	8.211866e-05
10	8006435	COSM5837363	C	T	GENE=TAF3;STRAND=+;CDS=c.962C>T;AA=p.P321L;CNT=2	TAF3	p.P321L	2	24355	8.211866e-05
10	8006554	COSM4731999	C	T	GENE=TAF3;STRAND=+;CDS=c.1081C>T;AA=p.Q361*;CNT=2	TAF3	p.Q361*	2	24355	8.211866e-05
10	8006662	COSM3383049	C	T	GENE=TAF3;STRAND=+;CDS=c.1189C>T;AA=p.R397*;CNT=2	TAF3	p.R397*	2	24355	8.211866e-05
10	8006695	COSM920701	G	A	GENE=TAF3;STRAND=+;CDS=c.1222G>A;AA=p.E408K;CNT=7	TAF3	p.E408K	7	24355	2.874153e-04
10	8006747	COSM1228435	G	T	GENE=TAF3;STRAND=+;CDS=c.1274G>T;AA=p.R425I;CNT=2	TAF3	p.R425I	2	24355	8.211866e-05
10	8006791	COSM252858	G	A	GENE=TAF3;STRAND=+;CDS=c.1318G>A;AA=p.A440T;CNT=2	TAF3	p.A440T	2	24355	8.211866e-05
10	8006957	COSM1966261	C	T	GENE=TAF3;STRAND=+;CDS=c.1484C>T;AA=p.P495L;CNT=3	TAF3	p.P495L	3	24355	1.231780e-04
10	8007451	COSM1349254	G	T	GENE=TAF3;STRAND=+;CDS=c.1978G>T;AA=p.E660*;CNT=2	TAF3	p.E660*	2	24355	8.211866e-05
10	8007490	COSM4953184	A	G	GENE=TAF3;STRAND=+;CDS=c.2017A>G;AA=p.R673G;CNT=2	TAF3	p.R673G	2	24355	8.211866e-05
10	8007568	COSM1966275	A	G	GENE=TAF3;STRAND=+;CDS=c.2095A>G;AA=p.K699E;CNT=2	TAF3	p.K699E	2	24355	8.211866e-05
10	8007571	COSM1966276	G	T	GENE=TAF3;STRAND=+;CDS=c.2098G>T;AA=p.E700*;CNT=3	TAF3	p.E700*	3	24355	1.231780e-04
10	8007640	COSM4982838	A	G	GENE=TAF3;STRAND=+;CDS=c.2167A>G;AA=p.R723G;CNT=2	TAF3	p.R723G	2	24355	8.211866e-05
10	8051060	COSM138746	C	T	GENE=TAF3;STRAND=+;CDS=c.2335C>T;AA=p.P779S;CNT=2	TAF3	p.P779S	2	24355	8.211866e-05
10	8051228	COSM5963338	G	A	GENE=TAF3;STRAND=+;SNP;CDS=c.2503G>A;AA=p.A835T;CNT=2	TAF3	p.A835T	2	24355	8.211866e-05
10	8055792	COSM5813588	G	A	GENE=TAF3;STRAND=+;CDS=c.2667G>A;AA=p.W889*;CNT=2	TAF3	p.W889*	2	24355	8.211866e-05
10	8056640	COSM5837365	C	G	GENE=TAF3;STRAND=+;CDS=c.2716C>G;AA=p.Q906E;CNT=2	TAF3	p.Q906E	2	24355	8.211866e-05
10	8097820	COSM4686481	G	A	GENE=GATA3;STRAND=+;CDS=c.202G>A;AA=p.V68I;CNT=2	GATA3	p.V68I	2	24355	8.211866e-05
10	8100268	COSM348301	G	A	GENE=GATA3;STRAND=+;CDS=c.242G>A;AA=p.G81E;CNT=2	GATA3	p.G81E	2	24355	8.211866e-05
10	8100314	COSM5703730	G	A	GENE=GATA3;STRAND=+;CDS=c.288G>A;AA=p.W96*;CNT=4	GATA3	p.W96*	2	24355	8.211866e-05
10	8100351	COSM4016208	G	A	GENE=GATA3;STRAND=+;CDS=c.325G>A;AA=p.A109T;CNT=2	GATA3	p.A109T	2	24355	8.211866e-05
10	8100379	COSM685251	C	T	GENE=GATA3;STRAND=+;CDS=c.353C>T;AA=p.S118F;CNT=3	GATA3	p.S118F	2	24355	8.211866e-05
10	8100408	COSM1506084	G	T	GENE=GATA3;STRAND=+;CDS=c.382G>T;AA=p.G128W;CNT=3	GATA3	p.G128W	2	24355	8.211866e-05
10	8100427	COSM5811774	C	A	GENE=GATA3;STRAND=+;CDS=c.401C>A;AA=p.P134H;CNT=2	GATA3	p.P134H	2	24355	8.211866e-05
10	8100436	COSM5999205	C	T	GENE=GATA3;STRAND=+;CDS=c.410C>T;AA=p.S137L;CNT=5	GATA3	p.S137L	2	24355	8.211866e-05
10	8100451	COSM6864245	C	T	GENE=GATA3;STRAND=+;CDS=c.425C>T;AA=p.S142L;CNT=5	GATA3	p.S142L	3	24355	1.231780e-04
10	8100462	COSM35432	G	A	GENE=GATA3;STRAND=+;CDS=c.436G>A;AA=p.A146T;CNT=3	GATA3	p.A146T	2	24355	8.211866e-05
10	8100514	COSM920712	C	T	GENE=GATA3;STRAND=+;CDS=c.488C>T;AA=p.P163L;CNT=2	GATA3	p.P163L	2	24355	8.211866e-05
10	8100631	COSM4016211	G	A	GENE=GATA3;STRAND=+;CDS=c.605G>A;AA=p.R202H;CNT=2	GATA3	p.R202H	2	24355	8.211866e-05
10	8100641	COSM3415274	G	A	GENE=GATA3;STRAND=+;CDS=c.615G>A;AA=p.M205I;CNT=2	GATA3	p.M205I	2	24355	8.211866e-05
10	8100645	COSM6669554	G	A	GENE=GATA3;STRAND=+;CDS=c.619G>A;AA=p.A207T;CNT=2	GATA3	p.A207T	2	24355	8.211866e-05
10	8105964	COSM222168	G	A	GENE=GATA3;STRAND=+;CDS=c.787G>A;AA=p.E263K;CNT=2	GATA3	p.E263K	2	24355	8.211866e-05
10	8106004	COSM294402	G	A	GENE=GATA3;STRAND=+;CDS=c.827G>A;AA=p.R276Q;CNT=9	GATA3	p.R276Q	6	24355	2.463560e-04
10	8106042	COSM5487234	G	A	GENE=GATA3;STRAND=+;CDS=c.865G>A;AA=p.G289R;CNT=2	GATA3	p.G289R	2	24355	8.211866e-05
10	8106058	COSM161213	T	A	GENE=GATA3;STRAND=+;CDS=c.881T>A;AA=p.M294K;CNT=19	GATA3	p.M294K	8	24355	3.284746e-04
10	8106066	COSM1966369	C	T	GENE=GATA3;STRAND=+;CDS=c.889C>T;AA=p.Q297*;CNT=2	GATA3	p.Q297*	2	24355	8.211866e-05
10	8106072	COSM5469447	C	T	GENE=GATA3;STRAND=+;CDS=c.895C>T;AA=p.R299W;CNT=4	GATA3	p.R299W	2	24355	8.211866e-05
10	8106073	COSM1349269	G	A	GENE=GATA3;STRAND=+;CDS=c.896G>A;AA=p.R299Q;CNT=2	GATA3	p.R299Q	2	24355	8.211866e-05
10	8111467	COSM1966431	C	T	GENE=GATA3;STRAND=+;CDS=c.956C>T;AA=p.A319V;CNT=2	GATA3	p.A319V	2	24355	8.211866e-05
10	8115711	COSM6577132	C	A	GENE=GATA3;STRAND=+;CDS=c.1060C>A;AA=p.P354T;CNT=2	GATA3	p.P354T	2	24355	8.211866e-05
10	8115837	COSM1163766	G	A	GENE=GATA3;STRAND=+;CDS=c.1186G>A;AA=p.A396T;CNT=5	GATA3	p.A396T	4	24355	1.642373e-04
10	8115874	COSM1492363	C	T	GENE=GATA3;STRAND=+;CDS=c.1223C>T;AA=p.S408L;CNT=5	GATA3	p.S408L	4	24355	1.642373e-04
10	8115877	COSM428003	C	A	GENE=GATA3;STRAND=+;CDS=c.1226C>A;AA=p.P409H;CNT=2	GATA3	p.P409H	2	24355	8.211866e-05
10	8115913	COSM4016236	C	T	GENE=GATA3;STRAND=+;CDS=c.1262C>T;AA=p.T421M;CNT=4	GATA3	p.T421M	3	24355	1.231780e-04
10	8115980	COSM6066840	G	T	GENE=GATA3;STRAND=+;CDS=c.1329G>T;AA=p.M443I;CNT=2	GATA3	p.M443I	2	24355	8.211866e-05
10	11207528	COSM3665491	G	T	GENE=CELF2;STRAND=+;CDS=c.118G>T;AA=p.G40*;CNT=2	CELF2	p.G40*	2	24355	8.211866e-05
10	11207550	COSM4950569	C	A	GENE=CELF2;STRAND=+;CDS=c.140C>A;AA=p.S47*;CNT=2	CELF2	p.S47*	2	24355	8.211866e-05
10	11207585	COSM4011553	G	A	GENE=CELF2;STRAND=+;CDS=c.175G>A;AA=p.G59R;CNT=3	CELF2	p.G59R	3	24355	1.231780e-04
10	11259453	COSM2052866	A	G	GENE=CELF2;STRAND=+;CDS=c.301A>G;AA=p.I101V;CNT=2	CELF2	p.I101V	2	24355	8.211866e-05
10	11317030	COSM2052984	A	G	GENE=CELF2;STRAND=+;CDS=c.752A>G;AA=p.Q251R;CNT=2	CELF2	p.Q251R	2	24355	8.211866e-05
10	11317057	COSM2052992	C	T	GENE=CELF2;STRAND=+;CDS=c.779C>T;AA=p.A260V;CNT=3	CELF2	p.A260V	2	24355	8.211866e-05
10	11317065	COSM4011610	G	A	GENE=CELF2;STRAND=+;CDS=c.787G>A;AA=p.G263S;CNT=2	CELF2	p.G263S	2	24355	8.211866e-05
10	11317066	COSM1492214	G	A	GENE=CELF2;STRAND=+;CDS=c.788G>A;AA=p.G263D;CNT=3	CELF2	p.G263D	3	24355	1.231780e-04
10	11330411	COSM3686497	C	T	GENE=CELF2;STRAND=+;CDS=c.836C>T;AA=p.A279V;CNT=3	CELF2	p.A279V	3	24355	1.231780e-04
10	11330414	COSM1661094	C	T	GENE=CELF2;STRAND=+;CDS=c.839C>T;AA=p.T280M;CNT=2	CELF2	p.T280M	2	24355	8.211866e-05
10	11330500	COSM4958437	G	A	GENE=CELF2;STRAND=+;CDS=c.925G>A;AA=p.A309T;CNT=2	CELF2	p.A309T	2	24355	8.211866e-05
10	11360984	COSM3786322	G	A	GENE=C10orf31;STRAND=-;CDS=c.256C>T;AA=p.R86*;CNT=2	C10orf31	p.R86*	2	24355	8.211866e-05
10	11361151	COSM5999091	A	G	GENE=C10orf31;STRAND=-;CDS=c.89T>C;AA=p.L30S;CNT=3	C10orf31	p.L30S	3	24355	1.231780e-04
10	11361776	COSM1602971	G	T	GENE=C10orf31;STRAND=-;CDS=c.47C>A;AA=p.S16Y;CNT=2	C10orf31	p.S16Y	2	24355	8.211866e-05
10	11363224	COSM4983887	C	G	GENE=CELF2;STRAND=+;CDS=c.1133C>G;AA=p.A378G;CNT=2	CELF2	p.A378G	2	24355	8.211866e-05
10	11363284	COSM5784981	C	T	GENE=CELF2;STRAND=+;CDS=c.1193C>T;AA=p.A398V;CNT=2	CELF2	p.A398V	2	24355	8.211866e-05
10	11363343	COSM5805126	A	T	GENE=CELF2;STRAND=+;CDS=c.1252A>T;AA=p.K418*;CNT=2	CELF2	p.K418*	2	24355	8.211866e-05
10	11370987	COSM294233	C	T	GENE=CELF2;STRAND=+;CDS=c.1501C>T;AA=p.R501C;CNT=2	CELF2	p.R501C	2	24355	8.211866e-05
10	11504534	COSM537347	C	T	GENE=USP6NL;STRAND=-;CDS=c.2444G>A;AA=p.S815N;CNT=2	USP6NL	p.S815N	2	24355	8.211866e-05
10	11504666	COSM5999207	C	T	GENE=USP6NL;STRAND=-;CDS=c.2312G>A;AA=p.R771Q;CNT=2	USP6NL	p.R771Q	2	24355	8.211866e-05
10	11505023	COSM4474959	G	A	GENE=USP6NL;STRAND=-;CDS=c.1955C>T;AA=p.P652L;CNT=2	USP6NL	p.P652L	2	24355	8.211866e-05
10	11505042	COSM5964718	G	A	GENE=USP6NL;STRAND=-;CDS=c.1936C>T;AA=p.P646S;CNT=2	USP6NL	p.P646S	2	24355	8.211866e-05
10	11505081	COSM3434186	G	A	GENE=USP6NL;STRAND=-;CDS=c.1897C>T;AA=p.P633S;CNT=4	USP6NL	p.P633S	4	24355	1.642373e-04
10	11505189	COSM5998835	C	A	GENE=USP6NL;STRAND=-;CDS=c.1789G>T;AA=p.A597S;CNT=2	USP6NL	p.A597S	2	24355	8.211866e-05
10	11505285	COSM2053407	C	T	GENE=USP6NL;STRAND=-;CDS=c.1693G>A;AA=p.A565T;CNT=2	USP6NL	p.A565T	2	24355	8.211866e-05
10	11505297	COSM914887	G	A	GENE=USP6NL;STRAND=-;CDS=c.1681C>T;AA=p.R561W;CNT=2	USP6NL	p.R561W	2	24355	8.211866e-05
10	11505336	COSM914888	G	A	GENE=USP6NL;STRAND=-;CDS=c.1642C>T;AA=p.R548W;CNT=2	USP6NL	p.R548W	2	24355	8.211866e-05
10	11505351	COSM1232115	G	A	GENE=USP6NL;STRAND=-;CDS=c.1627C>T;AA=p.R543W;CNT=2	USP6NL	p.R543W	2	24355	8.211866e-05
10	11505387	COSM180864	C	T	GENE=USP6NL;STRAND=-;CDS=c.1591G>A;AA=p.A531T;CNT=3	USP6NL	p.A531T	3	24355	1.231780e-04
10	11505434	COSM4739945	C	T	GENE=USP6NL;STRAND=-;CDS=c.1544G>A;AA=p.R515K;CNT=2	USP6NL	p.R515K	2	24355	8.211866e-05
10	11505504	COSM1232114	C	T	GENE=USP6NL;STRAND=-;CDS=c.1474G>A;AA=p.A492T;CNT=7	USP6NL	p.A492T	7	24355	2.874153e-04
10	11505579	COSM3709820	G	A	GENE=USP6NL;STRAND=-;CDS=c.1399C>T;AA=p.Q467*;CNT=2	USP6NL	p.Q467*	2	24355	8.211866e-05
10	11505605	COSM4739946	T	G	GENE=USP6NL;STRAND=-;CDS=c.1373A>C;AA=p.K458T;CNT=2	USP6NL	p.K458T	2	24355	8.211866e-05
10	11543119	COSM5360114	T	C	GENE=USP6NL;STRAND=-;SNP;CDS=c.416A>G;AA=p.E139G;CNT=4	USP6NL	p.E139G	4	24355	1.642373e-04
10	11543197	COSM1232118	C	T	GENE=USP6NL;STRAND=-;CDS=c.338G>A;AA=p.R113Q;CNT=4	USP6NL	p.R113Q	4	24355	1.642373e-04
10	11784633	COSM1321513	C	T	GENE=ECHDC3;STRAND=+;SNP;CDS=c.58C>T;AA=p.R20C;CNT=4	ECHDC3	p.R20C	4	24355	1.642373e-04
10	11789433	COSM1582050	G	A	GENE=ECHDC3;STRAND=+;CDS=c.256G>A;AA=p.A86T;CNT=2	ECHDC3	p.A86T	2	24355	8.211866e-05
10	11789445	COSM5425934	G	T	GENE=ECHDC3;STRAND=+;CDS=c.268G>T;AA=p.D90Y;CNT=2	ECHDC3	p.D90Y	2	24355	8.211866e-05
10	11797434	COSM145355	G	A	GENE=ECHDC3;STRAND=+;CDS=c.418G>A;AA=p.V140I;CNT=2	ECHDC3	p.V140I	2	24355	8.211866e-05
10	11797540	COSM4963731	C	G	GENE=ECHDC3;STRAND=+;CDS=c.524C>G;AA=p.P175R;CNT=2	ECHDC3	p.P175R	2	24355	8.211866e-05
10	11805356	COSM5717516	C	T	GENE=ECHDC3;STRAND=+;CDS=c.725C>T;AA=p.S242L;CNT=3	ECHDC3	p.S242L	3	24355	1.231780e-04
10	11894194	COSM301091	C	T	GENE=C10orf47;STRAND=+;CDS=c.118C>T;AA=p.R40C;CNT=2	C10orf47	p.R40C	2	24355	8.211866e-05
10	11908575	COSM1235734	C	T	GENE=C10orf47;STRAND=+;CDS=c.184C>T;AA=p.L62F;CNT=2	C10orf47	p.L62F	2	24355	8.211866e-05
10	11908748	COSM4805563	A	T	GENE=C10orf47;STRAND=+;CDS=c.357A>T;AA=p.E119D;CNT=2	C10orf47	p.E119D	2	24355	8.211866e-05
10	11908752	COSM348188	G	A	GENE=C10orf47;STRAND=+;CDS=c.361G>A;AA=p.E121K;CNT=2	C10orf47	p.E121K	2	24355	8.211866e-05
10	11911908	COSM5578142	C	A	GENE=C10orf47;STRAND=+;CDS=c.811C>A;AA=p.L271M;CNT=2	C10orf47	p.L271M	2	24355	8.211866e-05
10	11912158	COSM5962742	G	C	GENE=C10orf47;STRAND=+;CDS=c.1061G>C;AA=p.S354T;CNT=2	C10orf47	p.S354T	2	24355	8.211866e-05
10	11963302	COSM3806536	G	A	GENE=UPF2;STRAND=-;CDS=c.3814C>T;AA=p.R1272C;CNT=3	UPF2	p.R1272C	3	24355	1.231780e-04
10	11971910	COSM3434577	G	A	GENE=UPF2;STRAND=-;CDS=c.3763C>T;AA=p.P1255S;CNT=2	UPF2	p.P1255S	2	24355	8.211866e-05
10	11971960	COSM4012016	C	T	GENE=UPF2;STRAND=-;CDS=c.3713G>A;AA=p.R1238H;CNT=2	UPF2	p.R1238H	2	24355	8.211866e-05
10	11985089	COSM465326	C	T	GENE=UPF2;STRAND=-;CDS=c.3253G>A;AA=p.E1085K;CNT=2	UPF2	p.E1085K	2	24355	8.211866e-05
10	11990443	COSM180967	T	A	GENE=UPF2;STRAND=-;CDS=c.3099A>T;AA=p.E1033D;CNT=10	UPF2	p.E1033D	10	24355	4.105933e-04
10	11994086	COSM4977952	G	A	GENE=UPF2;STRAND=-;CDS=c.3013C>T;AA=p.R1005*;CNT=2	UPF2	p.R1005*	2	24355	8.211866e-05
10	11997262	COSM915279	C	T	GENE=UPF2;STRAND=-;CDS=c.2819G>A;AA=p.R940Q;CNT=2	UPF2	p.R940Q	2	24355	8.211866e-05
10	11997452	COSM1603027	C	T	GENE=UPF2;STRAND=-;CDS=c.2629G>A;AA=p.E877K;CNT=2	UPF2	p.E877K	2	24355	8.211866e-05
10	11998360	COSM3666663	C	T	GENE=UPF2;STRAND=-;CDS=c.2533G>A;AA=p.V845I;CNT=3	UPF2	p.V845I	3	24355	1.231780e-04
10	12006057	COSM5049936	C	T	GENE=UPF2;STRAND=-;CDS=c.2135G>A;AA=p.R712Q;CNT=2	UPF2	p.R712Q	2	24355	8.211866e-05
10	12006061	COSM1675050	C	T	GENE=UPF2;STRAND=-;CDS=c.2131G>A;AA=p.G711R;CNT=2	UPF2	p.G711R	2	24355	8.211866e-05
10	12009373	COSM4974654	C	A	GENE=UPF2;STRAND=-;CDS=c.2034G>T;AA=p.M678I;CNT=2	UPF2	p.M678I	2	24355	8.211866e-05
10	12009425	COSM3375399	T	C	GENE=UPF2;STRAND=-;CDS=c.1982A>G;AA=p.E661G;CNT=2	UPF2	p.E661G	2	24355	8.211866e-05
10	12043816	COSM915293	C	A	GENE=UPF2;STRAND=-;CDS=c.1513G>T;AA=p.E505*;CNT=2	UPF2	p.E505*	2	24355	8.211866e-05
10	12056056	COSM1627335	G	C	GENE=UPF2;STRAND=-;CDS=c.1273C>G;AA=p.P425A;CNT=2	UPF2	p.P425A	2	24355	8.211866e-05
10	12056181	COSM4443779	C	T	GENE=UPF2;STRAND=-;CDS=c.1148G>A;AA=p.R383H;CNT=2	UPF2	p.R383H	2	24355	8.211866e-05
10	12070814	COSM4739449	A	C	GENE=UPF2;STRAND=-;CDS=c.1075T>G;AA=p.Y359D;CNT=2	UPF2	p.Y359D	2	24355	8.211866e-05
10	12071195	COSM915304	G	A	GENE=UPF2;STRAND=-;CDS=c.694C>T;AA=p.R232C;CNT=2	UPF2	p.R232C	2	24355	8.211866e-05
10	12071456	COSM3434599	G	A	GENE=UPF2;STRAND=-;CDS=c.433C>T;AA=p.R145C;CNT=4	UPF2	p.R145C	4	24355	1.642373e-04
10	12111079	COSM1559306	C	G	GENE=DHTKD1;STRAND=+;CDS=c.47C>G;AA=p.A16G;CNT=2	DHTKD1	p.A16G	2	24355	8.211866e-05
10	12111090	COSM4144373	T	C	GENE=DHTKD1;STRAND=+;SNP;CDS=c.58T>C;AA=p.F20L;CNT=2	DHTKD1	p.F20L	2	24355	8.211866e-05
10	12123485	COSM683093	G	T	GENE=DHTKD1;STRAND=+;CDS=c.169G>T;AA=p.A57S;CNT=2	DHTKD1	p.A57S	2	24355	8.211866e-05
10	12123590	COSM4677330	C	A	GENE=DHTKD1;STRAND=+;CDS=c.274C>A;AA=p.L92M;CNT=2	DHTKD1	p.L92M	2	24355	8.211866e-05
10	12126608	COSM4677331	G	A	GENE=DHTKD1;STRAND=+;CDS=c.380G>A;AA=p.C127Y;CNT=2	DHTKD1	p.C127Y	2	24355	8.211866e-05
10	12126663	COSM216915	G	T	GENE=DHTKD1;STRAND=+;CDS=c.435G>T;AA=p.W145C;CNT=3	DHTKD1	p.W145C	3	24355	1.231780e-04
10	12126716	COSM374755	G	A	GENE=DHTKD1;STRAND=+;CDS=c.488G>A;AA=p.R163Q;CNT=2	DHTKD1	p.R163Q	2	24355	8.211866e-05
10	12131075	COSM5772419	G	T	GENE=DHTKD1;STRAND=+;CDS=c.808G>T;AA=p.D270Y;CNT=3	DHTKD1	p.D270Y	3	24355	1.231780e-04
10	12131081	COSM3751560	T	G	GENE=DHTKD1;STRAND=+;SNP;CDS=c.814T>G;AA=p.Y272D;CNT=2	DHTKD1	p.Y272D	2	24355	8.211866e-05
10	12131159	COSM4776638	G	A	GENE=DHTKD1;STRAND=+;CDS=c.892G>A;AA=p.V298M;CNT=4	DHTKD1	p.V298M	4	24355	1.642373e-04
10	12136161	COSM427142	C	T	GENE=DHTKD1;STRAND=+;CDS=c.1249C>T;AA=p.R417C;CNT=2	DHTKD1	p.R417C	2	24355	8.211866e-05
10	12139826	COSM1675053	C	T	GENE=DHTKD1;STRAND=+;CDS=c.1502C>T;AA=p.P501L;CNT=2	DHTKD1	p.P501L	2	24355	8.211866e-05
10	12142201	COSM291548	G	A	GENE=DHTKD1;STRAND=+;CDS=c.1696G>A;AA=p.G566R;CNT=2	DHTKD1	p.G566R	2	24355	8.211866e-05
10	12142225	COSM1203523	G	A	GENE=DHTKD1;STRAND=+;CDS=c.1720G>A;AA=p.A574T;CNT=2	DHTKD1	p.A574T	2	24355	8.211866e-05
10	12142234	COSM3675580	C	T	GENE=DHTKD1;STRAND=+;CDS=c.1729C>T;AA=p.L577F;CNT=2	DHTKD1	p.L577F	2	24355	8.211866e-05
10	12142237	COSM3675581	G	T	GENE=DHTKD1;STRAND=+;CDS=c.1732G>T;AA=p.A578S;CNT=3	DHTKD1	p.A578S	3	24355	1.231780e-04
10	12143062	COSM915381	G	A	GENE=DHTKD1;STRAND=+;CDS=c.1778G>A;AA=p.G593D;CNT=2	DHTKD1	p.G593D	2	24355	8.211866e-05
10	12143105	COSM3751561	C	G	GENE=DHTKD1;STRAND=+;SNP;CDS=c.1821C>G;AA=p.I607M;CNT=3	DHTKD1	p.I607M	3	24355	1.231780e-04
10	12143122	COSM5483438	C	T	GENE=DHTKD1;STRAND=+;CDS=c.1838C>T;AA=p.T613M;CNT=3	DHTKD1	p.T613M	3	24355	1.231780e-04
10	12143137	COSM1675054	T	A	GENE=DHTKD1;STRAND=+;CDS=c.1853T>A;AA=p.I618N;CNT=4	DHTKD1	p.I618N	4	24355	1.642373e-04
10	12148275	COSM77578	G	A	GENE=DHTKD1;STRAND=+;CDS=c.1927G>A;AA=p.V643I;CNT=6	DHTKD1	p.V643I	6	24355	2.463560e-04
10	12149925	COSM1675056	C	A	GENE=DHTKD1;STRAND=+;CDS=c.2065C>A;AA=p.L689I;CNT=3	DHTKD1	p.L689I	3	24355	1.231780e-04
10	12149934	COSM4677334	G	A	GENE=DHTKD1;STRAND=+;CDS=c.2074G>A;AA=p.G692S;CNT=2	DHTKD1	p.G692S	2	24355	8.211866e-05
10	12150004	COSM915389	G	A	GENE=DHTKD1;STRAND=+;CDS=c.2144G>A;AA=p.R715H;CNT=6	DHTKD1	p.R715H	5	24355	2.052967e-04
10	12159705	COSM683080	G	T	GENE=DHTKD1;STRAND=+;CDS=c.2353G>T;AA=p.G785*;CNT=2	DHTKD1	p.G785*	2	24355	8.211866e-05
10	12159726	COSM4804326	A	G	GENE=DHTKD1;STRAND=+;CDS=c.2374A>G;AA=p.I792V;CNT=2	DHTKD1	p.I792V	2	24355	8.211866e-05
10	12159751	COSM1603038	A	G	GENE=DHTKD1;STRAND=+;CDS=c.2399A>G;AA=p.K800R;CNT=2	DHTKD1	p.K800R	2	24355	8.211866e-05
10	12160774	COSM180992	G	A	GENE=DHTKD1;STRAND=+;CDS=c.2429G>A;AA=p.G810D;CNT=2	DHTKD1	p.G810D	2	24355	8.211866e-05
10	12160845	COSM244025	C	T	GENE=DHTKD1;STRAND=+;CDS=c.2500C>T;AA=p.R834*;CNT=2	DHTKD1	p.R834*	2	24355	8.211866e-05
10	12160879	COSM218266	C	G	GENE=DHTKD1;STRAND=+;CDS=c.2534C>G;AA=p.S845C;CNT=2	DHTKD1	p.S845C	2	24355	8.211866e-05
10	12191666	COSM6024943	A	G	GENE=SEC61A2;STRAND=+;CDS=c.293A>G;AA=p.K98R;CNT=2	SEC61A2	p.K98R	2	24355	8.211866e-05
10	12191690	COSM3665537	C	T	GENE=SEC61A2;STRAND=+;CDS=c.317C>T;AA=p.P106L;CNT=3	SEC61A2	p.P106L	3	24355	1.231780e-04
10	12191721	COSM4724599	G	T	GENE=SEC61A2;STRAND=+;CDS=c.348G>T;AA=p.Q116H;CNT=2	SEC61A2	p.Q116H	2	24355	8.211866e-05
10	12191875	COSM333506	G	T	GENE=SEC61A2;STRAND=+;CDS=c.377G>T;AA=p.G126V;CNT=3	SEC61A2	p.G126V	3	24355	1.231780e-04
10	12191890	COSM1675057	A	G	GENE=SEC61A2;STRAND=+;CDS=c.392A>G;AA=p.Y131C;CNT=2	SEC61A2	p.Y131C	2	24355	8.211866e-05
10	12191899	COSM4724602	C	T	GENE=SEC61A2;STRAND=+;CDS=c.401C>T;AA=p.T134M;CNT=3	SEC61A2	p.T134M	3	24355	1.231780e-04
10	12197867	COSM3806584	A	C	GENE=SEC61A2;STRAND=+;SNP;CDS=c.553A>C;AA=p.T185P;CNT=2	SEC61A2	p.T185P	2	24355	8.211866e-05
10	12198911	COSM537464	G	C	GENE=SEC61A2;STRAND=+;CDS=c.622G>C;AA=p.E208Q;CNT=2	SEC61A2	p.E208Q	2	24355	8.211866e-05
10	12199913	COSM2154156	C	T	GENE=SEC61A2;STRAND=+;CDS=c.784C>T;AA=p.R262C;CNT=2	SEC61A2	p.R262C	2	24355	8.211866e-05
10	12200061	COSM4724605	G	A	GENE=SEC61A2;STRAND=+;CDS=c.932G>A;AA=p.R311Q;CNT=2	SEC61A2	p.R311Q	2	24355	8.211866e-05
10	12206424	COSM5600434	G	A	GENE=SEC61A2;STRAND=+;CDS=c.1402G>A;AA=p.V468I;CNT=5	SEC61A2	p.V468I	5	24355	2.052967e-04
10	12209739	COSM1603043	T	C	GENE=NUDT5;STRAND=-;CDS=c.622A>G;AA=p.N208D;CNT=2	NUDT5	p.N208D	2	24355	8.211866e-05
10	12219831	COSM1346171	G	A	GENE=NUDT5;STRAND=-;CDS=c.250C>T;AA=p.R84*;CNT=2	NUDT5	p.R84*	2	24355	8.211866e-05
10	12226907	COSM4799011	C	G	GENE=NUDT5;STRAND=-;CDS=c.112G>C;AA=p.D38H;CNT=2	NUDT5	p.D38H	2	24355	8.211866e-05
10	12251983	COSM4792001	A	T	GENE=CDC123;STRAND=+;CDS=c.164A>T;AA=p.H55L;CNT=2	CDC123	p.H55L	2	24355	8.211866e-05
10	12257833	COSM4543191	G	A	GENE=CDC123;STRAND=+;CDS=c.332G>A;AA=p.R111K;CNT=2	CDC123	p.R111K	2	24355	8.211866e-05
10	12259431	COSM1702061	G	T	GENE=CDC123;STRAND=+;CDS=c.405G>T;AA=p.K135N;CNT=2	CDC123	p.K135N	2	24355	8.211866e-05
10	12277093	COSM4012140	G	A	GENE=CDC123;STRAND=+;CDS=c.536G>A;AA=p.R179Q;CNT=2	CDC123	p.R179Q	2	24355	8.211866e-05
10	12279206	COSM4012142	G	A	GENE=CDC123;STRAND=+;CDS=c.629G>A;AA=p.R210H;CNT=2	CDC123	p.R210H	2	24355	8.211866e-05
10	12291643	COSM3375405	T	C	GENE=CDC123;STRAND=+;CDS=c.910T>C;AA=p.Y304H;CNT=2	CDC123	p.Y304H	2	24355	8.211866e-05
10	12391853	COSM4668932	G	A	GENE=CAMK1D;STRAND=+;CDS=c.36G>A;AA=p.W12*;CNT=2	CAMK1D	p.W12*	2	24355	8.211866e-05
10	12595237	COSM915804	G	A	GENE=CAMK1D;STRAND=+;CDS=c.106G>A;AA=p.E36K;CNT=4	CAMK1D	p.E36K	4	24355	1.642373e-04
10	12803005	COSM5836492	G	A	GENE=CAMK1D;STRAND=+;CDS=c.358G>A;AA=p.D120N;CNT=2	CAMK1D	p.D120N	2	24355	8.211866e-05
10	12803023	COSM1247274	C	T	GENE=CAMK1D;STRAND=+;CDS=c.376C>T;AA=p.R126C;CNT=3	CAMK1D	p.R126C	3	24355	1.231780e-04
10	12811675	COSM1297054	G	A	GENE=CAMK1D;STRAND=+;CDS=c.442G>A;AA=p.E148K;CNT=2	CAMK1D	p.E148K	2	24355	8.211866e-05
10	12811681	COSM369770	C	A	GENE=CAMK1D;STRAND=+;CDS=c.448C>A;AA=p.L150I;CNT=2	CAMK1D	p.L150I	2	24355	8.211866e-05
10	12833171	COSM4012570	G	A	GENE=CAMK1D;STRAND=+;CDS=c.580G>A;AA=p.A194T;CNT=2	CAMK1D	p.A194T	2	24355	8.211866e-05
10	12833213	COSM2022102	G	A	GENE=CAMK1D;STRAND=+;CDS=c.622G>A;AA=p.G208R;CNT=4	CAMK1D	p.G208R	4	24355	1.642373e-04
10	12856259	COSM1346711	C	T	GENE=CAMK1D;STRAND=+;CDS=c.707C>T;AA=p.A236V;CNT=2	CAMK1D	p.A236V	2	24355	8.211866e-05
10	12856279	COSM1702065	C	T	GENE=CAMK1D;STRAND=+;CDS=c.727C>T;AA=p.P243S;CNT=2	CAMK1D	p.P243S	2	24355	8.211866e-05
10	12858280	COSM4668938	G	T	GENE=CAMK1D;STRAND=+;CDS=c.786G>T;AA=p.K262N;CNT=2	CAMK1D	p.K262N	2	24355	8.211866e-05
10	12858300	COSM73997	C	T	GENE=CAMK1D;STRAND=+;CDS=c.806C>T;AA=p.T269M;CNT=2	CAMK1D	p.T269M	2	24355	8.211866e-05
10	12866523	COSM181128	G	A	GENE=CAMK1D;STRAND=+;CDS=c.893G>A;AA=p.R298Q;CNT=2	CAMK1D	p.R298Q	2	24355	8.211866e-05
10	12867588	COSM1346717	C	T	GENE=CAMK1D;STRAND=+;CDS=c.938C>T;AA=p.T313M;CNT=2	CAMK1D	p.T313M	2	24355	8.211866e-05
10	12867628	COSM4382049	C	G	GENE=CAMK1D;STRAND=+;CDS=c.978C>G;AA=p.S326R;CNT=2	CAMK1D	p.S326R	2	24355	8.211866e-05
10	12940424	COSM1128107	G	A	GENE=CCDC3;STRAND=-;CDS=c.805C>T;AA=p.R269W;CNT=4	CCDC3	p.R269W	4	24355	1.642373e-04
10	12940439	COSM5186300	G	A	GENE=CCDC3;STRAND=-;CDS=c.790C>T;AA=p.R264C;CNT=2	CCDC3	p.R264C	2	24355	8.211866e-05
10	12940450	COSM3665582	C	A	GENE=CCDC3;STRAND=-;CDS=c.779G>T;AA=p.R260L;CNT=2	CCDC3	p.R260L	2	24355	8.211866e-05
10	12940451	COSM1346783	G	A	GENE=CCDC3;STRAND=-;CDS=c.778C>T;AA=p.R260W;CNT=3	CCDC3	p.R260W	3	24355	1.231780e-04
10	12940471	COSM2022306	G	A	GENE=CCDC3;STRAND=-;CDS=c.758C>T;AA=p.A253V;CNT=2	CCDC3	p.A253V	2	24355	8.211866e-05
10	12940472	COSM3806724	C	T	GENE=CCDC3;STRAND=-;CDS=c.757G>A;AA=p.A253T;CNT=2	CCDC3	p.A253T	2	24355	8.211866e-05
10	12940535	COSM3375360	G	A	GENE=CCDC3;STRAND=-;CDS=c.694C>T;AA=p.R232C;CNT=2	CCDC3	p.R232C	2	24355	8.211866e-05
10	12940571	COSM916035	G	A	GENE=CCDC3;STRAND=-;CDS=c.658C>T;AA=p.R220*;CNT=2	CCDC3	p.R220*	2	24355	8.211866e-05
10	12940591	COSM5037349	C	T	GENE=CCDC3;STRAND=-;CDS=c.638G>A;AA=p.R213H;CNT=2	CCDC3	p.R213H	2	24355	8.211866e-05
10	12940666	COSM2022313	G	A	GENE=CCDC3;STRAND=-;CDS=c.563C>T;AA=p.S188L;CNT=2	CCDC3	p.S188L	2	24355	8.211866e-05
10	13040375	COSM3737477	G	C	GENE=CCDC3;STRAND=-;CDS=c.512C>G;AA=p.T171S;CNT=2	CCDC3	p.T171S	2	24355	8.211866e-05
10	13040378	COSM6024947	G	A	GENE=CCDC3;STRAND=-;SNP;CDS=c.509C>T;AA=p.A170V;CNT=2	CCDC3	p.A170V	2	24355	8.211866e-05
10	13040399	COSM4669889	C	T	GENE=CCDC3;STRAND=-;CDS=c.488G>A;AA=p.C163Y;CNT=2	CCDC3	p.C163Y	2	24355	8.211866e-05
10	13040458	COSM3709780	G	C	GENE=CCDC3;STRAND=-;CDS=c.429C>G;AA=p.I143M;CNT=2	CCDC3	p.I143M	2	24355	8.211866e-05
10	13040481	COSM5522322	C	T	GENE=CCDC3;STRAND=-;SNP;CDS=c.406G>A;AA=p.G136R;CNT=2	CCDC3	p.G136R	2	24355	8.211866e-05
10	13043224	COSM1187892	T	C	GENE=CCDC3;STRAND=-;CDS=c.347A>G;AA=p.Q116R;CNT=2	CCDC3	p.Q116R	2	24355	8.211866e-05
10	13152325	COSM916166	C	T	GENE=OPTN;STRAND=+;CDS=c.218C>T;AA=p.S73L;CNT=2	OPTN	p.S73L	2	24355	8.211866e-05
10	13152400	COSM3997844	T	A	GENE=OPTN;STRAND=+;CDS=c.293T>A;AA=p.M98K;CNT=3	OPTN	p.M98K	3	24355	1.231780e-04
10	13160930	COSM3414822	G	T	GENE=OPTN;STRAND=+;CDS=c.669G>T;AA=p.K223N;CNT=2	OPTN	p.K223N	2	24355	8.211866e-05
10	13160940	COSM6194039	G	A	GENE=OPTN;STRAND=+;SNP;CDS=c.679G>A;AA=p.E227K;CNT=2	OPTN	p.E227K	2	24355	8.211866e-05
10	13161040	COSM5360051	G	T	GENE=OPTN;STRAND=+;CDS=c.779G>T;AA=p.R260I;CNT=2	OPTN	p.R260I	2	24355	8.211866e-05
10	13166082	COSM78226	G	C	GENE=OPTN;STRAND=+;CDS=c.970G>C;AA=p.E324Q;CNT=2	OPTN	p.E324Q	2	24355	8.211866e-05
10	13169889	COSM313472	A	C	GENE=OPTN;STRAND=+;CDS=c.1387A>C;AA=p.I463L;CNT=2	OPTN	p.I463L	2	24355	8.211866e-05
10	13175540	COSM2022843	G	A	GENE=OPTN;STRAND=+;CDS=c.1571G>A;AA=p.R524K;CNT=3	OPTN	p.R524K	3	24355	1.231780e-04
10	13264116	COSM916231	C	T	GENE=UCMA;STRAND=-;CDS=c.404G>A;AA=p.R135H;CNT=2	UCMA	p.R135H	2	24355	8.211866e-05
10	13264176	COSM211898	G	A	GENE=UCMA;STRAND=-;CDS=c.344C>T;AA=p.A115V;CNT=3	UCMA	p.A115V	3	24355	1.231780e-04
10	13271668	COSM916233	C	A	GENE=UCMA;STRAND=-;CDS=c.262G>T;AA=p.E88*;CNT=2	UCMA	p.E88*	2	24355	8.211866e-05
10	13275545	COSM5359940	C	A	GENE=UCMA;STRAND=-;CDS=c.213G>T;AA=p.E71D;CNT=2	UCMA	p.E71D	2	24355	8.211866e-05
10	13275567	COSM3978244	C	T	GENE=UCMA;STRAND=-;CDS=c.191G>A;AA=p.R64Q;CNT=2	UCMA	p.R64Q	2	24355	8.211866e-05
10	13275740	COSM4739012	C	T	GENE=UCMA;STRAND=-;CDS=c.119G>A;AA=p.S40N;CNT=2	UCMA	p.S40N	2	24355	8.211866e-05
10	13275768	COSM4739013	T	C	GENE=UCMA;STRAND=-;CDS=c.91A>G;AA=p.T31A;CNT=2	UCMA	p.T31A	2	24355	8.211866e-05
10	13275788	COSM6128645	C	T	GENE=UCMA;STRAND=-;CDS=c.71G>A;AA=p.G24E;CNT=2	UCMA	p.G24E	2	24355	8.211866e-05
10	13276216	COSM3751623	C	T	GENE=UCMA;STRAND=-;CDS=c.43G>A;AA=p.V15M;CNT=2	UCMA	p.V15M	2	24355	8.211866e-05
10	13323083	COSM916255	C	T	GENE=PHYH;STRAND=-;CDS=c.856G>A;AA=p.D286N;CNT=4	PHYH	p.D286N	4	24355	1.642373e-04
10	13323103	COSM3435744	G	A	GENE=PHYH;STRAND=-;CDS=c.836C>T;AA=p.S279F;CNT=4	PHYH	p.S279F	4	24355	1.642373e-04
10	13330479	COSM916262	C	T	GENE=PHYH;STRAND=-;CDS=c.559G>A;AA=p.D187N;CNT=2	PHYH	p.D187N	2	24355	8.211866e-05
10	13330526	COSM916263	C	T	GENE=PHYH;STRAND=-;CDS=c.512G>A;AA=p.R171H;CNT=2	PHYH	p.R171H	2	24355	8.211866e-05
10	13337497	COSM1262128	G	A	GENE=PHYH;STRAND=-;CDS=c.244C>T;AA=p.R82W;CNT=2	PHYH	p.R82W	2	24355	8.211866e-05
10	13337568	COSM276743	C	A	GENE=PHYH;STRAND=-;CDS=c.173G>T;AA=p.R58I;CNT=2	PHYH	p.R58I	2	24355	8.211866e-05
10	13340214	COSM4881889	G	C	GENE=PHYH;STRAND=-;CDS=c.107C>G;AA=p.S36C;CNT=2	PHYH	p.S36C	2	24355	8.211866e-05
10	13340236	COSM4985095	G	A	GENE=PHYH;STRAND=-;SNP;CDS=c.85C>T;AA=p.P29S;CNT=6	PHYH	p.P29S	6	24355	2.463560e-04
10	13361330	COSM6278431	C	G	GENE=SEPHS1;STRAND=-;CDS=c.991G>C;AA=p.E331Q;CNT=2	SEPHS1	p.E331Q	2	24355	8.211866e-05
10	13361333	COSM5990609	G	A	GENE=SEPHS1;STRAND=-;CDS=c.988C>T;AA=p.R330C;CNT=4	SEPHS1	p.R330C	4	24355	1.642373e-04
10	13364856	COSM5999214	C	T	GENE=SEPHS1;STRAND=-;CDS=c.943G>A;AA=p.G315R;CNT=2	SEPHS1	p.G315R	2	24355	8.211866e-05
10	13364928	COSM6296667	G	T	GENE=SEPHS1;STRAND=-;CDS=c.871C>A;AA=p.H291N;CNT=2	SEPHS1	p.H291N	2	24355	8.211866e-05
10	13365015	COSM4949416	C	A	GENE=SEPHS1;STRAND=-;CDS=c.784G>T;AA=p.A262S;CNT=2	SEPHS1	p.A262S	2	24355	8.211866e-05
10	13365029	COSM4724883	G	A	GENE=SEPHS1;STRAND=-;CDS=c.770C>T;AA=p.T257M;CNT=2	SEPHS1	p.T257M	2	24355	8.211866e-05
10	13370368	COSM1225218	G	A	GENE=SEPHS1;STRAND=-;CDS=c.734C>T;AA=p.A245V;CNT=2	SEPHS1	p.A245V	2	24355	8.211866e-05
10	13375820	COSM4724885	A	T	GENE=SEPHS1;STRAND=-;CDS=c.557T>A;AA=p.I186N;CNT=2	SEPHS1	p.I186N	2	24355	8.211866e-05
10	13375877	COSM1675064	T	G	GENE=SEPHS1;STRAND=-;SNP;CDS=c.500A>C;AA=p.N167T;CNT=4	SEPHS1	p.N167T	4	24355	1.642373e-04
10	13378268	COSM4724887	C	A	GENE=SEPHS1;STRAND=-;CDS=c.380G>T;AA=p.G127V;CNT=2	SEPHS1	p.G127V	2	24355	8.211866e-05
10	13386914	COSM916314	C	T	GENE=SEPHS1;STRAND=-;CDS=c.37G>A;AA=p.E13K;CNT=4	SEPHS1	p.E13K	4	24355	1.642373e-04
10	13481266	COSM213801	G	A	GENE=BEND7;STRAND=-;CDS=c.1313C>T;AA=p.S438L;CNT=2	BEND7	p.S438L	2	24355	8.211866e-05
10	13481375	COSM6030483	G	C	GENE=BEND7;STRAND=-;CDS=c.1204C>G;AA=p.Q402E;CNT=2	BEND7	p.Q402E	2	24355	8.211866e-05
10	13523075	COSM4952728	T	C	GENE=BEND7;STRAND=-;SNP;CDS=c.731A>G;AA=p.Q244R;CNT=2	BEND7	p.Q244R	2	24355	8.211866e-05
10	13523094	COSM4012933	C	T	GENE=BEND7;STRAND=-;CDS=c.712G>A;AA=p.V238M;CNT=2	BEND7	p.V238M	2	24355	8.211866e-05
10	13534664	COSM4953931	C	A	GENE=BEND7;STRAND=-;CDS=c.628G>T;AA=p.E210*;CNT=2	BEND7	p.E210*	2	24355	8.211866e-05
10	13639509	COSM4790552	G	A	GENE=PRPF18;STRAND=+;CDS=c.118G>A;AA=p.A40T;CNT=2	PRPF18	p.A40T	2	24355	8.211866e-05
10	13642262	COSM6316918	G	T	GENE=PRPF18;STRAND=+;CDS=c.163G>T;AA=p.D55Y;CNT=2	PRPF18	p.D55Y	2	24355	8.211866e-05
10	13642284	COSM916558	C	T	GENE=PRPF18;STRAND=+;CDS=c.185C>T;AA=p.S62L;CNT=3	PRPF18	p.S62L	3	24355	1.231780e-04
10	13642320	COSM314479	A	C	GENE=PRPF18;STRAND=+;CDS=c.221A>C;AA=p.K74T;CNT=2	PRPF18	p.K74T	2	24355	8.211866e-05
10	13642343	COSM4717971	C	T	GENE=PRPF18;STRAND=+;CDS=c.244C>T;AA=p.Q82*;CNT=2	PRPF18	p.Q82*	2	24355	8.211866e-05
10	13647704	COSM6412666	G	A	GENE=PRPF18;STRAND=+;CDS=c.323G>A;AA=p.R108H;CNT=2	PRPF18	p.R108H	2	24355	8.211866e-05
10	13652112	COSM5811782	A	G	GENE=PRPF18;STRAND=+;CDS=c.437A>G;AA=p.Q146R;CNT=2	PRPF18	p.Q146R	2	24355	8.211866e-05
10	13653636	COSM4798713	A	G	GENE=PRPF18;STRAND=+;CDS=c.532A>G;AA=p.K178E;CNT=2	PRPF18	p.K178E	2	24355	8.211866e-05
10	13655765	COSM4717972	G	A	GENE=PRPF18;STRAND=+;CDS=c.604G>A;AA=p.E202K;CNT=2	PRPF18	p.E202K	2	24355	8.211866e-05
10	13658449	COSM5836591	G	A	GENE=PRPF18;STRAND=+;CDS=c.844G>A;AA=p.G282S;CNT=3	PRPF18	p.G282S	3	24355	1.231780e-04
10	13658462	COSM2024820	T	C	GENE=PRPF18;STRAND=+;CDS=c.857T>C;AA=p.V286A;CNT=2	PRPF18	p.V286A	2	24355	8.211866e-05
10	13658471	COSM295499	A	G	GENE=PRPF18;STRAND=+;CDS=c.866A>G;AA=p.H289R;CNT=2	PRPF18	p.H289R	2	24355	8.211866e-05
10	13658486	COSM4977310	G	T	GENE=PRPF18;STRAND=+;CDS=c.881G>T;AA=p.R294I;CNT=2	PRPF18	p.R294I	2	24355	8.211866e-05
10	13658488	COSM1222152	G	T	GENE=PRPF18;STRAND=+;CDS=c.883G>T;AA=p.E295*;CNT=2	PRPF18	p.E295*	2	24355	8.211866e-05
10	13658500	COSM916563	T	C	GENE=PRPF18;STRAND=+;CDS=c.895T>C;AA=p.S299P;CNT=2	PRPF18	p.S299P	2	24355	8.211866e-05
10	13658513	COSM4717973	C	T	GENE=PRPF18;STRAND=+;CDS=c.908C>T;AA=p.A303V;CNT=2	PRPF18	p.A303V	2	24355	8.211866e-05
10	13696512	COSM4804815	G	T	GENE=FRMD4A;STRAND=-;CDS=c.2954C>A;AA=p.A985D;CNT=2	FRMD4A	p.A985D	2	24355	8.211866e-05
10	13698668	COSM2024828	G	A	GENE=FRMD4A;STRAND=-;CDS=c.2921C>T;AA=p.T974I;CNT=2	FRMD4A	p.T974I	2	24355	8.211866e-05
10	13698819	COSM1346990	C	T	GENE=FRMD4A;STRAND=-;CDS=c.2770G>A;AA=p.V924I;CNT=2	FRMD4A	p.V924I	2	24355	8.211866e-05
10	13698897	COSM2024830	G	A	GENE=FRMD4A;STRAND=-;CDS=c.2692C>T;AA=p.P898S;CNT=2	FRMD4A	p.P898S	2	24355	8.211866e-05
10	13698926	COSM4632528	C	T	GENE=FRMD4A;STRAND=-;CDS=c.2663G>A;AA=p.G888D;CNT=5	FRMD4A	p.G888D	5	24355	2.052967e-04
10	13699016	COSM4685623	T	C	GENE=FRMD4A;STRAND=-;CDS=c.2573A>G;AA=p.E858G;CNT=2	FRMD4A	p.E858G	2	24355	8.211866e-05
10	13699076	COSM4685624	G	A	GENE=FRMD4A;STRAND=-;CDS=c.2513C>T;AA=p.P838L;CNT=2	FRMD4A	p.P838L	2	24355	8.211866e-05
10	13699091	COSM4685625	C	T	GENE=FRMD4A;STRAND=-;CDS=c.2498G>A;AA=p.R833H;CNT=2	FRMD4A	p.R833H	2	24355	8.211866e-05
10	13699328	COSM5806685	G	C	GENE=FRMD4A;STRAND=-;CDS=c.2261C>G;AA=p.S754W;CNT=4	FRMD4A	p.S754W	4	24355	1.642373e-04
10	13699338	COSM1603236	T	G	GENE=FRMD4A;STRAND=-;SNP;CDS=c.2251A>C;AA=p.T751P;CNT=23	FRMD4A	p.T751P	23	24355	9.443646e-04
10	13699383	COSM295541	G	A	GENE=FRMD4A;STRAND=-;CDS=c.2206C>T;AA=p.R736C;CNT=2	FRMD4A	p.R736C	2	24355	8.211866e-05
10	13699388	COSM1346991	C	T	GENE=FRMD4A;STRAND=-;CDS=c.2201G>A;AA=p.R734Q;CNT=2	FRMD4A	p.R734Q	2	24355	8.211866e-05
10	13699389	COSM1675065	G	A	GENE=FRMD4A;STRAND=-;CDS=c.2200C>T;AA=p.R734W;CNT=2	FRMD4A	p.R734W	2	24355	8.211866e-05
10	13699485	COSM916568	C	T	GENE=FRMD4A;STRAND=-;CDS=c.2104G>A;AA=p.A702T;CNT=2	FRMD4A	p.A702T	2	24355	8.211866e-05
10	13699500	COSM4685627	G	A	GENE=FRMD4A;STRAND=-;CDS=c.2089C>T;AA=p.R697*;CNT=2	FRMD4A	p.R697*	2	24355	8.211866e-05
10	13701350	COSM4428035	C	T	GENE=FRMD4A;STRAND=-;SNP;CDS=c.2039G>A;AA=p.R680Q;CNT=3	FRMD4A	p.R680Q	3	24355	1.231780e-04
10	13701408	COSM4012959	C	T	GENE=FRMD4A;STRAND=-;CDS=c.1981G>A;AA=p.G661S;CNT=5	FRMD4A	p.G661S	5	24355	2.052967e-04
10	13701411	COSM4685628	G	A	GENE=FRMD4A;STRAND=-;SNP;CDS=c.1978C>T;AA=p.R660C;CNT=2	FRMD4A	p.R660C	2	24355	8.211866e-05
10	13702338	COSM266565	G	A	GENE=FRMD4A;STRAND=-;CDS=c.1876C>T;AA=p.R626C;CNT=2	FRMD4A	p.R626C	2	24355	8.211866e-05
10	13702429	COSM4685629	G	T	GENE=FRMD4A;STRAND=-;CDS=c.1785C>A;AA=p.H595Q;CNT=2	FRMD4A	p.H595Q	2	24355	8.211866e-05
10	13708265	COSM3367976	C	T	GENE=FRMD4A;STRAND=-;CDS=c.1435G>A;AA=p.A479T;CNT=2	FRMD4A	p.A479T	2	24355	8.211866e-05
10	13716954	COSM916579	C	T	GENE=FRMD4A;STRAND=-;CDS=c.1208G>A;AA=p.R403H;CNT=2	FRMD4A	p.R403H	2	24355	8.211866e-05
10	13735988	COSM1745716	C	T	GENE=FRMD4A;STRAND=-;CDS=c.1027G>A;AA=p.E343K;CNT=2	FRMD4A	p.E343K	2	24355	8.211866e-05
10	13735997	COSM281233	C	T	GENE=FRMD4A;STRAND=-;CDS=c.1018G>A;AA=p.D340N;CNT=2	FRMD4A	p.D340N	2	24355	8.211866e-05
10	13736020	COSM683860	C	T	GENE=FRMD4A;STRAND=-;CDS=c.995G>A;AA=p.R332H;CNT=2	FRMD4A	p.R332H	2	24355	8.211866e-05
10	13743459	COSM1638497	T	C	GENE=FRMD4A;STRAND=-;CDS=c.856A>G;AA=p.T286A;CNT=2	FRMD4A	p.T286A	2	24355	8.211866e-05
10	13749074	COSM275215	C	A	GENE=FRMD4A;STRAND=-;CDS=c.799G>T;AA=p.E267*;CNT=5	FRMD4A	p.E267*	5	24355	2.052967e-04
10	13789736	COSM4685635	C	T	GENE=FRMD4A;STRAND=-;CDS=c.548G>A;AA=p.C183Y;CNT=2	FRMD4A	p.C183Y	2	24355	8.211866e-05
10	13789804	COSM4685638	C	A	GENE=FRMD4A;STRAND=-;CDS=c.480G>T;AA=p.R160S;CNT=2	FRMD4A	p.R160S	2	24355	8.211866e-05
10	13803657	COSM70821	C	A	GENE=FRMD4A;STRAND=-;CDS=c.454G>T;AA=p.D152Y;CNT=2	FRMD4A	p.D152Y	2	24355	8.211866e-05
10	13804647	COSM4980735	C	G	GENE=FRMD4A;STRAND=-;CDS=c.418G>C;AA=p.E140Q;CNT=2	FRMD4A	p.E140Q	2	24355	8.211866e-05
10	13804668	COSM5360167	C	T	GENE=FRMD4A;STRAND=-;CDS=c.397G>A;AA=p.V133I;CNT=3	FRMD4A	p.V133I	3	24355	1.231780e-04
10	13838563	COSM427303	C	A	GENE=FRMD4A;STRAND=-;CDS=c.232G>T;AA=p.D78Y;CNT=2	FRMD4A	p.D78Y	2	24355	8.211866e-05
10	13852814	COSM4685641	G	A	GENE=FRMD4A;STRAND=-;SNP;CDS=c.206C>T;AA=p.T69M;CNT=2	FRMD4A	p.T69M	2	24355	8.211866e-05
10	13900849	COSM4685644	G	T	GENE=FRMD4A;STRAND=-;CDS=c.109C>A;AA=p.Q37K;CNT=2	FRMD4A	p.Q37K	2	24355	8.211866e-05
10	13900896	COSM916584	C	T	GENE=FRMD4A;STRAND=-;CDS=c.62G>A;AA=p.R21Q;CNT=2	FRMD4A	p.R21Q	2	24355	8.211866e-05
10	13900912	COSM5823100	T	C	GENE=FRMD4A;STRAND=-;CDS=c.46A>G;AA=p.M16V;CNT=2	FRMD4A	p.M16V	2	24355	8.211866e-05
10	14563888	COSM213947	G	A	GENE=FAM107B;STRAND=-;CDS=c.784C>T;AA=p.R262W;CNT=2	FAM107B	p.R262W	2	24355	8.211866e-05
10	14563962	COSM51592	C	T	GENE=FAM107B;STRAND=-;CDS=c.710G>A;AA=p.R237Q;CNT=3	FAM107B	p.R237Q	2	24355	8.211866e-05
10	14572338	COSM6583268	G	T	GENE=FAM107B;STRAND=-;CDS=c.646C>A;AA=p.Q216K;CNT=2	FAM107B	p.Q216K	2	24355	8.211866e-05
10	14709678	COSM3436119	G	A	GENE=FAM107B;STRAND=-;CDS=c.424C>T;AA=p.R142*;CNT=4	FAM107B	p.R142*	4	24355	1.642373e-04
10	14816305	COSM427304	C	A	GENE=FAM107B;STRAND=-;CDS=c.358G>T;AA=p.A120S;CNT=2	FAM107B	p.A120S	2	24355	8.211866e-05
10	14816316	COSM1347005	G	A	GENE=FAM107B;STRAND=-;CDS=c.347C>T;AA=p.A116V;CNT=2	FAM107B	p.A116V	2	24355	8.211866e-05
10	14816368	COSM3978293	C	A	GENE=FAM107B;STRAND=-;CDS=c.295G>T;AA=p.A99S;CNT=2	FAM107B	p.A99S	2	24355	8.211866e-05
10	14816380	COSM5360024	G	A	GENE=FAM107B;STRAND=-;CDS=c.283C>T;AA=p.H95Y;CNT=2	FAM107B	p.H95Y	2	24355	8.211866e-05
10	14816397	COSM4950158	G	T	GENE=FAM107B;STRAND=-;CDS=c.266C>A;AA=p.A89E;CNT=2	FAM107B	p.A89E	2	24355	8.211866e-05
10	14816403	COSM212317	C	T	GENE=FAM107B;STRAND=-;CDS=c.260G>A;AA=p.G87D;CNT=2	FAM107B	p.G87D	2	24355	8.211866e-05
10	14816427	COSM4166771	G	A	GENE=FAM107B;STRAND=-;CDS=c.236C>T;AA=p.S79L;CNT=2	FAM107B	p.S79L	2	24355	8.211866e-05
10	14816448	COSM146887	G	A	GENE=FAM107B;STRAND=-;SNP;CDS=c.215C>T;AA=p.A72V;CNT=4	FAM107B	p.A72V	4	24355	1.642373e-04
10	14816458	COSM3769025	C	T	GENE=FAM107B;STRAND=-;CDS=c.205G>A;AA=p.A69T;CNT=2	FAM107B	p.A69T	2	24355	8.211866e-05
10	14816491	COSM136766	C	T	GENE=FAM107B;STRAND=-;CDS=c.172G>A;AA=p.A58T;CNT=2	FAM107B	p.A58T	2	24355	8.211866e-05
10	14816578	COSM916594	C	T	GENE=FAM107B;STRAND=-;CDS=c.85G>A;AA=p.A29T;CNT=2	FAM107B	p.A29T	2	24355	8.211866e-05
10	14862080	COSM5721461	C	T	GENE=CDNF;STRAND=-;CDS=c.463G>A;AA=p.G155R;CNT=4	CDNF	p.G155R	4	24355	1.642373e-04
10	14862088	COSM1603239	T	C	GENE=CDNF;STRAND=-;CDS=c.455A>G;AA=p.H152R;CNT=2	CDNF	p.H152R	2	24355	8.211866e-05
10	14867561	COSM1347007	C	T	GENE=CDNF;STRAND=-;CDS=c.302G>A;AA=p.R101H;CNT=2	CDNF	p.R101H	2	24355	8.211866e-05
10	14870191	COSM916596	C	A	GENE=CDNF;STRAND=-;CDS=c.196G>T;AA=p.E66*;CNT=2	CDNF	p.E66*	2	24355	8.211866e-05
10	14880423	COSM5820175	C	G	GENE=HSPA14;STRAND=+;CDS=c.22C>G;AA=p.L8V;CNT=2	HSPA14	p.L8V	2	24355	8.211866e-05
10	14881910	COSM3741581	C	T	GENE=HSPA14;STRAND=+;CDS=c.64C>T;AA=p.R22W;CNT=2	HSPA14	p.R22W	2	24355	8.211866e-05
10	14890639	COSM4012977	G	A	GENE=HSPA14;STRAND=+;CDS=c.253G>A;AA=p.A85T;CNT=2	HSPA14	p.A85T	2	24355	8.211866e-05
10	14894475	COSM6213819	G	A	GENE=HSPA14;STRAND=+;CDS=c.679G>A;AA=p.G227S;CNT=2	HSPA14	p.G227S	2	24355	8.211866e-05
10	14894478	COSM1194907	G	T	GENE=HSPA14;STRAND=+;CDS=c.682G>T;AA=p.G228C;CNT=2	HSPA14	p.G228C	2	24355	8.211866e-05
10	14896155	COSM4144566	C	G	GENE=HSPA14;STRAND=+;SNP;CDS=c.766C>G;AA=p.R256G;CNT=5	HSPA14	p.R256G	5	24355	2.052967e-04
10	14896245	COSM23332	T	C	GENE=HSPA14;STRAND=+;CDS=c.856T>C;AA=p.Y286H;CNT=2	HSPA14	p.Y286H	2	24355	8.211866e-05
10	14909106	COSM1603243	C	T	GENE=HSPA14;STRAND=+;CDS=c.1018C>T;AA=p.R340*;CNT=2	HSPA14	p.R340*	2	24355	8.211866e-05
10	14912623	COSM3806831	G	T	GENE=HSPA14;STRAND=+;CDS=c.1408G>T;AA=p.E470*;CNT=3	HSPA14	p.E470*	3	24355	1.231780e-04
10	14939419	COSM916612	C	T	GENE=SUV39H2;STRAND=+;CDS=c.572C>T;AA=p.S191L;CNT=2	SUV39H2	p.S191L	2	24355	8.211866e-05
10	14939434	COSM916613	G	A	GENE=SUV39H2;STRAND=+;CDS=c.587G>A;AA=p.R196Q;CNT=5	SUV39H2	p.R196Q	5	24355	2.052967e-04
10	14941644	COSM1347021	C	T	GENE=SUV39H2;STRAND=+;CDS=c.776C>T;AA=p.A259V;CNT=2	SUV39H2	p.A259V	2	24355	8.211866e-05
10	14943193	COSM173648	G	A	GENE=SUV39H2;STRAND=+;CDS=c.878G>A;AA=p.R293Q;CNT=2	SUV39H2	p.R293Q	2	24355	8.211866e-05
10	14950415	COSM1603249	C	G	GENE=DCLRE1C;STRAND=-;CDS=c.1726G>C;AA=p.D576H;CNT=2	DCLRE1C	p.D576H	2	24355	8.211866e-05
10	14950536	COSM4975998	A	C	GENE=DCLRE1C;STRAND=-;CDS=c.1605T>G;AA=p.D535E;CNT=2	DCLRE1C	p.D535E	2	24355	8.211866e-05
10	14950546	COSM4676558	C	T	GENE=DCLRE1C;STRAND=-;CDS=c.1595G>A;AA=p.S532N;CNT=2	DCLRE1C	p.S532N	2	24355	8.211866e-05
10	14950607	COSM305932	C	T	GENE=DCLRE1C;STRAND=-;CDS=c.1534G>A;AA=p.E512K;CNT=2	DCLRE1C	p.E512K	2	24355	8.211866e-05
10	14951228	COSM5999220	C	T	GENE=DCLRE1C;STRAND=-;CDS=c.913G>A;AA=p.A305T;CNT=5	DCLRE1C	p.A305T	5	24355	2.052967e-04
10	14970081	COSM4676560	A	G	GENE=DCLRE1C;STRAND=-;CDS=c.506T>C;AA=p.I169T;CNT=2	DCLRE1C	p.I169T	2	24355	8.211866e-05
10	14974877	COSM683844	C	G	GENE=DCLRE1C;STRAND=-;CDS=c.411G>C;AA=p.Q137H;CNT=2	DCLRE1C	p.Q137H	2	24355	8.211866e-05
10	14974887	COSM916635	C	T	GENE=DCLRE1C;STRAND=-;CDS=c.401G>A;AA=p.R134H;CNT=2	DCLRE1C	p.R134H	2	24355	8.211866e-05
10	14974905	COSM3997863	T	C	GENE=DCLRE1C;STRAND=-;SNP;CDS=c.383A>G;AA=p.H128R;CNT=2	DCLRE1C	p.H128R	2	24355	8.211866e-05
10	14976727	COSM3997865	G	C	GENE=DCLRE1C;STRAND=-;SNP;CDS=c.167C>G;AA=p.P56R;CNT=2	DCLRE1C	p.P56R	2	24355	8.211866e-05
10	15008481	COSM4701715	A	G	GENE=MEIG1;STRAND=+;CDS=c.14A>G;AA=p.D5G;CNT=2	MEIG1	p.D5G	2	24355	8.211866e-05
10	15008576	COSM3436144	G	A	GENE=MEIG1;STRAND=+;CDS=c.109G>A;AA=p.E37K;CNT=3	MEIG1	p.E37K	3	24355	1.231780e-04
10	15014519	COSM5518955	G	A	GENE=MEIG1;STRAND=+;CDS=c.146G>A;AA=p.R49H;CNT=2	MEIG1	p.R49H	2	24355	8.211866e-05
10	15014567	COSM916645	C	T	GENE=MEIG1;STRAND=+;CDS=c.194C>T;AA=p.T65M;CNT=2	MEIG1	p.T65M	2	24355	8.211866e-05
10	15103797	COSM538227	G	C	GENE=OLAH;STRAND=+;CDS=c.397G>C;AA=p.D133H;CNT=2	OLAH	p.D133H	2	24355	8.211866e-05
10	15103813	COSM3709789	C	T	GENE=OLAH;STRAND=+;CDS=c.413C>T;AA=p.A138V;CNT=2	OLAH	p.A138V	2	24355	8.211866e-05
10	15106407	COSM3436147	G	A	GENE=OLAH;STRAND=+;CDS=c.467G>A;AA=p.G156E;CNT=2	OLAH	p.G156E	2	24355	8.211866e-05
10	15107598	COSM5836606	C	T	GENE=OLAH;STRAND=+;CDS=c.577C>T;AA=p.R193C;CNT=2	OLAH	p.R193C	2	24355	8.211866e-05
10	15107599	COSM427319	G	A	GENE=OLAH;STRAND=+;CDS=c.578G>A;AA=p.R193H;CNT=2	OLAH	p.R193H	2	24355	8.211866e-05
10	15107652	COSM3382779	G	A	GENE=OLAH;STRAND=+;CDS=c.631G>A;AA=p.E211K;CNT=2	OLAH	p.E211K	2	24355	8.211866e-05
10	15107691	COSM3436150	G	A	GENE=OLAH;STRAND=+;CDS=c.670G>A;AA=p.E224K;CNT=2	OLAH	p.E224K	2	24355	8.211866e-05
10	15107704	COSM4709421	A	G	GENE=OLAH;STRAND=+;CDS=c.683A>G;AA=p.Q228R;CNT=2	OLAH	p.Q228R	2	24355	8.211866e-05
10	15113813	COSM4558015	G	A	GENE=OLAH;STRAND=+;CDS=c.751G>A;AA=p.A251T;CNT=2	OLAH	p.A251T	2	24355	8.211866e-05
10	15113847	COSM6129125	G	T	GENE=OLAH;STRAND=+;CDS=c.785G>T;AA=p.G262V;CNT=2	OLAH	p.G262V	2	24355	8.211866e-05
10	15115127	COSM4709422	C	T	GENE=OLAH;STRAND=+;CDS=c.856C>T;AA=p.L286F;CNT=3	OLAH	p.L286F	3	24355	1.231780e-04
10	15115166	COSM916654	G	A	GENE=OLAH;STRAND=+;CDS=c.895G>A;AA=p.E299K;CNT=5	OLAH	p.E299K	5	24355	2.052967e-04
10	15120537	COSM3436156	C	T	GENE=ACBD7;STRAND=-;CDS=c.259G>A;AA=p.G87R;CNT=2	ACBD7	p.G87R	2	24355	8.211866e-05
10	15120572	COSM5813664	T	A	GENE=ACBD7;STRAND=-;CDS=c.224A>T;AA=p.Y75F;CNT=2	ACBD7	p.Y75F	2	24355	8.211866e-05
10	15120593	COSM3790652	G	A	GENE=ACBD7;STRAND=-;CDS=c.203C>T;AA=p.T68M;CNT=5	ACBD7	p.T68M	5	24355	2.052967e-04
10	15120744	COSM5613163	C	A	GENE=ACBD7;STRAND=-;CDS=c.139G>T;AA=p.G47*;CNT=2	ACBD7	p.G47*	2	24355	8.211866e-05
10	15121015	COSM6461032	C	A	GENE=ACBD7;STRAND=-;CDS=c.37G>T;AA=p.D13Y;CNT=2	ACBD7	p.D13Y	2	24355	8.211866e-05
10	15138615	COSM4144570	C	T	GENE=C10orf111;STRAND=-;SNP;CDS=c.209G>A;AA=p.R70K;CNT=2	C10orf111	p.R70K	2	24355	8.211866e-05
10	15138753	COSM1745717	T	C	GENE=C10orf111;STRAND=-;CDS=c.71A>G;AA=p.H24R;CNT=2	C10orf111	p.H24R	2	24355	8.211866e-05
10	15138762	COSM5425936	C	A	GENE=C10orf111;STRAND=-;SNP;CDS=c.62G>T;AA=p.G21V;CNT=2	C10orf111	p.G21V	2	24355	8.211866e-05
10	15145354	COSM916665	G	A	GENE=RPP38;STRAND=+;CDS=c.41G>A;AA=p.R14H;CNT=3	RPP38	p.R14H	3	24355	1.231780e-04
10	15145662	COSM916668	G	A	GENE=RPP38;STRAND=+;CDS=c.349G>A;AA=p.V117I;CNT=2	RPP38	p.V117I	2	24355	8.211866e-05
10	15145818	COSM2131201	G	A	GENE=RPP38;STRAND=+;CDS=c.505G>A;AA=p.A169T;CNT=2	RPP38	p.A169T	2	24355	8.211866e-05
10	15145983	COSM1603253	C	A	GENE=RPP38;STRAND=+;CDS=c.670C>A;AA=p.L224M;CNT=2	RPP38	p.L224M	2	24355	8.211866e-05
10	15145999	COSM1187898	G	A	GENE=RPP38;STRAND=+;CDS=c.686G>A;AA=p.R229K;CNT=2	RPP38	p.R229K	2	24355	8.211866e-05
10	15146058	COSM916671	G	T	GENE=RPP38;STRAND=+;CDS=c.745G>T;AA=p.G249C;CNT=2	RPP38	p.G249C	2	24355	8.211866e-05
10	15151727	COSM4707411	T	C	GENE=NMT2;STRAND=-;CDS=c.1450A>G;AA=p.R484G;CNT=2	NMT2	p.R484G	2	24355	8.211866e-05
10	15154818	COSM5954231	C	T	GENE=NMT2;STRAND=-;CDS=c.1315G>A;AA=p.D439N;CNT=2	NMT2	p.D439N	2	24355	8.211866e-05
10	15161458	COSM916675	G	A	GENE=NMT2;STRAND=-;CDS=c.1054C>T;AA=p.R352*;CNT=4	NMT2	p.R352*	4	24355	1.642373e-04
10	15170395	COSM276360	C	A	GENE=NMT2;STRAND=-;CDS=c.953G>T;AA=p.R318I;CNT=2	NMT2	p.R318I	2	24355	8.211866e-05
10	15172177	COSM5777531	G	A	GENE=NMT2;STRAND=-;CDS=c.854C>T;AA=p.A285V;CNT=2	NMT2	p.A285V	2	24355	8.211866e-05
10	15172227	COSM4707413	C	A	GENE=NMT2;STRAND=-;CDS=c.804G>T;AA=p.E268D;CNT=2	NMT2	p.E268D	2	24355	8.211866e-05
10	15172232	COSM1675069	G	A	GENE=NMT2;STRAND=-;CDS=c.799C>T;AA=p.R267*;CNT=4	NMT2	p.R267*	4	24355	1.642373e-04
10	15172258	COSM916677	G	A	GENE=NMT2;STRAND=-;CDS=c.773C>T;AA=p.S258L;CNT=3	NMT2	p.S258L	3	24355	1.231780e-04
10	15175302	COSM1733403	G	A	GENE=NMT2;STRAND=-;CDS=c.452C>T;AA=p.P151L;CNT=2	NMT2	p.P151L	2	24355	8.211866e-05
10	15175312	COSM1321446	G	A	GENE=NMT2;STRAND=-;CDS=c.442C>T;AA=p.R148C;CNT=2	NMT2	p.R148C	2	24355	8.211866e-05
10	15175327	COSM124784	C	G	GENE=NMT2;STRAND=-;CDS=c.427G>C;AA=p.D143H;CNT=4	NMT2	p.D143H	4	24355	1.642373e-04
10	15183468	COSM1745718	C	G	GENE=NMT2;STRAND=-;CDS=c.199G>C;AA=p.D67H;CNT=2	NMT2	p.D67H	2	24355	8.211866e-05
10	15254982	COSM3436164	C	T	GENE=FAM171A1;STRAND=-;CDS=c.2605G>A;AA=p.G869R;CNT=2	FAM171A1	p.G869R	2	24355	8.211866e-05
10	15254994	COSM4977538	C	T	GENE=FAM171A1;STRAND=-;CDS=c.2593G>A;AA=p.D865N;CNT=2	FAM171A1	p.D865N	2	24355	8.211866e-05
10	15255000	COSM3709792	C	T	GENE=FAM171A1;STRAND=-;CDS=c.2587G>A;AA=p.D863N;CNT=4	FAM171A1	p.D863N	4	24355	1.642373e-04
10	15255074	COSM3382783	C	T	GENE=FAM171A1;STRAND=-;CDS=c.2513G>A;AA=p.R838Q;CNT=2	FAM171A1	p.R838Q	2	24355	8.211866e-05
10	15255075	COSM6233601	G	A	GENE=FAM171A1;STRAND=-;SNP;CDS=c.2512C>T;AA=p.R838W;CNT=2	FAM171A1	p.R838W	2	24355	8.211866e-05
10	15255122	COSM1251812	C	T	GENE=FAM171A1;STRAND=-;CDS=c.2465G>A;AA=p.R822Q;CNT=2	FAM171A1	p.R822Q	2	24355	8.211866e-05
10	15255152	COSM5909007	G	A	GENE=FAM171A1;STRAND=-;CDS=c.2435C>T;AA=p.A812V;CNT=2	FAM171A1	p.A812V	2	24355	8.211866e-05
10	15255315	COSM1745719	C	G	GENE=FAM171A1;STRAND=-;CDS=c.2272G>C;AA=p.D758H;CNT=2	FAM171A1	p.D758H	2	24355	8.211866e-05
10	15255323	COSM1721907	C	T	GENE=FAM171A1;STRAND=-;CDS=c.2264G>A;AA=p.G755E;CNT=3	FAM171A1	p.G755E	3	24355	1.231780e-04
10	15255386	COSM5836610	C	T	GENE=FAM171A1;STRAND=-;CDS=c.2201G>A;AA=p.G734E;CNT=2	FAM171A1	p.G734E	2	24355	8.211866e-05
10	15255455	COSM3436176	G	A	GENE=FAM171A1;STRAND=-;CDS=c.2132C>T;AA=p.S711F;CNT=2	FAM171A1	p.S711F	2	24355	8.211866e-05
10	15255561	COSM1347057	C	T	GENE=FAM171A1;STRAND=-;CDS=c.2026G>A;AA=p.A676T;CNT=4	FAM171A1	p.A676T	4	24355	1.642373e-04
10	15255606	COSM1321445	C	T	GENE=FAM171A1;STRAND=-;CDS=c.1981G>A;AA=p.A661T;CNT=2	FAM171A1	p.A661T	2	24355	8.211866e-05
10	15255713	COSM3665626	A	T	GENE=FAM171A1;STRAND=-;CDS=c.1874T>A;AA=p.I625N;CNT=2	FAM171A1	p.I625N	2	24355	8.211866e-05
10	15255960	COSM3436188	G	A	GENE=FAM171A1;STRAND=-;CDS=c.1627C>T;AA=p.R543*;CNT=2	FAM171A1	p.R543*	2	24355	8.211866e-05
10	15255978	COSM2131280	T	C	GENE=FAM171A1;STRAND=-;CDS=c.1609A>G;AA=p.T537A;CNT=2	FAM171A1	p.T537A	2	24355	8.211866e-05
10	15256022	COSM916697	G	A	GENE=FAM171A1;STRAND=-;CDS=c.1565C>T;AA=p.A522V;CNT=2	FAM171A1	p.A522V	2	24355	8.211866e-05
10	15256194	COSM4986523	G	A	GENE=FAM171A1;STRAND=-;SNP;CDS=c.1393C>T;AA=p.P465S;CNT=4	FAM171A1	p.P465S	4	24355	1.642373e-04
10	15256376	COSM1603255	G	A	GENE=FAM171A1;STRAND=-;CDS=c.1211C>T;AA=p.P404L;CNT=3	FAM171A1	p.P404L	3	24355	1.231780e-04
10	15256485	COSM916701	G	A	GENE=FAM171A1;STRAND=-;CDS=c.1102C>T;AA=p.R368C;CNT=3	FAM171A1	p.R368C	3	24355	1.231780e-04
10	15256525	COSM1504985	G	C	GENE=FAM171A1;STRAND=-;CDS=c.1062C>G;AA=p.D354E;CNT=2	FAM171A1	p.D354E	2	24355	8.211866e-05
10	15256580	COSM146890	C	T	GENE=FAM171A1;STRAND=-;CDS=c.1007G>A;AA=p.R336H;CNT=3	FAM171A1	p.R336H	3	24355	1.231780e-04
10	15263005	COSM1179247	G	A	GENE=FAM171A1;STRAND=-;CDS=c.809C>T;AA=p.T270M;CNT=2	FAM171A1	p.T270M	2	24355	8.211866e-05
10	15290670	COSM916705	T	C	GENE=FAM171A1;STRAND=-;CDS=c.722A>G;AA=p.Y241C;CNT=2	FAM171A1	p.Y241C	2	24355	8.211866e-05
10	15290697	COSM2131331	G	A	GENE=FAM171A1;STRAND=-;CDS=c.695C>T;AA=p.T232M;CNT=2	FAM171A1	p.T232M	2	24355	8.211866e-05
10	15290712	COSM4972345	G	T	GENE=FAM171A1;STRAND=-;CDS=c.680C>A;AA=p.T227N;CNT=2	FAM171A1	p.T227N	2	24355	8.211866e-05
10	15296773	COSM5836620	G	A	GENE=FAM171A1;STRAND=-;CDS=c.524C>T;AA=p.P175L;CNT=2	FAM171A1	p.P175L	2	24355	8.211866e-05
10	15296858	COSM6129089	C	A	GENE=FAM171A1;STRAND=-;CDS=c.439G>T;AA=p.V147F;CNT=2	FAM171A1	p.V147F	2	24355	8.211866e-05
10	15317910	COSM4682720	C	T	GENE=FAM171A1;STRAND=-;CDS=c.362G>A;AA=p.R121H;CNT=3	FAM171A1	p.R121H	3	24355	1.231780e-04
10	15317911	COSM4427365	G	A	GENE=FAM171A1;STRAND=-;SNP;CDS=c.361C>T;AA=p.R121C;CNT=3	FAM171A1	p.R121C	3	24355	1.231780e-04
10	15326021	COSM4682722	C	T	GENE=FAM171A1;STRAND=-;CDS=c.181G>A;AA=p.A61T;CNT=2	FAM171A1	p.A61T	2	24355	8.211866e-05
10	15326039	COSM1745723	C	T	GENE=FAM171A1;STRAND=-;CDS=c.163G>A;AA=p.E55K;CNT=3	FAM171A1	p.E55K	3	24355	1.231780e-04
10	15326047	COSM181585	G	A	GENE=FAM171A1;STRAND=-;CDS=c.155C>T;AA=p.A52V;CNT=2	FAM171A1	p.A52V	2	24355	8.211866e-05
10	15559198	COSM1255019	C	T	GENE=ITGA8;STRAND=-;CDS=c.3151G>A;AA=p.D1051N;CNT=2	ITGA8	p.D1051N	2	24355	8.211866e-05
10	15561362	COSM683822	G	T	GENE=ITGA8;STRAND=-;CDS=c.3032C>A;AA=p.P1011Q;CNT=2	ITGA8	p.P1011Q	2	24355	8.211866e-05
10	15561384	COSM4693299	G	T	GENE=ITGA8;STRAND=-;CDS=c.3010C>A;AA=p.P1004T;CNT=2	ITGA8	p.P1004T	2	24355	8.211866e-05
10	15573141	COSM1702090	C	T	GENE=ITGA8;STRAND=-;CDS=c.2890G>A;AA=p.D964N;CNT=2	ITGA8	p.D964N	2	24355	8.211866e-05
10	15590479	COSM1702091	C	T	GENE=ITGA8;STRAND=-;CDS=c.2855G>A;AA=p.R952Q;CNT=2	ITGA8	p.R952Q	2	24355	8.211866e-05
10	15590507	COSM5836622	C	T	GENE=ITGA8;STRAND=-;CDS=c.2827G>A;AA=p.E943K;CNT=2	ITGA8	p.E943K	2	24355	8.211866e-05
10	15590516	COSM236764	C	G	GENE=ITGA8;STRAND=-;CDS=c.2818G>C;AA=p.E940Q;CNT=2	ITGA8	p.E940Q	2	24355	8.211866e-05
10	15600083	COSM2131364	G	A	GENE=ITGA8;STRAND=-;CDS=c.2756C>T;AA=p.A919V;CNT=3	ITGA8	p.A919V	3	24355	1.231780e-04
10	15600105	COSM3436223	C	T	GENE=ITGA8;STRAND=-;CDS=c.2734G>A;AA=p.E912K;CNT=2	ITGA8	p.E912K	2	24355	8.211866e-05
10	15600132	COSM3709793	C	T	GENE=ITGA8;STRAND=-;CDS=c.2707G>A;AA=p.V903I;CNT=2	ITGA8	p.V903I	2	24355	8.211866e-05
10	15600155	COSM75041	C	T	GENE=ITGA8;STRAND=-;CDS=c.2684G>A;AA=p.R895Q;CNT=3	ITGA8	p.R895Q	3	24355	1.231780e-04
10	15600156	COSM415088	G	A	GENE=ITGA8;STRAND=-;CDS=c.2683C>T;AA=p.R895*;CNT=4	ITGA8	p.R895*	4	24355	1.642373e-04
10	15600165	COSM1504968	C	T	GENE=ITGA8;STRAND=-;CDS=c.2674G>A;AA=p.A892T;CNT=3	ITGA8	p.A892T	3	24355	1.231780e-04
10	15614236	COSM415087	G	A	GENE=ITGA8;STRAND=-;CDS=c.2611C>T;AA=p.P871S;CNT=2	ITGA8	p.P871S	2	24355	8.211866e-05
10	15614290	COSM1347064	G	T	GENE=ITGA8;STRAND=-;CDS=c.2557C>A;AA=p.L853I;CNT=2	ITGA8	p.L853I	2	24355	8.211866e-05
10	15614314	COSM5806116	G	A	GENE=ITGA8;STRAND=-;CDS=c.2533C>T;AA=p.P845S;CNT=2	ITGA8	p.P845S	2	24355	8.211866e-05
10	15614331	COSM5999097	A	G	GENE=ITGA8;STRAND=-;CDS=c.2516T>C;AA=p.I839T;CNT=3	ITGA8	p.I839T	3	24355	1.231780e-04
10	15614344	COSM5815178	T	A	GENE=ITGA8;STRAND=-;CDS=c.2503A>T;AA=p.I835F;CNT=2	ITGA8	p.I835F	2	24355	8.211866e-05
10	15617584	COSM1603260	G	T	GENE=ITGA8;STRAND=-;CDS=c.2382C>A;AA=p.H794Q;CNT=2	ITGA8	p.H794Q	2	24355	8.211866e-05
10	15628587	COSM4452966	T	C	GENE=ITGA8;STRAND=-;CDS=c.2368A>G;AA=p.R790G;CNT=2	ITGA8	p.R790G	2	24355	8.211866e-05
10	15628593	COSM5806296	C	A	GENE=ITGA8;STRAND=-;CDS=c.2362G>T;AA=p.E788*;CNT=2	ITGA8	p.E788*	2	24355	8.211866e-05
10	15628607	COSM5349551	G	A	GENE=ITGA8;STRAND=-;CDS=c.2348C>T;AA=p.A783V;CNT=2	ITGA8	p.A783V	2	24355	8.211866e-05
10	15628625	COSM6053965	A	G	GENE=ITGA8;STRAND=-;CDS=c.2330T>C;AA=p.L777P;CNT=2	ITGA8	p.L777P	2	24355	8.211866e-05
10	15634288	COSM126750	G	A	GENE=ITGA8;STRAND=-;CDS=c.2227C>T;AA=p.R743*;CNT=2	ITGA8	p.R743*	2	24355	8.211866e-05
10	15634301	COSM1675070	A	C	GENE=ITGA8;STRAND=-;CDS=c.2214T>G;AA=p.Y738*;CNT=2	ITGA8	p.Y738*	2	24355	8.211866e-05
10	15639226	COSM1603261	G	T	GENE=ITGA8;STRAND=-;CDS=c.2191C>A;AA=p.P731T;CNT=2	ITGA8	p.P731T	2	24355	8.211866e-05
10	15639248	COSM214258	C	A	GENE=ITGA8;STRAND=-;CDS=c.2169G>T;AA=p.M723I;CNT=2	ITGA8	p.M723I	2	24355	8.211866e-05
10	15639265	COSM1702094	C	T	GENE=ITGA8;STRAND=-;CDS=c.2152G>A;AA=p.E718K;CNT=5	ITGA8	p.E718K	5	24355	2.052967e-04
10	15639266	COSM3436229	C	T	GENE=ITGA8;STRAND=-;CDS=c.2151G>A;AA=p.M717I;CNT=3	ITGA8	p.M717I	3	24355	1.231780e-04
10	15639292	COSM3436231	G	A	GENE=ITGA8;STRAND=-;CDS=c.2125C>T;AA=p.R709*;CNT=3	ITGA8	p.R709*	3	24355	1.231780e-04
10	15646211	COSM538187	T	C	GENE=ITGA8;STRAND=-;CDS=c.2114A>G;AA=p.N705S;CNT=2	ITGA8	p.N705S	2	24355	8.211866e-05
10	15646218	COSM5735058	G	A	GENE=ITGA8;STRAND=-;SNP;CDS=c.2107C>T;AA=p.R703C;CNT=4	ITGA8	p.R703C	4	24355	1.642373e-04
10	15646221	COSM1211004	C	T	GENE=ITGA8;STRAND=-;CDS=c.2104G>A;AA=p.E702K;CNT=4	ITGA8	p.E702K	4	24355	1.642373e-04
10	15646236	COSM1702095	C	T	GENE=ITGA8;STRAND=-;CDS=c.2089G>A;AA=p.D697N;CNT=2	ITGA8	p.D697N	2	24355	8.211866e-05
10	15646257	COSM6843693	C	G	GENE=ITGA8;STRAND=-;CDS=c.2068G>C;AA=p.V690L;CNT=5	ITGA8	p.V690L	4	24355	1.642373e-04
10	15646281	COSM5836623	C	T	GENE=ITGA8;STRAND=-;CDS=c.2044G>A;AA=p.G682R;CNT=2	ITGA8	p.G682R	2	24355	8.211866e-05
10	15646320	COSM3414873	G	A	GENE=ITGA8;STRAND=-;CDS=c.2005C>T;AA=p.H669Y;CNT=3	ITGA8	p.H669Y	3	24355	1.231780e-04
10	15647732	COSM1321442	G	A	GENE=ITGA8;STRAND=-;CDS=c.1961C>T;AA=p.S654L;CNT=4	ITGA8	p.S654L	4	24355	1.642373e-04
10	15647745	COSM1504963	C	A	GENE=ITGA8;STRAND=-;CDS=c.1948G>T;AA=p.D650Y;CNT=2	ITGA8	p.D650Y	2	24355	8.211866e-05
10	15648340	COSM333207	C	A	GENE=ITGA8;STRAND=-;CDS=c.1846G>T;AA=p.G616C;CNT=2	ITGA8	p.G616C	2	24355	8.211866e-05
10	15648358	COSM3436237	C	T	GENE=ITGA8;STRAND=-;CDS=c.1828G>A;AA=p.E610K;CNT=3	ITGA8	p.E610K	3	24355	1.231780e-04
10	15648359	COSM4693300	G	T	GENE=ITGA8;STRAND=-;CDS=c.1827C>A;AA=p.D609E;CNT=2	ITGA8	p.D609E	2	24355	8.211866e-05
10	15648360	COSM1504962	T	A	GENE=ITGA8;STRAND=-;CDS=c.1826A>T;AA=p.D609V;CNT=2	ITGA8	p.D609V	2	24355	8.211866e-05
10	15648361	COSM4800348	C	A	GENE=ITGA8;STRAND=-;CDS=c.1825G>T;AA=p.D609Y;CNT=2	ITGA8	p.D609Y	2	24355	8.211866e-05
10	15649677	COSM5724890	C	T	GENE=ITGA8;STRAND=-;CDS=c.1763G>A;AA=p.R588Q;CNT=3	ITGA8	p.R588Q	3	24355	1.231780e-04
10	15649689	COSM4693301	A	G	GENE=ITGA8;STRAND=-;CDS=c.1751T>C;AA=p.I584T;CNT=2	ITGA8	p.I584T	2	24355	8.211866e-05
10	15649696	COSM1603262	C	T	GENE=ITGA8;STRAND=-;CDS=c.1744G>A;AA=p.D582N;CNT=3	ITGA8	p.D582N	3	24355	1.231780e-04
10	15649698	COSM146891	T	G	GENE=ITGA8;STRAND=-;SNP;CDS=c.1742A>C;AA=p.Q581P;CNT=3	ITGA8	p.Q581P	3	24355	1.231780e-04
10	15649741	COSM916722	C	T	GENE=ITGA8;STRAND=-;CDS=c.1699G>A;AA=p.V567I;CNT=3	ITGA8	p.V567I	3	24355	1.231780e-04
10	15655708	COSM1255018	G	T	GENE=ITGA8;STRAND=-;CDS=c.1504C>A;AA=p.L502I;CNT=2	ITGA8	p.L502I	2	24355	8.211866e-05
10	15655710	COSM4983889	T	C	GENE=ITGA8;STRAND=-;SNP;CDS=c.1502A>G;AA=p.N501S;CNT=2	ITGA8	p.N501S	2	24355	8.211866e-05
10	15686029	COSM5613166	C	T	GENE=ITGA8;STRAND=-;CDS=c.1399G>A;AA=p.D467N;CNT=2	ITGA8	p.D467N	2	24355	8.211866e-05
10	15686092	COSM3709794	C	A	GENE=ITGA8;STRAND=-;CDS=c.1336G>T;AA=p.V446F;CNT=2	ITGA8	p.V446F	2	24355	8.211866e-05
10	15686188	COSM3436241	C	T	GENE=ITGA8;STRAND=-;CDS=c.1240G>A;AA=p.D414N;CNT=3	ITGA8	p.D414N	3	24355	1.231780e-04
10	15688902	COSM6054567	C	A	GENE=ITGA8;STRAND=-;CDS=c.1150G>T;AA=p.G384W;CNT=2	ITGA8	p.G384W	2	24355	8.211866e-05
10	15688923	COSM3666671	G	A	GENE=ITGA8;STRAND=-;CDS=c.1129C>T;AA=p.L377F;CNT=2	ITGA8	p.L377F	2	24355	8.211866e-05
10	15689014	COSM4520000	C	T	GENE=ITGA8;STRAND=-;CDS=c.1038G>A;AA=p.M346I;CNT=2	ITGA8	p.M346I	2	24355	8.211866e-05
10	15697381	COSM2131414	C	T	GENE=ITGA8;STRAND=-;CDS=c.973G>A;AA=p.V325I;CNT=2	ITGA8	p.V325I	2	24355	8.211866e-05
10	15697389	COSM6065647	C	A	GENE=ITGA8;STRAND=-;CDS=c.965G>T;AA=p.G322V;CNT=2	ITGA8	p.G322V	2	24355	8.211866e-05
10	15701006	COSM5913050	C	T	GENE=ITGA8;STRAND=-;CDS=c.940G>A;AA=p.G314R;CNT=2	ITGA8	p.G314R	2	24355	8.211866e-05
10	15701026	COSM1255022	G	A	GENE=ITGA8;STRAND=-;CDS=c.920C>T;AA=p.T307M;CNT=4	ITGA8	p.T307M	4	24355	1.642373e-04
10	15701035	COSM916733	G	A	GENE=ITGA8;STRAND=-;CDS=c.911C>T;AA=p.T304M;CNT=2	ITGA8	p.T304M	2	24355	8.211866e-05
10	15713638	COSM317492	C	A	GENE=ITGA8;STRAND=-;CDS=c.811G>T;AA=p.V271F;CNT=2	ITGA8	p.V271F	2	24355	8.211866e-05
10	15714643	COSM3866941	G	A	GENE=ITGA8;STRAND=-;SNP;CDS=c.782C>T;AA=p.S261F;CNT=2	ITGA8	p.S261F	2	24355	8.211866e-05
10	15726015	COSM4500061	G	A	GENE=ITGA8;STRAND=-;CDS=c.556C>T;AA=p.P186S;CNT=2	ITGA8	p.P186S	2	24355	8.211866e-05
10	15726019	COSM181685	G	T	GENE=ITGA8;STRAND=-;CDS=c.552C>A;AA=p.F184L;CNT=2	ITGA8	p.F184L	2	24355	8.211866e-05
10	15726109	COSM1603263	A	C	GENE=ITGA8;STRAND=-;CDS=c.462T>G;AA=p.Y154*;CNT=2	ITGA8	p.Y154*	2	24355	8.211866e-05
10	15730027	COSM4693302	C	A	GENE=ITGA8;STRAND=-;CDS=c.354G>T;AA=p.K118N;CNT=2	ITGA8	p.K118N	2	24355	8.211866e-05
10	15760810	COSM1347077	C	T	GENE=ITGA8;STRAND=-;CDS=c.298G>A;AA=p.A100T;CNT=2	ITGA8	p.A100T	2	24355	8.211866e-05
10	15760819	COSM27245	G	T	GENE=ITGA8;STRAND=-;CDS=c.289C>A;AA=p.P97T;CNT=2	ITGA8	p.P97T	2	24355	8.211866e-05
10	15760852	COSM3436249	C	T	GENE=ITGA8;STRAND=-;CDS=c.256G>A;AA=p.D86N;CNT=4	ITGA8	p.D86N	4	24355	1.642373e-04
10	15761562	COSM4693304	G	A	GENE=ITGA8;STRAND=-;CDS=c.209C>T;AA=p.T70I;CNT=2	ITGA8	p.T70I	2	24355	8.211866e-05
10	15821011	COSM5721465	G	A	GENE=FAM188A;STRAND=-;SNP;CDS=c.1318C>T;AA=p.R440C;CNT=4	FAM188A	p.R440C	4	24355	1.642373e-04
10	15821101	COSM4980064	C	G	GENE=FAM188A;STRAND=-;CDS=c.1228G>C;AA=p.E410Q;CNT=2	FAM188A	p.E410Q	2	24355	8.211866e-05
10	15824206	COSM3436250	G	A	GENE=FAM188A;STRAND=-;CDS=c.1136C>T;AA=p.S379F;CNT=2	FAM188A	p.S379F	2	24355	8.211866e-05
10	15828607	COSM4682802	C	T	GENE=FAM188A;STRAND=-;CDS=c.1069G>A;AA=p.G357R;CNT=2	FAM188A	p.G357R	2	24355	8.211866e-05
10	15838108	COSM1321439	C	T	GENE=FAM188A;STRAND=-;CDS=c.946G>A;AA=p.D316N;CNT=2	FAM188A	p.D316N	2	24355	8.211866e-05
10	15838128	COSM1745725	C	T	GENE=FAM188A;STRAND=-;CDS=c.926G>A;AA=p.R309K;CNT=2	FAM188A	p.R309K	2	24355	8.211866e-05
10	15838146	COSM4790838	G	A	GENE=FAM188A;STRAND=-;CDS=c.908C>T;AA=p.A303V;CNT=2	FAM188A	p.A303V	2	24355	8.211866e-05
10	15858866	COSM1638501	T	C	GENE=FAM188A;STRAND=-;CDS=c.850A>G;AA=p.S284G;CNT=2	FAM188A	p.S284G	2	24355	8.211866e-05
10	15876594	COSM3414876	C	T	GENE=FAM188A;STRAND=-;CDS=c.598G>A;AA=p.E200K;CNT=2	FAM188A	p.E200K	2	24355	8.211866e-05
10	15879309	COSM916745	G	A	GENE=FAM188A;STRAND=-;CDS=c.470C>T;AA=p.S157L;CNT=7	FAM188A	p.S157L	7	24355	2.874153e-04
10	15883526	COSM4682804	C	T	GENE=FAM188A;STRAND=-;CDS=c.308G>A;AA=p.G103E;CNT=2	FAM188A	p.G103E	2	24355	8.211866e-05
10	15885224	COSM4682806	C	T	GENE=FAM188A;STRAND=-;CDS=c.222G>A;AA=p.W74*;CNT=2	FAM188A	p.W74*	2	24355	8.211866e-05
10	15885240	COSM916749	G	A	GENE=FAM188A;STRAND=-;CDS=c.206C>T;AA=p.S69L;CNT=3	FAM188A	p.S69L	3	24355	1.231780e-04
10	16526531	COSM1675072	G	T	GENE=PTER;STRAND=+;CDS=c.148G>T;AA=p.E50*;CNT=2	PTER	p.E50*	2	24355	8.211866e-05
10	16526540	COSM3709795	G	A	GENE=PTER;STRAND=+;CDS=c.157G>A;AA=p.V53M;CNT=2	PTER	p.V53M	2	24355	8.211866e-05
10	16528558	COSM304885	C	T	GENE=PTER;STRAND=+;CDS=c.640C>T;AA=p.R214*;CNT=4	PTER	p.R214*	3	24355	1.231780e-04
10	16547150	COSM1347085	G	T	GENE=PTER;STRAND=+;CDS=c.830G>T;AA=p.R277I;CNT=3	PTER	p.R277I	3	24355	1.231780e-04
10	16553049	COSM269969	C	T	GENE=PTER;STRAND=+;CDS=c.844C>T;AA=p.R282C;CNT=3	PTER	p.R282C	3	24355	1.231780e-04
10	16553076	COSM4718708	G	T	GENE=PTER;STRAND=+;CDS=c.871G>T;AA=p.D291Y;CNT=2	PTER	p.D291Y	2	24355	8.211866e-05
10	16553091	COSM3665628	G	T	GENE=PTER;STRAND=+;CDS=c.886G>T;AA=p.A296S;CNT=2	PTER	p.A296S	2	24355	8.211866e-05
10	16553213	COSM4718709	G	T	GENE=PTER;STRAND=+;CDS=c.1008G>T;AA=p.K336N;CNT=2	PTER	p.K336N	2	24355	8.211866e-05
10	16556549	COSM1702096	C	T	GENE=C1QL3;STRAND=-;CDS=c.746G>A;AA=p.G249E;CNT=2	C1QL3	p.G249E	2	24355	8.211866e-05
10	16556703	COSM465497	G	A	GENE=C1QL3;STRAND=-;CDS=c.592C>T;AA=p.R198C;CNT=2	C1QL3	p.R198C	2	24355	8.211866e-05
10	16562715	COSM3665629	C	T	GENE=C1QL3;STRAND=-;CDS=c.350G>A;AA=p.S117N;CNT=2	C1QL3	p.S117N	2	24355	8.211866e-05
10	16562899	COSM4667222	G	A	GENE=C1QL3;STRAND=-;CDS=c.166C>T;AA=p.P56S;CNT=2	C1QL3	p.P56S	2	24355	8.211866e-05
10	16562959	COSM5050069	C	T	GENE=C1QL3;STRAND=-;CDS=c.106G>A;AA=p.G36R;CNT=2	C1QL3	p.G36R	2	24355	8.211866e-05
10	16562979	COSM4956294	C	T	GENE=C1QL3;STRAND=-;CDS=c.86G>A;AA=p.R29H;CNT=2	C1QL3	p.R29H	2	24355	8.211866e-05
10	16737040	COSM1187899	C	T	GENE=RSU1;STRAND=-;CDS=c.713G>A;AA=p.R238H;CNT=4	RSU1	p.R238H	4	24355	1.642373e-04
10	16794968	COSM4975999	G	T	GENE=RSU1;STRAND=-;CDS=c.432C>A;AA=p.N144K;CNT=2	RSU1	p.N144K	2	24355	8.211866e-05
10	16858993	COSM146893	T	C	GENE=RSU1;STRAND=-;CDS=c.88A>G;AA=p.M30V;CNT=4	RSU1	p.M30V	4	24355	1.642373e-04
10	16859035	COSM145897	T	C	GENE=RSU1;STRAND=-;CDS=c.46A>G;AA=p.N16D;CNT=2	RSU1	p.N16D	2	24355	8.211866e-05
10	16870826	COSM5962501	G	C	GENE=CUBN;STRAND=-;CDS=c.10742C>G;AA=p.S3581C;CNT=2	CUBN	p.S3581C	2	24355	8.211866e-05
10	16873330	COSM1603270	A	C	GENE=CUBN;STRAND=-;CDS=c.10449T>G;AA=p.N3483K;CNT=2	CUBN	p.N3483K	2	24355	8.211866e-05
10	16873346	COSM333508	A	T	GENE=CUBN;STRAND=-;CDS=c.10433T>A;AA=p.V3478D;CNT=2	CUBN	p.V3478D	2	24355	8.211866e-05
10	16873351	COSM5782935	G	T	GENE=CUBN;STRAND=-;CDS=c.10428C>A;AA=p.N3476K;CNT=3	CUBN	p.N3476K	3	24355	1.231780e-04
10	16877024	COSM1702097	C	T	GENE=CUBN;STRAND=-;CDS=c.10351G>A;AA=p.D3451N;CNT=3	CUBN	p.D3451N	3	24355	1.231780e-04
10	16877038	COSM4675527	A	G	GENE=CUBN;STRAND=-;CDS=c.10337T>C;AA=p.V3446A;CNT=2	CUBN	p.V3446A	2	24355	8.211866e-05
10	16877048	COSM916764	C	T	GENE=CUBN;STRAND=-;CDS=c.10327G>A;AA=p.E3443K;CNT=2	CUBN	p.E3443K	2	24355	8.211866e-05
10	16877063	COSM3436263	G	A	GENE=CUBN;STRAND=-;CDS=c.10312C>T;AA=p.H3438Y;CNT=2	CUBN	p.H3438Y	2	24355	8.211866e-05
10	16877074	COSM1702098	G	A	GENE=CUBN;STRAND=-;CDS=c.10301C>T;AA=p.S3434F;CNT=3	CUBN	p.S3434F	2	24355	8.211866e-05
10	16877110	COSM3751671	G	A	GENE=CUBN;STRAND=-;SNP;CDS=c.10265C>T;AA=p.T3422I;CNT=6	CUBN	p.T3422I	3	24355	1.231780e-04
10	16877191	COSM4675528	C	G	GENE=CUBN;STRAND=-;CDS=c.10184G>C;AA=p.C3395S;CNT=2	CUBN	p.C3395S	2	24355	8.211866e-05
10	16882340	COSM5360163	C	A	GENE=CUBN;STRAND=-;CDS=c.10021G>T;AA=p.D3341Y;CNT=2	CUBN	p.D3341Y	2	24355	8.211866e-05
10	16893278	COSM4563162	C	T	GENE=CUBN;STRAND=-;CDS=c.9619G>A;AA=p.E3207K;CNT=2	CUBN	p.E3207K	2	24355	8.211866e-05
10	16911646	COSM4013071	C	T	GENE=CUBN;STRAND=-;CDS=c.9443G>A;AA=p.R3148Q;CNT=2	CUBN	p.R3148Q	2	24355	8.211866e-05
10	16911647	COSM2131594	G	A	GENE=CUBN;STRAND=-;CDS=c.9442C>T;AA=p.R3148W;CNT=2	CUBN	p.R3148W	2	24355	8.211866e-05
10	16916380	COSM916773	C	T	GENE=CUBN;STRAND=-;CDS=c.9229G>A;AA=p.E3077K;CNT=2	CUBN	p.E3077K	2	24355	8.211866e-05
10	16916401	COSM6637968	C	T	GENE=CUBN;STRAND=-;SNP;CDS=c.9208G>A;AA=p.V3070I;CNT=2	CUBN	p.V3070I	2	24355	8.211866e-05
10	16918953	COSM4675532	A	G	GENE=CUBN;STRAND=-;CDS=c.9049T>C;AA=p.F3017L;CNT=2	CUBN	p.F3017L	2	24355	8.211866e-05
10	16918955	COSM5036495	T	G	GENE=CUBN;STRAND=-;CDS=c.9047A>C;AA=p.N3016T;CNT=2	CUBN	p.N3016T	2	24355	8.211866e-05
10	16919052	COSM3751673	T	C	GENE=CUBN;STRAND=-;SNP;CDS=c.8950A>G;AA=p.I2984V;CNT=4	CUBN	p.I2984V	2	24355	8.211866e-05
10	16932370	COSM5721466	G	C	GENE=CUBN;STRAND=-;CDS=c.8755C>G;AA=p.R2919G;CNT=4	CUBN	p.R2919G	4	24355	1.642373e-04
10	16932424	COSM145288	C	T	GENE=CUBN;STRAND=-;CDS=c.8701G>A;AA=p.V2901I;CNT=4	CUBN	p.V2901I	4	24355	1.642373e-04
10	16941035	COSM6055837	A	G	GENE=CUBN;STRAND=-;CDS=c.8558T>C;AA=p.I2853T;CNT=2	CUBN	p.I2853T	2	24355	8.211866e-05
10	16941116	COSM5599365	G	A	GENE=CUBN;STRAND=-;CDS=c.8477C>T;AA=p.P2826L;CNT=5	CUBN	p.P2826L	5	24355	2.052967e-04
10	16941143	COSM1237746	C	G	GENE=CUBN;STRAND=-;CDS=c.8450G>C;AA=p.R2817T;CNT=2	CUBN	p.R2817T	2	24355	8.211866e-05
10	16941145	COSM3985532	G	C	GENE=CUBN;STRAND=-;CDS=c.8448C>G;AA=p.I2816M;CNT=2	CUBN	p.I2816M	2	24355	8.211866e-05
10	16941165	COSM4510588	G	A	GENE=CUBN;STRAND=-;CDS=c.8428C>T;AA=p.H2810Y;CNT=3	CUBN	p.H2810Y	3	24355	1.231780e-04
10	16942815	COSM3665632	G	T	GENE=CUBN;STRAND=-;CDS=c.8219C>A;AA=p.T2740K;CNT=2	CUBN	p.T2740K	2	24355	8.211866e-05
10	16942843	COSM1627414	A	C	GENE=CUBN;STRAND=-;CDS=c.8191T>G;AA=p.F2731V;CNT=2	CUBN	p.F2731V	2	24355	8.211866e-05
10	16946100	COSM5805685	G	A	GENE=CUBN;STRAND=-;CDS=c.7927C>T;AA=p.P2643S;CNT=2	CUBN	p.P2643S	2	24355	8.211866e-05
10	16948208	COSM3436268	G	A	GENE=CUBN;STRAND=-;CDS=c.7906C>T;AA=p.R2636*;CNT=3	CUBN	p.R2636*	3	24355	1.231780e-04
10	16948351	COSM4675534	T	C	GENE=CUBN;STRAND=-;CDS=c.7763A>G;AA=p.D2588G;CNT=2	CUBN	p.D2588G	2	24355	8.211866e-05
10	16948390	COSM3997869	G	C	GENE=CUBN;STRAND=-;SNP;CDS=c.7724C>G;AA=p.P2575R;CNT=3	CUBN	p.P2575R	2	24355	8.211866e-05
10	16949583	COSM4855015	C	T	GENE=CUBN;STRAND=-;CDS=c.7629G>A;AA=p.M2543I;CNT=3	CUBN	p.M2543I	2	24355	8.211866e-05
10	16949618	COSM916779	C	T	GENE=CUBN;STRAND=-;CDS=c.7594G>A;AA=p.V2532I;CNT=2	CUBN	p.V2532I	2	24355	8.211866e-05
10	16955916	COSM2131655	C	T	GENE=CUBN;STRAND=-;CDS=c.7427G>A;AA=p.R2476Q;CNT=3	CUBN	p.R2476Q	3	24355	1.231780e-04
10	16955917	COSM427348	G	A	GENE=CUBN;STRAND=-;CDS=c.7426C>T;AA=p.R2476W;CNT=2	CUBN	p.R2476W	2	24355	8.211866e-05
10	16957046	COSM254640	C	T	GENE=CUBN;STRAND=-;CDS=c.7336G>A;AA=p.E2446K;CNT=2	CUBN	p.E2446K	2	24355	8.211866e-05
10	16957066	COSM4973182	G	A	GENE=CUBN;STRAND=-;CDS=c.7316C>T;AA=p.S2439L;CNT=2	CUBN	p.S2439L	2	24355	8.211866e-05
10	16957911	COSM250900	G	T	GENE=CUBN;STRAND=-;CDS=c.7119C>A;AA=p.H2373Q;CNT=2	CUBN	p.H2373Q	2	24355	8.211866e-05
10	16957924	COSM371243	C	A	GENE=CUBN;STRAND=-;CDS=c.7106G>T;AA=p.G2369V;CNT=3	CUBN	p.G2369V	3	24355	1.231780e-04
10	16960635	COSM4675535	G	T	GENE=CUBN;STRAND=-;CDS=c.6986C>A;AA=p.A2329D;CNT=2	CUBN	p.A2329D	2	24355	8.211866e-05
10	16960672	COSM3436269	G	A	GENE=CUBN;STRAND=-;CDS=c.6949C>T;AA=p.R2317*;CNT=2	CUBN	p.R2317*	2	24355	8.211866e-05
10	16962010	COSM98191	C	T	GENE=CUBN;STRAND=-;CDS=c.6773G>A;AA=p.R2258H;CNT=2	CUBN	p.R2258H	2	24355	8.211866e-05
10	16962019	COSM1603273	G	A	GENE=CUBN;STRAND=-;CDS=c.6764C>T;AA=p.P2255L;CNT=6	CUBN	p.P2255L	2	24355	8.211866e-05
10	16962022	COSM5836632	G	A	GENE=CUBN;STRAND=-;CDS=c.6761C>T;AA=p.P2254L;CNT=2	CUBN	p.P2254L	2	24355	8.211866e-05
10	16962028	COSM32978	G	A	GENE=CUBN;STRAND=-;CDS=c.6755C>T;AA=p.A2252V;CNT=3	CUBN	p.A2252V	2	24355	8.211866e-05
10	16962055	COSM1560855	G	A	GENE=CUBN;STRAND=-;CDS=c.6728C>T;AA=p.P2243L;CNT=2	CUBN	p.P2243L	2	24355	8.211866e-05
10	16967398	COSM3806863	G	A	GENE=CUBN;STRAND=-;CDS=c.6488C>T;AA=p.S2163F;CNT=2	CUBN	p.S2163F	2	24355	8.211866e-05
10	16967596	COSM3436272	C	T	GENE=CUBN;STRAND=-;CDS=c.6449G>A;AA=p.G2150E;CNT=2	CUBN	p.G2150E	2	24355	8.211866e-05
10	16967623	COSM683769	G	A	GENE=CUBN;STRAND=-;CDS=c.6422C>T;AA=p.P2141L;CNT=2	CUBN	p.P2141L	2	24355	8.211866e-05
10	16967768	COSM4013084	C	T	GENE=CUBN;STRAND=-;CDS=c.6277G>A;AA=p.G2093S;CNT=2	CUBN	p.G2093S	2	24355	8.211866e-05
10	16970186	COSM1756716	T	C	GENE=CUBN;STRAND=-;CDS=c.6241A>G;AA=p.R2081G;CNT=2	CUBN	p.R2081G	2	24355	8.211866e-05
10	16975118	COSM916783	G	A	GENE=CUBN;STRAND=-;CDS=c.6092C>T;AA=p.T2031M;CNT=2	CUBN	p.T2031M	2	24355	8.211866e-05
10	16975121	COSM1347109	C	T	GENE=CUBN;STRAND=-;CDS=c.6089G>A;AA=p.R2030Q;CNT=3	CUBN	p.R2030Q	3	24355	1.231780e-04
10	16975170	COSM6452201	C	T	GENE=CUBN;STRAND=-;SNP;CDS=c.6040G>A;AA=p.D2014N;CNT=2	CUBN	p.D2014N	2	24355	8.211866e-05
10	16975181	COSM4950322	A	G	GENE=CUBN;STRAND=-;CDS=c.6029T>C;AA=p.I2010T;CNT=2	CUBN	p.I2010T	2	24355	8.211866e-05
10	16975190	COSM2131703	G	A	GENE=CUBN;STRAND=-;CDS=c.6020C>T;AA=p.T2007M;CNT=2	CUBN	p.T2007M	2	24355	8.211866e-05
10	16975241	COSM1702099	A	T	GENE=CUBN;STRAND=-;CDS=c.5969T>A;AA=p.F1990Y;CNT=2	CUBN	p.F1990Y	2	24355	8.211866e-05
10	16979614	COSM3436274	C	T	GENE=CUBN;STRAND=-;CDS=c.5903G>A;AA=p.G1968D;CNT=2	CUBN	p.G1968D	2	24355	8.211866e-05
10	16979755	COSM1202668	C	T	GENE=CUBN;STRAND=-;CDS=c.5762G>A;AA=p.R1921H;CNT=3	CUBN	p.R1921H	3	24355	1.231780e-04
10	16979756	COSM4675536	G	A	GENE=CUBN;STRAND=-;SNP;CDS=c.5761C>T;AA=p.R1921C;CNT=2	CUBN	p.R1921C	2	24355	8.211866e-05
10	16979759	COSM3382790	C	T	GENE=CUBN;STRAND=-;CDS=c.5758G>A;AA=p.A1920T;CNT=4	CUBN	p.A1920T	4	24355	1.642373e-04
10	16981116	COSM4799261	T	A	GENE=CUBN;STRAND=-;CDS=c.5579A>T;AA=p.H1860L;CNT=2	CUBN	p.H1860L	2	24355	8.211866e-05
10	16981122	COSM3806865	C	T	GENE=CUBN;STRAND=-;CDS=c.5573G>A;AA=p.G1858E;CNT=2	CUBN	p.G1858E	2	24355	8.211866e-05
10	16982043	COSM4793182	T	C	GENE=CUBN;STRAND=-;CDS=c.5536A>G;AA=p.T1846A;CNT=2	CUBN	p.T1846A	2	24355	8.211866e-05
10	16982150	COSM1249436	C	T	GENE=CUBN;STRAND=-;CDS=c.5429G>A;AA=p.R1810Q;CNT=2	CUBN	p.R1810Q	2	24355	8.211866e-05
10	16982168	COSM4437397	G	A	GENE=CUBN;STRAND=-;SNP;CDS=c.5411C>T;AA=p.T1804M;CNT=2	CUBN	p.T1804M	2	24355	8.211866e-05
10	16982184	COSM4499284	G	A	GENE=CUBN;STRAND=-;SNP;CDS=c.5395C>T;AA=p.R1799C;CNT=2	CUBN	p.R1799C	2	24355	8.211866e-05
10	16989253	COSM916787	G	A	GENE=CUBN;STRAND=-;CDS=c.5323C>T;AA=p.R1775W;CNT=3	CUBN	p.R1775W	3	24355	1.231780e-04
10	16990479	COSM4965249	G	A	GENE=CUBN;STRAND=-;SNP;CDS=c.5207C>T;AA=p.S1736L;CNT=2	CUBN	p.S1736L	2	24355	8.211866e-05
10	16990489	COSM4641346	C	T	GENE=CUBN;STRAND=-;CDS=c.5197G>A;AA=p.A1733T;CNT=3	CUBN	p.A1733T	3	24355	1.231780e-04
10	16990537	COSM4675537	C	T	GENE=CUBN;STRAND=-;CDS=c.5149G>A;AA=p.V1717I;CNT=2	CUBN	p.V1717I	2	24355	8.211866e-05
10	16992011	COSM1236003	G	A	GENE=CUBN;STRAND=-;CDS=c.5069C>T;AA=p.A1690V;CNT=2	CUBN	p.A1690V	2	24355	8.211866e-05
10	16992018	COSM4550664	C	T	GENE=CUBN;STRAND=-;CDS=c.5062G>A;AA=p.E1688K;CNT=3	CUBN	p.E1688K	3	24355	1.231780e-04
10	16996394	COSM1627417	T	C	GENE=CUBN;STRAND=-;CDS=c.4849A>G;AA=p.R1617G;CNT=2	CUBN	p.R1617G	2	24355	8.211866e-05
10	16996438	COSM5807216	T	A	GENE=CUBN;STRAND=-;CDS=c.4805A>T;AA=p.Q1602L;CNT=2	CUBN	p.Q1602L	2	24355	8.211866e-05
10	16996504	COSM4976857	G	A	GENE=CUBN;STRAND=-;CDS=c.4739C>T;AA=p.T1580M;CNT=2	CUBN	p.T1580M	2	24355	8.211866e-05
10	16996510	COSM4675539	G	A	GENE=CUBN;STRAND=-;CDS=c.4733C>T;AA=p.A1578V;CNT=2	CUBN	p.A1578V	2	24355	8.211866e-05
10	17024540	COSM4954532	A	T	GENE=CUBN;STRAND=-;CDS=c.4638T>A;AA=p.H1546Q;CNT=2	CUBN	p.H1546Q	2	24355	8.211866e-05
10	17026160	COSM4675540	G	T	GENE=CUBN;STRAND=-;CDS=c.4469C>A;AA=p.T1490N;CNT=2	CUBN	p.T1490N	2	24355	8.211866e-05
10	17026170	COSM3436279	G	A	GENE=CUBN;STRAND=-;CDS=c.4459C>T;AA=p.R1487*;CNT=2	CUBN	p.R1487*	2	24355	8.211866e-05
10	17026208	COSM1347120	G	T	GENE=CUBN;STRAND=-;CDS=c.4421C>A;AA=p.P1474H;CNT=2	CUBN	p.P1474H	2	24355	8.211866e-05
10	17032415	COSM2131744	G	A	GENE=CUBN;STRAND=-;CDS=c.4268C>T;AA=p.T1423M;CNT=4	CUBN	p.T1423M	4	24355	1.642373e-04
10	17032437	COSM4980065	C	T	GENE=CUBN;STRAND=-;CDS=c.4246G>A;AA=p.E1416K;CNT=3	CUBN	p.E1416K	3	24355	1.231780e-04
10	17061849	COSM5823266	A	T	GENE=CUBN;STRAND=-;CDS=c.4151T>A;AA=p.M1384K;CNT=2	CUBN	p.M1384K	2	24355	8.211866e-05
10	17061870	COSM215419	C	T	GENE=CUBN;STRAND=-;CDS=c.4130G>A;AA=p.R1377H;CNT=2	CUBN	p.R1377H	2	24355	8.211866e-05
10	17061889	COSM1718541	G	A	GENE=CUBN;STRAND=-;SNP;CDS=c.4111C>T;AA=p.L1371F;CNT=2	CUBN	p.L1371F	2	24355	8.211866e-05
10	17061898	COSM4675541	C	G	GENE=CUBN;STRAND=-;CDS=c.4102G>C;AA=p.V1368L;CNT=2	CUBN	p.V1368L	2	24355	8.211866e-05
10	17061954	COSM4675542	C	T	GENE=CUBN;STRAND=-;CDS=c.4046G>A;AA=p.R1349H;CNT=2	CUBN	p.R1349H	2	24355	8.211866e-05
10	17061955	COSM6637976	G	A	GENE=CUBN;STRAND=-;CDS=c.4045C>T;AA=p.R1349C;CNT=2	CUBN	p.R1349C	2	24355	8.211866e-05
10	17061966	COSM5461357	C	T	GENE=CUBN;STRAND=-;SNP;CDS=c.4034G>A;AA=p.R1345Q;CNT=2	CUBN	p.R1345Q	2	24355	8.211866e-05
10	17083147	COSM5812002	G	A	GENE=CUBN;STRAND=-;CDS=c.3902C>T;AA=p.S1301F;CNT=2	CUBN	p.S1301F	2	24355	8.211866e-05
10	17083183	COSM4951387	C	A	GENE=CUBN;STRAND=-;CDS=c.3866G>T;AA=p.G1289V;CNT=2	CUBN	p.G1289V	2	24355	8.211866e-05
10	17085858	COSM4799805	T	C	GENE=CUBN;STRAND=-;CDS=c.3797A>G;AA=p.Q1266R;CNT=2	CUBN	p.Q1266R	2	24355	8.211866e-05
10	17085865	COSM3665633	C	T	GENE=CUBN;STRAND=-;CDS=c.3790G>A;AA=p.G1264S;CNT=2	CUBN	p.G1264S	2	24355	8.211866e-05
10	17085892	COSM5990302	T	C	GENE=CUBN;STRAND=-;CDS=c.3763A>G;AA=p.M1255V;CNT=5	CUBN	p.M1255V	3	24355	1.231780e-04
10	17085909	COSM1289340	C	T	GENE=CUBN;STRAND=-;CDS=c.3746G>A;AA=p.R1249H;CNT=2	CUBN	p.R1249H	2	24355	8.211866e-05
10	17085910	COSM2131762	G	A	GENE=CUBN;STRAND=-;CDS=c.3745C>T;AA=p.R1249C;CNT=5	CUBN	p.R1249C	3	24355	1.231780e-04
10	17085924	COSM6476205	T	A	GENE=CUBN;STRAND=-;CDS=c.3731A>T;AA=p.K1244I;CNT=3	CUBN	p.K1244I	3	24355	1.231780e-04
10	17087074	COSM4675544	C	T	GENE=CUBN;STRAND=-;SNP;CDS=c.3604G>A;AA=p.A1202T;CNT=3	CUBN	p.A1202T	3	24355	1.231780e-04
10	17087986	COSM5804928	T	A	GENE=CUBN;STRAND=-;CDS=c.3437A>T;AA=p.D1146V;CNT=2	CUBN	p.D1146V	2	24355	8.211866e-05
10	17088049	COSM4793158	C	T	GENE=CUBN;STRAND=-;CDS=c.3374G>A;AA=p.G1125D;CNT=2	CUBN	p.G1125D	2	24355	8.211866e-05
10	17088080	COSM683749	C	T	GENE=CUBN;STRAND=-;CDS=c.3343G>A;AA=p.E1115K;CNT=3	CUBN	p.E1115K	3	24355	1.231780e-04
10	17089482	COSM916799	G	A	GENE=CUBN;STRAND=-;CDS=c.3260C>T;AA=p.A1087V;CNT=2	CUBN	p.A1087V	2	24355	8.211866e-05
10	17110213	COSM1603277	G	C	GENE=CUBN;STRAND=-;CDS=c.2858C>G;AA=p.P953R;CNT=2	CUBN	p.P953R	2	24355	8.211866e-05
10	17110705	COSM5785641	G	A	GENE=CUBN;STRAND=-;CDS=c.2690C>T;AA=p.S897L;CNT=3	CUBN	p.S897L	3	24355	1.231780e-04
10	17113494	COSM4013102	T	G	GENE=CUBN;STRAND=-;CDS=c.2556A>C;AA=p.Q852H;CNT=2	CUBN	p.Q852H	2	24355	8.211866e-05
10	17113553	COSM683747	G	A	GENE=CUBN;STRAND=-;CDS=c.2497C>T;AA=p.P833S;CNT=3	CUBN	p.P833S	2	24355	8.211866e-05
10	17113598	COSM1202667	C	T	GENE=CUBN;STRAND=-;CDS=c.2452G>A;AA=p.G818R;CNT=2	CUBN	p.G818R	2	24355	8.211866e-05
10	17113967	COSM916807	G	A	GENE=CUBN;STRAND=-;CDS=c.2305C>T;AA=p.R769*;CNT=2	CUBN	p.R769*	2	24355	8.211866e-05
10	17126357	COSM1756718	C	T	GENE=CUBN;STRAND=-;CDS=c.2214G>A;AA=p.M738I;CNT=2	CUBN	p.M738I	2	24355	8.211866e-05
10	17127608	COSM3732508	A	C	GENE=CUBN;STRAND=-;CDS=c.2098T>G;AA=p.L700V;CNT=2	CUBN	p.L700V	2	24355	8.211866e-05
10	17127662	COSM4675547	T	G	GENE=CUBN;STRAND=-;CDS=c.2044A>C;AA=p.I682L;CNT=2	CUBN	p.I682L	2	24355	8.211866e-05
10	17127664	COSM1603278	C	A	GENE=CUBN;STRAND=-;CDS=c.2042G>T;AA=p.R681I;CNT=2	CUBN	p.R681I	2	24355	8.211866e-05
10	17130175	COSM5809238	T	A	GENE=CUBN;STRAND=-;CDS=c.1935A>T;AA=p.K645N;CNT=2	CUBN	p.K645N	2	24355	8.211866e-05
10	17130276	COSM916809	G	A	GENE=CUBN;STRAND=-;CDS=c.1834C>T;AA=p.P612S;CNT=2	CUBN	p.P612S	2	24355	8.211866e-05
10	17130321	COSM4472521	G	A	GENE=CUBN;STRAND=-;CDS=c.1789C>T;AA=p.P597S;CNT=2	CUBN	p.P597S	2	24355	8.211866e-05
10	17142048	COSM5836636	C	T	GENE=CUBN;STRAND=-;CDS=c.1721G>A;AA=p.R574K;CNT=2	CUBN	p.R574K	2	24355	8.211866e-05
10	17142181	COSM3414882	C	T	GENE=CUBN;STRAND=-;CDS=c.1588G>A;AA=p.E530K;CNT=2	CUBN	p.E530K	2	24355	8.211866e-05
10	17142197	COSM683745	C	A	GENE=CUBN;STRAND=-;CDS=c.1572G>T;AA=p.M524I;CNT=2	CUBN	p.M524I	2	24355	8.211866e-05
10	17145185	COSM6055125	G	A	GENE=CUBN;STRAND=-;SNP;CDS=c.1469C>T;AA=p.P490L;CNT=2	CUBN	p.P490L	2	24355	8.211866e-05
10	17145218	COSM4431546	G	C	GENE=CUBN;STRAND=-;CDS=c.1436C>G;AA=p.S479*;CNT=2	CUBN	p.S479*	2	24355	8.211866e-05
10	17146424	COSM254641	G	A	GENE=CUBN;STRAND=-;CDS=c.1411C>T;AA=p.Q471*;CNT=3	CUBN	p.Q471*	2	24355	8.211866e-05
10	17146494	COSM5813725	A	T	GENE=CUBN;STRAND=-;CDS=c.1341T>A;AA=p.C447*;CNT=2	CUBN	p.C447*	2	24355	8.211866e-05
10	17147515	COSM1603279	C	A	GENE=CUBN;STRAND=-;CDS=c.1171G>T;AA=p.G391*;CNT=3	CUBN	p.G391*	2	24355	8.211866e-05
10	17147521	COSM3751676	G	T	GENE=CUBN;STRAND=-;SNP;CDS=c.1165C>A;AA=p.P389T;CNT=3	CUBN	p.P389T	3	24355	1.231780e-04
10	17147548	COSM1675074	G	A	GENE=CUBN;STRAND=-;CDS=c.1138C>T;AA=p.P380S;CNT=2	CUBN	p.P380S	2	24355	8.211866e-05
10	17151661	COSM465509	A	T	GENE=CUBN;STRAND=-;CDS=c.1089T>A;AA=p.D363E;CNT=2	CUBN	p.D363E	2	24355	8.211866e-05
10	17152969	COSM916814	C	T	GENE=CUBN;STRAND=-;CDS=c.964G>A;AA=p.V322I;CNT=8	CUBN	p.V322I	8	24355	3.284746e-04
10	17153023	COSM254639	C	T	GENE=CUBN;STRAND=-;CDS=c.910G>A;AA=p.E304K;CNT=3	CUBN	p.E304K	2	24355	8.211866e-05
10	17156043	COSM4675548	C	G	GENE=CUBN;STRAND=-;CDS=c.866G>C;AA=p.C289S;CNT=2	CUBN	p.C289S	2	24355	8.211866e-05
10	17156113	COSM4980066	C	T	GENE=CUBN;STRAND=-;CDS=c.796G>A;AA=p.E266K;CNT=2	CUBN	p.E266K	2	24355	8.211866e-05
10	17156157	COSM3665635	C	T	GENE=CUBN;STRAND=-;CDS=c.752G>A;AA=p.W251*;CNT=2	CUBN	p.W251*	2	24355	8.211866e-05
10	17157484	COSM1718543	C	T	GENE=CUBN;STRAND=-;CDS=c.706G>A;AA=p.E236K;CNT=2	CUBN	p.E236K	2	24355	8.211866e-05
10	17157519	COSM3382794	C	T	GENE=CUBN;STRAND=-;CDS=c.671G>A;AA=p.R224H;CNT=2	CUBN	p.R224H	2	24355	8.211866e-05
10	17157555	COSM3436297	G	A	GENE=CUBN;STRAND=-;CDS=c.635C>T;AA=p.S212F;CNT=2	CUBN	p.S212F	2	24355	8.211866e-05
10	17164805	COSM1739616	C	T	GENE=CUBN;STRAND=-;CDS=c.582G>A;AA=p.M194I;CNT=2	CUBN	p.M194I	2	24355	8.211866e-05
10	17169886	COSM3665636	C	T	GENE=CUBN;STRAND=-;CDS=c.290G>A;AA=p.G97E;CNT=2	CUBN	p.G97E	2	24355	8.211866e-05
10	17171208	COSM2131852	G	A	GENE=CUBN;STRAND=-;CDS=c.164C>T;AA=p.T55M;CNT=2	CUBN	p.T55M	2	24355	8.211866e-05
10	17191073	COSM1675075	A	G	GENE=TRDMT1;STRAND=-;CDS=c.1142T>C;AA=p.V381A;CNT=2	TRDMT1	p.V381A	2	24355	8.211866e-05
10	17195518	COSM5920016	G	A	GENE=TRDMT1;STRAND=-;CDS=c.1063C>T;AA=p.P355S;CNT=2	TRDMT1	p.P355S	2	24355	8.211866e-05
10	17196680	COSM916826	A	G	GENE=TRDMT1;STRAND=-;CDS=c.941T>C;AA=p.V314A;CNT=2	TRDMT1	p.V314A	2	24355	8.211866e-05
10	17199660	COSM5999025	A	C	GENE=TRDMT1;STRAND=-;CDS=c.667T>G;AA=p.S223A;CNT=2	TRDMT1	p.S223A	2	24355	8.211866e-05
10	17199683	COSM1187901	C	A	GENE=TRDMT1;STRAND=-;CDS=c.644G>T;AA=p.S215I;CNT=3	TRDMT1	p.S215I	3	24355	1.231780e-04
10	17204187	COSM3751678	G	A	GENE=TRDMT1;STRAND=-;SNP;CDS=c.301C>T;AA=p.H101Y;CNT=5	TRDMT1	p.H101Y	5	24355	2.052967e-04
10	17210858	COSM4479581	G	A	GENE=TRDMT1;STRAND=-;CDS=c.233C>T;AA=p.P78L;CNT=2	TRDMT1	p.P78L	2	24355	8.211866e-05
10	17210859	COSM5836638	G	A	GENE=TRDMT1;STRAND=-;CDS=c.232C>T;AA=p.P78S;CNT=2	TRDMT1	p.P78S	2	24355	8.211866e-05
10	17210904	COSM916830	C	T	GENE=TRDMT1;STRAND=-;CDS=c.187G>A;AA=p.E63K;CNT=2	TRDMT1	p.E63K	2	24355	8.211866e-05
10	17271573	COSM4740336	G	A	GENE=VIM;STRAND=+;CDS=c.152G>A;AA=p.S51N;CNT=2	VIM	p.S51N	2	24355	8.211866e-05
10	17271633	COSM4740338	G	A	GENE=VIM;STRAND=+;CDS=c.212G>A;AA=p.R71Q;CNT=2	VIM	p.R71Q	2	24355	8.211866e-05
10	17271855	COSM4788942	G	T	GENE=VIM;STRAND=+;CDS=c.434G>T;AA=p.R145L;CNT=2	VIM	p.R145L	2	24355	8.211866e-05
10	17271929	COSM5564693	C	T	GENE=VIM;STRAND=+;CDS=c.508C>T;AA=p.R170C;CNT=5	VIM	p.R170C	5	24355	2.052967e-04
10	17271947	COSM3709837	G	A	GENE=VIM;STRAND=+;CDS=c.526G>A;AA=p.D176N;CNT=2	VIM	p.D176N	2	24355	8.211866e-05
10	17275611	COSM4982150	G	A	GENE=VIM;STRAND=+;CDS=c.650G>A;AA=p.R217H;CNT=2	VIM	p.R217H	2	24355	8.211866e-05
10	17275648	COSM5815375	A	T	GENE=VIM;STRAND=+;CDS=c.687A>T;AA=p.E229D;CNT=2	VIM	p.E229D	2	24355	8.211866e-05
10	17275661	COSM4740340	T	G	GENE=VIM;STRAND=+;CDS=c.700T>G;AA=p.L234V;CNT=2	VIM	p.L234V	2	24355	8.211866e-05
10	17275676	COSM538117	G	A	GENE=VIM;STRAND=+;CDS=c.715G>A;AA=p.E239K;CNT=3	VIM	p.E239K	3	24355	1.231780e-04
10	17275784	COSM316458	C	A	GENE=VIM;STRAND=+;CDS=c.736C>A;AA=p.Q246K;CNT=2	VIM	p.Q246K	2	24355	8.211866e-05
10	17275860	COSM3737252	A	T	GENE=VIM;STRAND=+;CDS=c.812A>T;AA=p.D271V;CNT=2	VIM	p.D271V	2	24355	8.211866e-05
10	17275904	COSM1627420	G	T	GENE=VIM;STRAND=+;CDS=c.856G>T;AA=p.E286*;CNT=2	VIM	p.E286*	2	24355	8.211866e-05
10	17276714	COSM1603283	C	T	GENE=VIM;STRAND=+;CDS=c.905C>T;AA=p.A302V;CNT=2	VIM	p.A302V	2	24355	8.211866e-05
10	17276802	COSM4788434	T	A	GENE=VIM;STRAND=+;CDS=c.993T>A;AA=p.D331E;CNT=2	VIM	p.D331E	2	24355	8.211866e-05
10	17277192	COSM258350	C	T	GENE=VIM;STRAND=+;CDS=c.1033C>T;AA=p.R345C;CNT=2	VIM	p.R345C	2	24355	8.211866e-05
10	17277193	COSM4013130	G	A	GENE=VIM;STRAND=+;CDS=c.1034G>A;AA=p.R345H;CNT=2	VIM	p.R345H	2	24355	8.211866e-05
10	17277226	COSM5818320	C	A	GENE=VIM;STRAND=+;CDS=c.1067C>A;AA=p.A356D;CNT=2	VIM	p.A356D	2	24355	8.211866e-05
10	17277300	COSM216918	C	G	GENE=VIM;STRAND=+;CDS=c.1141C>G;AA=p.R381G;CNT=3	VIM	p.R381G	3	24355	1.231780e-04
10	17277378	COSM73253	G	A	GENE=VIM;STRAND=+;CDS=c.1219G>A;AA=p.E407K;CNT=2	VIM	p.E407K	2	24355	8.211866e-05
10	17362877	COSM1675076	T	G	GENE=ST8SIA6;STRAND=-;CDS=c.1197A>C;AA=p.*399Y;CNT=2	ST8SIA6	p.*399Y	2	24355	8.211866e-05
10	17362951	COSM173988	C	A	GENE=ST8SIA6;STRAND=-;CDS=c.1123G>T;AA=p.E375*;CNT=2	ST8SIA6	p.E375*	2	24355	8.211866e-05
10	17363170	COSM1745728	T	A	GENE=ST8SIA6;STRAND=-;CDS=c.904A>T;AA=p.K302*;CNT=2	ST8SIA6	p.K302*	2	24355	8.211866e-05
10	17363200	COSM1347146	C	A	GENE=ST8SIA6;STRAND=-;CDS=c.874G>T;AA=p.A292S;CNT=2	ST8SIA6	p.A292S	2	24355	8.211866e-05
10	17363209	COSM6065607	C	A	GENE=ST8SIA6;STRAND=-;CDS=c.865G>T;AA=p.E289*;CNT=2	ST8SIA6	p.E289*	2	24355	8.211866e-05
10	17363212	COSM5477181	C	T	GENE=ST8SIA6;STRAND=-;CDS=c.862G>A;AA=p.E288K;CNT=2	ST8SIA6	p.E288K	2	24355	8.211866e-05
10	17363217	COSM1158767	G	A	GENE=ST8SIA6;STRAND=-;CDS=c.857C>T;AA=p.T286M;CNT=2	ST8SIA6	p.T286M	2	24355	8.211866e-05
10	17363284	COSM4730311	C	T	GENE=ST8SIA6;STRAND=-;CDS=c.790G>A;AA=p.A264T;CNT=2	ST8SIA6	p.A264T	2	24355	8.211866e-05
10	17363289	COSM4558928	C	T	GENE=ST8SIA6;STRAND=-;CDS=c.785G>A;AA=p.G262E;CNT=2	ST8SIA6	p.G262E	2	24355	8.211866e-05
10	17365104	COSM251149	T	C	GENE=ST8SIA6;STRAND=-;CDS=c.688A>G;AA=p.T230A;CNT=2	ST8SIA6	p.T230A	2	24355	8.211866e-05
10	17369026	COSM1560850	C	T	GENE=ST8SIA6;STRAND=-;CDS=c.622G>A;AA=p.D208N;CNT=2	ST8SIA6	p.D208N	2	24355	8.211866e-05
10	17369070	COSM285395	C	T	GENE=ST8SIA6;STRAND=-;CDS=c.578G>A;AA=p.G193E;CNT=3	ST8SIA6	p.G193E	3	24355	1.231780e-04
10	17401526	COSM5804142	A	T	GENE=ST8SIA6;STRAND=-;CDS=c.364T>A;AA=p.Y122N;CNT=2	ST8SIA6	p.Y122N	2	24355	8.211866e-05
10	17401529	COSM1347151	C	A	GENE=ST8SIA6;STRAND=-;CDS=c.361G>T;AA=p.E121*;CNT=2	ST8SIA6	p.E121*	2	24355	8.211866e-05
10	17401540	COSM4730313	C	T	GENE=ST8SIA6;STRAND=-;CDS=c.350G>A;AA=p.R117Q;CNT=2	ST8SIA6	p.R117Q	2	24355	8.211866e-05
10	17432587	COSM2131955	G	A	GENE=ST8SIA6;STRAND=-;CDS=c.233C>T;AA=p.T78M;CNT=2	ST8SIA6	p.T78M	2	24355	8.211866e-05
10	17636321	COSM163829	C	T	GENE=PTPLA;STRAND=-;CDS=c.667G>A;AA=p.A223T;CNT=4	PTPLA	p.A223T	4	24355	1.642373e-04
10	17641301	COSM4718907	A	G	GENE=PTPLA;STRAND=-;CDS=c.593T>C;AA=p.I198T;CNT=2	PTPLA	p.I198T	2	24355	8.211866e-05
10	17641323	COSM5813665	G	A	GENE=PTPLA;STRAND=-;CDS=c.571C>T;AA=p.L191F;CNT=2	PTPLA	p.L191F	2	24355	8.211866e-05
10	17641406	COSM1347155	T	C	GENE=PTPLA;STRAND=-;CDS=c.488A>G;AA=p.Q163R;CNT=2	PTPLA	p.Q163R	2	24355	8.211866e-05
10	17645615	COSM1603285	C	A	GENE=PTPLA;STRAND=-;CDS=c.427G>T;AA=p.V143F;CNT=2	PTPLA	p.V143F	2	24355	8.211866e-05
10	17646024	COSM4988907	T	C	GENE=PTPLA;STRAND=-;CDS=c.280A>G;AA=p.M94V;CNT=2	PTPLA	p.M94V	2	24355	8.211866e-05
10	17659131	COSM3749107	C	A	GENE=PTPLA;STRAND=-;SNP;CDS=c.208G>T;AA=p.V70F;CNT=26	PTPLA	p.V70F	26	24355	1.067543e-03
10	17659149	COSM3749108	C	T	GENE=PTPLA;STRAND=-;SNP;CDS=c.190G>A;AA=p.E64K;CNT=22	PTPLA	p.E64K	22	24355	9.033053e-04
10	17702477	COSM4730389	G	A	GENE=STAM;STRAND=+;CDS=c.55G>A;AA=p.E19K;CNT=2	STAM	p.E19K	2	24355	8.211866e-05
10	17726915	COSM916856	G	A	GENE=STAM;STRAND=+;CDS=c.286G>A;AA=p.V96I;CNT=2	STAM	p.V96I	2	24355	8.211866e-05
10	17737150	COSM1702105	G	A	GENE=STAM;STRAND=+;CDS=c.638G>A;AA=p.R213Q;CNT=2	STAM	p.R213Q	2	24355	8.211866e-05
10	17737158	COSM2131989	C	T	GENE=STAM;STRAND=+;CDS=c.646C>T;AA=p.R216C;CNT=3	STAM	p.R216C	3	24355	1.231780e-04
10	17738778	COSM1745729	C	T	GENE=STAM;STRAND=+;CDS=c.733C>T;AA=p.P245S;CNT=2	STAM	p.P245S	2	24355	8.211866e-05
10	17738827	COSM4981298	C	T	GENE=STAM;STRAND=+;CDS=c.782C>T;AA=p.S261F;CNT=2	STAM	p.S261F	2	24355	8.211866e-05
10	17738867	COSM4559906	G	T	GENE=STAM;STRAND=+;CDS=c.822G>T;AA=p.M274I;CNT=2	STAM	p.M274I	2	24355	8.211866e-05
10	17742252	COSM1745730	G	A	GENE=STAM;STRAND=+;CDS=c.886G>A;AA=p.E296K;CNT=2	STAM	p.E296K	2	24355	8.211866e-05
10	17747627	COSM1603287	G	A	GENE=STAM;STRAND=+;CDS=c.1096G>A;AA=p.E366K;CNT=3	STAM	p.E366K	3	24355	1.231780e-04
10	17750833	COSM4797511	G	A	GENE=STAM;STRAND=+;CDS=c.1268G>A;AA=p.S423N;CNT=2	STAM	p.S423N	2	24355	8.211866e-05
10	17756586	COSM916862	C	T	GENE=STAM;STRAND=+;CDS=c.1430C>T;AA=p.A477V;CNT=2	STAM	p.A477V	2	24355	8.211866e-05
10	17756762	COSM1756719	C	T	GENE=STAM;STRAND=+;CDS=c.1606C>T;AA=p.Q536*;CNT=3	STAM	p.Q536*	3	24355	1.231780e-04
10	17838224	COSM3997875	C	A	GENE=TMEM236;STRAND=+;CDS=c.777C>A;AA=p.N259K;CNT=7	TMEM236	p.N259K	7	24355	2.874153e-04
10	17865406	COSM5808817	G	A	GENE=MRC1L1;STRAND=+;CDS=c.395G>A;AA=p.G132E;CNT=2	MRC1L1	p.G132E	2	24355	8.211866e-05
10	17869577	COSM4144579	C	T	GENE=MRC1L1;STRAND=+;CDS=c.500C>T;AA=p.T167I;CNT=3	MRC1L1	p.T167I	3	24355	1.231780e-04
10	17875768	COSM1603288	G	T	GENE=MRC1L1;STRAND=+;CDS=c.732G>T;AA=p.R244S;CNT=2	MRC1L1	p.R244S	2	24355	8.211866e-05
10	17891595	COSM6024949	C	A	GENE=MRC1L1;STRAND=+;CDS=c.1076C>A;AA=p.P359H;CNT=2	MRC1L1	p.P359H	2	24355	8.211866e-05
10	17891705	COSM3997876	A	G	GENE=MRC1L1;STRAND=+;SNP;CDS=c.1186A>G;AA=p.S396G;CNT=2	MRC1L1	p.S396G	2	24355	8.211866e-05
10	17898264	COSM916869	G	A	GENE=MRC1L1;STRAND=+;CDS=c.1420G>A;AA=p.A474T;CNT=2	MRC1L1	p.A474T	2	24355	8.211866e-05
10	17905662	COSM4703129	C	T	GENE=MRC1L1;STRAND=+;CDS=c.1753C>T;AA=p.R585W;CNT=2	MRC1L1	p.R585W	2	24355	8.211866e-05
10	17949553	COSM6065594	C	T	GENE=MRC1L1;STRAND=+;SNP;CDS=c.3917C>T;AA=p.T1306M;CNT=2	MRC1L1	p.T1306M	2	24355	8.211866e-05
10	17949655	COSM3734088	G	A	GENE=MRC1L1;STRAND=+;CDS=c.4019G>A;AA=p.G1340E;CNT=2	MRC1L1	p.G1340E	2	24355	8.211866e-05
10	18085101	COSM4600337	G	A	GENE=FAM23B;STRAND=+;SNP;CDS=c.667G>A;AA=p.G223R;CNT=2	FAM23B	p.G223R	2	24355	8.211866e-05
10	18138547	COSM245765	C	T	GENE=MRC1;STRAND=+;CDS=c.1103C>T;AA=p.P368L;CNT=2	MRC1	p.P368L	2	24355	8.211866e-05
10	18150374	COSM5823200	C	A	GENE=MRC1;STRAND=+;CDS=c.1577C>A;AA=p.A526E;CNT=2	MRC1	p.A526E	2	24355	8.211866e-05
10	18199257	COSM5823245	A	T	GENE=MRC1;STRAND=+;CDS=c.4234A>T;AA=p.K1412*;CNT=2	MRC1	p.K1412*	2	24355	8.211866e-05
10	18199281	COSM5809307	C	A	GENE=MRC1;STRAND=+;CDS=c.4258C>A;AA=p.Q1420K;CNT=2	MRC1	p.Q1420K	2	24355	8.211866e-05
10	18242264	COSM6030487	G	T	GENE=SLC39A12;STRAND=+;CDS=c.59G>T;AA=p.R20L;CNT=2	SLC39A12	p.R20L	2	24355	8.211866e-05
10	18242303	COSM1702108	A	T	GENE=SLC39A12;STRAND=+;CDS=c.98A>T;AA=p.D33V;CNT=2	SLC39A12	p.D33V	2	24355	8.211866e-05
10	18242311	COSM4415262	A	G	GENE=SLC39A12;STRAND=+;SNP;CDS=c.106A>G;AA=p.S36G;CNT=2	SLC39A12	p.S36G	2	24355	8.211866e-05
10	18242383	COSM4472530	C	A	GENE=SLC39A12;STRAND=+;CDS=c.178C>A;AA=p.H60N;CNT=2	SLC39A12	p.H60N	2	24355	8.211866e-05
10	18242443	COSM1265913	G	A	GENE=SLC39A12;STRAND=+;CDS=c.238G>A;AA=p.G80R;CNT=3	SLC39A12	p.G80R	3	24355	1.231780e-04
10	18250525	COSM1504912	G	T	GENE=SLC39A12;STRAND=+;CDS=c.277G>T;AA=p.A93S;CNT=3	SLC39A12	p.A93S	3	24355	1.231780e-04
10	18250547	COSM4541403	G	A	GENE=SLC39A12;STRAND=+;CDS=c.299G>A;AA=p.G100E;CNT=3	SLC39A12	p.G100E	3	24355	1.231780e-04
10	18250572	COSM3375362	A	C	GENE=SLC39A12;STRAND=+;CDS=c.324A>C;AA=p.E108D;CNT=2	SLC39A12	p.E108D	2	24355	8.211866e-05
10	18254542	COSM5913118	G	A	GENE=SLC39A12;STRAND=+;CDS=c.674G>A;AA=p.G225E;CNT=2	SLC39A12	p.G225E	2	24355	8.211866e-05
10	18254544	COSM683696	A	G	GENE=SLC39A12;STRAND=+;CDS=c.676A>G;AA=p.N226D;CNT=2	SLC39A12	p.N226D	2	24355	8.211866e-05
10	18254611	COSM3666725	G	T	GENE=SLC39A12;STRAND=+;CDS=c.743G>T;AA=p.R248L;CNT=2	SLC39A12	p.R248L	2	24355	8.211866e-05
10	18266867	COSM3709799	G	T	GENE=SLC39A12;STRAND=+;CDS=c.788G>T;AA=p.S263I;CNT=2	SLC39A12	p.S263I	2	24355	8.211866e-05
10	18266914	COSM2132090	A	C	GENE=SLC39A12;STRAND=+;CDS=c.835A>C;AA=p.N279H;CNT=2	SLC39A12	p.N279H	2	24355	8.211866e-05
10	18266929	COSM1226344	C	A	GENE=SLC39A12;STRAND=+;CDS=c.850C>A;AA=p.H284N;CNT=2	SLC39A12	p.H284N	2	24355	8.211866e-05
10	18266998	COSM5721468	G	A	GENE=SLC39A12;STRAND=+;CDS=c.919G>A;AA=p.D307N;CNT=4	SLC39A12	p.D307N	4	24355	1.642373e-04
10	18270302	COSM3709801	C	T	GENE=SLC39A12;STRAND=+;CDS=c.986C>T;AA=p.S329F;CNT=2	SLC39A12	p.S329F	2	24355	8.211866e-05
10	18276514	COSM1603289	A	T	GENE=SLC39A12;STRAND=+;CDS=c.1203A>T;AA=p.L401F;CNT=2	SLC39A12	p.L401F	2	24355	8.211866e-05
10	18276579	COSM1603290	A	T	GENE=SLC39A12;STRAND=+;CDS=c.1268A>T;AA=p.Q423L;CNT=2	SLC39A12	p.Q423L	2	24355	8.211866e-05
10	18280111	COSM4767760	A	T	GENE=SLC39A12;STRAND=+;CDS=c.1301A>T;AA=p.E434V;CNT=2	SLC39A12	p.E434V	2	24355	8.211866e-05
10	18280162	COSM1638510	T	C	GENE=SLC39A12;STRAND=+;CDS=c.1352T>C;AA=p.L451S;CNT=2	SLC39A12	p.L451S	2	24355	8.211866e-05
10	18280180	COSM3358701	G	A	GENE=SLC39A12;STRAND=+;CDS=c.1370G>A;AA=p.G457E;CNT=2	SLC39A12	p.G457E	2	24355	8.211866e-05
10	18280213	COSM3665642	T	C	GENE=SLC39A12;STRAND=+;CDS=c.1403T>C;AA=p.L468P;CNT=2	SLC39A12	p.L468P	2	24355	8.211866e-05
10	18284589	COSM683692	G	T	GENE=SLC39A12;STRAND=+;CDS=c.1427G>T;AA=p.S476I;CNT=2	SLC39A12	p.S476I	2	24355	8.211866e-05
10	18284634	COSM465521	C	G	GENE=SLC39A12;STRAND=+;CDS=c.1472C>G;AA=p.T491R;CNT=2	SLC39A12	p.T491R	2	24355	8.211866e-05
10	18289658	COSM3978362	G	A	GENE=SLC39A12;STRAND=+;CDS=c.1552G>A;AA=p.D518N;CNT=2	SLC39A12	p.D518N	2	24355	8.211866e-05
10	18289703	COSM4795314	G	A	GENE=SLC39A12;STRAND=+;CDS=c.1597G>A;AA=p.G533R;CNT=2	SLC39A12	p.G533R	2	24355	8.211866e-05
10	18289706	COSM315322	G	A	GENE=SLC39A12;STRAND=+;CDS=c.1600G>A;AA=p.V534M;CNT=2	SLC39A12	p.V534M	2	24355	8.211866e-05
10	18289716	COSM78521	C	T	GENE=SLC39A12;STRAND=+;CDS=c.1610C>T;AA=p.T537M;CNT=6	SLC39A12	p.T537M	6	24355	2.463560e-04
10	18292195	COSM3935013	A	T	GENE=SLC39A12;STRAND=+;CDS=c.1744A>T;AA=p.I582F;CNT=2	SLC39A12	p.I582F	2	24355	8.211866e-05
10	18292223	COSM336324	G	C	GENE=SLC39A12;STRAND=+;CDS=c.1772G>C;AA=p.C591S;CNT=2	SLC39A12	p.C591S	2	24355	8.211866e-05
10	18292256	COSM3375432	G	A	GENE=SLC39A12;STRAND=+;CDS=c.1805G>A;AA=p.G602E;CNT=2	SLC39A12	p.G602E	2	24355	8.211866e-05
10	18331645	COSM4805707	G	C	GENE=SLC39A12;STRAND=+;CDS=c.1848G>C;AA=p.M616I;CNT=2	SLC39A12	p.M616I	2	24355	8.211866e-05
10	18690890	COSM3436351	C	T	GENE=CACNB2;STRAND=+;CDS=c.86C>T;AA=p.S29F;CNT=2	CACNB2	p.S29F	2	24355	8.211866e-05
10	18690935	COSM3727970	C	T	GENE=CACNB2;STRAND=+;CDS=c.131C>T;AA=p.A44V;CNT=2	CACNB2	p.A44V	2	24355	8.211866e-05
10	18690937	COSM229143	G	A	GENE=CACNB2;STRAND=+;CDS=c.133G>A;AA=p.E45K;CNT=2	CACNB2	p.E45K	2	24355	8.211866e-05
10	18787404	COSM1718309	G	A	GENE=CACNB2;STRAND=+;CDS=c.289G>A;AA=p.E97K;CNT=2	CACNB2	p.E97K	2	24355	8.211866e-05
10	18789754	COSM4668755	A	G	GENE=CACNB2;STRAND=+;CDS=c.305A>G;AA=p.D102G;CNT=2	CACNB2	p.D102G	2	24355	8.211866e-05
10	18789772	COSM1603295	T	C	GENE=CACNB2;STRAND=+;CDS=c.323T>C;AA=p.L108S;CNT=2	CACNB2	p.L108S	2	24355	8.211866e-05
10	18789795	COSM4775794	G	A	GENE=CACNB2;STRAND=+;CDS=c.346G>A;AA=p.G116R;CNT=2	CACNB2	p.G116R	2	24355	8.211866e-05
10	18795411	COSM1702113	G	A	GENE=CACNB2;STRAND=+;CDS=c.440G>A;AA=p.G147E;CNT=3	CACNB2	p.G147E	3	24355	1.231780e-04
10	18803279	COSM1638514	G	T	GENE=CACNB2;STRAND=+;CDS=c.620G>T;AA=p.R207I;CNT=2	CACNB2	p.R207I	2	24355	8.211866e-05
10	18807896	COSM4573534	C	T	GENE=CACNB2;STRAND=+;SNP;CDS=c.778C>T;AA=p.R260W;CNT=2	CACNB2	p.R260W	2	24355	8.211866e-05
10	18807897	COSM4668765	G	A	GENE=CACNB2;STRAND=+;CDS=c.779G>A;AA=p.R260Q;CNT=2	CACNB2	p.R260Q	2	24355	8.211866e-05
10	18823025	COSM3436380	G	A	GENE=CACNB2;STRAND=+;CDS=c.910G>A;AA=p.E304K;CNT=2	CACNB2	p.E304K	2	24355	8.211866e-05
10	18823074	COSM916904	C	T	GENE=CACNB2;STRAND=+;CDS=c.959C>T;AA=p.A320V;CNT=2	CACNB2	p.A320V	2	24355	8.211866e-05
10	18827118	COSM916910	G	A	GENE=CACNB2;STRAND=+;CDS=c.1147G>A;AA=p.D383N;CNT=2	CACNB2	p.D383N	2	24355	8.211866e-05
10	18827135	COSM1199378	G	T	GENE=CACNB2;STRAND=+;CDS=c.1164G>T;AA=p.E388D;CNT=2	CACNB2	p.E388D	2	24355	8.211866e-05
10	18827148	COSM3665650	G	A	GENE=CACNB2;STRAND=+;CDS=c.1177G>A;AA=p.D393N;CNT=2	CACNB2	p.D393N	2	24355	8.211866e-05
10	18827275	COSM4573539	C	T	GENE=CACNB2;STRAND=+;CDS=c.1304C>T;AA=p.T435I;CNT=2	CACNB2	p.T435I	2	24355	8.211866e-05
10	18828262	COSM683678	G	A	GENE=CACNB2;STRAND=+;CDS=c.1427G>A;AA=p.R476H;CNT=2	CACNB2	p.R476H	2	24355	8.211866e-05
10	18828274	COSM5965653	C	G	GENE=CACNB2;STRAND=+;CDS=c.1439C>G;AA=p.S480*;CNT=2	CACNB2	p.S480*	2	24355	8.211866e-05
10	18828327	COSM3866957	G	A	GENE=CACNB2;STRAND=+;CDS=c.1492G>A;AA=p.E498K;CNT=2	CACNB2	p.E498K	2	24355	8.211866e-05
10	18828421	COSM1745733	C	T	GENE=CACNB2;STRAND=+;CDS=c.1586C>T;AA=p.S529L;CNT=3	CACNB2	p.S529L	3	24355	1.231780e-04
10	18828550	COSM182350	G	A	GENE=CACNB2;STRAND=+;CDS=c.1715G>A;AA=p.R572H;CNT=4	CACNB2	p.R572H	4	24355	1.642373e-04
10	18828606	COSM6309807	C	T	GENE=CACNB2;STRAND=+;CDS=c.1771C>T;AA=p.R591W;CNT=3	CACNB2	p.R591W	3	24355	1.231780e-04
10	18828607	COSM340865	G	A	GENE=CACNB2;STRAND=+;CDS=c.1772G>A;AA=p.R591Q;CNT=2	CACNB2	p.R591Q	2	24355	8.211866e-05
10	18828645	COSM1560845	C	T	GENE=CACNB2;STRAND=+;CDS=c.1810C>T;AA=p.R604C;CNT=2	CACNB2	p.R604C	2	24355	8.211866e-05
10	18834902	COSM4708399	C	A	GENE=NSUN6;STRAND=-;CDS=c.1370G>T;AA=p.G457V;CNT=2	NSUN6	p.G457V	2	24355	8.211866e-05
10	18834904	COSM4708400	T	C	GENE=NSUN6;STRAND=-;CDS=c.1368A>G;AA=p.I456M;CNT=2	NSUN6	p.I456M	2	24355	8.211866e-05
10	18834951	COSM4708401	C	A	GENE=NSUN6;STRAND=-;CDS=c.1321G>T;AA=p.E441*;CNT=2	NSUN6	p.E441*	2	24355	8.211866e-05
10	18834989	COSM683674	G	A	GENE=NSUN6;STRAND=-;CDS=c.1283C>T;AA=p.A428V;CNT=2	NSUN6	p.A428V	2	24355	8.211866e-05
10	18835004	COSM3375433	C	T	GENE=NSUN6;STRAND=-;CDS=c.1268G>A;AA=p.R423Q;CNT=4	NSUN6	p.R423Q	4	24355	1.642373e-04
10	18835074	COSM5998845	C	A	GENE=NSUN6;STRAND=-;CDS=c.1198G>T;AA=p.E400*;CNT=3	NSUN6	p.E400*	3	24355	1.231780e-04
10	18837041	COSM1603299	C	G	GENE=NSUN6;STRAND=-;CDS=c.1197G>C;AA=p.Q399H;CNT=2	NSUN6	p.Q399H	2	24355	8.211866e-05
10	18837051	COSM5999102	A	G	GENE=NSUN6;STRAND=-;CDS=c.1187T>C;AA=p.L396P;CNT=2	NSUN6	p.L396P	2	24355	8.211866e-05
10	18837064	COSM3436416	G	A	GENE=NSUN6;STRAND=-;CDS=c.1174C>T;AA=p.P392S;CNT=7	NSUN6	p.P392S	7	24355	2.874153e-04
10	18840808	COSM4708402	A	G	GENE=NSUN6;STRAND=-;CDS=c.1015T>C;AA=p.W339R;CNT=2	NSUN6	p.W339R	2	24355	8.211866e-05
10	18874935	COSM4708403	C	T	GENE=NSUN6;STRAND=-;CDS=c.865G>A;AA=p.A289T;CNT=2	NSUN6	p.A289T	2	24355	8.211866e-05
10	18898791	COSM4708404	G	A	GENE=NSUN6;STRAND=-;CDS=c.640C>T;AA=p.R214C;CNT=2	NSUN6	p.R214C	2	24355	8.211866e-05
10	18903417	COSM3414901	C	A	GENE=NSUN6;STRAND=-;CDS=c.547G>T;AA=p.E183*;CNT=2	NSUN6	p.E183*	2	24355	8.211866e-05
10	18903422	COSM4708405	C	T	GENE=NSUN6;STRAND=-;CDS=c.542G>A;AA=p.R181H;CNT=2	NSUN6	p.R181H	2	24355	8.211866e-05
10	18905139	COSM4973183	G	C	GENE=NSUN6;STRAND=-;CDS=c.395C>G;AA=p.A132G;CNT=2	NSUN6	p.A132G	2	24355	8.211866e-05
10	18905194	COSM5812567	C	A	GENE=NSUN6;STRAND=-;CDS=c.340G>T;AA=p.A114S;CNT=2	NSUN6	p.A114S	2	24355	8.211866e-05
10	18940083	COSM3665652	A	T	GENE=NSUN6;STRAND=-;CDS=c.50T>A;AA=p.L17H;CNT=2	NSUN6	p.L17H	2	24355	8.211866e-05
10	18955536	COSM2132368	G	A	GENE=ARL5B;STRAND=+;CDS=c.79G>A;AA=p.A27T;CNT=2	ARL5B	p.A27T	2	24355	8.211866e-05
10	18955555	COSM4957977	T	C	GENE=ARL5B;STRAND=+;CDS=c.98T>C;AA=p.L33P;CNT=2	ARL5B	p.L33P	2	24355	8.211866e-05
10	18957512	COSM2132370	A	G	GENE=ARL5B;STRAND=+;CDS=c.161A>G;AA=p.E54G;CNT=2	ARL5B	p.E54G	2	24355	8.211866e-05
10	18957571	COSM2132371	C	T	GENE=ARL5B;STRAND=+;CDS=c.220C>T;AA=p.R74*;CNT=2	ARL5B	p.R74*	2	24355	8.211866e-05
10	18961566	COSM5809124	G	T	GENE=ARL5B;STRAND=+;CDS=c.271G>T;AA=p.V91F;CNT=2	ARL5B	p.V91F	2	24355	8.211866e-05
10	18962919	COSM4663336	C	T	GENE=ARL5B;STRAND=+;CDS=c.346C>T;AA=p.R116W;CNT=2	ARL5B	p.R116W	2	24355	8.211866e-05
10	19493963	COSM2132382	C	T	GENE=C10orf112;STRAND=+;CDS=c.235C>T;AA=p.R79C;CNT=2	C10orf112	p.R79C	2	24355	8.211866e-05
10	19612936	COSM1603302	A	G	GENE=C10orf112;STRAND=+;CDS=c.1366A>G;AA=p.T456A;CNT=2	C10orf112	p.T456A	2	24355	8.211866e-05
10	19612939	COSM5789991	G	T	GENE=C10orf112;STRAND=+;CDS=c.1369G>T;AA=p.A457S;CNT=2	C10orf112	p.A457S	2	24355	8.211866e-05
10	19620376	COSM4796852	C	T	GENE=C10orf112;STRAND=+;CDS=c.1654C>T;AA=p.P552S;CNT=2	C10orf112	p.P552S	2	24355	8.211866e-05
10	19620407	COSM4414907	A	C	GENE=C10orf112;STRAND=+;SNP;CDS=c.1685A>C;AA=p.D562A;CNT=2	C10orf112	p.D562A	2	24355	8.211866e-05
10	19620439	COSM4415446	A	G	GENE=C10orf112;STRAND=+;SNP;CDS=c.1717A>G;AA=p.I573V;CNT=2	C10orf112	p.I573V	2	24355	8.211866e-05
10	19636869	COSM4415827	G	T	GENE=C10orf112;STRAND=+;SNP;CDS=c.1959G>T;AA=p.K653N;CNT=2	C10orf112	p.K653N	2	24355	8.211866e-05
10	19641214	COSM5821492	C	G	GENE=C10orf112;STRAND=+;CDS=c.2317C>G;AA=p.P773A;CNT=2	C10orf112	p.P773A	2	24355	8.211866e-05
10	19676553	COSM3806887	A	G	GENE=C10orf112;STRAND=+;SNP;CDS=c.2426A>G;AA=p.D809G;CNT=6	C10orf112	p.D809G	6	24355	2.463560e-04
10	19676561	COSM3806888	G	A	GENE=C10orf112;STRAND=+;SNP;CDS=c.2434G>A;AA=p.E812K;CNT=6	C10orf112	p.E812K	6	24355	2.463560e-04
10	19777920	COSM1603304	C	T	GENE=C10orf112;STRAND=+;CDS=c.2945C>T;AA=p.P982L;CNT=3	C10orf112	p.P982L	3	24355	1.231780e-04
10	19777982	COSM1603305	G	A	GENE=C10orf112;STRAND=+;SNP;CDS=c.3007G>A;AA=p.G1003S;CNT=2	C10orf112	p.G1003S	2	24355	8.211866e-05
10	19780463	COSM3806892	C	A	GENE=C10orf112;STRAND=+;SNP;CDS=c.3145C>A;AA=p.L1049I;CNT=3	C10orf112	p.L1049I	3	24355	1.231780e-04
10	19787418	COSM3997890	T	G	GENE=C10orf112;STRAND=+;SNP;CDS=c.3261T>G;AA=p.H1087Q;CNT=2	C10orf112	p.H1087Q	2	24355	8.211866e-05
10	19787431	COSM5032311	A	C	GENE=C10orf112;STRAND=+;CDS=c.3274A>C;AA=p.T1092P;CNT=2	C10orf112	p.T1092P	2	24355	8.211866e-05
10	19856509	COSM5606360	G	A	GENE=C10orf112;STRAND=+;CDS=c.3655G>A;AA=p.G1219S;CNT=5	C10orf112	p.G1219S	5	24355	2.052967e-04
10	19856536	COSM5915902	C	T	GENE=C10orf112;STRAND=+;CDS=c.3682C>T;AA=p.P1228S;CNT=2	C10orf112	p.P1228S	2	24355	8.211866e-05
10	19884264	COSM3997891	G	A	GENE=C10orf112;STRAND=+;SNP;CDS=c.3920G>A;AA=p.S1307N;CNT=6	C10orf112	p.S1307N	6	24355	2.463560e-04
10	19884303	COSM1603306	G	A	GENE=C10orf112;STRAND=+;CDS=c.3959G>A;AA=p.C1320Y;CNT=2	C10orf112	p.C1320Y	2	24355	8.211866e-05
10	19884356	COSM5822870	T	A	GENE=C10orf112;STRAND=+;CDS=c.4012T>A;AA=p.C1338S;CNT=2	C10orf112	p.C1338S	2	24355	8.211866e-05
10	19896719	COSM5716740	T	A	GENE=C10orf112;STRAND=+;CDS=c.4056T>A;AA=p.C1352*;CNT=3	C10orf112	p.C1352*	3	24355	1.231780e-04
10	19981435	COSM1603307	T	C	GENE=C10orf112;STRAND=+;CDS=c.4217T>C;AA=p.I1406T;CNT=2	C10orf112	p.I1406T	2	24355	8.211866e-05
10	19981458	COSM5809956	C	A	GENE=C10orf112;STRAND=+;CDS=c.4240C>A;AA=p.L1414I;CNT=2	C10orf112	p.L1414I	2	24355	8.211866e-05
10	20290728	COSM4794443	C	T	GENE=PLXDC2;STRAND=+;CDS=c.137C>T;AA=p.A46V;CNT=2	PLXDC2	p.A46V	2	24355	8.211866e-05
10	20290817	COSM4787936	G	A	GENE=PLXDC2;STRAND=+;CDS=c.226G>A;AA=p.D76N;CNT=2	PLXDC2	p.D76N	2	24355	8.211866e-05
10	20335828	COSM2132568	C	T	GENE=PLXDC2;STRAND=+;CDS=c.355C>T;AA=p.R119*;CNT=2	PLXDC2	p.R119*	2	24355	8.211866e-05
10	20335829	COSM916932	G	A	GENE=PLXDC2;STRAND=+;CDS=c.356G>A;AA=p.R119Q;CNT=2	PLXDC2	p.R119Q	2	24355	8.211866e-05
10	20357117	COSM1702119	G	A	GENE=PLXDC2;STRAND=+;CDS=c.490G>A;AA=p.D164N;CNT=3	PLXDC2	p.D164N	3	24355	1.231780e-04
10	20357144	COSM398873	C	T	GENE=PLXDC2;STRAND=+;CDS=c.517C>T;AA=p.R173C;CNT=2	PLXDC2	p.R173C	2	24355	8.211866e-05
10	20432253	COSM5836657	C	T	GENE=PLXDC2;STRAND=+;SNP;CDS=c.571C>T;AA=p.R191*;CNT=3	PLXDC2	p.R191*	3	24355	1.231780e-04
10	20432281	COSM358402	C	A	GENE=PLXDC2;STRAND=+;CDS=c.599C>A;AA=p.A200E;CNT=2	PLXDC2	p.A200E	2	24355	8.211866e-05
10	20432292	COSM6409442	G	A	GENE=PLXDC2;STRAND=+;CDS=c.610G>A;AA=p.A204T;CNT=2	PLXDC2	p.A204T	2	24355	8.211866e-05
10	20432301	COSM2132574	G	A	GENE=PLXDC2;STRAND=+;CDS=c.619G>A;AA=p.D207N;CNT=3	PLXDC2	p.D207N	3	24355	1.231780e-04
10	20432305	COSM78320	C	T	GENE=PLXDC2;STRAND=+;CDS=c.623C>T;AA=p.P208L;CNT=4	PLXDC2	p.P208L	4	24355	1.642373e-04
10	20453469	COSM1289341	G	A	GENE=PLXDC2;STRAND=+;CDS=c.856G>A;AA=p.V286I;CNT=3	PLXDC2	p.V286I	3	24355	1.231780e-04
10	20465933	COSM1347200	C	T	GENE=PLXDC2;STRAND=+;CDS=c.889C>T;AA=p.R297*;CNT=3	PLXDC2	p.R297*	3	24355	1.231780e-04
10	20465960	COSM5962395	C	T	GENE=PLXDC2;STRAND=+;CDS=c.916C>T;AA=p.R306*;CNT=3	PLXDC2	p.R306*	3	24355	1.231780e-04
10	20465997	COSM916934	C	T	GENE=PLXDC2;STRAND=+;CDS=c.953C>T;AA=p.S318L;CNT=3	PLXDC2	p.S318L	3	24355	1.231780e-04
10	20466263	COSM4715872	T	A	GENE=PLXDC2;STRAND=+;CDS=c.986T>A;AA=p.L329H;CNT=2	PLXDC2	p.L329H	2	24355	8.211866e-05
10	20500603	COSM1675090	C	T	GENE=PLXDC2;STRAND=+;CDS=c.1067C>T;AA=p.S356F;CNT=2	PLXDC2	p.S356F	2	24355	8.211866e-05
10	20500614	COSM3367985	G	C	GENE=PLXDC2;STRAND=+;CDS=c.1078G>C;AA=p.D360H;CNT=2	PLXDC2	p.D360H	2	24355	8.211866e-05
10	20500617	COSM3436445	C	T	GENE=PLXDC2;STRAND=+;CDS=c.1081C>T;AA=p.R361C;CNT=5	PLXDC2	p.R361C	5	24355	2.052967e-04
10	20506391	COSM5370443	G	A	GENE=PLXDC2;STRAND=+;CDS=c.1159G>A;AA=p.E387K;CNT=3	PLXDC2	p.E387K	3	24355	1.231780e-04
10	20506403	COSM3375438	C	T	GENE=PLXDC2;STRAND=+;CDS=c.1171C>T;AA=p.R391*;CNT=2	PLXDC2	p.R391*	2	24355	8.211866e-05
10	20506404	COSM3866964	G	A	GENE=PLXDC2;STRAND=+;SNP;CDS=c.1172G>A;AA=p.R391Q;CNT=2	PLXDC2	p.R391Q	2	24355	8.211866e-05
10	20506418	COSM3751681	G	A	GENE=PLXDC2;STRAND=+;SNP;CDS=c.1186G>A;AA=p.V396I;CNT=5	PLXDC2	p.V396I	5	24355	2.052967e-04
10	20506425	COSM916941	C	T	GENE=PLXDC2;STRAND=+;CDS=c.1193C>T;AA=p.A398V;CNT=2	PLXDC2	p.A398V	2	24355	8.211866e-05
10	20506484	COSM3436446	C	T	GENE=PLXDC2;STRAND=+;CDS=c.1252C>T;AA=p.P418S;CNT=2	PLXDC2	p.P418S	2	24355	8.211866e-05
10	20534321	COSM1603308	G	A	GENE=PLXDC2;STRAND=+;CDS=c.1360G>A;AA=p.A454T;CNT=3	PLXDC2	p.A454T	2	24355	8.211866e-05
10	20534333	COSM5425937	A	G	GENE=PLXDC2;STRAND=+;SNP;CDS=c.1372A>G;AA=p.I458V;CNT=3	PLXDC2	p.I458V	3	24355	1.231780e-04
10	20568635	COSM146900	C	T	GENE=PLXDC2;STRAND=+;CDS=c.1477C>T;AA=p.R493C;CNT=2	PLXDC2	p.R493C	2	24355	8.211866e-05
10	20568647	COSM4715873	T	A	GENE=PLXDC2;STRAND=+;CDS=c.1489T>A;AA=p.W497R;CNT=2	PLXDC2	p.W497R	2	24355	8.211866e-05
10	20568672	COSM2132601	G	C	GENE=PLXDC2;STRAND=+;CDS=c.1514G>C;AA=p.G505A;CNT=2	PLXDC2	p.G505A	2	24355	8.211866e-05
10	20568699	COSM1627429	T	C	GENE=PLXDC2;STRAND=+;CDS=c.1541T>C;AA=p.V514A;CNT=2	PLXDC2	p.V514A	2	24355	8.211866e-05
10	21074705	COSM1702124	G	A	GENE=NEBL;STRAND=-;CDS=c.3016C>T;AA=p.P1006S;CNT=2	NEBL	p.P1006S	2	24355	8.211866e-05
10	21074740	COSM916944	C	T	GENE=NEBL;STRAND=-;CDS=c.2981G>A;AA=p.G994D;CNT=3	NEBL	p.G994D	3	24355	1.231780e-04
10	21074807	COSM1702126	C	T	GENE=NEBL;STRAND=-;CDS=c.2914G>A;AA=p.E972K;CNT=3	NEBL	p.E972K	3	24355	1.231780e-04
10	21074831	COSM1702128	C	T	GENE=NEBL;STRAND=-;CDS=c.2890G>A;AA=p.D964N;CNT=7	NEBL	p.D964N	6	24355	2.463560e-04
10	21074834	COSM1603309	A	G	GENE=NEBL;STRAND=-;CDS=c.2887T>C;AA=p.Y963H;CNT=2	NEBL	p.Y963H	2	24355	8.211866e-05
10	21097441	COSM3436456	C	T	GENE=NEBL;STRAND=-;CDS=c.2759G>A;AA=p.G920E;CNT=2	NEBL	p.G920E	2	24355	8.211866e-05
10	21097496	COSM1702130	C	T	GENE=NEBL;STRAND=-;CDS=c.2704G>A;AA=p.E902K;CNT=3	NEBL	p.E902K	3	24355	1.231780e-04
10	21097498	COSM1722330	G	A	GENE=NEBL;STRAND=-;CDS=c.2702C>T;AA=p.S901F;CNT=2	NEBL	p.S901F	2	24355	8.211866e-05
10	21097582	COSM4013266	G	A	GENE=NEBL;STRAND=-;CDS=c.2618C>T;AA=p.A873V;CNT=3	NEBL	p.A873V	3	24355	1.231780e-04
10	21098762	COSM230184	G	A	GENE=NEBL;STRAND=-;CDS=c.2584C>T;AA=p.Q862*;CNT=2	NEBL	p.Q862*	2	24355	8.211866e-05
10	21098771	COSM212124	C	G	GENE=NEBL;STRAND=-;CDS=c.2575G>C;AA=p.D859H;CNT=2	NEBL	p.D859H	2	24355	8.211866e-05
10	21098813	COSM321980	G	A	GENE=NEBL;STRAND=-;CDS=c.2533C>T;AA=p.R845C;CNT=2	NEBL	p.R845C	2	24355	8.211866e-05
10	21101806	COSM3436470	G	A	GENE=NEBL;STRAND=-;CDS=c.2410C>T;AA=p.P804S;CNT=6	NEBL	p.P804S	6	24355	2.463560e-04
10	21102879	COSM138749	G	A	GENE=NEBL;STRAND=-;CDS=c.2335C>T;AA=p.H779Y;CNT=5	NEBL	p.H779Y	5	24355	2.052967e-04
10	21104613	COSM146901	T	C	GENE=NEBL;STRAND=-;CDS=c.2182A>G;AA=p.T728A;CNT=2	NEBL	p.T728A	2	24355	8.211866e-05
10	21106554	COSM5803941	T	C	GENE=NEBL;STRAND=-;CDS=c.2123A>G;AA=p.K708R;CNT=2	NEBL	p.K708R	2	24355	8.211866e-05
10	21108375	COSM3436477	C	T	GENE=NEBL;STRAND=-;CDS=c.2033G>A;AA=p.R678Q;CNT=3	NEBL	p.R678Q	3	24355	1.231780e-04
10	21108396	COSM146903	G	A	GENE=NEBL;STRAND=-;CDS=c.2012C>T;AA=p.P671L;CNT=2	NEBL	p.P671L	2	24355	8.211866e-05
10	21108397	COSM3436478	G	A	GENE=NEBL;STRAND=-;CDS=c.2011C>T;AA=p.P671S;CNT=2	NEBL	p.P671S	2	24355	8.211866e-05
10	21108411	COSM3436479	G	A	GENE=NEBL;STRAND=-;CDS=c.1997C>T;AA=p.P666L;CNT=2	NEBL	p.P666L	2	24355	8.211866e-05
10	21112166	COSM4706303	C	T	GENE=NEBL;STRAND=-;CDS=c.1933G>A;AA=p.V645I;CNT=2	NEBL	p.V645I	2	24355	8.211866e-05
10	21115407	COSM1347208	C	T	GENE=NEBL;STRAND=-;SNP;CDS=c.1838G>A;AA=p.R613Q;CNT=3	NEBL	p.R613Q	3	24355	1.231780e-04
10	21115411	COSM916957	C	T	GENE=NEBL;STRAND=-;SNP;CDS=c.1834G>A;AA=p.E612K;CNT=3	NEBL	p.E612K	3	24355	1.231780e-04
10	21115443	COSM4951872	G	A	GENE=NEBL;STRAND=-;CDS=c.1802C>T;AA=p.A601V;CNT=2	NEBL	p.A601V	2	24355	8.211866e-05
10	21120160	COSM3866972	G	A	GENE=NEBL;STRAND=-;SNP;CDS=c.1636C>T;AA=p.L546F;CNT=2	NEBL	p.L546F	2	24355	8.211866e-05
10	21120192	COSM5836662	C	T	GENE=NEBL;STRAND=-;CDS=c.1604G>A;AA=p.G535E;CNT=2	NEBL	p.G535E	2	24355	8.211866e-05
10	21120416	COSM3436483	C	T	GENE=NEBL;STRAND=-;CDS=c.1546G>A;AA=p.E516K;CNT=2	NEBL	p.E516K	2	24355	8.211866e-05
10	21120476	COSM1725143	C	T	GENE=NEBL;STRAND=-;CDS=c.1486G>A;AA=p.G496R;CNT=2	NEBL	p.G496R	2	24355	8.211866e-05
10	21129741	COSM4524326	C	T	GENE=NEBL;STRAND=-;CDS=c.1265G>A;AA=p.G422E;CNT=2	NEBL	p.G422E	2	24355	8.211866e-05
10	21129751	COSM304804	C	A	GENE=NEBL;STRAND=-;CDS=c.1255G>T;AA=p.E419*;CNT=2	NEBL	p.E419*	2	24355	8.211866e-05
10	21129757	COSM1702135	C	T	GENE=NEBL;STRAND=-;CDS=c.1249G>A;AA=p.E417K;CNT=2	NEBL	p.E417K	2	24355	8.211866e-05
10	21134266	COSM5836664	A	T	GENE=NEBL;STRAND=-;CDS=c.1148T>A;AA=p.I383N;CNT=2	NEBL	p.I383N	2	24355	8.211866e-05
10	21134282	COSM146904	C	G	GENE=NEBL;STRAND=-;SNP;CDS=c.1132G>C;AA=p.D378H;CNT=2	NEBL	p.D378H	2	24355	8.211866e-05
10	21139389	COSM146905	T	C	GENE=NEBL;STRAND=-;SNP;CDS=c.1051A>G;AA=p.M351V;CNT=3	NEBL	p.M351V	3	24355	1.231780e-04
10	21141488	COSM4013288	C	T	GENE=NEBL;STRAND=-;CDS=c.994G>A;AA=p.V332I;CNT=2	NEBL	p.V332I	2	24355	8.211866e-05
10	21141544	COSM1675091	C	T	GENE=NEBL;STRAND=-;CDS=c.938G>A;AA=p.G313E;CNT=4	NEBL	p.G313E	4	24355	1.642373e-04
10	21141577	COSM5836665	C	T	GENE=NEBL;STRAND=-;SNP;CDS=c.905G>A;AA=p.R302Q;CNT=2	NEBL	p.R302Q	2	24355	8.211866e-05
10	21147215	COSM4976515	A	C	GENE=NEBL;STRAND=-;CDS=c.857T>G;AA=p.L286W;CNT=2	NEBL	p.L286W	2	24355	8.211866e-05
10	21157673	COSM1135000	C	T	GENE=NEBL;STRAND=-;CDS=c.604G>A;AA=p.G202R;CNT=2	NEBL	p.G202R	2	24355	8.211866e-05
10	21169793	COSM1745738	G	C	GENE=NEBL;STRAND=-;CDS=c.410C>G;AA=p.S137*;CNT=2	NEBL	p.S137*	2	24355	8.211866e-05
10	21169796	COSM3666726	A	T	GENE=NEBL;STRAND=-;CDS=c.407T>A;AA=p.F136Y;CNT=2	NEBL	p.F136Y	2	24355	8.211866e-05
10	21177123	COSM1216997	C	T	GENE=NEBL;STRAND=-;CDS=c.272G>A;AA=p.G91D;CNT=3	NEBL	p.G91D	3	24355	1.231780e-04
10	21178862	COSM4953858	T	A	GENE=NEBL;STRAND=-;CDS=c.170A>T;AA=p.E57V;CNT=2	NEBL	p.E57V	2	24355	8.211866e-05
10	21185889	COSM916978	C	T	GENE=NEBL;STRAND=-;CDS=c.151G>A;AA=p.D51N;CNT=2	NEBL	p.D51N	2	24355	8.211866e-05
10	21185923	COSM1702136	C	T	GENE=NEBL;STRAND=-;CDS=c.117G>A;AA=p.M39I;CNT=2	NEBL	p.M39I	2	24355	8.211866e-05
10	21186101	COSM5370451	C	T	GENE=NEBL;STRAND=-;CDS=c.34G>A;AA=p.E12K;CNT=6	NEBL	p.E12K	6	24355	2.463560e-04
10	21186104	COSM916979	C	A	GENE=NEBL;STRAND=-;CDS=c.31G>T;AA=p.D11Y;CNT=2	NEBL	p.D11Y	2	24355	8.211866e-05
10	21414892	COSM3751684	C	G	GENE=C10orf113;STRAND=-;SNP;CDS=c.298G>C;AA=p.D100H;CNT=4	C10orf113	p.D100H	4	24355	1.642373e-04
10	21414901	COSM4487504	G	A	GENE=C10orf113;STRAND=-;CDS=c.289C>T;AA=p.P97S;CNT=2	C10orf113	p.P97S	2	24355	8.211866e-05
10	21414945	COSM1702139	C	T	GENE=C10orf113;STRAND=-;CDS=c.245G>A;AA=p.R82Q;CNT=3	C10orf113	p.R82Q	3	24355	1.231780e-04
10	21414993	COSM4797654	C	T	GENE=C10orf113;STRAND=-;CDS=c.197G>A;AA=p.G66E;CNT=2	C10orf113	p.G66E	2	24355	8.211866e-05
10	21415006	COSM3997894	T	C	GENE=C10orf113;STRAND=-;SNP;CDS=c.184A>G;AA=p.R62G;CNT=4	C10orf113	p.R62G	4	24355	1.642373e-04
10	21415042	COSM1675092	C	T	GENE=C10orf113;STRAND=-;CDS=c.148G>A;AA=p.A50T;CNT=2	C10orf113	p.A50T	2	24355	8.211866e-05
10	21435307	COSM3436525	G	A	GENE=C10orf113;STRAND=-;CDS=c.101C>T;AA=p.S34F;CNT=2	C10orf113	p.S34F	2	24355	8.211866e-05
10	21435342	COSM4176481	A	T	GENE=C10orf113;STRAND=-;SNP;CDS=c.66T>A;AA=p.S22R;CNT=3	C10orf113	p.S22R	3	24355	1.231780e-04
10	21435343	COSM4176484	C	A	GENE=C10orf113;STRAND=-;SNP;CDS=c.65G>T;AA=p.S22I;CNT=3	C10orf113	p.S22I	3	24355	1.231780e-04
10	21435344	COSM4176487	T	A	GENE=C10orf113;STRAND=-;SNP;CDS=c.64A>T;AA=p.S22C;CNT=3	C10orf113	p.S22C	3	24355	1.231780e-04
10	21784561	COSM3375439	A	G	GENE=C10orf114;STRAND=-;CDS=c.379T>C;AA=p.C127R;CNT=3	C10orf114	p.C127R	3	24355	1.231780e-04
10	21784630	COSM3786660	A	G	GENE=C10orf114;STRAND=-;CDS=c.310T>C;AA=p.C104R;CNT=2	C10orf114	p.C104R	2	24355	8.211866e-05
10	21784678	COSM1675095	G	A	GENE=C10orf114;STRAND=-;CDS=c.262C>T;AA=p.R88C;CNT=2	C10orf114	p.R88C	2	24355	8.211866e-05
10	21785733	COSM5777410	C	T	GENE=C10orf114;STRAND=-;CDS=c.11G>A;AA=p.R4Q;CNT=3	C10orf114	p.R4Q	2	24355	8.211866e-05
10	21804120	COSM2132757	T	G	GENE=C10orf140;STRAND=-;CDS=c.2632A>C;AA=p.T878P;CNT=2	C10orf140	p.T878P	2	24355	8.211866e-05
10	21804144	COSM5606362	A	C	GENE=C10orf140;STRAND=-;CDS=c.2608T>G;AA=p.L870V;CNT=5	C10orf140	p.L870V	5	24355	2.052967e-04
10	21804152	COSM916996	G	A	GENE=C10orf140;STRAND=-;CDS=c.2600C>T;AA=p.A867V;CNT=3	C10orf140	p.A867V	3	24355	1.231780e-04
10	21804219	COSM2132769	G	T	GENE=C10orf140;STRAND=-;CDS=c.2533C>A;AA=p.H845N;CNT=3	C10orf140	p.H845N	3	24355	1.231780e-04
10	21804276	COSM2132771	T	A	GENE=C10orf140;STRAND=-;CDS=c.2476A>T;AA=p.I826L;CNT=7	C10orf140	p.I826L	7	24355	2.874153e-04
10	21804291	COSM5836667	C	A	GENE=C10orf140;STRAND=-;CDS=c.2461G>T;AA=p.D821Y;CNT=2	C10orf140	p.D821Y	2	24355	8.211866e-05
10	21804306	COSM2132775	T	G	GENE=C10orf140;STRAND=-;CDS=c.2446A>C;AA=p.N816H;CNT=4	C10orf140	p.N816H	4	24355	1.642373e-04
10	21804352	COSM4666498	A	C	GENE=C10orf140;STRAND=-;CDS=c.2400T>G;AA=p.N800K;CNT=2	C10orf140	p.N800K	2	24355	8.211866e-05
10	21804419	COSM917002	C	A	GENE=C10orf140;STRAND=-;CDS=c.2333G>T;AA=p.R778I;CNT=2	C10orf140	p.R778I	2	24355	8.211866e-05
10	21804456	COSM5724891	G	A	GENE=C10orf140;STRAND=-;CDS=c.2296C>T;AA=p.P766S;CNT=3	C10orf140	p.P766S	3	24355	1.231780e-04
10	21804495	COSM683659	G	C	GENE=C10orf140;STRAND=-;CDS=c.2257C>G;AA=p.Q753E;CNT=3	C10orf140	p.Q753E	3	24355	1.231780e-04
10	21804531	COSM5753448	G	T	GENE=C10orf140;STRAND=-;CDS=c.2221C>A;AA=p.P741T;CNT=2	C10orf140	p.P741T	2	24355	8.211866e-05
10	21804624	COSM1297161	C	T	GENE=C10orf140;STRAND=-;CDS=c.2128G>A;AA=p.E710K;CNT=2	C10orf140	p.E710K	2	24355	8.211866e-05
10	21804721	COSM5425614	C	A	GENE=C10orf140;STRAND=-;SNP;CDS=c.2031G>T;AA=p.K677N;CNT=2	C10orf140	p.K677N	2	24355	8.211866e-05
10	21804726	COSM273575	C	T	GENE=C10orf140;STRAND=-;CDS=c.2026G>A;AA=p.D676N;CNT=2	C10orf140	p.D676N	2	24355	8.211866e-05
10	21805284	COSM1246337	C	T	GENE=C10orf140;STRAND=-;CDS=c.1468G>A;AA=p.A490T;CNT=3	C10orf140	p.A490T	3	24355	1.231780e-04
10	21805466	COSM1185122	C	T	GENE=C10orf140;STRAND=-;SNP;CDS=c.1286G>A;AA=p.G429E;CNT=3	C10orf140	p.G429E	3	24355	1.231780e-04
10	21805495	COSM4176514	C	A	GENE=C10orf140;STRAND=-;CDS=c.1257G>T;AA=p.E419D;CNT=2	C10orf140	p.E419D	2	24355	8.211866e-05
10	21805499	COSM3665659	C	T	GENE=C10orf140;STRAND=-;CDS=c.1253G>A;AA=p.G418E;CNT=2	C10orf140	p.G418E	2	24355	8.211866e-05
10	21805776	COSM4422356	A	C	GENE=C10orf140;STRAND=-;SNP;CDS=c.976T>G;AA=p.F326V;CNT=2	C10orf140	p.F326V	2	24355	8.211866e-05
10	21806435	COSM4979903	C	T	GENE=C10orf140;STRAND=-;CDS=c.317G>A;AA=p.R106K;CNT=2	C10orf140	p.R106K	2	24355	8.211866e-05
10	22048355	COSM5963049	G	A	GENE=DNAJC1;STRAND=-;CDS=c.1340C>T;AA=p.P447L;CNT=2	DNAJC1	p.P447L	2	24355	8.211866e-05
10	22048362	COSM4382603	G	A	GENE=DNAJC1;STRAND=-;CDS=c.1333C>T;AA=p.R445W;CNT=2	DNAJC1	p.R445W	2	24355	8.211866e-05
10	22208769	COSM1603316	T	G	GENE=DNAJC1;STRAND=-;CDS=c.627A>C;AA=p.K209N;CNT=2	DNAJC1	p.K209N	2	24355	8.211866e-05
10	22208815	COSM5724002	G	A	GENE=DNAJC1;STRAND=-;CDS=c.581C>T;AA=p.T194I;CNT=4	DNAJC1	p.T194I	4	24355	1.642373e-04
10	22209843	COSM4678687	A	C	GENE=DNAJC1;STRAND=-;CDS=c.421T>G;AA=p.F141V;CNT=2	DNAJC1	p.F141V	2	24355	8.211866e-05
10	22217444	COSM4678688	C	T	GENE=DNAJC1;STRAND=-;CDS=c.362G>A;AA=p.R121Q;CNT=2	DNAJC1	p.R121Q	2	24355	8.211866e-05
10	22217453	COSM4949373	T	C	GENE=DNAJC1;STRAND=-;CDS=c.353A>G;AA=p.D118G;CNT=2	DNAJC1	p.D118G	2	24355	8.211866e-05
10	22218016	COSM5813246	G	A	GENE=DNAJC1;STRAND=-;CDS=c.277C>T;AA=p.H93Y;CNT=2	DNAJC1	p.H93Y	2	24355	8.211866e-05
10	22607095	COSM1745739	C	T	GENE=COMMD3;STRAND=+;CDS=c.313C>T;AA=p.Q105*;CNT=2	COMMD3	p.Q105*	2	24355	8.211866e-05
10	22607738	COSM333509	A	G	GENE=COMMD3;STRAND=+;CDS=c.415A>G;AA=p.N139D;CNT=2	COMMD3	p.N139D	2	24355	8.211866e-05
10	22607747	COSM1603317	C	A	GENE=COMMD3;STRAND=+;CDS=c.424C>A;AA=p.H142N;CNT=2	COMMD3	p.H142N	2	24355	8.211866e-05
10	22615839	COSM3436547	C	T	GENE=BMI1;STRAND=+;CDS=c.133C>T;AA=p.R45C;CNT=3	BMI1	p.R45C	3	24355	1.231780e-04
10	22616709	COSM5910677	C	T	GENE=BMI1;STRAND=+;CDS=c.304C>T;AA=p.P102S;CNT=2	BMI1	p.P102S	2	24355	8.211866e-05
10	22616918	COSM6128933	A	T	GENE=BMI1;STRAND=+;CDS=c.356A>T;AA=p.D119V;CNT=2	BMI1	p.D119V	2	24355	8.211866e-05
10	22616973	COSM4674144	C	A	GENE=BMI1;STRAND=+;CDS=c.411C>A;AA=p.F137L;CNT=3	BMI1	p.F137L	3	24355	1.231780e-04
10	22616977	COSM4013334	G	A	GENE=BMI1;STRAND=+;CDS=c.415G>A;AA=p.D139N;CNT=2	BMI1	p.D139N	2	24355	8.211866e-05
10	22617070	COSM3414907	C	T	GENE=BMI1;STRAND=+;CDS=c.433C>T;AA=p.R145W;CNT=2	BMI1	p.R145W	2	24355	8.211866e-05
10	22617995	COSM4952833	G	C	GENE=BMI1;STRAND=+;CDS=c.589G>C;AA=p.E197Q;CNT=2	BMI1	p.E197Q	2	24355	8.211866e-05
10	22618172	COSM5836671	C	T	GENE=BMI1;STRAND=+;CDS=c.682C>T;AA=p.R228*;CNT=3	BMI1	p.R228*	3	24355	1.231780e-04
10	22618232	COSM458855	G	A	GENE=BMI1;STRAND=+;CDS=c.742G>A;AA=p.E248K;CNT=3	BMI1	p.E248K	3	24355	1.231780e-04
10	22618251	COSM4959727	G	A	GENE=BMI1;STRAND=+;CDS=c.761G>A;AA=p.G254E;CNT=2	BMI1	p.G254E	2	24355	8.211866e-05
10	22618256	COSM1195035	G	T	GENE=BMI1;STRAND=+;CDS=c.766G>T;AA=p.D256Y;CNT=2	BMI1	p.D256Y	2	24355	8.211866e-05
10	22618329	COSM5962906	A	C	GENE=BMI1;STRAND=+;CDS=c.839A>C;AA=p.Q280P;CNT=2	BMI1	p.Q280P	2	24355	8.211866e-05
10	22618334	COSM1627436	C	T	GENE=BMI1;STRAND=+;CDS=c.844C>T;AA=p.P282S;CNT=2	BMI1	p.P282S	2	24355	8.211866e-05
10	22618420	COSM5753450	T	G	GENE=BMI1;STRAND=+;CDS=c.930T>G;AA=p.N310K;CNT=4	BMI1	p.N310K	4	24355	1.642373e-04
10	22618425	COSM4674146	C	A	GENE=BMI1;STRAND=+;CDS=c.935C>A;AA=p.P312H;CNT=2	BMI1	p.P312H	2	24355	8.211866e-05
10	22653800	COSM4729316	G	T	GENE=SPAG6;STRAND=+;CDS=c.140G>T;AA=p.R47I;CNT=2	SPAG6	p.R47I	2	24355	8.211866e-05
10	22657424	COSM4994633	C	T	GENE=SPAG6;STRAND=+;CDS=c.289C>T;AA=p.R97C;CNT=2	SPAG6	p.R97C	2	24355	8.211866e-05
10	22657502	COSM917045	G	A	GENE=SPAG6;STRAND=+;CDS=c.367G>A;AA=p.D123N;CNT=2	SPAG6	p.D123N	2	24355	8.211866e-05
10	22675776	COSM3866993	C	T	GENE=SPAG6;STRAND=+;CDS=c.566C>T;AA=p.S189L;CNT=2	SPAG6	p.S189L	2	24355	8.211866e-05
10	22676765	COSM4973988	C	T	GENE=SPAG6;STRAND=+;CDS=c.692C>T;AA=p.S231L;CNT=2	SPAG6	p.S231L	2	24355	8.211866e-05
10	22680767	COSM538411	G	T	GENE=SPAG6;STRAND=+;CDS=c.1115G>T;AA=p.R372L;CNT=3	SPAG6	p.R372L	3	24355	1.231780e-04
10	22699984	COSM285294	C	T	GENE=SPAG6;STRAND=+;CDS=c.1339C>T;AA=p.R447*;CNT=2	SPAG6	p.R447*	2	24355	8.211866e-05
10	22826209	COSM5999228	G	T	GENE=PIP4K2A;STRAND=-;CDS=c.1142C>A;AA=p.A381D;CNT=2	PIP4K2A	p.A381D	2	24355	8.211866e-05
10	22828952	COSM5814568	T	A	GENE=PIP4K2A;STRAND=-;CDS=c.1088A>T;AA=p.H363L;CNT=2	PIP4K2A	p.H363L	2	24355	8.211866e-05
10	22830768	COSM1187907	G	A	GENE=PIP4K2A;STRAND=-;CDS=c.1001C>T;AA=p.P334L;CNT=2	PIP4K2A	p.P334L	2	24355	8.211866e-05
10	22830831	COSM3436562	G	A	GENE=PIP4K2A;STRAND=-;CDS=c.938C>T;AA=p.P313L;CNT=2	PIP4K2A	p.P313L	2	24355	8.211866e-05
10	22830928	COSM5537084	G	A	GENE=PIP4K2A;STRAND=-;CDS=c.841C>T;AA=p.H281Y;CNT=2	PIP4K2A	p.H281Y	2	24355	8.211866e-05
10	22830933	COSM6055018	C	G	GENE=PIP4K2A;STRAND=-;CDS=c.836G>C;AA=p.G279A;CNT=2	PIP4K2A	p.G279A	2	24355	8.211866e-05
10	22839628	COSM3751689	T	C	GENE=PIP4K2A;STRAND=-;SNP;CDS=c.752A>G;AA=p.N251S;CNT=6	PIP4K2A	p.N251S	6	24355	2.463560e-04
10	22856786	COSM4714513	T	G	GENE=PIP4K2A;STRAND=-;CDS=c.672A>C;AA=p.K224N;CNT=2	PIP4K2A	p.K224N	2	24355	8.211866e-05
10	22880563	COSM3709802	G	A	GENE=PIP4K2A;STRAND=-;CDS=c.487C>T;AA=p.H163Y;CNT=2	PIP4K2A	p.H163Y	2	24355	8.211866e-05
10	22880576	COSM4137930	G	C	GENE=PIP4K2A;STRAND=-;CDS=c.474C>G;AA=p.I158M;CNT=2	PIP4K2A	p.I158M	2	24355	8.211866e-05
10	22880652	COSM328530	C	T	GENE=PIP4K2A;STRAND=-;CDS=c.398G>A;AA=p.R133H;CNT=12	PIP4K2A	p.R133H	12	24355	4.927120e-04
10	22880653	COSM3436564	G	A	GENE=PIP4K2A;STRAND=-;CDS=c.397C>T;AA=p.R133C;CNT=2	PIP4K2A	p.R133C	2	24355	8.211866e-05
10	22880665	COSM1733955	G	A	GENE=PIP4K2A;STRAND=-;CDS=c.385C>T;AA=p.R129C;CNT=2	PIP4K2A	p.R129C	2	24355	8.211866e-05
10	22896899	COSM465539	C	T	GENE=PIP4K2A;STRAND=-;CDS=c.296G>A;AA=p.R99H;CNT=2	PIP4K2A	p.R99H	2	24355	8.211866e-05
10	22898620	COSM5836678	G	C	GENE=PIP4K2A;STRAND=-;CDS=c.171C>G;AA=p.I57M;CNT=2	PIP4K2A	p.I57M	2	24355	8.211866e-05
10	22898640	COSM1702154	C	T	GENE=PIP4K2A;STRAND=-;CDS=c.151G>A;AA=p.E51K;CNT=2	PIP4K2A	p.E51K	2	24355	8.211866e-05
10	23003243	COSM4596808	C	T	GENE=PIP4K2A;STRAND=-;CDS=c.13G>A;AA=p.G5S;CNT=2	PIP4K2A	p.G5S	2	24355	8.211866e-05
10	23235142	COSM4522954	G	A	GENE=ARMC3;STRAND=+;CDS=c.118G>A;AA=p.E40K;CNT=2	ARMC3	p.E40K	2	24355	8.211866e-05
10	23244844	COSM1675113	G	A	GENE=ARMC3;STRAND=+;CDS=c.275G>A;AA=p.G92E;CNT=4	ARMC3	p.G92E	4	24355	1.642373e-04
10	23248028	COSM5808274	G	C	GENE=ARMC3;STRAND=+;CDS=c.322G>C;AA=p.D108H;CNT=2	ARMC3	p.D108H	2	24355	8.211866e-05
10	23248046	COSM6024950	A	G	GENE=ARMC3;STRAND=+;CDS=c.340A>G;AA=p.I114V;CNT=2	ARMC3	p.I114V	2	24355	8.211866e-05
10	23248049	COSM4663364	G	T	GENE=ARMC3;STRAND=+;CDS=c.343G>T;AA=p.A115S;CNT=2	ARMC3	p.A115S	2	24355	8.211866e-05
10	23248376	COSM5965793	C	G	GENE=ARMC3;STRAND=+;CDS=c.410C>G;AA=p.S137C;CNT=2	ARMC3	p.S137C	2	24355	8.211866e-05
10	23248378	COSM917064	G	A	GENE=ARMC3;STRAND=+;CDS=c.412G>A;AA=p.A138T;CNT=2	ARMC3	p.A138T	2	24355	8.211866e-05
10	23250814	COSM1627438	A	G	GENE=ARMC3;STRAND=+;SNP;CDS=c.539A>G;AA=p.D180G;CNT=2	ARMC3	p.D180G	2	24355	8.211866e-05
10	23250858	COSM3436575	C	T	GENE=ARMC3;STRAND=+;CDS=c.583C>T;AA=p.P195S;CNT=2	ARMC3	p.P195S	2	24355	8.211866e-05
10	23250972	COSM2149031	G	A	GENE=ARMC3;STRAND=+;CDS=c.697G>A;AA=p.G233R;CNT=2	ARMC3	p.G233R	2	24355	8.211866e-05
10	23257256	COSM5673049	G	T	GENE=ARMC3;STRAND=+;CDS=c.754G>T;AA=p.E252*;CNT=2	ARMC3	p.E252*	2	24355	8.211866e-05
10	23257344	COSM4663366	C	A	GENE=ARMC3;STRAND=+;CDS=c.842C>A;AA=p.S281*;CNT=3	ARMC3	p.S281*	3	24355	1.231780e-04
10	23257352	COSM369773	G	T	GENE=ARMC3;STRAND=+;CDS=c.850G>T;AA=p.E284*;CNT=3	ARMC3	p.E284*	3	24355	1.231780e-04
10	23287081	COSM4573547	G	T	GENE=ARMC3;STRAND=+;CDS=c.1180G>T;AA=p.A394S;CNT=2	ARMC3	p.A394S	2	24355	8.211866e-05
10	23287133	COSM5904347	G	A	GENE=ARMC3;STRAND=+;CDS=c.1232G>A;AA=p.R411Q;CNT=2	ARMC3	p.R411Q	2	24355	8.211866e-05
10	23287268	COSM5724893	A	T	GENE=ARMC3;STRAND=+;CDS=c.1367A>T;AA=p.Q456L;CNT=3	ARMC3	p.Q456L	3	24355	1.231780e-04
10	23290890	COSM238848	C	T	GENE=ARMC3;STRAND=+;CDS=c.1468C>T;AA=p.R490C;CNT=2	ARMC3	p.R490C	2	24355	8.211866e-05
10	23292194	COSM917070	G	A	GENE=ARMC3;STRAND=+;CDS=c.1582G>A;AA=p.E528K;CNT=2	ARMC3	p.E528K	2	24355	8.211866e-05
10	23295876	COSM917072	C	T	GENE=ARMC3;STRAND=+;CDS=c.1795C>T;AA=p.R599W;CNT=3	ARMC3	p.R599W	3	24355	1.231780e-04
10	23297252	COSM3751690	G	A	GENE=ARMC3;STRAND=+;SNP;CDS=c.1877G>A;AA=p.R626Q;CNT=10	ARMC3	p.R626Q	10	24355	4.105933e-04
10	23297794	COSM2152352	A	G	GENE=ARMC3;STRAND=+;CDS=c.1979A>G;AA=p.K660R;CNT=2	ARMC3	p.K660R	2	24355	8.211866e-05
10	23297812	COSM309274	G	C	GENE=ARMC3;STRAND=+;CDS=c.1997G>C;AA=p.G666A;CNT=2	ARMC3	p.G666A	2	24355	8.211866e-05
10	23319619	COSM917078	G	T	GENE=ARMC3;STRAND=+;CDS=c.2140G>T;AA=p.E714*;CNT=2	ARMC3	p.E714*	2	24355	8.211866e-05
10	23319648	COSM917079	C	A	GENE=ARMC3;STRAND=+;CDS=c.2169C>A;AA=p.F723L;CNT=2	ARMC3	p.F723L	2	24355	8.211866e-05
10	23321921	COSM222172	G	A	GENE=ARMC3;STRAND=+;CDS=c.2378G>A;AA=p.G793E;CNT=2	ARMC3	p.G793E	2	24355	8.211866e-05
10	23321935	COSM415069	C	T	GENE=ARMC3;STRAND=+;CDS=c.2392C>T;AA=p.R798*;CNT=2	ARMC3	p.R798*	2	24355	8.211866e-05
10	23321936	COSM1347260	G	A	GENE=ARMC3;STRAND=+;CDS=c.2393G>A;AA=p.R798Q;CNT=2	ARMC3	p.R798Q	2	24355	8.211866e-05
10	23326238	COSM2133293	C	T	GENE=ARMC3;STRAND=+;CDS=c.2449C>T;AA=p.R817C;CNT=5	ARMC3	p.R817C	5	24355	2.052967e-04
10	23393091	COSM3997897	A	G	GENE=MSRB2;STRAND=+;CDS=c.137A>G;AA=p.E46G;CNT=3	MSRB2	p.E46G	3	24355	1.231780e-04
10	23393122	COSM262074	G	T	GENE=MSRB2;STRAND=+;CDS=c.168G>T;AA=p.K56N;CNT=3	MSRB2	p.K56N	3	24355	1.231780e-04
10	23393156	COSM1675114	G	T	GENE=MSRB2;STRAND=+;CDS=c.202G>T;AA=p.E68*;CNT=2	MSRB2	p.E68*	2	24355	8.211866e-05
10	23408357	COSM135970	C	T	GENE=MSRB2;STRAND=+;CDS=c.421C>T;AA=p.R141C;CNT=2	MSRB2	p.R141C	2	24355	8.211866e-05
10	23409735	COSM360729	G	T	GENE=MSRB2;STRAND=+;CDS=c.493G>T;AA=p.G165C;CNT=2	MSRB2	p.G165C	2	24355	8.211866e-05
10	23481743	COSM5472998	G	A	GENE=PTF1A;STRAND=+;CDS=c.284G>A;AA=p.G95D;CNT=2	PTF1A	p.G95D	2	24355	8.211866e-05
10	23481979	COSM5792116	C	T	GENE=PTF1A;STRAND=+;CDS=c.520C>T;AA=p.R174W;CNT=3	PTF1A	p.R174W	3	24355	1.231780e-04
10	23481991	COSM4626638	T	C	GENE=PTF1A;STRAND=+;CDS=c.532T>C;AA=p.S178P;CNT=2	PTF1A	p.S178P	2	24355	8.211866e-05
10	23482235	COSM4718711	G	A	GENE=PTF1A;STRAND=+;CDS=c.776G>A;AA=p.R259Q;CNT=2	PTF1A	p.R259Q	2	24355	8.211866e-05
10	23482635	COSM4144601	T	C	GENE=PTF1A;STRAND=+;SNP;CDS=c.787T>C;AA=p.S263P;CNT=2	PTF1A	p.S263P	2	24355	8.211866e-05
10	23482663	COSM1222445	G	A	GENE=PTF1A;STRAND=+;CDS=c.815G>A;AA=p.G272D;CNT=2	PTF1A	p.G272D	2	24355	8.211866e-05
10	23482734	COSM917084	C	T	GENE=PTF1A;STRAND=+;CDS=c.886C>T;AA=p.R296*;CNT=2	PTF1A	p.R296*	2	24355	8.211866e-05
10	23482809	COSM3436587	G	A	GENE=PTF1A;STRAND=+;CDS=c.961G>A;AA=p.E321K;CNT=2	PTF1A	p.E321K	2	24355	8.211866e-05
10	23611361	COSM218269	G	T	GENE=C10orf67;STRAND=-;CDS=c.436C>A;AA=p.H146N;CNT=3	C10orf67	p.H146N	3	24355	1.231780e-04
10	23622041	COSM5998854	C	A	GENE=C10orf67;STRAND=-;CDS=c.280G>T;AA=p.E94*;CNT=2	C10orf67	p.E94*	2	24355	8.211866e-05
10	23633660	COSM4957093	A	G	GENE=C10orf67;STRAND=-;SNP;CDS=c.47T>C;AA=p.I16T;CNT=2	C10orf67	p.I16T	2	24355	8.211866e-05
10	23633672	COSM1603327	T	C	GENE=C10orf67;STRAND=-;CDS=c.35A>G;AA=p.Y12C;CNT=2	C10orf67	p.Y12C	2	24355	8.211866e-05
10	23729362	COSM4597593	A	T	GENE=OTUD1;STRAND=+;SNP;CDS=c.976A>T;AA=p.S326C;CNT=4	OTUD1	p.S326C	4	24355	1.642373e-04
10	23729521	COSM145739	C	T	GENE=OTUD1;STRAND=+;CDS=c.1135C>T;AA=p.P379S;CNT=2	OTUD1	p.P379S	2	24355	8.211866e-05
10	23729724	COSM5023195	C	A	GENE=OTUD1;STRAND=+;CDS=c.1338C>A;AA=p.D446E;CNT=2	OTUD1	p.D446E	2	24355	8.211866e-05
10	24508702	COSM1347271	G	A	GENE=KIAA1217;STRAND=+;CDS=c.218G>A;AA=p.R73Q;CNT=4	KIAA1217	p.R73Q	4	24355	1.642373e-04
10	24508713	COSM4536420	G	A	GENE=KIAA1217;STRAND=+;CDS=c.229G>A;AA=p.E77K;CNT=3	KIAA1217	p.E77K	3	24355	1.231780e-04
10	24508747	COSM1285749	G	A	GENE=KIAA1217;STRAND=+;CDS=c.263G>A;AA=p.R88Q;CNT=2	KIAA1217	p.R88Q	2	24355	8.211866e-05
10	24508803	COSM4787907	G	T	GENE=KIAA1217;STRAND=+;CDS=c.319G>T;AA=p.A107S;CNT=2	KIAA1217	p.A107S	2	24355	8.211866e-05
10	24669839	COSM4695564	T	A	GENE=KIAA1217;STRAND=+;CDS=c.396T>A;AA=p.S132R;CNT=2	KIAA1217	p.S132R	2	24355	8.211866e-05
10	24669877	COSM3751692	C	G	GENE=KIAA1217;STRAND=+;SNP;CDS=c.434C>G;AA=p.A145G;CNT=2	KIAA1217	p.A145G	2	24355	8.211866e-05
10	24669946	COSM1638531	C	T	GENE=KIAA1217;STRAND=+;CDS=c.503C>T;AA=p.A168V;CNT=2	KIAA1217	p.A168V	2	24355	8.211866e-05
10	24721933	COSM1603329	A	G	GENE=KIAA1217;STRAND=+;CDS=c.563A>G;AA=p.Y188C;CNT=2	KIAA1217	p.Y188C	2	24355	8.211866e-05
10	24721977	COSM3436607	G	A	GENE=KIAA1217;STRAND=+;CDS=c.607G>A;AA=p.E203K;CNT=2	KIAA1217	p.E203K	2	24355	8.211866e-05
10	24722007	COSM3436609	C	T	GENE=KIAA1217;STRAND=+;CDS=c.637C>T;AA=p.L213F;CNT=2	KIAA1217	p.L213F	2	24355	8.211866e-05
10	24722056	COSM1212118	C	T	GENE=KIAA1217;STRAND=+;CDS=c.686C>T;AA=p.S229L;CNT=2	KIAA1217	p.S229L	2	24355	8.211866e-05
10	24722115	COSM3436611	G	A	GENE=KIAA1217;STRAND=+;CDS=c.745G>A;AA=p.D249N;CNT=3	KIAA1217	p.D249N	3	24355	1.231780e-04
10	24727368	COSM144816	C	T	GENE=KIAA1217;STRAND=+;CDS=c.806C>T;AA=p.A269V;CNT=8	KIAA1217	p.A269V	8	24355	3.284746e-04
10	24762157	COSM4957320	A	T	GENE=KIAA1217;STRAND=+;CDS=c.847A>T;AA=p.M283L;CNT=2	KIAA1217	p.M283L	2	24355	8.211866e-05
10	24762205	COSM3436615	C	T	GENE=KIAA1217;STRAND=+;CDS=c.895C>T;AA=p.R299C;CNT=2	KIAA1217	p.R299C	2	24355	8.211866e-05
10	24762211	COSM4973725	G	C	GENE=KIAA1217;STRAND=+;CDS=c.901G>C;AA=p.G301R;CNT=2	KIAA1217	p.G301R	2	24355	8.211866e-05
10	24762236	COSM183803	C	T	GENE=KIAA1217;STRAND=+;CDS=c.926C>T;AA=p.A309V;CNT=5	KIAA1217	p.A309V	5	24355	2.052967e-04
10	24762268	COSM4695566	C	T	GENE=KIAA1217;STRAND=+;CDS=c.958C>T;AA=p.P320S;CNT=2	KIAA1217	p.P320S	2	24355	8.211866e-05
10	24762289	COSM3436620	C	T	GENE=KIAA1217;STRAND=+;CDS=c.979C>T;AA=p.P327S;CNT=2	KIAA1217	p.P327S	2	24355	8.211866e-05
10	24762290	COSM4514594	C	T	GENE=KIAA1217;STRAND=+;SNP;CDS=c.980C>T;AA=p.P327L;CNT=2	KIAA1217	p.P327L	2	24355	8.211866e-05
10	24762301	COSM2133401	C	T	GENE=KIAA1217;STRAND=+;CDS=c.991C>T;AA=p.P331S;CNT=4	KIAA1217	p.P331S	4	24355	1.642373e-04
10	24762406	COSM5518958	G	A	GENE=KIAA1217;STRAND=+;CDS=c.1096G>A;AA=p.A366T;CNT=2	KIAA1217	p.A366T	2	24355	8.211866e-05
10	24762584	COSM4647162	A	G	GENE=KIAA1217;STRAND=+;CDS=c.1274A>G;AA=p.H425R;CNT=2	KIAA1217	p.H425R	2	24355	8.211866e-05
10	24762637	COSM1297178	G	A	GENE=KIAA1217;STRAND=+;CDS=c.1327G>A;AA=p.E443K;CNT=2	KIAA1217	p.E443K	2	24355	8.211866e-05
10	24762791	COSM2133422	G	A	GENE=KIAA1217;STRAND=+;CDS=c.1481G>A;AA=p.G494D;CNT=2	KIAA1217	p.G494D	2	24355	8.211866e-05
10	24762865	COSM4804223	G	T	GENE=KIAA1217;STRAND=+;CDS=c.1555G>T;AA=p.V519L;CNT=2	KIAA1217	p.V519L	2	24355	8.211866e-05
10	24762873	COSM1603330	A	G	GENE=KIAA1217;STRAND=+;CDS=c.1563A>G;AA=p.I521M;CNT=2	KIAA1217	p.I521M	2	24355	8.211866e-05
10	24762896	COSM3867017	G	A	GENE=KIAA1217;STRAND=+;CDS=c.1586G>A;AA=p.G529E;CNT=2	KIAA1217	p.G529E	2	24355	8.211866e-05
10	24762902	COSM1719274	C	T	GENE=KIAA1217;STRAND=+;CDS=c.1592C>T;AA=p.S531F;CNT=2	KIAA1217	p.S531F	2	24355	8.211866e-05
10	24783438	COSM3665669	G	A	GENE=KIAA1217;STRAND=+;CDS=c.1689G>A;AA=p.M563I;CNT=2	KIAA1217	p.M563I	2	24355	8.211866e-05
10	24790356	COSM3397053	C	T	GENE=KIAA1217;STRAND=+;CDS=c.1883C>T;AA=p.T628M;CNT=2	KIAA1217	p.T628M	2	24355	8.211866e-05
10	24802296	COSM4887225	C	T	GENE=KIAA1217;STRAND=+;CDS=c.2110C>T;AA=p.R704C;CNT=2	KIAA1217	p.R704C	2	24355	8.211866e-05
10	24802350	COSM2133451	G	A	GENE=KIAA1217;STRAND=+;CDS=c.2164G>A;AA=p.V722I;CNT=3	KIAA1217	p.V722I	3	24355	1.231780e-04
10	24809053	COSM917107	G	A	GENE=KIAA1217;STRAND=+;CDS=c.2179G>A;AA=p.E727K;CNT=2	KIAA1217	p.E727K	2	24355	8.211866e-05
10	24809159	COSM5836694	G	A	GENE=KIAA1217;STRAND=+;CDS=c.2285G>A;AA=p.G762E;CNT=2	KIAA1217	p.G762E	2	24355	8.211866e-05
10	24809161	COSM1745743	G	A	GENE=KIAA1217;STRAND=+;CDS=c.2287G>A;AA=p.E763K;CNT=2	KIAA1217	p.E763K	2	24355	8.211866e-05
10	24810766	COSM1675120	G	T	GENE=KIAA1217;STRAND=+;CDS=c.2364G>T;AA=p.E788D;CNT=3	KIAA1217	p.E788D	3	24355	1.231780e-04
10	24813286	COSM3716380	G	A	GENE=KIAA1217;STRAND=+;CDS=c.2491G>A;AA=p.A831T;CNT=2	KIAA1217	p.A831T	2	24355	8.211866e-05
10	24813397	COSM4695568	G	A	GENE=KIAA1217;STRAND=+;CDS=c.2602G>A;AA=p.A868T;CNT=2	KIAA1217	p.A868T	2	24355	8.211866e-05
10	24813449	COSM1212111	G	A	GENE=KIAA1217;STRAND=+;CDS=c.2654G>A;AA=p.R885H;CNT=2	KIAA1217	p.R885H	2	24355	8.211866e-05
10	24813454	COSM1347282	G	A	GENE=KIAA1217;STRAND=+;SNP;CDS=c.2659G>A;AA=p.A887T;CNT=4	KIAA1217	p.A887T	4	24355	1.642373e-04
10	24813455	COSM1235002	C	T	GENE=KIAA1217;STRAND=+;CDS=c.2660C>T;AA=p.A887V;CNT=2	KIAA1217	p.A887V	2	24355	8.211866e-05
10	24813542	COSM3436657	C	T	GENE=KIAA1217;STRAND=+;CDS=c.2747C>T;AA=p.S916F;CNT=2	KIAA1217	p.S916F	2	24355	8.211866e-05
10	24816997	COSM3666727	A	T	GENE=KIAA1217;STRAND=+;CDS=c.3031A>T;AA=p.T1011S;CNT=2	KIAA1217	p.T1011S	2	24355	8.211866e-05
10	24817000	COSM3436661	G	A	GENE=KIAA1217;STRAND=+;CDS=c.3034G>A;AA=p.G1012S;CNT=5	KIAA1217	p.G1012S	5	24355	2.052967e-04
10	24817018	COSM4981899	G	C	GENE=KIAA1217;STRAND=+;CDS=c.3052G>C;AA=p.D1018H;CNT=2	KIAA1217	p.D1018H	2	24355	8.211866e-05
10	24820788	COSM917115	G	A	GENE=KIAA1217;STRAND=+;CDS=c.3112G>A;AA=p.E1038K;CNT=2	KIAA1217	p.E1038K	2	24355	8.211866e-05
10	24820812	COSM538375	C	A	GENE=KIAA1217;STRAND=+;CDS=c.3136C>A;AA=p.P1046T;CNT=2	KIAA1217	p.P1046T	2	24355	8.211866e-05
10	24822108	COSM5836698	C	T	GENE=KIAA1217;STRAND=+;CDS=c.3356C>T;AA=p.S1119F;CNT=2	KIAA1217	p.S1119F	2	24355	8.211866e-05
10	24822116	COSM1659890	G	A	GENE=KIAA1217;STRAND=+;CDS=c.3364G>A;AA=p.D1122N;CNT=2	KIAA1217	p.D1122N	2	24355	8.211866e-05
10	24822118	COSM5799706	T	A	GENE=KIAA1217;STRAND=+;CDS=c.3366T>A;AA=p.D1122E;CNT=3	KIAA1217	p.D1122E	3	24355	1.231780e-04
10	24822164	COSM5533292	C	T	GENE=KIAA1217;STRAND=+;CDS=c.3412C>T;AA=p.Q1138*;CNT=2	KIAA1217	p.Q1138*	2	24355	8.211866e-05
10	24831649	COSM145548	C	T	GENE=KIAA1217;STRAND=+;CDS=c.3562C>T;AA=p.R1188W;CNT=4	KIAA1217	p.R1188W	4	24355	1.642373e-04
10	24831979	COSM2133504	G	T	GENE=KIAA1217;STRAND=+;CDS=c.3780G>T;AA=p.Q1260H;CNT=2	KIAA1217	p.Q1260H	2	24355	8.211866e-05
10	24832140	COSM917122	C	T	GENE=KIAA1217;STRAND=+;CDS=c.3941C>T;AA=p.T1314M;CNT=2	KIAA1217	p.T1314M	2	24355	8.211866e-05
10	24832187	COSM2133510	G	A	GENE=KIAA1217;STRAND=+;CDS=c.3988G>A;AA=p.V1330M;CNT=2	KIAA1217	p.V1330M	2	24355	8.211866e-05
10	24832407	COSM4978890	T	C	GENE=KIAA1217;STRAND=+;CDS=c.4208T>C;AA=p.I1403T;CNT=2	KIAA1217	p.I1403T	2	24355	8.211866e-05
10	24832448	COSM917126	G	A	GENE=KIAA1217;STRAND=+;CDS=c.4249G>A;AA=p.D1417N;CNT=2	KIAA1217	p.D1417N	2	24355	8.211866e-05
10	24832472	COSM1603335	C	T	GENE=KIAA1217;STRAND=+;CDS=c.4273C>T;AA=p.R1425*;CNT=2	KIAA1217	p.R1425*	2	24355	8.211866e-05
10	24832505	COSM5738849	G	A	GENE=KIAA1217;STRAND=+;SNP;CDS=c.4306G>A;AA=p.V1436M;CNT=2	KIAA1217	p.V1436M	2	24355	8.211866e-05
10	24832544	COSM5721469	G	T	GENE=KIAA1217;STRAND=+;CDS=c.4345G>T;AA=p.E1449*;CNT=4	KIAA1217	p.E1449*	4	24355	1.642373e-04
10	24832844	COSM4695572	G	A	GENE=KIAA1217;STRAND=+;CDS=c.4645G>A;AA=p.V1549M;CNT=2	KIAA1217	p.V1549M	2	24355	8.211866e-05
10	24832860	COSM1212119	C	T	GENE=KIAA1217;STRAND=+;CDS=c.4661C>T;AA=p.S1554L;CNT=4	KIAA1217	p.S1554L	4	24355	1.642373e-04
10	24832886	COSM917130	G	A	GENE=KIAA1217;STRAND=+;CDS=c.4687G>A;AA=p.D1563N;CNT=2	KIAA1217	p.D1563N	2	24355	8.211866e-05
10	24832967	COSM275691	C	T	GENE=KIAA1217;STRAND=+;CDS=c.4768C>T;AA=p.R1590C;CNT=2	KIAA1217	p.R1590C	2	24355	8.211866e-05
10	24833228	COSM3436679	G	A	GENE=KIAA1217;STRAND=+;CDS=c.5029G>A;AA=p.E1677K;CNT=2	KIAA1217	p.E1677K	2	24355	8.211866e-05
10	24833351	COSM3436680	C	T	GENE=KIAA1217;STRAND=+;CDS=c.5152C>T;AA=p.P1718S;CNT=2	KIAA1217	p.P1718S	2	24355	8.211866e-05
10	24834019	COSM270708	G	A	GENE=KIAA1217;STRAND=+;CDS=c.5321G>A;AA=p.R1774H;CNT=3	KIAA1217	p.R1774H	3	24355	1.231780e-04
10	24834027	COSM1702170	C	T	GENE=KIAA1217;STRAND=+;CDS=c.5329C>T;AA=p.R1777C;CNT=2	KIAA1217	p.R1777C	2	24355	8.211866e-05
10	24834028	COSM6505002	G	A	GENE=KIAA1217;STRAND=+;CDS=c.5330G>A;AA=p.R1777H;CNT=2	KIAA1217	p.R1777H	2	24355	8.211866e-05
10	24834776	COSM5836701	A	T	GENE=KIAA1217;STRAND=+;CDS=c.5355A>T;AA=p.K1785N;CNT=2	KIAA1217	p.K1785N	2	24355	8.211866e-05
10	24834808	COSM3436685	C	T	GENE=KIAA1217;STRAND=+;CDS=c.5387C>T;AA=p.S1796F;CNT=2	KIAA1217	p.S1796F	2	24355	8.211866e-05
10	24834922	COSM109868	C	T	GENE=KIAA1217;STRAND=+;CDS=c.5501C>T;AA=p.S1834L;CNT=3	KIAA1217	p.S1834L	3	24355	1.231780e-04
10	24835120	COSM4980854	C	T	GENE=KIAA1217;STRAND=+;CDS=c.5699C>T;AA=p.P1900L;CNT=2	KIAA1217	p.P1900L	2	24355	8.211866e-05
10	24835204	COSM1603336	A	G	GENE=KIAA1217;STRAND=+;CDS=c.5783A>G;AA=p.N1928S;CNT=2	KIAA1217	p.N1928S	2	24355	8.211866e-05
10	24835206	COSM3436689	G	A	GENE=KIAA1217;STRAND=+;CDS=c.5785G>A;AA=p.G1929R;CNT=2	KIAA1217	p.G1929R	2	24355	8.211866e-05
10	24873489	COSM2157418	A	C	GENE=ARHGAP21;STRAND=-;CDS=c.5726T>G;AA=p.L1909R;CNT=2	ARHGAP21	p.L1909R	2	24355	8.211866e-05
10	24873587	COSM5906863	G	C	GENE=ARHGAP21;STRAND=-;CDS=c.5628C>G;AA=p.N1876K;CNT=4	ARHGAP21	p.N1876K	4	24355	1.642373e-04
10	24873643	COSM1195874	G	A	GENE=ARHGAP21;STRAND=-;CDS=c.5572C>T;AA=p.R1858C;CNT=2	ARHGAP21	p.R1858C	2	24355	8.211866e-05
10	24873742	COSM1504827	C	A	GENE=ARHGAP21;STRAND=-;CDS=c.5473G>T;AA=p.G1825W;CNT=2	ARHGAP21	p.G1825W	2	24355	8.211866e-05
10	24874032	COSM917143	G	A	GENE=ARHGAP21;STRAND=-;CDS=c.5183C>T;AA=p.S1728L;CNT=2	ARHGAP21	p.S1728L	2	24355	8.211866e-05
10	24874123	COSM2133558	C	T	GENE=ARHGAP21;STRAND=-;CDS=c.5092G>A;AA=p.E1698K;CNT=2	ARHGAP21	p.E1698K	2	24355	8.211866e-05
10	24874387	COSM917145	C	T	GENE=ARHGAP21;STRAND=-;CDS=c.4828G>A;AA=p.V1610M;CNT=3	ARHGAP21	p.V1610M	3	24355	1.231780e-04
10	24874446	COSM378927	G	A	GENE=ARHGAP21;STRAND=-;CDS=c.4769C>T;AA=p.S1590L;CNT=3	ARHGAP21	p.S1590L	3	24355	1.231780e-04
10	24874480	COSM4662762	C	T	GENE=ARHGAP21;STRAND=-;CDS=c.4735G>A;AA=p.V1579I;CNT=2	ARHGAP21	p.V1579I	2	24355	8.211866e-05
10	24874495	COSM917147	C	T	GENE=ARHGAP21;STRAND=-;CDS=c.4720G>A;AA=p.E1574K;CNT=2	ARHGAP21	p.E1574K	2	24355	8.211866e-05
10	24874608	COSM5896042	G	A	GENE=ARHGAP21;STRAND=-;CDS=c.4607C>T;AA=p.S1536F;CNT=2	ARHGAP21	p.S1536F	2	24355	8.211866e-05
10	24874693	COSM1492259	A	T	GENE=ARHGAP21;STRAND=-;CDS=c.4522T>A;AA=p.S1508T;CNT=2	ARHGAP21	p.S1508T	2	24355	8.211866e-05
10	24874764	COSM228129	G	A	GENE=ARHGAP21;STRAND=-;CDS=c.4451C>T;AA=p.T1484M;CNT=2	ARHGAP21	p.T1484M	2	24355	8.211866e-05
10	24874831	COSM427400	C	T	GENE=ARHGAP21;STRAND=-;CDS=c.4384G>A;AA=p.E1462K;CNT=2	ARHGAP21	p.E1462K	2	24355	8.211866e-05
10	24874837	COSM4662763	C	A	GENE=ARHGAP21;STRAND=-;CDS=c.4378G>T;AA=p.E1460*;CNT=2	ARHGAP21	p.E1460*	2	24355	8.211866e-05
10	24874942	COSM4982152	C	G	GENE=ARHGAP21;STRAND=-;CDS=c.4273G>C;AA=p.E1425Q;CNT=2	ARHGAP21	p.E1425Q	2	24355	8.211866e-05
10	24880932	COSM6365265	T	C	GENE=ARHGAP21;STRAND=-;CDS=c.3883A>G;AA=p.R1295G;CNT=2	ARHGAP21	p.R1295G	2	24355	8.211866e-05
10	24883922	COSM1745745	G	A	GENE=ARHGAP21;STRAND=-;CDS=c.3830C>T;AA=p.S1277L;CNT=2	ARHGAP21	p.S1277L	2	24355	8.211866e-05
10	24883941	COSM1347303	C	A	GENE=ARHGAP21;STRAND=-;CDS=c.3811G>T;AA=p.E1271*;CNT=2	ARHGAP21	p.E1271*	2	24355	8.211866e-05
10	24884069	COSM3436699	G	A	GENE=ARHGAP21;STRAND=-;CDS=c.3760C>T;AA=p.R1254C;CNT=4	ARHGAP21	p.R1254C	4	24355	1.642373e-04
10	24884099	COSM1721506	C	T	GENE=ARHGAP21;STRAND=-;CDS=c.3730G>A;AA=p.E1244K;CNT=2	ARHGAP21	p.E1244K	2	24355	8.211866e-05
10	24884957	COSM5800787	C	G	GENE=ARHGAP21;STRAND=-;CDS=c.3490G>C;AA=p.V1164L;CNT=3	ARHGAP21	p.V1164L	3	24355	1.231780e-04
10	24885671	COSM5922780	G	A	GENE=ARHGAP21;STRAND=-;CDS=c.3472C>T;AA=p.R1158W;CNT=2	ARHGAP21	p.R1158W	2	24355	8.211866e-05
10	24885707	COSM1183384	C	T	GENE=ARHGAP21;STRAND=-;CDS=c.3436G>A;AA=p.V1146I;CNT=2	ARHGAP21	p.V1146I	2	24355	8.211866e-05
10	24886905	COSM683613	G	A	GENE=ARHGAP21;STRAND=-;CDS=c.3163C>T;AA=p.R1055*;CNT=3	ARHGAP21	p.R1055*	3	24355	1.231780e-04
10	24889669	COSM1745746	G	A	GENE=ARHGAP21;STRAND=-;CDS=c.3035C>T;AA=p.T1012M;CNT=2	ARHGAP21	p.T1012M	2	24355	8.211866e-05
10	24889768	COSM2149948	G	C	GENE=ARHGAP21;STRAND=-;CDS=c.2936C>G;AA=p.T979R;CNT=2	ARHGAP21	p.T979R	2	24355	8.211866e-05
10	24889790	COSM4662764	A	G	GENE=ARHGAP21;STRAND=-;CDS=c.2914T>C;AA=p.Y972H;CNT=2	ARHGAP21	p.Y972H	2	24355	8.211866e-05
10	24889859	COSM4751399	G	A	GENE=ARHGAP21;STRAND=-;CDS=c.2845C>T;AA=p.R949*;CNT=2	ARHGAP21	p.R949*	2	24355	8.211866e-05
10	24896698	COSM5900180	G	A	GENE=ARHGAP21;STRAND=-;CDS=c.2554C>T;AA=p.R852C;CNT=2	ARHGAP21	p.R852C	2	24355	8.211866e-05
10	24896817	COSM5836702	G	A	GENE=ARHGAP21;STRAND=-;CDS=c.2435C>T;AA=p.P812L;CNT=2	ARHGAP21	p.P812L	2	24355	8.211866e-05
10	24896824	COSM3665670	T	C	GENE=ARHGAP21;STRAND=-;CDS=c.2428A>G;AA=p.T810A;CNT=2	ARHGAP21	p.T810A	2	24355	8.211866e-05
10	24908405	COSM1159306	T	C	GENE=ARHGAP21;STRAND=-;CDS=c.2416A>G;AA=p.I806V;CNT=2	ARHGAP21	p.I806V	2	24355	8.211866e-05
10	24908449	COSM4662766	G	A	GENE=ARHGAP21;STRAND=-;SNP;CDS=c.2372C>T;AA=p.S791L;CNT=2	ARHGAP21	p.S791L	2	24355	8.211866e-05
10	24908591	COSM3741610	G	A	GENE=ARHGAP21;STRAND=-;CDS=c.2230C>T;AA=p.R744C;CNT=3	ARHGAP21	p.R744C	3	24355	1.231780e-04
10	24908686	COSM146906	T	C	GENE=ARHGAP21;STRAND=-;SNP;CDS=c.2135A>G;AA=p.N712S;CNT=4	ARHGAP21	p.N712S	4	24355	1.642373e-04
10	24909164	COSM917168	G	A	GENE=ARHGAP21;STRAND=-;CDS=c.1657C>T;AA=p.R553*;CNT=2	ARHGAP21	p.R553*	2	24355	8.211866e-05
10	24909713	COSM4662772	C	T	GENE=ARHGAP21;STRAND=-;CDS=c.1108G>A;AA=p.V370I;CNT=2	ARHGAP21	p.V370I	2	24355	8.211866e-05
10	24922407	COSM4975555	C	G	GENE=ARHGAP21;STRAND=-;CDS=c.361G>C;AA=p.D121H;CNT=2	ARHGAP21	p.D121H	2	24355	8.211866e-05
10	24923966	COSM1675122	G	A	GENE=ARHGAP21;STRAND=-;CDS=c.332C>T;AA=p.P111L;CNT=2	ARHGAP21	p.P111L	2	24355	8.211866e-05
10	24924006	COSM1603339	T	G	GENE=ARHGAP21;STRAND=-;CDS=c.292A>C;AA=p.M98L;CNT=2	ARHGAP21	p.M98L	2	24355	8.211866e-05
10	24955937	COSM1603340	T	C	GENE=ARHGAP21;STRAND=-;CDS=c.242A>G;AA=p.D81G;CNT=2	ARHGAP21	p.D81G	2	24355	8.211866e-05
10	25138817	COSM5803440	T	C	GENE=PRTFDC1;STRAND=-;CDS=c.634A>G;AA=p.I212V;CNT=2	PRTFDC1	p.I212V	2	24355	8.211866e-05
10	25145898	COSM1675123	C	A	GENE=PRTFDC1;STRAND=-;CDS=c.450G>T;AA=p.M150I;CNT=2	PRTFDC1	p.M150I	2	24355	8.211866e-05
10	25160940	COSM6757272	G	A	GENE=PRTFDC1;STRAND=-;CDS=c.392C>T;AA=p.T131M;CNT=3	PRTFDC1	p.T131M	3	24355	1.231780e-04
10	25160959	COSM72316	C	T	GENE=PRTFDC1;STRAND=-;CDS=c.373G>A;AA=p.G125R;CNT=2	PRTFDC1	p.G125R	2	24355	8.211866e-05
10	25226159	COSM171126	C	T	GENE=PRTFDC1;STRAND=-;CDS=c.293G>A;AA=p.R98Q;CNT=2	PRTFDC1	p.R98Q	2	24355	8.211866e-05
10	25226222	COSM1720145	C	T	GENE=PRTFDC1;STRAND=-;CDS=c.230G>A;AA=p.G77E;CNT=2	PRTFDC1	p.G77E	2	24355	8.211866e-05
10	25231316	COSM1627443	T	A	GENE=PRTFDC1;STRAND=-;CDS=c.98A>T;AA=p.Q33L;CNT=2	PRTFDC1	p.Q33L	2	24355	8.211866e-05
10	25231347	COSM1603341	C	A	GENE=PRTFDC1;STRAND=-;CDS=c.67G>T;AA=p.G23W;CNT=2	PRTFDC1	p.G23W	2	24355	8.211866e-05
10	25273304	COSM4176725	C	T	GENE=ENKUR;STRAND=-;CDS=c.766G>A;AA=p.A256T;CNT=2	ENKUR	p.A256T	2	24355	8.211866e-05
10	25273711	COSM280799	C	T	GENE=ENKUR;STRAND=-;CDS=c.718G>A;AA=p.D240N;CNT=2	ENKUR	p.D240N	2	24355	8.211866e-05
10	25273753	COSM1179214	G	A	GENE=ENKUR;STRAND=-;CDS=c.676C>T;AA=p.R226C;CNT=4	ENKUR	p.R226C	4	24355	1.642373e-04
10	25273770	COSM4680978	G	A	GENE=ENKUR;STRAND=-;CDS=c.659C>T;AA=p.S220F;CNT=2	ENKUR	p.S220F	2	24355	8.211866e-05
10	25279456	COSM309577	T	A	GENE=ENKUR;STRAND=-;CDS=c.530A>T;AA=p.Q177L;CNT=2	ENKUR	p.Q177L	2	24355	8.211866e-05
10	25279466	COSM1721874	G	A	GENE=ENKUR;STRAND=-;CDS=c.520C>T;AA=p.R174C;CNT=2	ENKUR	p.R174C	2	24355	8.211866e-05
10	25279504	COSM3436725	C	T	GENE=ENKUR;STRAND=-;CDS=c.482G>A;AA=p.R161Q;CNT=3	ENKUR	p.R161Q	3	24355	1.231780e-04
10	25284678	COSM1627444	A	T	GENE=ENKUR;STRAND=-;CDS=c.344T>A;AA=p.M115K;CNT=2	ENKUR	p.M115K	2	24355	8.211866e-05
10	25284708	COSM3414928	A	C	GENE=ENKUR;STRAND=-;CDS=c.314T>G;AA=p.F105C;CNT=2	ENKUR	p.F105C	2	24355	8.211866e-05
10	25284762	COSM1675124	G	A	GENE=ENKUR;STRAND=-;CDS=c.260C>T;AA=p.A87V;CNT=2	ENKUR	p.A87V	2	24355	8.211866e-05
10	25284784	COSM1347317	G	A	GENE=ENKUR;STRAND=-;CDS=c.238C>T;AA=p.R80W;CNT=3	ENKUR	p.R80W	3	24355	1.231780e-04
10	25288390	COSM5966038	C	T	GENE=ENKUR;STRAND=-;CDS=c.163G>A;AA=p.E55K;CNT=2	ENKUR	p.E55K	2	24355	8.211866e-05
10	25288431	COSM4680979	T	C	GENE=ENKUR;STRAND=-;CDS=c.122A>G;AA=p.K41R;CNT=2	ENKUR	p.K41R	2	24355	8.211866e-05
10	25312197	COSM6437390	G	C	GENE=THNSL1;STRAND=+;CDS=c.45G>C;AA=p.Q15H;CNT=2	THNSL1	p.Q15H	2	24355	8.211866e-05
10	25312226	COSM6801221	C	T	GENE=THNSL1;STRAND=+;CDS=c.74C>T;AA=p.T25M;CNT=2	THNSL1	p.T25M	2	24355	8.211866e-05
10	25312249	COSM285708	C	A	GENE=THNSL1;STRAND=+;SNP;CDS=c.97C>A;AA=p.L33I;CNT=2	THNSL1	p.L33I	2	24355	8.211866e-05
10	25312474	COSM4733574	A	G	GENE=THNSL1;STRAND=+;CDS=c.322A>G;AA=p.N108D;CNT=2	THNSL1	p.N108D	2	24355	8.211866e-05
10	25312642	COSM4733575	C	T	GENE=THNSL1;STRAND=+;CDS=c.490C>T;AA=p.R164C;CNT=2	THNSL1	p.R164C	2	24355	8.211866e-05
10	25312861	COSM4733576	G	A	GENE=THNSL1;STRAND=+;SNP;CDS=c.709G>A;AA=p.V237I;CNT=2	THNSL1	p.V237I	2	24355	8.211866e-05
10	25313017	COSM3375442	G	A	GENE=THNSL1;STRAND=+;CDS=c.865G>A;AA=p.V289I;CNT=3	THNSL1	p.V289I	3	24355	1.231780e-04
10	25313200	COSM1675125	T	G	GENE=THNSL1;STRAND=+;CDS=c.1048T>G;AA=p.F350V;CNT=2	THNSL1	p.F350V	2	24355	8.211866e-05
10	25313348	COSM83998	A	G	GENE=THNSL1;STRAND=+;SNP;CDS=c.1196A>G;AA=p.Q399R;CNT=2	THNSL1	p.Q399R	2	24355	8.211866e-05
10	25313379	COSM917203	G	T	GENE=THNSL1;STRAND=+;CDS=c.1227G>T;AA=p.E409D;CNT=2	THNSL1	p.E409D	2	24355	8.211866e-05
10	25313575	COSM917206	C	T	GENE=THNSL1;STRAND=+;CDS=c.1423C>T;AA=p.R475*;CNT=2	THNSL1	p.R475*	2	24355	8.211866e-05
10	25313590	COSM146011	G	A	GENE=THNSL1;STRAND=+;CDS=c.1438G>A;AA=p.V480I;CNT=2	THNSL1	p.V480I	2	24355	8.211866e-05
10	25313734	COSM3436731	C	T	GENE=THNSL1;STRAND=+;CDS=c.1582C>T;AA=p.R528*;CNT=2	THNSL1	p.R528*	2	24355	8.211866e-05
10	25313735	COSM917209	G	A	GENE=THNSL1;STRAND=+;CDS=c.1583G>A;AA=p.R528Q;CNT=2	THNSL1	p.R528Q	2	24355	8.211866e-05
10	25313772	COSM5964839	G	C	GENE=THNSL1;STRAND=+;CDS=c.1620G>C;AA=p.L540F;CNT=2	THNSL1	p.L540F	2	24355	8.211866e-05
10	25313930	COSM917211	G	A	GENE=THNSL1;STRAND=+;CDS=c.1778G>A;AA=p.R593Q;CNT=3	THNSL1	p.R593Q	3	24355	1.231780e-04
10	25313976	COSM4733577	G	T	GENE=THNSL1;STRAND=+;CDS=c.1824G>T;AA=p.E608D;CNT=2	THNSL1	p.E608D	2	24355	8.211866e-05
10	25314047	COSM3666672	A	G	GENE=THNSL1;STRAND=+;CDS=c.1895A>G;AA=p.Y632C;CNT=2	THNSL1	p.Y632C	2	24355	8.211866e-05
10	25314107	COSM5836705	G	A	GENE=THNSL1;STRAND=+;CDS=c.1955G>A;AA=p.R652K;CNT=2	THNSL1	p.R652K	2	24355	8.211866e-05
10	25464365	COSM4791267	T	A	GENE=GPR158;STRAND=+;CDS=c.16T>A;AA=p.Y6N;CNT=2	GPR158	p.Y6N	2	24355	8.211866e-05
10	25464474	COSM3436735	G	A	GENE=GPR158;STRAND=+;CDS=c.125G>A;AA=p.G42E;CNT=2	GPR158	p.G42E	2	24355	8.211866e-05
10	25464666	COSM5426286	C	T	GENE=GPR158;STRAND=+;CDS=c.317C>T;AA=p.A106V;CNT=3	GPR158	p.A106V	3	24355	1.231780e-04
10	25464719	COSM2133732	C	T	GENE=GPR158;STRAND=+;CDS=c.370C>T;AA=p.R124W;CNT=2	GPR158	p.R124W	2	24355	8.211866e-05
10	25464877	COSM4688053	C	G	GENE=GPR158;STRAND=+;CDS=c.528C>G;AA=p.I176M;CNT=2	GPR158	p.I176M	2	24355	8.211866e-05
10	25465131	COSM1603342	G	A	GENE=GPR158;STRAND=+;CDS=c.782G>A;AA=p.S261N;CNT=2	GPR158	p.S261N	2	24355	8.211866e-05
10	25465149	COSM1347326	C	T	GENE=GPR158;STRAND=+;CDS=c.800C>T;AA=p.P267L;CNT=2	GPR158	p.P267L	2	24355	8.211866e-05
10	25510025	COSM4806340	A	G	GENE=GPR158;STRAND=+;CDS=c.947A>G;AA=p.D316G;CNT=2	GPR158	p.D316G	2	24355	8.211866e-05
10	25684867	COSM1208668	G	A	GENE=GPR158;STRAND=+;CDS=c.1036G>A;AA=p.V346I;CNT=2	GPR158	p.V346I	2	24355	8.211866e-05
10	25701188	COSM1347327	C	T	GENE=GPR158;STRAND=+;CDS=c.1121C>T;AA=p.P374L;CNT=3	GPR158	p.P374L	3	24355	1.231780e-04
10	25701206	COSM4396034	G	A	GENE=GPR158;STRAND=+;SNP;CDS=c.1139G>A;AA=p.G380E;CNT=2	GPR158	p.G380E	2	24355	8.211866e-05
10	25701295	COSM1347329	G	A	GENE=GPR158;STRAND=+;CDS=c.1228G>A;AA=p.V410I;CNT=2	GPR158	p.V410I	2	24355	8.211866e-05
10	25701304	COSM1675127	G	T	GENE=GPR158;STRAND=+;CDS=c.1237G>T;AA=p.D413Y;CNT=2	GPR158	p.D413Y	2	24355	8.211866e-05
10	25701316	COSM917225	C	T	GENE=GPR158;STRAND=+;CDS=c.1249C>T;AA=p.R417*;CNT=2	GPR158	p.R417*	2	24355	8.211866e-05
10	25701322	COSM4688056	G	T	GENE=GPR158;STRAND=+;CDS=c.1255G>T;AA=p.A419S;CNT=2	GPR158	p.A419S	2	24355	8.211866e-05
10	25701332	COSM1702177	C	T	GENE=GPR158;STRAND=+;CDS=c.1265C>T;AA=p.S422F;CNT=3	GPR158	p.S422F	3	24355	1.231780e-04
10	25701355	COSM4802265	C	A	GENE=GPR158;STRAND=+;CDS=c.1288C>A;AA=p.L430I;CNT=2	GPR158	p.L430I	2	24355	8.211866e-05
10	25701358	COSM1347331	G	A	GENE=GPR158;STRAND=+;CDS=c.1291G>A;AA=p.D431N;CNT=2	GPR158	p.D431N	2	24355	8.211866e-05
10	25701359	COSM5808139	A	T	GENE=GPR158;STRAND=+;CDS=c.1292A>T;AA=p.D431V;CNT=2	GPR158	p.D431V	2	24355	8.211866e-05
10	25701364	COSM2133772	G	A	GENE=GPR158;STRAND=+;CDS=c.1297G>A;AA=p.V433I;CNT=3	GPR158	p.V433I	3	24355	1.231780e-04
10	25701391	COSM3769096	C	T	GENE=GPR158;STRAND=+;CDS=c.1324C>T;AA=p.R442C;CNT=2	GPR158	p.R442C	2	24355	8.211866e-05
10	25755584	COSM5803942	T	A	GENE=GPR158;STRAND=+;CDS=c.1340T>A;AA=p.I447N;CNT=2	GPR158	p.I447N	2	24355	8.211866e-05
10	25755589	COSM4176733	G	A	GENE=GPR158;STRAND=+;CDS=c.1345G>A;AA=p.A449T;CNT=2	GPR158	p.A449T	2	24355	8.211866e-05
10	25839938	COSM1289343	C	T	GENE=GPR158;STRAND=+;CDS=c.1438C>T;AA=p.R480C;CNT=2	GPR158	p.R480C	2	24355	8.211866e-05
10	25839954	COSM4688057	G	T	GENE=GPR158;STRAND=+;CDS=c.1454G>T;AA=p.R485I;CNT=2	GPR158	p.R485I	2	24355	8.211866e-05
10	25839971	COSM4688058	G	A	GENE=GPR158;STRAND=+;CDS=c.1471G>A;AA=p.G491S;CNT=2	GPR158	p.G491S	2	24355	8.211866e-05
10	25861600	COSM253727	C	T	GENE=GPR158;STRAND=+;CDS=c.1537C>T;AA=p.R513*;CNT=5	GPR158	p.R513*	5	24355	2.052967e-04
10	25861601	COSM4013442	G	A	GENE=GPR158;STRAND=+;CDS=c.1538G>A;AA=p.R513Q;CNT=3	GPR158	p.R513Q	3	24355	1.231780e-04
10	25861604	COSM4409910	C	T	GENE=GPR158;STRAND=+;CDS=c.1541C>T;AA=p.T514M;CNT=3	GPR158	p.T514M	3	24355	1.231780e-04
10	25861613	COSM917229	G	A	GENE=GPR158;STRAND=+;CDS=c.1550G>A;AA=p.R517Q;CNT=3	GPR158	p.R517Q	3	24355	1.231780e-04
10	25861636	COSM1236038	C	T	GENE=GPR158;STRAND=+;CDS=c.1573C>T;AA=p.R525W;CNT=3	GPR158	p.R525W	3	24355	1.231780e-04
10	25861700	COSM4470058	C	T	GENE=GPR158;STRAND=+;CDS=c.1637C>T;AA=p.S546L;CNT=2	GPR158	p.S546L	2	24355	8.211866e-05
10	25861706	COSM1603343	T	C	GENE=GPR158;STRAND=+;CDS=c.1643T>C;AA=p.V548A;CNT=2	GPR158	p.V548A	2	24355	8.211866e-05
10	25861728	COSM917231	G	T	GENE=GPR158;STRAND=+;CDS=c.1665G>T;AA=p.Q555H;CNT=2	GPR158	p.Q555H	2	24355	8.211866e-05
10	25861750	COSM4805259	A	C	GENE=GPR158;STRAND=+;CDS=c.1687A>C;AA=p.K563Q;CNT=2	GPR158	p.K563Q	2	24355	8.211866e-05
10	25861759	COSM261150	G	A	GENE=GPR158;STRAND=+;CDS=c.1696G>A;AA=p.D566N;CNT=6	GPR158	p.D566N	6	24355	2.463560e-04
10	25877938	COSM5919880	G	A	GENE=GPR158;STRAND=+;CDS=c.1756G>A;AA=p.E586K;CNT=2	GPR158	p.E586K	2	24355	8.211866e-05
10	25877983	COSM2133788	C	T	GENE=GPR158;STRAND=+;CDS=c.1801C>T;AA=p.R601W;CNT=2	GPR158	p.R601W	2	24355	8.211866e-05
10	25878021	COSM1702178	G	A	GENE=GPR158;STRAND=+;CDS=c.1839G>A;AA=p.M613I;CNT=2	GPR158	p.M613I	2	24355	8.211866e-05
10	25883238	COSM917234	G	T	GENE=GPR158;STRAND=+;CDS=c.1910G>T;AA=p.R637I;CNT=3	GPR158	p.R637I	3	24355	1.231780e-04
10	25885597	COSM275347	G	A	GENE=GPR158;STRAND=+;CDS=c.2024G>A;AA=p.R675Q;CNT=3	GPR158	p.R675Q	3	24355	1.231780e-04
10	25885645	COSM917239	G	A	GENE=GPR158;STRAND=+;CDS=c.2072G>A;AA=p.R691Q;CNT=3	GPR158	p.R691Q	3	24355	1.231780e-04
10	25885707	COSM1675128	G	T	GENE=GPR158;STRAND=+;CDS=c.2134G>T;AA=p.E712*;CNT=2	GPR158	p.E712*	2	24355	8.211866e-05
10	25886792	COSM3436752	C	T	GENE=GPR158;STRAND=+;CDS=c.2237C>T;AA=p.S746L;CNT=2	GPR158	p.S746L	2	24355	8.211866e-05
10	25886824	COSM244767	C	T	GENE=GPR158;STRAND=+;CDS=c.2269C>T;AA=p.R757C;CNT=4	GPR158	p.R757C	4	24355	1.642373e-04
10	25886831	COSM83999	C	T	GENE=GPR158;STRAND=+;CDS=c.2276C>T;AA=p.T759M;CNT=2	GPR158	p.T759M	2	24355	8.211866e-05
10	25886833	COSM4879040	G	A	GENE=GPR158;STRAND=+;CDS=c.2278G>A;AA=p.E760K;CNT=2	GPR158	p.E760K	2	24355	8.211866e-05
10	25886839	COSM340868	C	A	GENE=GPR158;STRAND=+;CDS=c.2284C>A;AA=p.P762T;CNT=3	GPR158	p.P762T	3	24355	1.231780e-04
10	25886854	COSM4013446	C	T	GENE=GPR158;STRAND=+;CDS=c.2299C>T;AA=p.R767W;CNT=6	GPR158	p.R767W	6	24355	2.463560e-04
10	25886941	COSM4951794	T	A	GENE=GPR158;STRAND=+;CDS=c.2386T>A;AA=p.S796T;CNT=2	GPR158	p.S796T	2	24355	8.211866e-05
10	25886983	COSM4953127	C	T	GENE=GPR158;STRAND=+;CDS=c.2428C>T;AA=p.R810*;CNT=3	GPR158	p.R810*	3	24355	1.231780e-04
10	25886993	COSM3665675	C	T	GENE=GPR158;STRAND=+;CDS=c.2438C>T;AA=p.S813L;CNT=2	GPR158	p.S813L	2	24355	8.211866e-05
10	25887005	COSM3436758	C	T	GENE=GPR158;STRAND=+;CDS=c.2450C>T;AA=p.S817F;CNT=2	GPR158	p.S817F	2	24355	8.211866e-05
10	25887040	COSM3782533	G	A	GENE=GPR158;STRAND=+;SNP;CDS=c.2485G>A;AA=p.E829K;CNT=2	GPR158	p.E829K	2	24355	8.211866e-05
10	25887076	COSM4538246	G	A	GENE=GPR158;STRAND=+;CDS=c.2521G>A;AA=p.E841K;CNT=4	GPR158	p.E841K	3	24355	1.231780e-04
10	25887079	COSM254707	G	A	GENE=GPR158;STRAND=+;CDS=c.2524G>A;AA=p.E842K;CNT=3	GPR158	p.E842K	2	24355	8.211866e-05
10	25887088	COSM5721472	G	A	GENE=GPR158;STRAND=+;CDS=c.2533G>A;AA=p.E845K;CNT=4	GPR158	p.E845K	4	24355	1.642373e-04
10	25887095	COSM1702179	C	T	GENE=GPR158;STRAND=+;CDS=c.2540C>T;AA=p.S847F;CNT=2	GPR158	p.S847F	2	24355	8.211866e-05
10	25887122	COSM4688061	A	C	GENE=GPR158;STRAND=+;CDS=c.2567A>C;AA=p.K856T;CNT=2	GPR158	p.K856T	2	24355	8.211866e-05
10	25887166	COSM3436759	G	A	GENE=GPR158;STRAND=+;CDS=c.2611G>A;AA=p.E871K;CNT=2	GPR158	p.E871K	2	24355	8.211866e-05
[truncated: 325,252 more rows]
