# Supplementary material for: Extreme value theory as a framework for understanding mutation frequency distribution in cancer genomes
Source: PLoS One. 2021 Aug 23;16(8):e0243595. doi: 10.1371/journal.pone.0243595 (PMC8382180; doi:10.1371/journal.pone.0243595)
Supplement: S3 File — (GZ) [file pone.0243595.s007.gz › pone.0243595.s007]

Chromosome	Start_Position	Reference_Allele	Tumor_Seq_Allele2	Hugo_Symbol	Amino_Acid_Change	affected_samples	tested_samples	MFaT
10	93397	G	A	TUBB8	T312M	2	11089	0.0001803589
10	93505	C	T	TUBB8	R276Q	2	11089	0.0001803589
10	93719	C	T	TUBB8	E205K	2	11089	0.0001803589
10	94645	C	T	TUBB8	A63T	2	11089	0.0001803589
10	255911	G	A	ZMYND11	E67K	2	11089	0.0001803589
10	255984	A	G	ZMYND11	E91G	2	11089	0.0001803589
10	267225	C	T	ZMYND11	H123Y	2	11089	0.0001803589
10	282813	G	T	ZMYND11	M158I	2	11089	0.0001803589
10	334311	G	A	DIP2C	S1346L	2	11089	0.0001803589
10	372983	G	A	DIP2C	S1296L	2	11089	0.0001803589
10	375483	C	A	DIP2C	A1215S	2	11089	0.0001803589
10	394598	C	T	DIP2C	V1072I	2	11089	0.0001803589
10	409160	G	A	DIP2C	Q857*	2	11089	0.0001803589
10	410407	C	T	DIP2C	G795D	2	11089	0.0001803589
10	428636	T	A	DIP2C	I648F	2	11089	0.0001803589
10	428647	C	T	DIP2C	R644Q	2	11089	0.0001803589
10	429979	C	T	DIP2C	G622S	2	11089	0.0001803589
10	430000	G	A	DIP2C	R615*	2	11089	0.0001803589
10	430065	G	A	DIP2C	S593L	3	11089	0.0002705384
10	461747	C	T	DIP2C	R274Q	2	11089	0.0001803589
10	468941	C	A	DIP2C	V143L	2	11089	0.0001803589
10	858909	C	T	LARP4B	R725H	2	11089	0.0001803589
10	859147	G	A	LARP4B	R646*	2	11089	0.0001803589
10	860896	G	A	LARP4B	H604Y	2	11089	0.0001803589
10	866757	T	C	LARP4B	R505G	2	11089	0.0001803589
10	871033	C	T	LARP4B	E486K	2	11089	0.0001803589
10	871159	G	A	LARP4B	R444*	2	11089	0.0001803589
10	875487	C	A	LARP4B	K321N	2	11089	0.0001803589
10	890957	G	A	LARP4B	R157*	2	11089	0.0001803589
10	930416	G	A	LARP4B	Q38*	2	11089	0.0001803589
10	1038429	G	T	GTPBP4	D17Y	2	11089	0.0001803589
10	1041878	C	T	GTPBP4	P77S	3	11089	0.0002705384
10	1046704	C	T	GTPBP4	R248C	2	11089	0.0001803589
10	1058580	G	A	GTPBP4	R507K	2	11089	0.0001803589
10	1058589	G	A	GTPBP4	R510Q	2	11089	0.0001803589
10	1060218	G	A	GTPBP4	R525H	2	11089	0.0001803589
10	1060250	G	A	GTPBP4	D536N	2	11089	0.0001803589
10	1061799	G	A	GTPBP4	R572Q	2	11089	0.0001803589
10	1065765	C	G	IDI2	E126Q	2	11089	0.0001803589
10	1066741	C	T	IDI2	R111H	2	11089	0.0001803589
10	1068668	G	A	IDI2	R64*	2	11089	0.0001803589
10	1094906	C	T	IDI1	C13Y	7	11089	0.0006312562
10	1149662	G	A	WDR37	V283M	2	11089	0.0001803589
10	1170271	G	A	WDR37	R406H	2	11089	0.0001803589
10	1170951	G	A	WDR37	R447Q	3	11089	0.0002705384
10	1175199	C	T	WDR37	P467L	3	11089	0.0002705384
10	1229278	G	A	ADARB2	T692M	2	11089	0.0001803589
10	1230823	C	T	ADARB2	R674Q	2	11089	0.0001803589
10	1262895	C	T	ADARB2	A560T	2	11089	0.0001803589
10	1262994	C	T	ADARB2	E527K	3	11089	0.0002705384
10	1279761	G	A	ADARB2	S463L	2	11089	0.0001803589
10	1284215	G	A	ADARB2	T447M	3	11089	0.0002705384
10	1405402	C	T	ADARB2	E300K	2	11089	0.0001803589
10	1405926	G	A	ADARB2	A125V	2	11089	0.0001803589
10	3124597	C	T	PFKP	R44C	2	11089	0.0001803589
10	3124609	C	T	PFKP	R48C	2	11089	0.0001803589
10	3154433	C	T	PFKP	A370V	2	11089	0.0001803589
10	3155672	G	A	PFKP	A445T	2	11089	0.0001803589
10	3178006	A	G	PFKP	E734G	2	11089	0.0001803589
10	3187802	G	T	PITRM1	P816T	2	11089	0.0001803589
10	3189816	C	T	PITRM1	R729Q	2	11089	0.0001803589
10	3201188	G	A	PITRM1	L352F	2	11089	0.0001803589
10	3202499	G	A	PITRM1	P272L	2	11089	0.0001803589
10	3214942	T	C	PITRM1	Q8R	2	11089	0.0001803589
10	3822362	C	T	KLF6	E246K	2	11089	0.0001803589
10	3824115	C	T	KLF6	E132K	2	11089	0.0001803589
10	5008109	C	T	AKR1C1	P30S	2	11089	0.0001803589
10	5008161	G	A	AKR1C1	R47H	3	11089	0.0002705384
10	5014844	G	A	AKR1C1	R250Q	2	11089	0.0001803589
10	5041445	C	A	AKR1C2	D132Y	2	11089	0.0001803589
10	5138689	G	A	AKR1C3	E58K	2	11089	0.0001803589
10	5141525	G	A	AKR1C3	E152K	2	11089	0.0001803589
10	5141533	T	G	AKR1C3	C154W	3	11089	0.0002705384
10	5203729	C	T	AKR1CL1	G127D	2	11089	0.0001803589
10	5204836	C	T	AKR1CL1	E81K	3	11089	0.0002705384
10	5247730	C	T	AKR1C4	T127M	2	11089	0.0001803589
10	5247784	C	G	AKR1C4	S145C	3	11089	0.0002705384
10	5248252	T	G	AKR1C4	C154W	2	11089	0.0001803589
10	5248263	G	A	AKR1C4	G158E	4	11089	0.0003607178
10	5254676	G	A	AKR1C4	R223Q	2	11089	0.0001803589
10	5254979	C	A	AKR1C4	L235I	2	11089	0.0001803589
10	5255064	G	A	AKR1C4	R263H	2	11089	0.0001803589
10	5258737	C	T	AKR1C4	R304*	3	11089	0.0002705384
10	5415995	G	T	UCN3	R104S	2	11089	0.0001803589
10	5415997	G	A	UCN3	G105E	3	11089	0.0002705384
10	5435682	C	T	TUBAL3	R380Q	2	11089	0.0001803589
10	5435781	G	A	TUBAL3	S347F	2	11089	0.0001803589
10	5435860	C	T	TUBAL3	A321T	2	11089	0.0001803589
10	5436157	G	A	TUBAL3	R222C	2	11089	0.0001803589
10	5442885	C	T	TUBAL3	D57N	3	11089	0.0002705384
10	5498571	C	T	NET1	R469C	4	11089	0.0003607178
10	5541215	C	T	CALML5	E63K	3	11089	0.0002705384
10	5541325	C	T	CALML5	G26D	2	11089	0.0001803589
10	5567427	C	T	CALML3	R127W	2	11089	0.0001803589
10	5567436	G	A	CALML3	D130N	2	11089	0.0001803589
10	5567446	G	A	CALML3	G133E	2	11089	0.0001803589
10	5693295	G	A	ASB13	P88L	2	11089	0.0001803589
10	5694860	C	A	ASB13	R66L	2	11089	0.0001803589
10	5772917	G	T	FAM208B	E319*	2	11089	0.0001803589
10	5781857	C	A	FAM208B	S575Y	2	11089	0.0001803589
10	5789058	C	T	FAM208B	S1225L	2	11089	0.0001803589
10	5799582	C	T	FAM208B	R2278C	2	11089	0.0001803589
10	5922263	G	C	ANKRD16	S309*	2	11089	0.0001803589
10	5922267	G	A	ANKRD16	R308*	4	11089	0.0003607178
10	5929972	C	T	ANKRD16	E125K	2	11089	0.0001803589
10	5931230	C	T	ANKRD16	G30R	3	11089	0.0002705384
10	5945069	C	T	FBXO18	Q81*	2	11089	0.0001803589
10	5948527	G	T	FBXO18	V280L	2	11089	0.0001803589
10	5951018	G	A	FBXO18	R346Q	2	11089	0.0001803589
10	5951148	C	T	FBXO18	P355L	2	11089	0.0001803589
10	5955763	A	G	FBXO18	Q473R	2	11089	0.0001803589
10	5958258	C	T	FBXO18	L594F	2	11089	0.0001803589
10	5978452	G	A	FBXO18	V1006I	2	11089	0.0001803589
10	5979235	G	A	FBXO18	V1093I	3	11089	0.0002705384
10	6061878	C	T	IL2RA	E204K	3	11089	0.0002705384
10	6063525	C	T	IL2RA	V167I	3	11089	0.0002705384
10	6151963	C	T	RBM17	P193S	2	11089	0.0001803589
10	6470257	G	A	PRKCQ	A678V	2	11089	0.0001803589
10	6472834	G	A	PRKCQ	R635W	3	11089	0.0002705384
10	6472852	G	A	PRKCQ	R629C	2	11089	0.0001803589
10	6483980	C	T	PRKCQ	E571K	2	11089	0.0001803589
10	6520982	G	A	PRKCQ	T442M	2	11089	0.0001803589
10	6520992	G	A	PRKCQ	P439S	2	11089	0.0001803589
10	6528025	G	A	PRKCQ	A291V	3	11089	0.0002705384
10	6539184	C	T	PRKCQ	R191Q	2	11089	0.0001803589
10	6553016	C	T	PRKCQ	V87M	2	11089	0.0001803589
10	6553040	C	T	PRKCQ	V79M	2	11089	0.0001803589
10	7214087	C	T	SFMBT2	D729N	2	11089	0.0001803589
10	7214470	G	A	SFMBT2	A713V	2	11089	0.0001803589
10	7214510	C	T	SFMBT2	V700M	2	11089	0.0001803589
10	7214518	G	A	SFMBT2	S697F	2	11089	0.0001803589
10	7214537	G	A	SFMBT2	R691W	3	11089	0.0002705384
10	7214558	C	T	SFMBT2	G684R	2	11089	0.0001803589
10	7218086	C	T	SFMBT2	R617Q	2	11089	0.0001803589
10	7218087	G	A	SFMBT2	R617W	4	11089	0.0003607178
10	7239538	G	A	SFMBT2	P557L	2	11089	0.0001803589
10	7269822	G	A	SFMBT2	R400*	2	11089	0.0001803589
10	7269834	G	A	SFMBT2	P396S	2	11089	0.0001803589
10	7269848	G	A	SFMBT2	A391V	2	11089	0.0001803589
10	7285548	T	G	SFMBT2	K364N	2	11089	0.0001803589
10	7290523	G	A	SFMBT2	A320V	2	11089	0.0001803589
10	7325982	C	T	SFMBT2	R219H	2	11089	0.0001803589
10	7409703	C	T	SFMBT2	R115H	2	11089	0.0001803589
10	7409719	C	T	SFMBT2	G110S	2	11089	0.0001803589
10	7409728	G	A	SFMBT2	R107C	2	11089	0.0001803589
10	7605141	C	T	ITIH5	A912T	4	11089	0.0003607178
10	7605143	G	A	ITIH5	A911V	2	11089	0.0001803589
10	7608128	C	T	ITIH5	V798I	2	11089	0.0001803589
10	7608274	T	C	ITIH5	N749S	2	11089	0.0001803589
10	7608295	C	T	ITIH5	R742H	2	11089	0.0001803589
10	7608296	G	A	ITIH5	R742C	2	11089	0.0001803589
10	7611736	G	A	ITIH5	P682S	2	11089	0.0001803589
10	7615128	C	A	ITIH5	R670I	2	11089	0.0001803589
10	7618458	C	T	ITIH5	E646K	2	11089	0.0001803589
10	7618929	C	T	ITIH5	D489N	2	11089	0.0001803589
10	7618934	C	T	ITIH5	R487H	3	11089	0.0002705384
10	7618968	C	T	ITIH5	D476N	3	11089	0.0002705384
10	7621758	G	A	ITIH5	R460C	2	11089	0.0001803589
10	7621881	T	A	ITIH5	I419F	2	11089	0.0001803589
10	7621922	G	A	ITIH5	T405M	2	11089	0.0001803589
10	7627983	C	T	ITIH5	R330H	2	11089	0.0001803589
10	7657989	C	T	ITIH5	V299M	2	11089	0.0001803589
10	7658002	C	A	ITIH5	K294N	2	11089	0.0001803589
10	7659109	G	T	ITIH5	D263E	2	11089	0.0001803589
10	7679202	C	A	ITIH5	G214V	2	11089	0.0001803589
10	7679251	C	T	ITIH5	A198T	2	11089	0.0001803589
10	7679259	G	A	ITIH5	A195V	2	11089	0.0001803589
10	7679260	C	T	ITIH5	A195T	2	11089	0.0001803589
10	7679266	C	T	ITIH5	E193K	2	11089	0.0001803589
10	7679332	C	T	ITIH5	E171K	3	11089	0.0002705384
10	7682790	C	T	ITIH5	E110K	4	11089	0.0003607178
10	7682799	A	G	ITIH5	Y107H	2	11089	0.0001803589
10	7697622	G	A	ITIH5	P36L	2	11089	0.0001803589
10	7745400	G	A	ITIH2	M1I	2	11089	0.0001803589
10	7745461	C	T	ITIH2	P22S	2	11089	0.0001803589
10	7745462	C	T	ITIH2	P22L	2	11089	0.0001803589
10	7747128	G	A	ITIH2	E48K	2	11089	0.0001803589
10	7749185	G	A	ITIH2	E61K	2	11089	0.0001803589
10	7759731	C	T	ITIH2	R204W	2	11089	0.0001803589
10	7763676	C	T	ITIH2	A268V	2	11089	0.0001803589
10	7768927	G	A	ITIH2	M333I	2	11089	0.0001803589
10	7768994	C	T	ITIH2	R356*	3	11089	0.0002705384
10	7768995	G	A	ITIH2	R356Q	2	11089	0.0001803589
10	7769762	T	C	ITIH2	I417T	2	11089	0.0001803589
10	7771917	G	A	ITIH2	E428K	2	11089	0.0001803589
10	7773958	C	T	ITIH2	S549L	2	11089	0.0001803589
10	7774362	C	T	ITIH2	S570L	2	11089	0.0001803589
10	7786854	G	A	ITIH2	V837I	2	11089	0.0001803589
10	7786869	C	G	ITIH2	L842V	2	11089	0.0001803589
10	7791170	G	A	ITIH2	R905K	2	11089	0.0001803589
10	7801947	C	A	KIN	R342I	2	11089	0.0001803589
10	7838094	C	T	ATP5C1	R23*	3	11089	0.0002705384
10	7841071	G	A	ATP5C1	M114I	2	11089	0.0001803589
10	7841803	C	T	ATP5C1	A166V	2	11089	0.0001803589
10	7866325	C	T	TAF3	Q71*	2	11089	0.0001803589
10	7866478	G	T	TAF3	E122*	3	11089	0.0002705384
10	8006695	G	A	TAF3	E408K	3	11089	0.0002705384
10	8006747	G	T	TAF3	R425I	2	11089	0.0001803589
10	8100268	G	A	GATA3	G81E	2	11089	0.0001803589
10	8100514	C	T	GATA3	P163L	2	11089	0.0001803589
10	8100641	G	A	GATA3	M205I	2	11089	0.0001803589
10	8105964	G	A	GATA3	E263K	2	11089	0.0001803589
10	8106004	G	A	GATA3	R276Q	2	11089	0.0001803589
10	8106058	T	A	GATA3	M294K	3	11089	0.0002705384
10	8115837	G	A	GATA3	A396T	5	11089	0.0004508973
10	8115874	C	T	GATA3	S408L	2	11089	0.0001803589
10	8115877	C	A	GATA3	P409H	2	11089	0.0001803589
10	8115980	G	T	GATA3	M443I	2	11089	0.0001803589
10	11047382	G	T	CELF2	R11I	2	11089	0.0001803589
10	11370987	C	T	CELF2	R513C	2	11089	0.0001803589
10	11505081	G	A	USP6NL	P633S	3	11089	0.0002705384
10	11505240	C	T	USP6NL	A580T	2	11089	0.0001803589
10	11505504	C	T	USP6NL	A492T	4	11089	0.0003607178
10	11543197	C	T	USP6NL	R113Q	2	11089	0.0001803589
10	11784633	C	T	ECHDC3	R20C	3	11089	0.0002705384
10	11911722	G	A	PROSER2	E209K	2	11089	0.0001803589
10	11912332	C	T	PROSER2	A412V	2	11089	0.0001803589
10	11971910	G	A	UPF2	P1255S	2	11089	0.0001803589
10	11984744	C	T	UPF2	G1100S	2	11089	0.0001803589
10	11990443	T	A	UPF2	E1033D	9	11089	0.0008116151
10	12046546	T	C	UPF2	N496S	2	11089	0.0001803589
10	12071456	G	A	UPF2	R145C	3	11089	0.0002705384
10	12077380	C	A	UPF2	D15Y	2	11089	0.0001803589
10	12126716	G	A	DHTKD1	R163Q	2	11089	0.0001803589
10	12136141	G	A	DHTKD1	R410Q	2	11089	0.0001803589
10	12136161	C	T	DHTKD1	R417C	2	11089	0.0001803589
10	12142201	G	A	DHTKD1	G566R	2	11089	0.0001803589
10	12143062	G	A	DHTKD1	G593D	2	11089	0.0001803589
10	12143105	C	G	DHTKD1	I607M	2	11089	0.0001803589
10	12148275	G	A	DHTKD1	V643I	2	11089	0.0001803589
10	12159705	G	T	DHTKD1	G785*	2	11089	0.0001803589
10	12160774	G	A	DHTKD1	G810D	2	11089	0.0001803589
10	12160845	C	T	DHTKD1	R834*	2	11089	0.0001803589
10	12191875	G	T	SEC61A2	G126V	2	11089	0.0001803589
10	12197867	A	C	SEC61A2	T185P	2	11089	0.0001803589
10	12206397	G	A	SEC61A2	E459K	2	11089	0.0001803589
10	12212901	C	A	NUDT5	G165V	2	11089	0.0001803589
10	12595237	G	A	CAMK1D	E36K	3	11089	0.0002705384
10	12595345	G	A	CAMK1D	V72I	2	11089	0.0001803589
10	12803023	C	T	CAMK1D	R126C	3	11089	0.0002705384
10	12811675	G	A	CAMK1D	E148K	3	11089	0.0002705384
10	12811681	C	A	CAMK1D	L150I	2	11089	0.0001803589
10	12856259	C	T	CAMK1D	A236V	2	11089	0.0001803589
10	12866523	G	A	CAMK1D	R298Q	2	11089	0.0001803589
10	12867657	C	T	CAMK1D	S336L	2	11089	0.0001803589
10	12870807	C	T	CAMK1D	S360L	4	11089	0.0003607178
10	12870810	C	T	CAMK1D	S361L	2	11089	0.0001803589
10	12940451	G	A	CCDC3	R260W	3	11089	0.0002705384
10	13166082	G	C	OPTN	E324Q	2	11089	0.0001803589
10	13213015	G	A	MCM10	R34Q	3	11089	0.0002705384
10	13213138	C	T	MCM10	A75V	2	11089	0.0001803589
10	13214462	C	T	MCM10	R146C	2	11089	0.0001803589
10	13234356	A	T	MCM10	T541S	2	11089	0.0001803589
10	13264116	C	T	UCMA	R135H	2	11089	0.0001803589
10	13271668	C	A	UCMA	E88*	2	11089	0.0001803589
10	13323083	C	T	PHYH	D286N	2	11089	0.0001803589
10	13323103	G	A	PHYH	S279F	3	11089	0.0002705384
10	13330526	C	T	PHYH	R171H	2	11089	0.0001803589
10	13337497	G	A	PHYH	R82W	2	11089	0.0001803589
10	13337568	C	A	PHYH	R58I	2	11089	0.0001803589
10	13361209	C	T	SEPHS1	R371Q	2	11089	0.0001803589
10	13370368	G	A	SEPHS1	A245V	2	11089	0.0001803589
10	13386914	C	T	SEPHS1	E13K	4	11089	0.0003607178
10	13386940	C	A	SEPHS1	R4L	2	11089	0.0001803589
10	13658471	A	G	PRPF18	H289R	2	11089	0.0001803589
10	13658488	G	T	PRPF18	E295*	2	11089	0.0001803589
10	13701455	G	A	FRMD4A	A645V	2	11089	0.0001803589
10	13735997	C	T	FRMD4A	D340N	2	11089	0.0001803589
10	13803657	C	A	FRMD4A	D152Y	2	11089	0.0001803589
10	13838563	C	A	FRMD4A	D78Y	2	11089	0.0001803589
10	13900896	C	T	FRMD4A	R21Q	2	11089	0.0001803589
10	14709678	G	A	FAM107B	R142*	2	11089	0.0001803589
10	14816316	G	A	FAM107B	A116V	2	11089	0.0001803589
10	14816377	G	A	FAM107B	R96C	2	11089	0.0001803589
10	14816578	C	T	FAM107B	A29T	2	11089	0.0001803589
10	14909106	C	T	HSPA14	R340*	2	11089	0.0001803589
10	14912635	C	T	HSPA14	R474C	2	11089	0.0001803589
10	14939419	C	T	SUV39H2	S251L	2	11089	0.0001803589
10	14939434	G	A	SUV39H2	R256Q	3	11089	0.0002705384
10	14943193	G	A	SUV39H2	R353Q	2	11089	0.0001803589
10	15014567	C	T	MEIG1	T65M	2	11089	0.0001803589
10	15106407	G	A	OLAH	G156E	2	11089	0.0001803589
10	15107691	G	A	OLAH	E224K	2	11089	0.0001803589
10	15115166	G	A	OLAH	E299K	2	11089	0.0001803589
10	15145354	G	A	RPP38	R14H	2	11089	0.0001803589
10	15145497	G	T	RPP38	D62Y	2	11089	0.0001803589
10	15145662	G	A	RPP38	V117I	2	11089	0.0001803589
10	15154953	C	A	NMT2	G394C	2	11089	0.0001803589
10	15161458	G	A	NMT2	R352*	3	11089	0.0002705384
10	15170395	C	A	NMT2	R318I	2	11089	0.0001803589
10	15172258	G	A	NMT2	S258L	4	11089	0.0003607178
10	15175312	G	A	NMT2	R148C	2	11089	0.0001803589
10	15175327	C	G	NMT2	D143H	3	11089	0.0002705384
10	15254982	C	T	FAM171A1	G869R	2	11089	0.0001803589
10	15255111	C	T	FAM171A1	G826S	2	11089	0.0001803589
10	15255455	G	A	FAM171A1	S711F	2	11089	0.0001803589
10	15255561	C	T	FAM171A1	A676T	2	11089	0.0001803589
10	15290670	T	C	FAM171A1	Y241C	2	11089	0.0001803589
10	15290697	G	A	FAM171A1	T232M	2	11089	0.0001803589
10	15296743	C	T	FAM171A1	R185Q	2	11089	0.0001803589
10	15326047	G	A	FAM171A1	A52V	3	11089	0.0002705384
10	15559198	C	T	ITGA8	D1051N	2	11089	0.0001803589
10	15561362	G	T	ITGA8	P1011Q	2	11089	0.0001803589
10	15573141	C	T	ITGA8	D964N	2	11089	0.0001803589
10	15590479	C	T	ITGA8	R952Q	2	11089	0.0001803589
10	15590516	C	G	ITGA8	E940Q	2	11089	0.0001803589
10	15590521	C	T	ITGA8	R938Q	2	11089	0.0001803589
10	15600105	C	T	ITGA8	E912K	3	11089	0.0002705384
10	15600155	C	T	ITGA8	R895Q	2	11089	0.0001803589
10	15600156	G	A	ITGA8	R895*	3	11089	0.0002705384
10	15617546	G	T	ITGA8	P807Q	2	11089	0.0001803589
10	15628587	T	C	ITGA8	R790G	2	11089	0.0001803589
10	15639265	C	T	ITGA8	E718K	3	11089	0.0002705384
10	15639266	C	T	ITGA8	M717I	2	11089	0.0001803589
10	15639292	G	A	ITGA8	R709*	2	11089	0.0001803589
10	15646236	C	T	ITGA8	D697N	2	11089	0.0001803589
10	15646320	G	A	ITGA8	H669Y	2	11089	0.0001803589
10	15647732	G	A	ITGA8	S654L	2	11089	0.0001803589
10	15647745	C	A	ITGA8	D650Y	2	11089	0.0001803589
10	15648340	C	A	ITGA8	G616C	2	11089	0.0001803589
10	15648358	C	T	ITGA8	E610K	2	11089	0.0001803589
10	15649678	G	A	ITGA8	R588*	2	11089	0.0001803589
10	15686188	C	T	ITGA8	D414N	2	11089	0.0001803589
10	15689010	G	A	ITGA8	R348C	2	11089	0.0001803589
10	15697375	C	T	ITGA8	V327I	2	11089	0.0001803589
10	15701026	G	A	ITGA8	T307M	3	11089	0.0002705384
10	15713606	C	A	ITGA8	Q281H	2	11089	0.0001803589
10	15726004	G	C	ITGA8	N189K	2	11089	0.0001803589
10	15730005	C	T	ITGA8	E126K	2	11089	0.0001803589
10	15760810	C	T	ITGA8	A100T	2	11089	0.0001803589
10	15760852	C	T	ITGA8	D86N	4	11089	0.0003607178
10	15824206	G	A	FAM188A	S379F	2	11089	0.0001803589
10	15828635	C	T	FAM188A	M347I	2	11089	0.0001803589
10	15879309	G	A	FAM188A	S157L	4	11089	0.0003607178
10	15885223	G	A	FAM188A	R75W	2	11089	0.0001803589
10	15885240	G	A	FAM188A	S69L	2	11089	0.0001803589
10	16528558	C	T	PTER	R214*	3	11089	0.0002705384
10	16547150	G	T	PTER	R277I	3	11089	0.0002705384
10	16553049	C	T	PTER	R282C	3	11089	0.0002705384
10	16867000	C	T	CUBN	A3616T	2	11089	0.0001803589
10	16877024	C	T	CUBN	D3451N	3	11089	0.0002705384
10	16877063	G	A	CUBN	H3438Y	2	11089	0.0001803589
10	16882916	T	C	CUBN	E3265G	2	11089	0.0001803589
10	16911646	C	T	CUBN	R3148Q	2	11089	0.0001803589
10	16911647	G	A	CUBN	R3148W	2	11089	0.0001803589
10	16911739	C	T	CUBN	R3117H	2	11089	0.0001803589
10	16918997	T	C	CUBN	E3002G	2	11089	0.0001803589
10	16941145	G	C	CUBN	I2816M	2	11089	0.0001803589
10	16955917	G	A	CUBN	R2476W	2	11089	0.0001803589
10	16960672	G	A	CUBN	R2317*	2	11089	0.0001803589
10	16967623	G	A	CUBN	P2141L	2	11089	0.0001803589
10	16970291	A	C	CUBN	L2046V	2	11089	0.0001803589
10	16975121	C	T	CUBN	R2030Q	2	11089	0.0001803589
10	16979614	C	T	CUBN	G1968D	2	11089	0.0001803589
10	16982150	C	T	CUBN	R1810Q	2	11089	0.0001803589
10	16989253	G	A	CUBN	R1775W	2	11089	0.0001803589
10	16992018	C	T	CUBN	E1688K	2	11089	0.0001803589
10	17024556	C	A	CUBN	R1541L	2	11089	0.0001803589
10	17026127	G	A	CUBN	A1501V	2	11089	0.0001803589
10	17061870	C	T	CUBN	R1377H	2	11089	0.0001803589
10	17085910	G	A	CUBN	R1249C	3	11089	0.0002705384
10	17088080	C	T	CUBN	E1115K	2	11089	0.0001803589
10	17113553	G	A	CUBN	P833S	2	11089	0.0001803589
10	17113966	C	T	CUBN	R769Q	3	11089	0.0002705384
10	17113967	G	A	CUBN	R769*	2	11089	0.0001803589
10	17127702	G	T	CUBN	F668L	2	11089	0.0001803589
10	17130321	G	A	CUBN	P597S	2	11089	0.0001803589
10	17130324	C	A	CUBN	G596C	2	11089	0.0001803589
10	17151661	A	T	CUBN	D363E	2	11089	0.0001803589
10	17152969	C	T	CUBN	V322I	2	11089	0.0001803589
10	17157555	G	A	CUBN	S212F	2	11089	0.0001803589
10	17169920	G	A	CUBN	Q86*	2	11089	0.0001803589
10	17199651	C	A	TRDMT1	D226Y	2	11089	0.0001803589
10	17204187	G	A	TRDMT1	H101Y	3	11089	0.0002705384
10	17210904	C	T	TRDMT1	E63K	2	11089	0.0001803589
10	17271887	G	A	VIM	E156K	2	11089	0.0001803589
10	17275676	G	A	VIM	E239K	3	11089	0.0002705384
10	17277192	C	T	VIM	R345C	2	11089	0.0001803589
10	17277380	G	T	VIM	E407D	2	11089	0.0001803589
10	17278320	T	C	VIM	V434A	2	11089	0.0001803589
10	17362951	C	A	ST8SIA6	E375*	3	11089	0.0002705384
10	17363200	C	A	ST8SIA6	A292S	2	11089	0.0001803589
10	17363209	C	A	ST8SIA6	E289*	2	11089	0.0001803589
10	17369070	C	T	ST8SIA6	G193E	2	11089	0.0001803589
10	17373464	C	A	ST8SIA6	E155D	2	11089	0.0001803589
10	17432531	C	A	ST8SIA6	G97W	2	11089	0.0001803589
10	17636234	G	T	PTPLA	L252I	2	11089	0.0001803589
10	17636309	G	A	PTPLA	H227Y	2	11089	0.0001803589
10	17636321	C	T	PTPLA	A223T	3	11089	0.0002705384
10	17659131	C	A	PTPLA	V70F	14	11089	0.0012625124
10	17737158	C	T	STAM	R216C	3	11089	0.0002705384
10	17756762	C	T	STAM	Q536*	2	11089	0.0001803589
10	17898264	G	A	MRC1L1	A474T	2	11089	0.0001803589
10	17949553	C	T	MRC1L1	T1306M	2	11089	0.0001803589
10	18242228	C	T	SLC39A12	S8L	2	11089	0.0001803589
10	18242230	G	T	SLC39A12	V9L	2	11089	0.0001803589
10	18242383	C	A	SLC39A12	H60N	2	11089	0.0001803589
10	18242443	G	A	SLC39A12	G80R	2	11089	0.0001803589
10	18242444	G	A	SLC39A12	G80E	2	11089	0.0001803589
10	18250547	G	A	SLC39A12	G100E	3	11089	0.0002705384
10	18266929	C	A	SLC39A12	H284N	2	11089	0.0001803589
10	18266935	C	T	SLC39A12	Q286*	2	11089	0.0001803589
10	18270285	G	T	SLC39A12	K323N	2	11089	0.0001803589
10	18270411	G	C	SLC39A12	E365D	2	11089	0.0001803589
10	18276494	G	A	SLC39A12	E395K	3	11089	0.0002705384
10	18276506	C	T	SLC39A12	L399F	2	11089	0.0001803589
10	18280159	G	A	SLC39A12	G450E	2	11089	0.0001803589
10	18280167	G	T	SLC39A12	G453*	2	11089	0.0001803589
10	18284589	G	T	SLC39A12	S513I	2	11089	0.0001803589
10	18284628	G	T	SLC39A12	S526I	2	11089	0.0001803589
10	18289716	C	T	SLC39A12	T574M	3	11089	0.0002705384
10	18292185	G	T	SLC39A12	M615I	2	11089	0.0001803589
10	18292223	G	C	SLC39A12	C628S	2	11089	0.0001803589
10	18690929	G	T	CACNB2	R97I	2	11089	0.0001803589
10	18690937	G	A	CACNB2	E100K	2	11089	0.0001803589
10	18789789	G	A	CACNB2	E169K	2	11089	0.0001803589
10	18795411	G	A	CACNB2	G202E	2	11089	0.0001803589
10	18803206	G	A	CACNB2	D238N	2	11089	0.0001803589
10	18823074	C	T	CACNB2	A375V	2	11089	0.0001803589
10	18827274	A	C	CACNB2	T490P	2	11089	0.0001803589
10	18828262	G	A	CACNB2	R531H	2	11089	0.0001803589
10	18828327	G	A	CACNB2	E553K	2	11089	0.0001803589
10	18828421	C	T	CACNB2	S584L	2	11089	0.0001803589
10	18828493	G	A	CACNB2	R608H	2	11089	0.0001803589
10	18828550	G	A	CACNB2	R627H	4	11089	0.0003607178
10	18828607	G	A	CACNB2	R646Q	2	11089	0.0001803589
10	18828645	C	T	CACNB2	R659C	2	11089	0.0001803589
10	18837064	G	A	NSUN6	P392S	4	11089	0.0003607178
10	18903417	C	A	NSUN6	E183*	3	11089	0.0002705384
10	18957556	G	A	ARL5B	G69S	2	11089	0.0001803589
10	20335829	G	A	PLXDC2	R119Q	2	11089	0.0001803589
10	20357123	C	T	PLXDC2	P166S	2	11089	0.0001803589
10	20432281	C	A	PLXDC2	A200E	2	11089	0.0001803589
10	20432305	C	T	PLXDC2	P208L	3	11089	0.0002705384
10	20432314	C	T	PLXDC2	S211F	2	11089	0.0001803589
10	20453469	G	A	PLXDC2	V286I	2	11089	0.0001803589
10	20453493	C	T	PLXDC2	P294S	3	11089	0.0002705384
10	20465933	C	T	PLXDC2	R297*	2	11089	0.0001803589
10	20466293	C	T	PLXDC2	S339F	2	11089	0.0001803589
10	20500617	C	T	PLXDC2	R361C	2	11089	0.0001803589
10	20506361	G	C	PLXDC2	E377Q	2	11089	0.0001803589
10	20506404	G	A	PLXDC2	R391Q	2	11089	0.0001803589
10	21074740	C	T	NEBL	G994D	2	11089	0.0001803589
10	21074807	C	T	NEBL	E972K	2	11089	0.0001803589
10	21074831	C	T	NEBL	D964N	3	11089	0.0002705384
10	21097496	C	T	NEBL	E902K	2	11089	0.0001803589
10	21097555	C	T	NEBL	R882Q	2	11089	0.0001803589
10	21098779	G	A	NEBL	P856L	2	11089	0.0001803589
10	21102879	G	A	NEBL	H779Y	3	11089	0.0002705384
10	21108375	C	T	NEBL	R678Q	2	11089	0.0001803589
10	21112137	A	T	NEBL	N654K	2	11089	0.0001803589
10	21115407	C	T	NEBL	R613Q	2	11089	0.0001803589
10	21115411	C	T	NEBL	E612K	3	11089	0.0002705384
10	21115453	C	T	NEBL	E598K	2	11089	0.0001803589
10	21120160	G	A	NEBL	L546F	2	11089	0.0001803589
10	21120193	C	T	NEBL	G535R	2	11089	0.0001803589
10	21124510	C	A	NEBL	G461*	2	11089	0.0001803589
10	21129757	C	T	NEBL	E417K	3	11089	0.0002705384
10	21141488	C	T	NEBL	V332I	2	11089	0.0001803589
10	21141544	C	T	NEBL	G313E	2	11089	0.0001803589
10	21141554	C	T	NEBL	E310K	2	11089	0.0001803589
10	21178852	C	G	NEBL	K60N	2	11089	0.0001803589
10	21185889	C	T	NEBL	D51N	2	11089	0.0001803589
10	21185923	C	T	NEBL	M39I	2	11089	0.0001803589
10	21186101	C	T	NEBL	E12K	2	11089	0.0001803589
10	21186104	C	A	NEBL	D11Y	2	11089	0.0001803589
10	21250674	C	T	NEBL	G95E	2	11089	0.0001803589
10	21309078	G	A	NEBL	R73C	2	11089	0.0001803589
10	21309123	G	A	NEBL	P58S	2	11089	0.0001803589
10	21415039	C	T	C10orf113	E61K	2	11089	0.0001803589
10	21435284	G	A	C10orf113	P52S	2	11089	0.0001803589
10	21804152	G	A	SKIDA1	A867V	2	11089	0.0001803589
10	21804419	C	A	SKIDA1	R778I	2	11089	0.0001803589
10	21804726	C	T	SKIDA1	D676N	2	11089	0.0001803589
10	21962615	T	A	MLLT10	V463E	3	11089	0.0002705384
10	21962686	C	T	MLLT10	Q487*	2	11089	0.0001803589
10	22016857	G	T	MLLT10	R688L	2	11089	0.0001803589
10	22021981	C	T	MLLT10	P791L	2	11089	0.0001803589
10	22615839	C	T	BMI1	R45C	2	11089	0.0001803589
10	22617070	C	T	BMI1	R145W	2	11089	0.0001803589
10	22680767	G	T	SPAG6	R372L	3	11089	0.0002705384
10	22690153	C	A	SPAG6	L421I	2	11089	0.0001803589
10	22699984	C	T	SPAG6	R447*	2	11089	0.0001803589
10	22830831	G	A	PIP4K2A	P313L	2	11089	0.0001803589
10	22839628	T	C	PIP4K2A	N251S	3	11089	0.0002705384
10	22856802	C	T	PIP4K2A	R219K	2	11089	0.0001803589
10	22880653	G	A	PIP4K2A	R133C	2	11089	0.0001803589
10	22896899	C	T	PIP4K2A	R99H	2	11089	0.0001803589
10	22898640	C	T	PIP4K2A	E51K	2	11089	0.0001803589
10	23235079	C	A	ARMC3	P19T	2	11089	0.0001803589
10	23235142	G	A	ARMC3	E40K	2	11089	0.0001803589
10	23244844	G	A	ARMC3	G92E	2	11089	0.0001803589
10	23257283	C	A	ARMC3	L261I	2	11089	0.0001803589
10	23287285	G	A	ARMC3	A462T	2	11089	0.0001803589
10	23292194	G	A	ARMC3	E528K	2	11089	0.0001803589
10	23295876	C	T	ARMC3	R599W	2	11089	0.0001803589
10	23297252	G	A	ARMC3	R626Q	2	11089	0.0001803589
10	23319619	G	T	ARMC3	E714*	2	11089	0.0001803589
10	23321921	G	A	ARMC3	G793E	2	11089	0.0001803589
10	23321935	C	T	ARMC3	R798*	2	11089	0.0001803589
10	23321936	G	A	ARMC3	R798Q	2	11089	0.0001803589
10	23326238	C	T	ARMC3	R817C	3	11089	0.0002705384
10	23393122	G	T	MSRB2	K56N	2	11089	0.0001803589
10	23409735	G	T	MSRB2	G165C	2	11089	0.0001803589
10	23482663	G	A	PTF1A	G272D	2	11089	0.0001803589
10	23482809	G	A	PTF1A	E321K	2	11089	0.0001803589
10	24508713	G	A	KIAA1217	E77K	2	11089	0.0001803589
10	24508747	G	A	KIAA1217	R88Q	2	11089	0.0001803589
10	24669876	G	A	KIAA1217	A145T	2	11089	0.0001803589
10	24721977	G	A	KIAA1217	E203K	2	11089	0.0001803589
10	24727368	C	T	KIAA1217	A269V	3	11089	0.0002705384
10	24762301	C	T	KIAA1217	P331S	3	11089	0.0002705384
10	24762620	A	G	KIAA1217	N437S	2	11089	0.0001803589
10	24762637	G	A	KIAA1217	E443K	2	11089	0.0001803589
10	24784105	G	A	KIAA1217	R605K	2	11089	0.0001803589
10	24802317	A	T	KIAA1217	R711*	2	11089	0.0001803589
10	24809053	G	A	KIAA1217	E727K	2	11089	0.0001803589
10	24813448	C	T	KIAA1217	R885C	2	11089	0.0001803589
10	24813454	G	A	KIAA1217	A887T	2	11089	0.0001803589
10	24813542	C	T	KIAA1217	S916F	2	11089	0.0001803589
10	24820774	C	T	KIAA1217	S1033L	2	11089	0.0001803589
10	24820812	C	A	KIAA1217	P1046T	2	11089	0.0001803589
10	24832448	G	A	KIAA1217	D1417N	2	11089	0.0001803589
10	24832967	C	T	KIAA1217	R1590C	2	11089	0.0001803589
10	24833228	G	A	KIAA1217	E1677K	3	11089	0.0002705384
10	24833351	C	T	KIAA1217	P1718S	2	11089	0.0001803589
10	24834027	C	T	KIAA1217	R1777C	2	11089	0.0001803589
10	24834922	C	T	KIAA1217	S1834L	2	11089	0.0001803589
10	24835206	G	A	KIAA1217	G1929R	2	11089	0.0001803589
10	24873916	G	A	ARHGAP21	R1768W	2	11089	0.0001803589
10	24874446	G	A	ARHGAP21	S1591L	2	11089	0.0001803589
10	24874495	C	T	ARHGAP21	E1575K	2	11089	0.0001803589
10	24874831	C	T	ARHGAP21	E1463K	2	11089	0.0001803589
10	24880896	G	A	ARHGAP21	R1308*	2	11089	0.0001803589
10	24884069	G	A	ARHGAP21	R1255C	5	11089	0.0004508973
10	24886905	G	A	ARHGAP21	R1056*	3	11089	0.0002705384
10	24889580	C	T	ARHGAP21	E1043K	2	11089	0.0001803589
10	24909164	G	A	ARHGAP21	R554*	2	11089	0.0001803589
10	25160959	C	T	PRTFDC1	G125R	2	11089	0.0001803589
10	25226159	C	T	PRTFDC1	R98Q	2	11089	0.0001803589
10	25273711	C	T	ENKUR	D240N	2	11089	0.0001803589
10	25273753	G	A	ENKUR	R226C	2	11089	0.0001803589
10	25279504	C	T	ENKUR	R161Q	3	11089	0.0002705384
10	25284784	G	A	ENKUR	R80W	2	11089	0.0001803589
10	25288332	G	T	ENKUR	P74H	2	11089	0.0001803589
10	25701188	C	T	GPR158	P374L	3	11089	0.0002705384
10	25701295	G	A	GPR158	V410I	3	11089	0.0002705384
10	25701316	C	T	GPR158	R417*	2	11089	0.0001803589
10	25701358	G	A	GPR158	D431N	4	11089	0.0003607178
10	25839938	C	T	GPR158	R480C	2	11089	0.0001803589
10	25861613	G	A	GPR158	R517Q	3	11089	0.0002705384
10	25861728	G	T	GPR158	Q555H	2	11089	0.0001803589
10	25861759	G	A	GPR158	D566N	4	11089	0.0003607178
10	25883238	G	T	GPR158	R637I	3	11089	0.0002705384
10	25885597	G	A	GPR158	R675Q	2	11089	0.0001803589
10	25885645	G	A	GPR158	R691Q	3	11089	0.0002705384
10	25885717	G	A	GPR158	R715Q	2	11089	0.0001803589
10	25886754	G	T	GPR158	M733I	2	11089	0.0001803589
10	25886824	C	T	GPR158	R757C	2	11089	0.0001803589
10	25886839	C	A	GPR158	P762T	3	11089	0.0002705384
10	25886921	G	A	GPR158	R789K	2	11089	0.0001803589
10	25887040	G	A	GPR158	E829K	2	11089	0.0001803589
10	25887076	G	A	GPR158	E841K	2	11089	0.0001803589
10	25887079	G	A	GPR158	E842K	2	11089	0.0001803589
10	25887095	C	T	GPR158	S847F	2	11089	0.0001803589
10	25887166	G	A	GPR158	E871K	2	11089	0.0001803589
10	25887170	C	T	GPR158	S872L	2	11089	0.0001803589
10	25887337	C	T	GPR158	R928C	3	11089	0.0002705384
10	25887347	C	T	GPR158	S931F	2	11089	0.0001803589
10	25887383	G	T	GPR158	R943I	2	11089	0.0001803589
10	25887454	C	A	GPR158	P967T	2	11089	0.0001803589
10	25887664	G	A	GPR158	E1037K	2	11089	0.0001803589
10	25887683	C	T	GPR158	S1043F	2	11089	0.0001803589
10	25887691	G	A	GPR158	E1046K	2	11089	0.0001803589
10	25887748	C	T	GPR158	R1065C	3	11089	0.0002705384
10	25887866	G	A	GPR158	G1104E	2	11089	0.0001803589
10	25887976	G	A	GPR158	E1141K	2	11089	0.0001803589
10	25888009	C	T	GPR158	R1152C	4	11089	0.0003607178
10	25888112	G	T	GPR158	R1186I	2	11089	0.0001803589
10	26241088	C	T	MYO3A	P17S	2	11089	0.0001803589
10	26241128	G	A	MYO3A	G30E	2	11089	0.0001803589
10	26243817	G	T	MYO3A	E61D	2	11089	0.0001803589
10	26243861	C	T	MYO3A	P76L	2	11089	0.0001803589
10	26243904	A	C	MYO3A	K90N	3	11089	0.0002705384
10	26305785	G	A	MYO3A	R182Q	2	11089	0.0001803589
10	26305796	G	A	MYO3A	V186I	2	11089	0.0001803589
10	26305800	G	A	MYO3A	G187E	2	11089	0.0001803589
10	26310490	C	T	MYO3A	S215F	2	11089	0.0001803589
10	26315388	G	T	MYO3A	D294Y	2	11089	0.0001803589
10	26355942	G	A	MYO3A	R331Q	2	11089	0.0001803589
10	26377316	G	T	MYO3A	R515L	2	11089	0.0001803589
10	26385320	A	C	MYO3A	N525H	2	11089	0.0001803589
10	26385321	A	G	MYO3A	N525S	3	11089	0.0002705384
10	26414347	C	T	MYO3A	R642W	5	11089	0.0004508973
10	26414368	G	T	MYO3A	A649S	2	11089	0.0001803589
10	26414396	G	A	MYO3A	R658K	2	11089	0.0001803589
10	26414414	G	A	MYO3A	R664Q	3	11089	0.0002705384
10	26414458	G	A	MYO3A	A679T	2	11089	0.0001803589
10	26417340	G	T	MYO3A	S712I	2	11089	0.0001803589
10	26417388	C	T	MYO3A	S728F	3	11089	0.0002705384
10	26432392	G	A	MYO3A	E760K	2	11089	0.0001803589
10	26443696	C	T	MYO3A	R913C	2	11089	0.0001803589
10	26446312	G	A	MYO3A	S956N	4	11089	0.0003607178
10	26446395	C	T	MYO3A	R984*	5	11089	0.0004508973
10	26446416	C	T	MYO3A	R991W	3	11089	0.0002705384
10	26446443	C	T	MYO3A	R1000W	3	11089	0.0002705384
10	26455033	C	T	MYO3A	R1013C	2	11089	0.0001803589
10	26455034	G	A	MYO3A	R1013H	2	11089	0.0001803589
10	26455078	C	A	MYO3A	L1028I	2	11089	0.0001803589
10	26455081	G	A	MYO3A	D1029N	3	11089	0.0002705384
10	26457674	A	C	MYO3A	N1049H	2	11089	0.0001803589
10	26457684	G	A	MYO3A	R1052Q	2	11089	0.0001803589
10	26462823	A	C	MYO3A	E1210D	2	11089	0.0001803589
10	26463032	C	T	MYO3A	S1280F	2	11089	0.0001803589
10	26463097	G	T	MYO3A	E1302*	2	11089	0.0001803589
10	26463131	G	A	MYO3A	R1313H	2	11089	0.0001803589
10	26463154	G	A	MYO3A	E1321K	2	11089	0.0001803589
10	26463375	T	A	MYO3A	Y1394*	2	11089	0.0001803589
10	26463421	G	A	MYO3A	D1410N	2	11089	0.0001803589
10	26465648	G	T	MYO3A	E1438*	2	11089	0.0001803589
10	26465757	C	T	MYO3A	S1474F	2	11089	0.0001803589
10	26482151	G	A	MYO3A	E1486K	2	11089	0.0001803589
10	26482178	C	T	MYO3A	R1495*	2	11089	0.0001803589
10	26482238	C	T	MYO3A	H1515Y	2	11089	0.0001803589
10	26490216	G	A	MYO3A	R1523Q	3	11089	0.0002705384
10	26490219	G	T	MYO3A	R1524I	2	11089	0.0001803589
10	26491933	G	A	MYO3A	E1543K	2	11089	0.0001803589
10	26507984	C	T	GAD2	A100V	2	11089	0.0001803589
10	26508064	G	A	GAD2	D127N	2	11089	0.0001803589
10	26513580	G	A	GAD2	G242S	2	11089	0.0001803589
10	26558050	G	A	GAD2	G308E	2	11089	0.0001803589
10	26559570	G	A	GAD2	G326E	2	11089	0.0001803589
10	26562595	C	T	GAD2	R375*	2	11089	0.0001803589
10	26575376	G	A	GAD2	G447R	2	11089	0.0001803589
10	26575380	G	A	GAD2	R448H	2	11089	0.0001803589
10	26581413	C	T	GAD2	A469V	2	11089	0.0001803589
10	26581901	G	A	GAD2	R522K	2	11089	0.0001803589
10	26589870	C	T	GAD2	R580C	2	11089	0.0001803589
10	26789819	G	T	APBB1IP	A78S	2	11089	0.0001803589
10	26789885	C	T	APBB1IP	Q100*	2	11089	0.0001803589
10	26789913	C	A	APBB1IP	S109Y	2	11089	0.0001803589
10	26792132	G	A	APBB1IP	E154K	2	11089	0.0001803589
10	26792174	G	A	APBB1IP	E168K	3	11089	0.0002705384
10	26802488	G	A	APBB1IP	E238K	3	11089	0.0002705384
10	26802584	C	T	APBB1IP	P270S	2	11089	0.0001803589
10	26822374	T	C	APBB1IP	Y274H	2	11089	0.0001803589
10	26822398	G	A	APBB1IP	E282K	2	11089	0.0001803589
10	26822407	G	A	APBB1IP	E285K	2	11089	0.0001803589
10	26825070	G	A	APBB1IP	G323E	2	11089	0.0001803589
10	26830582	G	A	APBB1IP	M372I	2	11089	0.0001803589
10	27009245	G	A	PDSS1	R189Q	3	11089	0.0002705384
10	27012843	C	T	PDSS1	R240C	2	11089	0.0001803589
10	27040543	C	A	ABI1	K445N	5	11089	0.0004508973
10	27048155	G	A	ABI1	S305L	2	11089	0.0001803589
10	27294557	C	A	ANKRD26	E1699*	2	11089	0.0001803589
10	27324093	G	A	ANKRD26	R1096W	2	11089	0.0001803589
10	27324210	C	A	ANKRD26	D1057Y	2	11089	0.0001803589
10	27328913	G	A	ANKRD26	R786*	2	11089	0.0001803589
10	27389197	T	C	ANKRD26	Q20R	3	11089	0.0002705384
10	27409411	C	T	YME1L1	R512Q	2	11089	0.0001803589
10	27409412	G	A	YME1L1	R512*	3	11089	0.0002705384
10	27411786	G	T	YME1L1	L464I	2	11089	0.0001803589
10	27411836	C	A	YME1L1	R447I	2	11089	0.0001803589
10	27436456	G	A	YME1L1	R104C	2	11089	0.0001803589
10	27459608	C	T	MASTL	P574S	2	11089	0.0001803589
10	27459939	C	T	MASTL	S684L	3	11089	0.0002705384
10	27462069	C	T	MASTL	S716L	2	11089	0.0001803589
10	27499923	G	A	ACBD5	R342C	4	11089	0.0003607178
10	27687357	C	T	PTCHD3	D724N	2	11089	0.0001803589
10	27687393	G	A	PTCHD3	P712S	3	11089	0.0002705384
10	27687498	C	T	PTCHD3	E677K	2	11089	0.0001803589
10	27687639	G	A	PTCHD3	R630*	2	11089	0.0001803589
10	27688016	C	T	PTCHD3	G504E	2	11089	0.0001803589
10	27692272	C	T	PTCHD3	R409Q	4	11089	0.0003607178
10	27702272	C	T	PTCHD3	G303E	2	11089	0.0001803589
10	27702300	G	A	PTCHD3	P294S	2	11089	0.0001803589
10	27702350	G	A	PTCHD3	T277M	3	11089	0.0002705384
10	27702450	C	T	PTCHD3	E244K	2	11089	0.0001803589
10	27702453	G	A	PTCHD3	R243W	2	11089	0.0001803589
10	27702459	C	T	PTCHD3	V241M	2	11089	0.0001803589
10	27702585	C	T	PTCHD3	A199T	2	11089	0.0001803589
10	27702693	C	T	PTCHD3	E163K	2	11089	0.0001803589
10	27702779	A	C	PTCHD3	V134G	2	11089	0.0001803589
10	27702873	C	T	PTCHD3	E103K	3	11089	0.0002705384
10	27702954	G	A	PTCHD3	P76S	2	11089	0.0001803589
10	27703022	G	A	PTCHD3	S53F	2	11089	0.0001803589
10	27703118	G	A	PTCHD3	P21L	2	11089	0.0001803589
10	27826858	G	A	RAB18	E167K	2	11089	0.0001803589
10	28023391	G	A	MKX	R278C	3	11089	0.0002705384
10	28023495	C	T	MKX	G243E	2	11089	0.0001803589
10	28023549	C	T	MKX	R225H	2	11089	0.0001803589
10	28023636	G	A	MKX	S196L	5	11089	0.0004508973
10	28024186	G	A	MKX	R156W	2	11089	0.0001803589
10	28030318	C	T	MKX	E102K	2	11089	0.0001803589
10	28030410	A	C	MKX	V71G	2	11089	0.0001803589
10	28101521	C	T	ARMC4	D1019N	2	11089	0.0001803589
10	28149771	T	G	ARMC4	N935T	2	11089	0.0001803589
10	28151401	G	A	ARMC4	H921Y	2	11089	0.0001803589
10	28151476	C	T	ARMC4	E896K	2	11089	0.0001803589
10	28151533	G	A	ARMC4	R877C	2	11089	0.0001803589
10	28151542	C	T	ARMC4	E874K	3	11089	0.0002705384
10	28196681	G	A	ARMC4	R841C	5	11089	0.0004508973
10	28224012	C	T	ARMC4	G808R	2	11089	0.0001803589
10	28224093	C	T	ARMC4	G781R	2	11089	0.0001803589
10	28224177	G	A	ARMC4	R753W	4	11089	0.0003607178
10	28225687	C	T	ARMC4	W740*	3	11089	0.0002705384
10	28225697	C	T	ARMC4	G737E	3	11089	0.0002705384
10	28225794	C	T	ARMC4	E705K	3	11089	0.0002705384
10	28228843	C	T	ARMC4	A694T	2	11089	0.0001803589
10	28229653	G	A	ARMC4	R609C	2	11089	0.0001803589
10	28229688	G	A	ARMC4	S597L	2	11089	0.0001803589
10	28229733	A	G	ARMC4	V582A	2	11089	0.0001803589
10	28233336	C	T	ARMC4	E520K	3	11089	0.0002705384
10	28233806	C	T	ARMC4	R491K	2	11089	0.0001803589
10	28233846	C	T	ARMC4	D478N	2	11089	0.0001803589
10	28250550	C	A	ARMC4	A445S	2	11089	0.0001803589
10	28257853	G	C	ARMC4	R413G	2	11089	0.0001803589
10	28260161	G	A	ARMC4	R340C	3	11089	0.0002705384
10	28270426	G	A	ARMC4	S302L	3	11089	0.0002705384
10	28270496	C	T	ARMC4	E279K	2	11089	0.0001803589
10	28272825	C	T	ARMC4	D256N	2	11089	0.0001803589
10	28272861	G	A	ARMC4	R244C	3	11089	0.0002705384
10	28272885	G	A	ARMC4	R236*	2	11089	0.0001803589
10	28273157	C	T	ARMC4	G213E	3	11089	0.0002705384
10	28273951	G	A	ARMC4	S191L	3	11089	0.0002705384
10	28283975	C	A	ARMC4	E33*	2	11089	0.0001803589
10	28284008	C	T	ARMC4	E22K	9	11089	0.0008116151
10	28284017	C	A	ARMC4	G19*	2	11089	0.0001803589
10	28347474	G	A	MPP7	R453W	2	11089	0.0001803589
10	28358748	C	T	MPP7	R386Q	4	11089	0.0003607178
10	28378641	C	T	MPP7	R361Q	2	11089	0.0001803589
10	28378660	C	T	MPP7	E355K	4	11089	0.0003607178
10	28378750	G	A	MPP7	R325C	2	11089	0.0001803589
10	28409259	C	T	MPP7	E251K	2	11089	0.0001803589
10	28420578	C	T	MPP7	D120N	4	11089	0.0003607178
10	28884882	G	T	WAC	K277N	2	11089	0.0001803589
10	28900804	C	T	WAC	P464S	2	11089	0.0001803589
10	28905206	C	G	WAC	S554*	2	11089	0.0001803589
10	28970244	A	C	BAMBI	K45T	2	11089	0.0001803589
10	28970438	C	T	BAMBI	H110Y	2	11089	0.0001803589
10	28971076	C	T	BAMBI	R177*	3	11089	0.0002705384
10	28971077	G	A	BAMBI	R177Q	2	11089	0.0001803589
10	28971090	G	C	BAMBI	K181N	2	11089	0.0001803589
10	29578104	G	A	LYZL1	A20T	2	11089	0.0001803589
10	29580783	G	A	LYZL1	R42Q	2	11089	0.0001803589
10	29599959	G	A	LYZL1	E186K	2	11089	0.0001803589
10	29599972	G	A	LYZL1	G190D	2	11089	0.0001803589
10	29754644	T	C	SVIL	I2005V	2	11089	0.0001803589
10	29762810	G	A	SVIL	S1829L	2	11089	0.0001803589
10	29776096	G	A	SVIL	A1494V	3	11089	0.0002705384
10	29779847	A	C	SVIL	L1374R	3	11089	0.0002705384
10	29788177	G	A	SVIL	R1178*	2	11089	0.0001803589
10	29812503	C	T	SVIL	E1014K	2	11089	0.0001803589
10	29813568	C	A	SVIL	E807*	2	11089	0.0001803589
10	29821018	C	T	SVIL	R641H	2	11089	0.0001803589
10	29821497	G	A	SVIL	A600V	2	11089	0.0001803589
10	29839574	C	T	SVIL	R260Q	2	11089	0.0001803589
10	29840075	A	G	SVIL	M93T	2	11089	0.0001803589
10	30315149	G	A	KIAA1462	R1310C	2	11089	0.0001803589
10	30315305	G	A	KIAA1462	R1258C	2	11089	0.0001803589
10	30315425	G	A	KIAA1462	H1218Y	2	11089	0.0001803589
10	30315760	G	A	KIAA1462	A1106V	2	11089	0.0001803589
10	30315848	G	A	KIAA1462	P1077S	2	11089	0.0001803589
10	30316271	G	A	KIAA1462	R936C	2	11089	0.0001803589
10	30317117	C	T	KIAA1462	E654K	3	11089	0.0002705384
10	30317552	C	T	KIAA1462	E509K	3	11089	0.0002705384
10	30317782	C	T	KIAA1462	R432Q	2	11089	0.0001803589
10	30317873	G	A	KIAA1462	R402C	2	11089	0.0001803589
10	30317902	C	T	KIAA1462	G392E	2	11089	0.0001803589
10	30318049	G	A	KIAA1462	P343L	2	11089	0.0001803589
10	30318071	C	T	KIAA1462	E336K	2	11089	0.0001803589
10	30318221	G	A	KIAA1462	R286W	2	11089	0.0001803589
10	30318371	G	T	KIAA1462	L236I	3	11089	0.0002705384
10	30318556	C	T	KIAA1462	R174Q	2	11089	0.0001803589
10	30336525	G	A	KIAA1462	R73C	3	11089	0.0002705384
10	30336573	G	A	KIAA1462	R57C	2	11089	0.0001803589
10	30336669	C	T	KIAA1462	D25N	2	11089	0.0001803589
10	30602779	C	T	MTPAP	R503Q	2	11089	0.0001803589
10	30605092	G	A	MTPAP	R423C	2	11089	0.0001803589
10	30629226	G	A	MTPAP	R162C	2	11089	0.0001803589
10	30630440	G	A	MTPAP	S96F	2	11089	0.0001803589
10	30736748	C	T	MAP3K8	S125F	2	11089	0.0001803589
10	30747067	A	G	MAP3K8	I310V	2	11089	0.0001803589
10	30915043	C	T	LYZL2	A143T	2	11089	0.0001803589
10	30915087	C	T	LYZL2	W128*	2	11089	0.0001803589
10	31133898	C	T	ZNF438	E827K	2	11089	0.0001803589
10	31138175	G	A	ZNF438	R387W	2	11089	0.0001803589
10	31138622	C	A	ZNF438	G238W	2	11089	0.0001803589
10	31750116	G	A	ZEB1	G70E	2	11089	0.0001803589
10	31791374	C	T	ZEB1	P141S	2	11089	0.0001803589
10	31809098	C	T	ZEB1	H280Y	2	11089	0.0001803589
10	31810494	G	A	ZEB1	G745E	2	11089	0.0001803589
10	31810616	G	A	ZEB1	D786N	3	11089	0.0002705384
10	31815671	C	T	ZEB1	R953*	2	11089	0.0001803589
10	31815861	C	T	ZEB1	A1016V	2	11089	0.0001803589
10	31815887	G	A	ZEB1	E1025K	2	11089	0.0001803589
10	32115310	C	A	ARHGAP12	K484N	3	11089	0.0002705384
10	32120668	G	A	ARHGAP12	R483*	2	11089	0.0001803589
10	32150502	G	A	ARHGAP12	P257S	2	11089	0.0001803589
10	32306131	G	A	KIF5B	R901C	2	11089	0.0001803589
10	32307309	C	A	KIF5B	E792*	2	11089	0.0001803589
10	32317452	C	T	KIF5B	M543I	2	11089	0.0001803589
10	32576084	T	C	EPC1	N365S	2	11089	0.0001803589
10	32580205	C	T	EPC1	M287I	2	11089	0.0001803589
10	32581568	C	T	EPC1	R224H	2	11089	0.0001803589
10	32581987	G	A	EPC1	R199*	2	11089	0.0001803589
10	32740748	G	T	CCDC7	E60*	2	11089	0.0001803589
10	32740795	G	T	CCDC7	K75N	2	11089	0.0001803589
10	32742308	G	A	CCDC7	D106N	2	11089	0.0001803589
10	32745248	A	C	CCDC7	K148Q	2	11089	0.0001803589
10	32760107	G	A	CCDC7	R209H	2	11089	0.0001803589
10	33000652	C	T	C10ORF68	R170C	2	11089	0.0001803589
10	33017848	C	A	C10ORF68	S216Y	2	11089	0.0001803589
10	33018260	C	T	C10ORF68	T242M	2	11089	0.0001803589
10	33137556	G	A	C10ORF68	V471I	2	11089	0.0001803589
10	33143334	C	T	C10ORF68	S545L	2	11089	0.0001803589
10	33197297	G	A	ITGB1	T777M	2	11089	0.0001803589
10	33209310	G	T	ITGB1	L378I	4	11089	0.0003607178
10	33212631	A	C	ITGB1	V275G	2	11089	0.0001803589
10	33217097	C	T	ITGB1	D158N	3	11089	0.0002705384
10	33218856	C	A	ITGB1	K90N	2	11089	0.0001803589
10	33474637	C	T	NRP1	E784K	2	11089	0.0001803589
10	33475384	C	T	NRP1	E699K	3	11089	0.0002705384
10	33502318	G	A	NRP1	A537V	3	11089	0.0002705384
10	33545355	G	A	NRP1	R235*	2	11089	0.0001803589
10	33552596	T	G	NRP1	E212D	2	11089	0.0001803589
10	33559651	C	T	NRP1	E128K	3	11089	0.0002705384
10	33559678	G	T	NRP1	L119I	2	11089	0.0001803589
10	33559762	C	T	NRP1	D91N	2	11089	0.0001803589
10	34400183	G	A	PARD3	R1329W	2	11089	0.0001803589
10	34420423	G	A	PARD3	R1173C	3	11089	0.0002705384
10	34573111	G	A	PARD3	S1046F	2	11089	0.0001803589
10	34573160	G	A	PARD3	R1030*	2	11089	0.0001803589
10	34620159	G	A	PARD3	R910C	3	11089	0.0002705384
10	34620168	G	A	PARD3	P907S	2	11089	0.0001803589
10	34636976	C	T	PARD3	R712Q	2	11089	0.0001803589
10	34663812	G	T	PARD3	P553Q	2	11089	0.0001803589
10	34663884	G	A	PARD3	S529L	2	11089	0.0001803589
10	34673118	G	A	PARD3	R319C	3	11089	0.0002705384
10	34759113	G	A	PARD3	S161F	2	11089	0.0001803589
10	34805961	G	A	PARD3	Q117*	3	11089	0.0002705384
10	34985290	C	T	PARD3	D60N	2	11089	0.0001803589
10	35317808	G	A	CUL2	A535V	3	11089	0.0002705384
10	35320289	C	T	CUL2	R461H	2	11089	0.0001803589
10	35327866	G	A	CUL2	R306*	2	11089	0.0001803589
10	35327980	G	A	CUL2	R268*	4	11089	0.0003607178
10	35333532	A	C	CUL2	L245V	2	11089	0.0001803589
10	35467886	G	T	CREM	E80*	2	11089	0.0001803589
10	35467899	G	A	CREM	R84Q	2	11089	0.0001803589
10	35819118	C	T	CCNY	R176W	2	11089	0.0001803589
10	35896712	G	A	GJD4	V91I	2	11089	0.0001803589
10	35897020	G	T	GJD4	E193D	2	11089	0.0001803589
10	35928712	G	C	FZD8	A549G	2	11089	0.0001803589
10	35929556	A	G	FZD8	F268L	2	11089	0.0001803589
10	37419199	G	A	ANKRD30A	V79I	3	11089	0.0002705384
10	37422873	G	A	ANKRD30A	G160E	2	11089	0.0001803589
10	37422904	G	T	ANKRD30A	Q170H	2	11089	0.0001803589
10	37425563	C	T	ANKRD30A	R206*	2	11089	0.0001803589
10	37425564	G	A	ANKRD30A	R206Q	4	11089	0.0003607178
10	37430661	G	A	ANKRD30A	G223E	2	11089	0.0001803589
10	37430688	C	T	ANKRD30A	A232V	2	11089	0.0001803589
10	37430723	G	A	ANKRD30A	E244K	4	11089	0.0003607178
10	37430756	G	A	ANKRD30A	E255K	3	11089	0.0002705384
10	37430789	G	A	ANKRD30A	E266K	3	11089	0.0002705384
10	37430843	C	T	ANKRD30A	Q284*	2	11089	0.0001803589
10	37430903	G	A	ANKRD30A	E304K	5	11089	0.0004508973
10	37430910	C	T	ANKRD30A	T306M	3	11089	0.0002705384
10	37430948	C	G	ANKRD30A	P319A	8	11089	0.0007214357
10	37430958	G	A	ANKRD30A	G322E	3	11089	0.0002705384
10	37430981	G	A	ANKRD30A	E330K	2	11089	0.0001803589
10	37431000	C	G	ANKRD30A	P336R	2	11089	0.0001803589
10	37431005	G	A	ANKRD30A	E338K	2	11089	0.0001803589
10	37431029	A	G	ANKRD30A	T346A	2	11089	0.0001803589
10	37431050	G	C	ANKRD30A	A353P	12	11089	0.0010821535
10	37433955	G	A	ANKRD30A	E420K	3	11089	0.0002705384
10	37436321	G	T	ANKRD30A	K437N	2	11089	0.0001803589
10	37436357	A	C	ANKRD30A	K449N	2	11089	0.0001803589
10	37438605	A	G	ANKRD30A	K468E	2	11089	0.0001803589
10	37440991	C	T	ANKRD30A	P494L	2	11089	0.0001803589
10	37440996	T	C	ANKRD30A	F496L	2	11089	0.0001803589
10	37441020	G	A	ANKRD30A	D504N	2	11089	0.0001803589
10	37442554	C	T	ANKRD30A	Q532*	2	11089	0.0001803589
10	37442560	G	T	ANKRD30A	E534*	2	11089	0.0001803589
10	37442578	G	T	ANKRD30A	G540*	2	11089	0.0001803589
10	37442579	G	A	ANKRD30A	G540E	3	11089	0.0002705384
10	37454039	G	A	ANKRD30A	E618K	2	11089	0.0001803589
10	37454048	C	G	ANKRD30A	Q621E	2	11089	0.0001803589
10	37454056	C	A	ANKRD30A	D623E	2	11089	0.0001803589
10	37478443	A	G	ANKRD30A	T768A	3	11089	0.0002705384
10	37478455	G	T	ANKRD30A	E772*	2	11089	0.0001803589
10	37482006	G	A	ANKRD30A	D787N	2	11089	0.0001803589
10	37482118	C	T	ANKRD30A	P793L	2	11089	0.0001803589
10	37482132	G	A	ANKRD30A	V798I	2	11089	0.0001803589
10	37486356	G	C	ANKRD30A	K832N	3	11089	0.0002705384
10	37488708	G	A	ANKRD30A	D868N	3	11089	0.0002705384
10	37490169	C	T	ANKRD30A	R873C	2	11089	0.0001803589
10	37490203	C	A	ANKRD30A	P884H	2	11089	0.0001803589
10	37490238	A	G	ANKRD30A	S896G	2	11089	0.0001803589
10	37505144	C	T	ANKRD30A	H913Y	2	11089	0.0001803589
10	37505199	G	A	ANKRD30A	G931E	3	11089	0.0002705384
10	37505206	G	A	ANKRD30A	M933I	2	11089	0.0001803589
10	37505221	G	T	ANKRD30A	K938N	2	11089	0.0001803589
10	37505267	A	C	ANKRD30A	K954Q	2	11089	0.0001803589
10	37506642	G	A	ANKRD30A	E979K	2	11089	0.0001803589
10	37506663	G	A	ANKRD30A	D986N	3	11089	0.0002705384
10	37506687	G	A	ANKRD30A	E994K	2	11089	0.0001803589
10	37507929	G	A	ANKRD30A	E1041K	2	11089	0.0001803589
10	37507947	G	A	ANKRD30A	E1047K	2	11089	0.0001803589
10	37507968	G	A	ANKRD30A	E1054K	6	11089	0.0005410767
10	37508019	G	A	ANKRD30A	E1071K	2	11089	0.0001803589
10	37508025	G	A	ANKRD30A	E1073K	5	11089	0.0004508973
10	37508103	G	A	ANKRD30A	E1099K	2	11089	0.0001803589
10	37508190	G	A	ANKRD30A	E1128K	2	11089	0.0001803589
10	37508365	C	T	ANKRD30A	T1186M	2	11089	0.0001803589
10	37508401	C	T	ANKRD30A	S1198F	2	11089	0.0001803589
10	37508466	G	A	ANKRD30A	E1220K	2	11089	0.0001803589
10	37508523	A	G	ANKRD30A	M1239V	2	11089	0.0001803589
10	38120580	C	A	ZNF248	R568I	2	11089	0.0001803589
10	38241154	C	A	ZNF25	K424N	2	11089	0.0001803589
10	38241845	C	A	ZNF25	R194I	2	11089	0.0001803589
10	38246370	G	T	ZNF25	N40K	2	11089	0.0001803589
10	38305844	G	T	ZNF33A	V19L	2	11089	0.0001803589
10	38344006	C	G	ZNF33A	H318Q	2	11089	0.0001803589
10	38344866	G	T	ZNF33A	G605V	2	11089	0.0001803589
10	38345022	G	T	ZNF33A	R657I	2	11089	0.0001803589
10	38406336	G	T	ZNF37A	R86I	2	11089	0.0001803589
10	38406698	G	T	ZNF37A	E207*	2	11089	0.0001803589
10	38406783	G	T	ZNF37A	R235I	2	11089	0.0001803589
10	38407035	G	T	ZNF37A	R319I	3	11089	0.0002705384
10	38407287	G	T	ZNF37A	R403I	2	11089	0.0001803589
10	38407308	C	T	ZNF37A	P410L	2	11089	0.0001803589
10	38407496	G	T	ZNF37A	G473W	2	11089	0.0001803589
10	38407509	G	A	ZNF37A	R477H	3	11089	0.0002705384
10	43088092	C	A	ZNF33B	R769I	2	11089	0.0001803589
10	43088932	C	A	ZNF33B	R489I	2	11089	0.0001803589
10	43088981	C	G	ZNF33B	E473Q	2	11089	0.0001803589
10	43089016	C	A	ZNF33B	R461I	2	11089	0.0001803589
10	43089831	C	A	ZNF33B	E189D	2	11089	0.0001803589
10	43090003	G	T	ZNF33B	S132Y	2	11089	0.0001803589
10	43127851	C	A	ZNF33B	D16Y	2	11089	0.0001803589
10	43280976	C	T	BMS1	R75*	2	11089	0.0001803589
10	43285840	G	A	BMS1	V173I	2	11089	0.0001803589
10	43288480	G	A	BMS1	R326H	2	11089	0.0001803589
10	43292056	G	T	BMS1	G455V	2	11089	0.0001803589
10	43292488	C	T	BMS1	S599L	2	11089	0.0001803589
10	43315737	G	T	BMS1	E878D	12	11089	0.0010821535
10	43316001	C	T	BMS1	R939*	3	11089	0.0002705384
10	43316002	G	A	BMS1	R939Q	2	11089	0.0001803589
10	43318566	G	A	BMS1	G1045R	2	11089	0.0001803589
10	43318571	G	A	BMS1	M1046I	7	11089	0.0006312562
10	43318589	A	C	BMS1	E1052D	2	11089	0.0001803589
10	43318597	A	G	BMS1	K1055R	3	11089	0.0002705384
10	43318651	A	G	BMS1	K1073R	3	11089	0.0002705384
10	43318705	T	G	BMS1	L1091R	2	11089	0.0001803589
10	43326443	C	T	BMS1	R1250W	2	11089	0.0001803589
10	43595976	C	T	RET	T48M	2	11089	0.0001803589
10	43596108	C	T	RET	T92I	2	11089	0.0001803589
10	43597850	G	A	RET	R133H	2	11089	0.0001803589
10	43600638	G	T	RET	K288N	2	11089	0.0001803589
10	43601965	G	A	RET	E337K	2	11089	0.0001803589
10	43604533	C	T	RET	A373V	4	11089	0.0003607178
10	43606686	C	T	RET	A432V	2	11089	0.0001803589
10	43606743	C	T	RET	T451M	2	11089	0.0001803589
10	43609990	G	A	RET	V648I	2	11089	0.0001803589
10	43610164	G	A	RET	V706M	2	11089	0.0001803589
10	43613844	C	T	RET	R770*	3	11089	0.0002705384
10	43615054	G	A	RET	G823E	2	11089	0.0001803589
10	43615538	C	T	RET	R873W	2	11089	0.0001803589
10	43617398	G	T	RET	R912L	2	11089	0.0001803589
10	43619192	C	T	RET	R959W	2	11089	0.0001803589
10	43622039	C	T	RET	A1019V	3	11089	0.0002705384
10	43650877	C	T	CSGALNACT2	R94W	3	11089	0.0002705384
10	43654172	G	A	CSGALNACT2	R224H	2	11089	0.0001803589
10	43659372	C	T	CSGALNACT2	R347*	3	11089	0.0002705384
10	43659419	G	T	CSGALNACT2	L362F	14	11089	0.0012625124
10	43691985	C	T	RASGEF1A	A454T	4	11089	0.0003607178
10	43691988	C	T	RASGEF1A	V453I	2	11089	0.0001803589
10	43693520	C	T	RASGEF1A	V386I	2	11089	0.0001803589
10	43696165	C	T	RASGEF1A	V211M	2	11089	0.0001803589
10	43701485	C	T	RASGEF1A	R27H	2	11089	0.0001803589
10	43870072	G	A	FXYD4	D28N	2	11089	0.0001803589
10	43882805	T	C	HNRNPF	I176M	2	11089	0.0001803589
10	43882987	G	A	HNRNPF	R116*	3	11089	0.0002705384
10	43882993	G	A	HNRNPF	R114W	2	11089	0.0001803589
10	43883229	G	A	HNRNPF	T35M	2	11089	0.0001803589
10	44052357	G	A	ZNF239	R391C	2	11089	0.0001803589
10	44052942	G	A	ZNF239	P196S	2	11089	0.0001803589
10	44053013	G	C	ZNF239	A172G	2	11089	0.0001803589
10	44053445	G	A	ZNF239	S28F	2	11089	0.0001803589
10	44053482	G	A	ZNF239	R16*	3	11089	0.0002705384
10	44104090	T	G	ZNF485	V18G	2	11089	0.0001803589
10	44112108	G	T	ZNF485	R206I	3	11089	0.0002705384
10	44112192	G	T	ZNF485	R234I	3	11089	0.0002705384
10	44112276	G	T	ZNF485	R262I	2	11089	0.0001803589
10	44112612	G	T	ZNF485	R374I	3	11089	0.0002705384
10	44112749	C	T	ZNF485	P420S	2	11089	0.0001803589
10	44139887	G	A	ZNF32	R145*	3	11089	0.0002705384
10	44140135	G	A	ZNF32	S62L	5	11089	0.0004508973
10	45430139	C	T	TMEM72	L11F	2	11089	0.0001803589
10	45480314	G	A	RASSF4	A143T	3	11089	0.0002705384
10	45486467	G	A	RASSF4	A253T	2	11089	0.0001803589
10	45498928	C	T	ZNF22	R38*	2	11089	0.0001803589
10	45799015	C	T	OR13A1	A286T	2	11089	0.0001803589
10	45799237	C	T	OR13A1	V212I	2	11089	0.0001803589
10	45799503	G	A	OR13A1	T123M	2	11089	0.0001803589
10	45799539	G	A	OR13A1	S111F	2	11089	0.0001803589
10	45877970	G	A	ALOX5	E64K	2	11089	0.0001803589
10	45878105	G	A	ALOX5	E109K	2	11089	0.0001803589
10	45891369	G	A	ALOX5	R139Q	2	11089	0.0001803589
10	45907676	G	A	ALOX5	D157N	2	11089	0.0001803589
10	45907730	G	A	ALOX5	G175R	2	11089	0.0001803589
10	45924084	G	A	ALOX5	V285M	2	11089	0.0001803589
10	45924111	G	A	ALOX5	D294N	2	11089	0.0001803589
10	45935921	C	T	ALOX5	S342L	3	11089	0.0002705384
10	45936008	G	A	ALOX5	R371Q	4	11089	0.0003607178
10	45941026	G	A	ALOX5	R639H	2	11089	0.0001803589
10	45941034	C	A	ALOX5	L642I	2	11089	0.0001803589
10	45941110	G	A	ALOX5	R667Q	2	11089	0.0001803589
10	45953770	C	A	MARCH8	G265*	2	11089	0.0001803589
10	45956732	C	T	MARCH8	E124K	2	11089	0.0001803589
10	45956749	G	A	MARCH8	S118F	2	11089	0.0001803589
10	46121515	G	A	ZFAND4	R586C	2	11089	0.0001803589
10	46121709	G	A	ZFAND4	S521F	2	11089	0.0001803589
10	46122015	G	A	ZFAND4	A419V	2	11089	0.0001803589
10	46122112	C	A	ZFAND4	E387*	2	11089	0.0001803589
10	46250521	G	A	FAM21C	D460N	3	11089	0.0002705384
10	46254776	A	C	FAM21C	Y521S	3	11089	0.0002705384
10	46281030	C	T	FAM21C	S921F	2	11089	0.0001803589
10	46967443	C	T	SYT15	E212K	2	11089	0.0001803589
10	46967494	G	A	SYT15	R195C	2	11089	0.0001803589
10	46967629	G	A	SYT15	R150W	2	11089	0.0001803589
10	46968679	C	T	SYT15	R86Q	2	11089	0.0001803589
10	46998957	C	T	GPRIN2	S26F	2	11089	0.0001803589
10	46998978	G	A	GPRIN2	R33Q	2	11089	0.0001803589
10	46998995	C	G	GPRIN2	L39V	10	11089	0.0009017946
10	46998999	G	A	GPRIN2	R40H	2	11089	0.0001803589
10	46999019	G	A	GPRIN2	V47M	2	11089	0.0001803589
10	46999070	G	A	GPRIN2	E64K	2	11089	0.0001803589
10	46999128	G	A	GPRIN2	R83Q	2	11089	0.0001803589
10	46999151	T	C	GPRIN2	W91R	2	11089	0.0001803589
10	46999178	A	C	GPRIN2	T100P	7	11089	0.0006312562
10	46999403	G	A	GPRIN2	D175N	2	11089	0.0001803589
10	46999601	G	A	GPRIN2	V241M	20	11089	0.0018035891
10	46999863	C	G	GPRIN2	S328C	2	11089	0.0001803589
10	46999922	G	T	GPRIN2	V348L	2	11089	0.0001803589
10	47000217	G	A	GPRIN2	R446H	15	11089	0.0013526919
10	47086923	C	T	NPY4R	S47F	2	11089	0.0001803589
10	47087175	C	T	NPY4R	S131L	2	11089	0.0001803589
10	47087186	G	A	NPY4R	V135M	2	11089	0.0001803589
10	47087414	C	T	NPY4R	R211C	2	11089	0.0001803589
10	47087415	G	A	NPY4R	R211H	3	11089	0.0002705384
10	47087490	G	A	NPY4R	R236H	2	11089	0.0001803589
10	47087499	G	A	NPY4R	R239Q	3	11089	0.0002705384
10	47087501	C	T	NPY4R	R240C	2	11089	0.0001803589
10	47087502	G	A	NPY4R	R240H	2	11089	0.0001803589
10	47087528	C	T	NPY4R	H249Y	3	11089	0.0002705384
10	47193377	T	C	AGAP10	M293V	4	11089	0.0003607178
10	47207813	T	C	AGAP10	H228R	26	11089	0.0023446659
10	47207828	C	A	AGAP10	S223I	7	11089	0.0006312562
10	48370644	G	A	ZNF488	E38K	2	11089	0.0001803589
10	48370683	G	A	ZNF488	E51K	2	11089	0.0001803589
10	48370999	G	A	ZNF488	R156Q	2	11089	0.0001803589
10	48371037	C	T	ZNF488	R169*	2	11089	0.0001803589
10	48371106	C	A	ZNF488	L192M	2	11089	0.0001803589
10	48371149	G	A	ZNF488	R206Q	4	11089	0.0003607178
10	48371205	C	T	ZNF488	Q225*	2	11089	0.0001803589
10	48371305	C	T	ZNF488	S258L	2	11089	0.0001803589
10	48371416	G	A	ZNF488	R295Q	2	11089	0.0001803589
10	48387849	C	T	RBP3	R1010H	3	11089	0.0002705384
10	48387979	C	T	RBP3	G967S	2	11089	0.0001803589
10	48388012	C	T	RBP3	E956K	2	11089	0.0001803589
10	48388050	G	A	RBP3	T943M	2	11089	0.0001803589
10	48388506	G	A	RBP3	T791M	2	11089	0.0001803589
10	48388554	G	A	RBP3	T775M	2	11089	0.0001803589
10	48389466	G	A	RBP3	T471M	2	11089	0.0001803589
10	48389662	C	T	RBP3	E406K	3	11089	0.0002705384
10	48389782	C	T	RBP3	E366K	2	11089	0.0001803589
10	48389980	C	T	RBP3	G300R	2	11089	0.0001803589
10	48390024	G	A	RBP3	S285F	2	11089	0.0001803589
10	48390105	C	T	RBP3	R258Q	2	11089	0.0001803589
10	48390628	C	T	RBP3	D84N	5	11089	0.0004508973
10	48390663	C	A	RBP3	S72I	2	11089	0.0001803589
10	48413663	G	A	GDF2	S402F	2	11089	0.0001803589
10	48413859	C	T	GDF2	E337K	3	11089	0.0002705384
10	48414135	G	A	GDF2	P245S	4	11089	0.0003607178
10	48414152	G	A	GDF2	T239M	2	11089	0.0001803589
10	48414339	C	T	GDF2	D177N	2	11089	0.0001803589
10	48414348	C	T	GDF2	D174N	2	11089	0.0001803589
10	48414365	C	T	GDF2	G168E	4	11089	0.0003607178
10	48416352	C	T	GDF2	M114I	2	11089	0.0001803589
10	48416444	C	T	GDF2	E84K	2	11089	0.0001803589
10	48416464	G	A	GDF2	S77L	2	11089	0.0001803589
10	48416492	G	A	GDF2	R68C	2	11089	0.0001803589
10	48426658	G	A	GDF10	S450F	2	11089	0.0001803589
10	48428707	C	T	GDF10	W393*	2	11089	0.0001803589
10	48428790	G	A	GDF10	R366W	2	11089	0.0001803589
10	48428867	C	T	GDF10	R340H	2	11089	0.0001803589
10	48428868	G	A	GDF10	R340C	2	11089	0.0001803589
10	48428877	G	A	GDF10	R337C	2	11089	0.0001803589
10	48428967	C	T	GDF10	D307N	2	11089	0.0001803589
10	48429056	C	T	GDF10	R277H	2	11089	0.0001803589
10	48429138	C	T	GDF10	D250N	2	11089	0.0001803589
10	48429221	G	A	GDF10	S222F	2	11089	0.0001803589
10	49376703	C	T	FRMPD2	E1158K	2	11089	0.0001803589
10	49383976	T	C	FRMPD2	I968V	4	11089	0.0003607178
10	49386119	C	T	FRMPD2	E956K	2	11089	0.0001803589
10	49388901	C	T	FRMPD2	G912E	3	11089	0.0002705384
10	49392620	G	A	FRMPD2	S858F	2	11089	0.0001803589
10	49393605	G	A	FRMPD2	R784C	4	11089	0.0003607178
10	49457098	C	T	FRMPD2	G92E	2	11089	0.0001803589
10	49459669	C	T	FRMPD2	E31K	2	11089	0.0001803589
10	49612896	G	A	MAPK8	A42T	2	11089	0.0001803589
10	49617959	C	T	MAPK8	S97F	2	11089	0.0001803589
10	49617971	T	C	MAPK8	F101S	2	11089	0.0001803589
10	49618104	C	A	MAPK8	L115I	2	11089	0.0001803589
10	49654486	G	A	ARHGAP22	S698L	2	11089	0.0001803589
10	49654532	C	G	ARHGAP22	E683Q	2	11089	0.0001803589
10	49654593	C	A	ARHGAP22	K662N	2	11089	0.0001803589
10	49659006	G	A	ARHGAP22	P405L	2	11089	0.0001803589
10	49663167	C	T	ARHGAP22	V240M	2	11089	0.0001803589
10	49667911	C	T	ARHGAP22	E175K	2	11089	0.0001803589
10	49687663	G	A	ARHGAP22	S156L	3	11089	0.0002705384
10	49939578	G	A	WDFY4	R518Q	2	11089	0.0001803589
10	49951299	G	A	WDFY4	G722E	2	11089	0.0001803589
10	49986751	C	T	WDFY4	R1091C	2	11089	0.0001803589
10	49997929	C	T	WDFY4	S1322L	2	11089	0.0001803589
10	49998825	G	A	WDFY4	G1374R	2	11089	0.0001803589
10	50025362	G	A	WDFY4	V1805I	2	11089	0.0001803589
10	50025369	G	A	WDFY4	R1807H	2	11089	0.0001803589
10	50025396	G	A	WDFY4	R1816Q	2	11089	0.0001803589
10	50028406	C	T	WDFY4	T1878M	3	11089	0.0002705384
10	50038878	G	C	WDFY4	E2158D	2	11089	0.0001803589
10	50085200	C	T	WDFY4	R2375W	2	11089	0.0001803589
10	50109895	A	C	WDFY4	T2525P	2	11089	0.0001803589
10	50121549	G	A	LRRC18	R218W	3	11089	0.0002705384
10	50121785	G	A	LRRC18	T139I	2	11089	0.0001803589
10	50122031	A	C	LRRC18	L57R	2	11089	0.0001803589
10	50122058	C	T	LRRC18	R48H	2	11089	0.0001803589
10	50122110	G	A	LRRC18	R31C	2	11089	0.0001803589
10	50122166	T	G	LRRC18	K12T	2	11089	0.0001803589
10	50183042	G	A	WDFY4	A3022T	2	11089	0.0001803589
10	50186415	C	T	WDFY4	P3118L	2	11089	0.0001803589
10	50227709	C	T	VSTM4	E317K	2	11089	0.0001803589
10	50315705	C	T	VSTM4	E131K	4	11089	0.0003607178
10	50315797	C	T	VSTM4	R100H	2	11089	0.0001803589
10	50315798	G	A	VSTM4	R100C	2	11089	0.0001803589
10	50315806	C	T	VSTM4	R97Q	2	11089	0.0001803589
10	50375016	C	T	C10orf128	A46T	2	11089	0.0001803589
10	50396379	C	T	C10orf128	M1I	2	11089	0.0001803589
10	50530672	G	A	C10orf71	E28K	2	11089	0.0001803589
10	50530702	C	T	C10orf71	R38W	2	11089	0.0001803589
10	50530868	C	T	C10orf71	S93L	2	11089	0.0001803589
10	50530877	C	T	C10orf71	A96V	4	11089	0.0003607178
10	50530918	G	A	C10orf71	E110K	3	11089	0.0002705384
10	50531036	C	T	C10orf71	S149F	2	11089	0.0001803589
10	50531107	C	T	C10orf71	P173S	2	11089	0.0001803589
10	50531678	G	A	C10orf71	G363E	3	11089	0.0002705384
10	50531758	G	A	C10orf71	G390R	2	11089	0.0001803589
10	50531867	C	T	C10orf71	A426V	3	11089	0.0002705384
10	50531902	G	A	C10orf71	D438N	2	11089	0.0001803589
10	50532047	G	A	C10orf71	C486Y	2	11089	0.0001803589
10	50532056	G	A	C10orf71	R489Q	2	11089	0.0001803589
10	50534599	G	A	C10orf71	G1337S	2	11089	0.0001803589
10	50574211	C	T	DRGX	E253K	2	11089	0.0001803589
10	50574403	C	T	DRGX	V189I	3	11089	0.0002705384
10	50599253	C	T	DRGX	R35H	2	11089	0.0001803589
10	50684305	C	T	ERCC6	V780I	4	11089	0.0003607178
10	50686483	G	A	ERCC6	R735*	2	11089	0.0001803589
10	50690906	G	A	ERCC6	R666C	3	11089	0.0002705384
10	50723441	G	A	ERCC6-PGBD3	R1042*	2	11089	0.0001803589
10	50723956	C	T	ERCC6-PGBD3	R870Q	2	11089	0.0001803589
10	50724809	C	T	ERCC6-PGBD3	D586N	3	11089	0.0002705384
10	50725028	C	A	ERCC6-PGBD3	E513*	2	11089	0.0001803589
10	50725153	C	T	ERCC6-PGBD3	R471Q	4	11089	0.0003607178
10	50732496	C	T	ERCC6	R327H	2	11089	0.0001803589
10	50732662	C	T	ERCC6	E272K	4	11089	0.0003607178
10	50819060	G	A	SLC18A3	A92T	2	11089	0.0001803589
10	50819136	C	T	SLC18A3	T117M	2	11089	0.0001803589
10	50819229	G	A	SLC18A3	R148H	5	11089	0.0004508973
10	50819553	C	T	SLC18A3	A256V	2	11089	0.0001803589
10	50819675	G	A	SLC18A3	A297T	2	11089	0.0001803589
10	50820002	G	A	SLC18A3	A406T	2	11089	0.0001803589
10	50820176	C	T	SLC18A3	P464S	3	11089	0.0002705384
10	50820269	G	T	SLC18A3	D495Y	2	11089	0.0001803589
10	50833529	C	T	CHAT	P255S	2	11089	0.0001803589
10	50833616	G	A	CHAT	G284S	2	11089	0.0001803589
10	50835688	G	A	CHAT	R323H	4	11089	0.0003607178
10	50863176	C	T	CHAT	A557V	3	11089	0.0002705384
10	50863221	C	T	CHAT	S572L	2	11089	0.0001803589
10	50863468	C	T	CHAT	R605C	2	11089	0.0001803589
10	50870692	C	T	CHAT	A614V	2	11089	0.0001803589
10	50870701	G	A	CHAT	G617E	2	11089	0.0001803589
10	50870760	G	A	CHAT	E637K	2	11089	0.0001803589
10	50887822	C	T	C10orf53	R27C	2	11089	0.0001803589
10	50916559	G	A	C10orf53	G124R	2	11089	0.0001803589
10	50943359	C	T	OGDHL	G983E	2	11089	0.0001803589
10	50944432	C	T	OGDHL	E909K	2	11089	0.0001803589
10	50944482	C	T	OGDHL	G892E	2	11089	0.0001803589
10	50950902	C	T	OGDHL	G662R	2	11089	0.0001803589
10	50950976	G	A	OGDHL	T637M	2	11089	0.0001803589
10	50951015	C	T	OGDHL	R624H	2	11089	0.0001803589
10	50952058	C	A	OGDHL	D615Y	2	11089	0.0001803589
10	50952707	G	A	OGDHL	S574F	2	11089	0.0001803589
10	50952736	C	A	OGDHL	K564N	2	11089	0.0001803589
10	50953529	C	T	OGDHL	R497Q	2	11089	0.0001803589
10	50954001	C	T	OGDHL	R440Q	3	11089	0.0002705384
10	50954813	C	T	OGDHL	V427I	2	11089	0.0001803589
10	50954894	C	T	OGDHL	A400T	4	11089	0.0003607178
10	50955203	G	A	OGDHL	R347C	2	11089	0.0001803589
10	50959882	C	T	OGDHL	R247H	3	11089	0.0002705384
10	50964886	C	T	OGDHL	R104Q	3	11089	0.0002705384
10	50966551	G	A	OGDHL	R30C	3	11089	0.0002705384
10	51087755	G	A	PARG	S166L	3	11089	0.0002705384
10	51093329	C	T	PARG	A99T	63	11089	0.0056813058
10	51123977	C	T	PARG	D90N	2	11089	0.0001803589
10	51464835	C	T	AGAP7	E541K	2	11089	0.0001803589
10	51464844	C	T	AGAP7	E538K	2	11089	0.0001803589
10	51465417	C	T	AGAP7	G347R	2	11089	0.0001803589
10	51556768	G	A	MSMB	G43R	2	11089	0.0001803589
10	51556831	G	A	MSMB	E64K	2	11089	0.0001803589
10	51579175	A	C	NCOA4	S28R	3	11089	0.0002705384
10	51579211	C	T	NCOA4	R40W	2	11089	0.0001803589
10	51579212	G	A	NCOA4	R40Q	3	11089	0.0002705384
10	51584688	A	G	NCOA4	K279E	2	11089	0.0001803589
10	51584845	G	A	NCOA4	R331Q	2	11089	0.0001803589
10	51585080	C	A	NCOA4	N409K	2	11089	0.0001803589
10	51585241	A	G	NCOA4	K463R	2	11089	0.0001803589
10	51585586	G	A	NCOA4	R578Q	2	11089	0.0001803589
10	51620361	G	C	TIMM23	S43C	2	11089	0.0001803589
10	51748543	C	T	AGAP6	S23L	2	11089	0.0001803589
10	51748684	G	A	AGAP6	R70Q	4	11089	0.0003607178
10	51749089	C	G	AGAP6	A82G	5	11089	0.0004508973
10	51754173	G	T	AGAP6	S127I	6	11089	0.0005410767
10	51754188	A	G	AGAP6	H132R	2	11089	0.0001803589
10	51768543	T	C	AGAP6	S220P	2	11089	0.0001803589
10	51768660	G	T	AGAP6	G259W	2	11089	0.0001803589
10	51853633	C	T	FAM21A	T379M	9	11089	0.0008116151
10	51859751	C	A	FAM21A	S521Y	2	11089	0.0001803589
10	51863872	T	C	FAM21A	L569S	2	11089	0.0001803589
10	51974561	C	T	ASAH2	R361H	2	11089	0.0001803589
10	52002997	C	T	ASAH2	D159N	2	11089	0.0001803589
10	52005019	C	T	ASAH2	R108Q	2	11089	0.0001803589
10	52008306	G	A	ASAH2	A22V	2	11089	0.0001803589
10	52066985	G	A	SGMS1	R387*	4	11089	0.0003607178
10	52067877	C	T	SGMS1	W309*	2	11089	0.0001803589
10	52071169	C	T	SGMS1	G250R	2	11089	0.0001803589
10	52103313	C	T	SGMS1	E188K	2	11089	0.0001803589
10	52103372	G	A	SGMS1	P168L	2	11089	0.0001803589
10	52103391	G	A	SGMS1	P162S	2	11089	0.0001803589
10	52103403	C	T	SGMS1	E158K	2	11089	0.0001803589
10	52103484	C	T	SGMS1	E131K	2	11089	0.0001803589
10	52103686	C	T	SGMS1	M63I	2	11089	0.0001803589
10	52103717	G	A	SGMS1	S53F	2	11089	0.0001803589
10	52103748	C	T	SGMS1	D43N	2	11089	0.0001803589
10	52566514	C	T	A1CF	R587Q	3	11089	0.0002705384
10	52569741	C	T	A1CF	E516K	3	11089	0.0002705384
10	52573658	G	A	A1CF	P436S	2	11089	0.0001803589
10	52573681	C	T	A1CF	G428E	3	11089	0.0002705384
10	52573682	C	T	A1CF	G428R	2	11089	0.0001803589
10	52573735	C	T	A1CF	G410E	2	11089	0.0001803589
10	52573738	C	T	A1CF	R409Q	2	11089	0.0001803589
10	52573792	G	A	A1CF	A391V	2	11089	0.0001803589
10	52575901	C	T	A1CF	D344N	2	11089	0.0001803589
10	52575934	C	T	A1CF	G333R	2	11089	0.0001803589
10	52580383	G	A	A1CF	R274*	4	11089	0.0003607178
10	52595854	G	A	A1CF	A203V	5	11089	0.0004508973
10	52601629	C	T	A1CF	E128K	3	11089	0.0002705384
10	52603792	G	A	A1CF	P72S	3	11089	0.0002705384
10	52603813	C	T	A1CF	E65K	5	11089	0.0004508973
10	52603882	C	T	A1CF	E42K	9	11089	0.0008116151
10	52610471	C	T	A1CF	G26E	2	11089	0.0001803589
10	52912940	A	C	PRKG1	K110Q	2	11089	0.0001803589
10	52912943	G	A	PRKG1	E111K	2	11089	0.0001803589
10	53458331	G	A	CSTF2T	R327*	2	11089	0.0001803589
10	53458361	C	T	CSTF2T	G317R	2	11089	0.0001803589
10	53458363	C	T	CSTF2T	R316H	2	11089	0.0001803589
10	53822355	G	A	PRKG1	G300E	2	11089	0.0001803589
10	54040554	C	T	PRKG1	S470L	3	11089	0.0002705384
10	54048505	G	A	PRKG1	D577N	2	11089	0.0001803589
10	54048559	C	T	PRKG1	P595S	2	11089	0.0001803589
10	54049986	G	A	PRKG1	W633*	2	11089	0.0001803589
10	54074791	C	T	DKK1	R118*	2	11089	0.0001803589
10	54076460	G	T	DKK1	E232*	2	11089	0.0001803589
10	54076473	G	A	DKK1	R236H	2	11089	0.0001803589
10	54528045	C	T	MBL2	G200E	2	11089	0.0001803589
10	54528199	C	T	MBL2	E149K	2	11089	0.0001803589
10	54529023	C	T	MBL2	M119I	2	11089	0.0001803589
10	54530441	C	T	MBL2	G98E	4	11089	0.0003607178
10	54530490	G	A	MBL2	P82S	2	11089	0.0001803589
10	54530495	C	T	MBL2	G80E	2	11089	0.0001803589
10	54531235	C	T	MBL2	G54D	2	11089	0.0001803589
10	55566422	G	A	PCDH15	H1658Y	2	11089	0.0001803589
10	55566490	C	T	PCDH15	R1635K	2	11089	0.0001803589
10	55566601	A	G	PCDH15	L1598S	2	11089	0.0001803589
10	55566674	G	A	PCDH15	R1574*	4	11089	0.0003607178
10	55566715	C	T	PCDH15	R1560H	2	11089	0.0001803589
10	55570336	C	T	PCDH15	E1495K	2	11089	0.0001803589
10	55570392	C	T	PCDH15	R1476Q	2	11089	0.0001803589
10	55570395	C	T	PCDH15	R1475H	2	11089	0.0001803589
10	55570420	C	T	PCDH15	E1467K	2	11089	0.0001803589
10	55581802	G	A	PCDH15	S1897L	2	11089	0.0001803589
10	55581859	T	C	PCDH15	Q1878R	2	11089	0.0001803589
10	55582261	G	A	PCDH15	P1744L	2	11089	0.0001803589
10	55582303	C	T	PCDH15	R1730K	2	11089	0.0001803589
10	55582378	G	A	PCDH15	S1705L	2	11089	0.0001803589
10	55582450	C	A	PCDH15	R1681I	2	11089	0.0001803589
10	55582574	C	T	PCDH15	E1640K	2	11089	0.0001803589
10	55582658	C	T	PCDH15	E1612K	2	11089	0.0001803589
10	55582664	C	T	PCDH15	E1610K	2	11089	0.0001803589
10	55582689	C	A	PCDH15	Q1601H	2	11089	0.0001803589
10	55582852	C	A	PCDH15	R1547I	2	11089	0.0001803589
10	55582895	C	T	PCDH15	E1533K	3	11089	0.0002705384
10	55582906	G	A	PCDH15	P1529L	2	11089	0.0001803589
10	55587165	C	T	PCDH15	G1452E	2	11089	0.0001803589
10	55587219	G	A	PCDH15	A1434V	2	11089	0.0001803589
10	55587279	C	T	PCDH15	R1414Q	4	11089	0.0003607178
10	55587307	G	A	PCDH15	R1405C	2	11089	0.0001803589
10	55591165	C	T	PCDH15	G1371E	2	11089	0.0001803589
10	55591228	C	T	PCDH15	R1350H	3	11089	0.0002705384
10	55600185	C	A	PCDH15	R1293L	2	11089	0.0001803589
10	55600246	G	A	PCDH15	R1273C	2	11089	0.0001803589
10	55626616	G	T	PCDH15	A1168D	2	11089	0.0001803589
10	55698611	C	T	PCDH15	E1113K	3	11089	0.0002705384
10	55698632	G	A	PCDH15	R1106*	3	11089	0.0002705384
10	55698706	C	T	PCDH15	G1081E	2	11089	0.0001803589
10	55700629	C	A	PCDH15	E1077*	2	11089	0.0001803589
10	55700682	G	A	PCDH15	S1059F	2	11089	0.0001803589
10	55700715	A	G	PCDH15	L1048P	2	11089	0.0001803589
10	55721604	G	A	PCDH15	P973S	2	11089	0.0001803589
10	55721651	C	T	PCDH15	G957E	2	11089	0.0001803589
10	55721652	C	A	PCDH15	G957*	2	11089	0.0001803589
10	55755492	G	A	PCDH15	R929*	3	11089	0.0002705384
10	55780158	C	T	PCDH15	G849R	2	11089	0.0001803589
10	55780164	C	T	PCDH15	D847N	2	11089	0.0001803589
10	55782681	G	T	PCDH15	P833T	2	11089	0.0001803589
10	55782693	C	T	PCDH15	E829K	2	11089	0.0001803589
10	55782888	G	A	PCDH15	R764C	8	11089	0.0007214357
10	55826564	A	C	PCDH15	L725V	2	11089	0.0001803589
10	55849750	G	A	PCDH15	S664L	2	11089	0.0001803589
10	55849763	C	A	PCDH15	V660F	2	11089	0.0001803589
10	55892663	C	A	PCDH15	R630M	2	11089	0.0001803589
10	55892736	G	T	PCDH15	L606I	2	11089	0.0001803589
10	55912869	G	T	PCDH15	A592E	2	11089	0.0001803589
10	55912925	C	T	PCDH15	M573I	2	11089	0.0001803589
10	55912984	C	T	PCDH15	G554R	2	11089	0.0001803589
10	55913017	C	T	PCDH15	E543K	2	11089	0.0001803589
10	55913032	C	T	PCDH15	E538K	3	11089	0.0002705384
10	55943228	C	T	PCDH15	M522I	2	11089	0.0001803589
10	55944895	G	A	PCDH15	S480L	4	11089	0.0003607178
10	55944935	G	A	PCDH15	Q467*	2	11089	0.0001803589
10	55955504	G	A	PCDH15	S415L	2	11089	0.0001803589
10	55955622	G	A	PCDH15	P376S	2	11089	0.0001803589
10	55973787	C	T	PCDH15	R336Q	4	11089	0.0003607178
10	55996585	A	T	PCDH15	V328D	2	11089	0.0001803589
10	55996638	G	T	PCDH15	D310E	2	11089	0.0001803589
10	55996666	G	A	PCDH15	T301M	2	11089	0.0001803589
10	56077173	C	T	PCDH15	R245Q	3	11089	0.0002705384
10	56077174	G	A	PCDH15	R245*	2	11089	0.0001803589
10	56106133	C	A	PCDH15	D196Y	2	11089	0.0001803589
10	56423959	C	T	PCDH15	E22K	2	11089	0.0001803589
10	56424016	G	A	PCDH15	R3*	4	11089	0.0003607178
10	58118214	C	A	ZWINT	G267C	2	11089	0.0001803589
10	59955944	G	A	IPMK	R382*	2	11089	0.0001803589
10	60036964	G	A	CISD1	R40Q	2	11089	0.0001803589
10	60273052	G	A	BICC1	R50H	2	11089	0.0001803589
10	60273078	G	A	BICC1	E59K	2	11089	0.0001803589
10	60548181	C	T	BICC1	R200W	4	11089	0.0003607178
10	60556125	G	A	BICC1	R402Q	2	11089	0.0001803589
10	60556253	T	G	BICC1	L445V	2	11089	0.0001803589
10	60558315	C	T	BICC1	A508V	2	11089	0.0001803589
10	60560703	G	T	BICC1	G638W	2	11089	0.0001803589
10	60588535	C	T	BICC1	R937*	3	11089	0.0002705384
10	60994193	G	A	PHYHIPL	R79H	2	11089	0.0001803589
10	60998404	C	A	PHYHIPL	R179S	2	11089	0.0001803589
10	60998464	C	T	PHYHIPL	R199*	2	11089	0.0001803589
10	61004923	G	A	PHYHIPL	E235K	2	11089	0.0001803589
10	61004954	C	T	PHYHIPL	S245L	2	11089	0.0001803589
10	61011369	C	A	FAM13C	E534*	4	11089	0.0003607178
10	61011428	A	C	FAM13C	L514R	2	11089	0.0001803589
10	61012730	C	T	FAM13C	R454H	3	11089	0.0002705384
10	61022232	C	T	FAM13C	E400K	2	11089	0.0001803589
10	61028354	G	A	FAM13C	R301W	2	11089	0.0001803589
10	61028449	G	A	FAM13C	P269L	2	11089	0.0001803589
10	61029749	G	A	FAM13C	S238L	2	11089	0.0001803589
10	61062601	G	A	FAM13C	S156L	3	11089	0.0002705384
10	61112119	C	T	FAM13C	V79I	2	11089	0.0001803589
10	61115696	C	T	FAM13C	E24K	2	11089	0.0001803589
10	61414011	G	T	SLC16A9	T258K	2	11089	0.0001803589
10	61414278	C	T	SLC16A9	G169E	2	11089	0.0001803589
10	61424021	C	T	SLC16A9	D134N	2	11089	0.0001803589
10	61432545	G	A	SLC16A9	S108F	3	11089	0.0002705384
10	61443904	C	T	SLC16A9	G49E	4	11089	0.0003607178
10	61443922	G	A	SLC16A9	A43V	2	11089	0.0001803589
10	61612349	C	A	CCDC6	E139*	2	11089	0.0001803589
10	61612436	C	A	CCDC6	E110*	2	11089	0.0001803589
10	61815535	C	G	ANK3	E4316Q	2	11089	0.0001803589
10	61815657	C	T	ANK3	G4275E	2	11089	0.0001803589
10	61819102	C	T	ANK3	D4228N	2	11089	0.0001803589
10	61819111	G	A	ANK3	R4225*	3	11089	0.0002705384
10	61823930	C	T	ANK3	G4146R	2	11089	0.0001803589
10	61828706	G	C	ANK3	T3978S	2	11089	0.0001803589
10	61829258	G	T	ANK3	S3794Y	2	11089	0.0001803589
10	61829367	C	T	ANK3	E3758K	2	11089	0.0001803589
10	61829480	G	A	ANK3	T3720M	2	11089	0.0001803589
10	61829483	C	T	ANK3	R3719H	2	11089	0.0001803589
10	61829697	C	T	ANK3	E3648K	3	11089	0.0002705384
10	61829822	C	T	ANK3	G3606E	2	11089	0.0001803589
10	61829891	G	A	ANK3	T3583M	2	11089	0.0001803589
10	61829982	C	T	ANK3	E3553K	2	11089	0.0001803589
10	61830089	T	A	ANK3	D3517V	2	11089	0.0001803589
10	61830185	G	T	ANK3	S3485Y	2	11089	0.0001803589
10	61830301	C	T	ANK3	W3446*	2	11089	0.0001803589
10	61830498	C	T	ANK3	E3381K	3	11089	0.0002705384
10	61830876	G	A	ANK3	P3255S	2	11089	0.0001803589
10	61830966	C	T	ANK3	E3225K	2	11089	0.0001803589
10	61831464	C	T	ANK3	E3059K	2	11089	0.0001803589
10	61831926	G	A	ANK3	R2905C	2	11089	0.0001803589
10	61831943	G	A	ANK3	S2899F	2	11089	0.0001803589
10	61831953	C	T	ANK3	E2896K	2	11089	0.0001803589
10	61832027	G	A	ANK3	S2871L	5	11089	0.0004508973
10	61832066	G	A	ANK3	S2858L	2	11089	0.0001803589
10	61832853	G	A	ANK3	R2596C	2	11089	0.0001803589
10	61832871	C	T	ANK3	E2590K	2	11089	0.0001803589
10	61832967	G	A	ANK3	R2558C	2	11089	0.0001803589
10	61833102	C	T	ANK3	E2513K	2	11089	0.0001803589
10	61833195	C	T	ANK3	E2482K	2	11089	0.0001803589
10	61833477	C	T	ANK3	E2388K	2	11089	0.0001803589
10	61833536	C	T	ANK3	G2368E	3	11089	0.0002705384
10	61833636	C	T	ANK3	E2335K	4	11089	0.0003607178
10	61833673	C	T	ANK3	M2322I	3	11089	0.0002705384
10	61833786	C	T	ANK3	D2285N	3	11089	0.0002705384
10	61833876	G	A	ANK3	H2255Y	2	11089	0.0001803589
10	61833923	C	T	ANK3	R2239H	2	11089	0.0001803589
10	61833963	C	T	ANK3	E2226K	2	11089	0.0001803589
10	61834088	G	A	ANK3	P2184L	2	11089	0.0001803589
10	61834107	G	A	ANK3	P2178S	2	11089	0.0001803589
10	61834170	G	A	ANK3	P2157S	2	11089	0.0001803589
10	61834193	G	A	ANK3	P2149L	2	11089	0.0001803589
10	61834560	C	T	ANK3	D2027N	2	11089	0.0001803589
10	61834644	C	T	ANK3	E1999K	2	11089	0.0001803589
10	61834712	G	A	ANK3	S1976L	2	11089	0.0001803589
10	61835402	G	A	ANK3	S1746F	2	11089	0.0001803589
10	61835408	T	A	ANK3	K1744I	2	11089	0.0001803589
10	61835477	G	A	ANK3	S1721F	2	11089	0.0001803589
10	61835693	G	A	ANK3	S1649L	2	11089	0.0001803589
10	61835783	G	A	ANK3	T1619M	2	11089	0.0001803589
10	61835921	G	A	ANK3	S1573F	2	11089	0.0001803589
10	61836047	G	A	ANK3	T1531M	2	11089	0.0001803589
10	61843365	C	T	ANK3	G1362E	2	11089	0.0001803589
10	61844449	G	A	ANK3	R1329*	2	11089	0.0001803589
10	61844939	G	A	ANK3	S1274F	2	11089	0.0001803589
10	61846602	C	T	ANK3	G1194E	2	11089	0.0001803589
10	61847919	G	A	ANK3	R1176*	5	11089	0.0004508973
10	61865804	C	T	ANK3	E1063K	2	11089	0.0001803589
10	61868658	G	A	ANK3	P1035S	3	11089	0.0002705384
10	61894114	G	A	ANK3	S919L	2	11089	0.0001803589
10	61894123	G	A	ANK3	S916F	2	11089	0.0001803589
10	61898785	A	G	ANK3	L892S	2	11089	0.0001803589
10	61926373	C	T	ANK3	E864K	3	11089	0.0002705384
10	61926409	G	A	ANK3	R852C	2	11089	0.0001803589
10	61926588	C	T	ANK3	D849N	2	11089	0.0001803589
10	61932136	G	A	ANK3	A803V	2	11089	0.0001803589
10	61932881	G	T	ANK3	L750I	2	11089	0.0001803589
10	61932940	C	T	ANK3	G730E	2	11089	0.0001803589
10	61941113	C	T	ANK3	G720R	2	11089	0.0001803589
10	61941146	G	A	ANK3	R709*	2	11089	0.0001803589
10	61946567	C	T	ANK3	G664E	2	11089	0.0001803589
10	61946604	C	T	ANK3	E652K	2	11089	0.0001803589
10	61958130	C	T	ANK3	D553N	2	11089	0.0001803589
10	61959955	G	A	ANK3	R475C	2	11089	0.0001803589
10	61973199	G	A	ANK3	R323*	2	11089	0.0001803589
10	62021678	C	T	ANK3	G246E	2	11089	0.0001803589
10	62023652	C	T	ANK3	D214N	2	11089	0.0001803589
10	62023660	C	T	ANK3	R211Q	2	11089	0.0001803589
10	62023723	G	A	ANK3	S190L	3	11089	0.0002705384
10	62038606	C	T	ANK3	A114T	2	11089	0.0001803589
10	62038626	C	T	ANK3	G107E	4	11089	0.0003607178
10	62039349	C	T	ANK3	E55K	2	11089	0.0001803589
10	62039364	G	A	ANK3	R50*	2	11089	0.0001803589
10	62149261	C	A	ANK3	R12S	2	11089	0.0001803589
10	62553663	G	A	CDK1	R275Q	2	11089	0.0001803589
10	62632024	C	T	RHOBTB1	A614T	2	11089	0.0001803589
10	62634791	G	A	RHOBTB1	A579V	2	11089	0.0001803589
10	62648035	G	A	RHOBTB1	T464M	2	11089	0.0001803589
10	62648482	T	A	RHOBTB1	K315M	2	11089	0.0001803589
10	62648581	C	T	RHOBTB1	R282Q	2	11089	0.0001803589
10	62648704	G	A	RHOBTB1	P241L	3	11089	0.0002705384
10	62652608	C	A	RHOBTB1	D148Y	2	11089	0.0001803589
10	62652709	G	A	RHOBTB1	S114F	2	11089	0.0001803589
10	62652727	G	A	RHOBTB1	S108L	2	11089	0.0001803589
10	63170130	G	A	TMEM26	P353S	2	11089	0.0001803589
10	63519826	G	C	C10orf107	E100Q	2	11089	0.0001803589
10	63519931	G	A	C10orf107	E135K	2	11089	0.0001803589
10	63700041	G	A	ARID5B	A126T	2	11089	0.0001803589
10	63845621	G	T	ARID5B	E454*	2	11089	0.0001803589
10	63845627	G	T	ARID5B	E456*	2	11089	0.0001803589
10	63850777	G	A	ARID5B	E519K	2	11089	0.0001803589
10	63851485	G	A	ARID5B	V755I	2	11089	0.0001803589
10	63851828	C	A	ARID5B	S869Y	2	11089	0.0001803589
10	63852248	C	G	ARID5B	A1009G	4	11089	0.0003607178
10	63852307	C	T	ARID5B	R1029W	2	11089	0.0001803589
10	64022543	C	T	RTKN2	R33Q	2	11089	0.0001803589
10	64022544	G	A	RTKN2	R33*	8	11089	0.0007214357
10	64148220	G	A	ZNF365	R270Q	2	11089	0.0001803589
10	64564892	G	T	ADO	G25W	5	11089	0.0004508973
10	64564934	C	G	ADO	P39A	2	11089	0.0001803589
10	64573248	G	T	EGR2	H384N	3	11089	0.0002705384
10	64573268	C	T	EGR2	R377H	2	11089	0.0001803589
10	64573280	C	T	EGR2	R373Q	2	11089	0.0001803589
10	64575770	A	G	EGR2	V7A	2	11089	0.0001803589
10	64946091	G	A	JMJD1C	A2208V	2	11089	0.0001803589
10	64968353	G	A	JMJD1C	L1026F	2	11089	0.0001803589
10	64974825	G	A	JMJD1C	R368*	2	11089	0.0001803589
10	65358963	C	T	REEP3	R113*	2	11089	0.0001803589
10	67680180	C	T	CTNNA3	E866K	2	11089	0.0001803589
10	67680276	G	A	CTNNA3	R834*	2	11089	0.0001803589
10	67726396	G	T	CTNNA3	L792M	2	11089	0.0001803589
10	67862928	C	T	CTNNA3	G655E	3	11089	0.0002705384
10	67862998	C	T	CTNNA3	E632K	2	11089	0.0001803589
10	68280387	G	T	CTNNA3	L507I	2	11089	0.0001803589
10	68526081	C	T	CTNNA3	E408K	2	11089	0.0001803589
10	68686880	G	A	LRRTM3	R69H	2	11089	0.0001803589
10	68686978	G	A	LRRTM3	E102K	2	11089	0.0001803589
10	68687033	G	T	LRRTM3	R120I	2	11089	0.0001803589
10	68687134	C	T	LRRTM3	R154W	2	11089	0.0001803589
10	68687177	C	T	LRRTM3	S168F	2	11089	0.0001803589
10	68687197	C	T	LRRTM3	R175*	3	11089	0.0002705384
10	68687255	G	A	LRRTM3	R194Q	3	11089	0.0002705384
10	68687299	G	T	LRRTM3	E209*	2	11089	0.0001803589
10	68687345	T	C	LRRTM3	L224P	2	11089	0.0001803589
10	68688094	C	T	LRRTM3	P474S	2	11089	0.0001803589
10	68857462	G	C	LRRTM3	D552H	2	11089	0.0001803589
10	68940116	G	A	CTNNA3	R336C	3	11089	0.0002705384
10	68940122	C	T	CTNNA3	A334T	2	11089	0.0001803589
10	68940131	C	T	CTNNA3	E331K	2	11089	0.0001803589
10	68940142	C	T	CTNNA3	R327Q	2	11089	0.0001803589
10	68940148	C	T	CTNNA3	R325Q	2	11089	0.0001803589
10	68940233	G	A	CTNNA3	R297*	2	11089	0.0001803589
10	68979493	C	T	CTNNA3	D239N	2	11089	0.0001803589
10	69299374	G	A	CTNNA3	P116S	2	11089	0.0001803589
10	69407205	C	T	CTNNA3	V23M	2	11089	0.0001803589
10	69556939	G	A	DNAJC12	R178C	2	11089	0.0001803589
10	69565439	C	T	DNAJC12	R135K	3	11089	0.0002705384
10	69583090	G	A	DNAJC12	P47S	2	11089	0.0001803589
10	69666625	C	T	SIRT1	R341C	2	11089	0.0001803589
10	69672420	G	A	SIRT1	R516Q	2	11089	0.0001803589
10	69676051	C	T	SIRT1	R649C	2	11089	0.0001803589
10	69684878	G	A	HERC4	H977Y	2	11089	0.0001803589
10	69714452	C	T	HERC4	R754H	2	11089	0.0001803589
10	69773908	C	T	HERC4	R315Q	2	11089	0.0001803589
10	69881563	G	A	MYPN	R123Q	2	11089	0.0001803589
10	69881902	G	A	MYPN	R236H	2	11089	0.0001803589
10	69902806	C	T	MYPN	R338C	2	11089	0.0001803589
10	69908138	C	T	MYPN	P387S	2	11089	0.0001803589
10	69926349	C	A	MYPN	N633K	2	11089	0.0001803589
10	69926384	C	T	MYPN	P645L	2	11089	0.0001803589
10	69935090	G	A	MYPN	G859R	2	11089	0.0001803589
10	69959306	C	A	MYPN	S1156Y	2	11089	0.0001803589
10	69961673	G	A	MYPN	R1194H	2	11089	0.0001803589
10	69961693	C	T	MYPN	P1201S	2	11089	0.0001803589
10	70066553	G	A	PBLD	R17C	2	11089	0.0001803589
10	70097039	C	T	HNRNPH3	R21C	2	11089	0.0001803589
10	70101810	G	C	HNRNPH3	*347S	2	11089	0.0001803589
10	70143578	G	A	RUFY2	R341*	2	11089	0.0001803589
10	70182479	G	A	DNA2	P879S	2	11089	0.0001803589
10	70243299	G	A	SLC25A16	R297*	2	11089	0.0001803589
10	70332337	G	A	TET1	R81H	4	11089	0.0003607178
10	70332525	A	G	TET1	I144V	2	11089	0.0001803589
10	70405122	C	T	TET1	S879L	3	11089	0.0002705384
10	70405419	C	G	TET1	S978C	2	11089	0.0001803589
10	70405958	C	T	TET1	R1158W	3	11089	0.0002705384
10	70426853	C	T	TET1	R1505C	3	11089	0.0002705384
10	70426935	G	A	TET1	R1532Q	3	11089	0.0002705384
10	70446447	C	T	TET1	S1796L	2	11089	0.0001803589
10	70451194	G	A	TET1	A2012T	2	11089	0.0001803589
10	70451231	G	A	TET1	R2024Q	2	11089	0.0001803589
10	70482304	C	T	CCAR1	Q15*	2	11089	0.0001803589
10	70507310	G	T	CCAR1	Q271H	2	11089	0.0001803589
10	70508965	G	A	CCAR1	R300Q	2	11089	0.0001803589
10	70509373	G	T	CCAR1	R350L	2	11089	0.0001803589
10	70509394	G	A	CCAR1	R357H	2	11089	0.0001803589
10	70514471	G	A	CCAR1	V449I	2	11089	0.0001803589
10	70516049	C	T	CCAR1	R549C	2	11089	0.0001803589
10	70516059	G	A	CCAR1	R552H	2	11089	0.0001803589
10	70520794	C	T	CCAR1	R651*	2	11089	0.0001803589
10	70530990	G	A	CCAR1	E776K	2	11089	0.0001803589
10	70641765	C	T	STOX1	P121L	2	11089	0.0001803589
10	70641845	C	T	STOX1	R148C	2	11089	0.0001803589
10	70641860	T	C	STOX1	Y153H	2	11089	0.0001803589
10	70645060	G	A	STOX1	R503Q	2	11089	0.0001803589
10	70645798	G	A	STOX1	R749H	2	11089	0.0001803589
10	70645939	G	T	STOX1	R796I	2	11089	0.0001803589
10	70652467	C	T	STOX1	P982L	2	11089	0.0001803589
10	70673159	G	A	DDX50	R257Q	3	11089	0.0002705384
10	70696828	C	T	DDX50	R578*	2	11089	0.0001803589
10	70719844	G	A	DDX21	E124K	2	11089	0.0001803589
10	70730038	C	T	DDX21	R440C	2	11089	0.0001803589
10	70730039	G	A	DDX21	R440H	2	11089	0.0001803589
10	70738679	G	T	DDX21	G662C	2	11089	0.0001803589
10	70748784	G	A	KIAA1279	G66S	2	11089	0.0001803589
10	70748821	C	T	KIAA1279	A78V	2	11089	0.0001803589
10	70856875	C	T	SRGN	R39C	4	11089	0.0003607178
10	70856932	G	A	SRGN	E58K	2	11089	0.0001803589
10	70968397	G	A	SUPV3L1	R656Q	2	11089	0.0001803589
10	70998852	G	A	HKDC1	D184N	2	11089	0.0001803589
10	71007256	C	T	HKDC1	A391V	2	11089	0.0001803589
10	71008287	C	T	HKDC1	A458V	2	11089	0.0001803589
10	71010063	G	A	HKDC1	A530T	3	11089	0.0002705384
10	71010153	G	A	HKDC1	A560T	2	11089	0.0001803589
10	71021022	G	A	HKDC1	E782K	2	11089	0.0001803589
10	71119661	G	A	HK1	D83N	2	11089	0.0001803589
10	71128331	G	A	HK1	G183R	2	11089	0.0001803589
10	71139760	G	A	HK1	A396T	2	11089	0.0001803589
10	71142350	C	T	HK1	A462V	2	11089	0.0001803589
10	71142518	C	T	HK1	S518F	2	11089	0.0001803589
10	71144154	C	T	HK1	R550C	3	11089	0.0002705384
10	71158533	G	A	HK1	R857H	2	11089	0.0001803589
10	71168685	A	T	TACR2	M245K	3	11089	0.0002705384
10	71176012	A	G	TACR2	I23T	3	11089	0.0002705384
10	71332204	A	G	NEUROG3	F199S	8	11089	0.0007214357
10	71332229	G	A	NEUROG3	R191*	2	11089	0.0001803589
10	71332516	C	T	NEUROG3	R95Q	2	11089	0.0001803589
10	71332658	C	T	NEUROG3	E48K	2	11089	0.0001803589
10	71391524	G	A	C10orf35	E9K	2	11089	0.0001803589
10	71391546	C	T	C10orf35	P16L	2	11089	0.0001803589
10	71392759	C	T	C10orf35	R104C	3	11089	0.0002705384
10	71392775	T	C	C10orf35	V109A	2	11089	0.0001803589
10	71640268	G	A	COL13A1	G149R	2	11089	0.0001803589
10	71654450	G	A	COL13A1	G208E	3	11089	0.0002705384
10	71682509	G	A	COL13A1	E386K	2	11089	0.0001803589
10	71685606	G	A	COL13A1	G448E	2	11089	0.0001803589
10	71692349	C	T	COL13A1	P562S	2	11089	0.0001803589
10	71716763	G	A	COL13A1	E706K	3	11089	0.0002705384
10	71835457	C	T	H2AFY2	R15C	2	11089	0.0001803589
10	71906150	T	C	TYSND1	T65A	11	11089	0.0009919740
10	71973273	C	T	PPA1	D153N	2	11089	0.0001803589
10	71977630	G	A	PPA1	R79C	2	11089	0.0001803589
10	72025953	C	T	NPFFR1	V68M	2	11089	0.0001803589
10	72179709	G	C	EIF4EBP2	R62P	2	11089	0.0001803589
10	72195099	G	A	AC022532.1	A16T	2	11089	0.0001803589
10	72195117	G	A	AC022532.1	V22I	2	11089	0.0001803589
10	72289816	G	A	PALD1	G154R	2	11089	0.0001803589
10	72291073	G	A	PALD1	E166K	3	11089	0.0002705384
10	72291202	C	T	PALD1	R209W	2	11089	0.0001803589
10	72294580	G	A	PALD1	R403Q	2	11089	0.0001803589
10	72299481	G	A	PALD1	R624H	2	11089	0.0001803589
10	72301249	G	A	PALD1	V694M	2	11089	0.0001803589
10	72324139	C	T	PALD1	A761V	4	11089	0.0003607178
10	72358087	G	A	PRF1	R464W	3	11089	0.0002705384
10	72358324	G	A	PRF1	R385W	2	11089	0.0001803589
10	72358408	G	A	PRF1	R357W	2	11089	0.0001803589
10	72358804	G	A	PRF1	R225W	2	11089	0.0001803589
10	72360409	T	G	PRF1	T84P	3	11089	0.0002705384
10	72360440	G	T	PRF1	C73*	2	11089	0.0001803589
10	72462167	C	T	ADAMTS14	R208C	3	11089	0.0002705384
10	72468376	G	T	ADAMTS14	G238C	2	11089	0.0001803589
10	72468481	C	T	ADAMTS14	R273C	3	11089	0.0002705384
10	72489068	G	A	ADAMTS14	D297N	2	11089	0.0001803589
10	72489913	G	A	ADAMTS14	R337H	3	11089	0.0002705384
10	72493775	G	T	ADAMTS14	R451L	3	11089	0.0002705384
10	72500856	G	A	ADAMTS14	R624H	2	11089	0.0001803589
10	72503414	G	A	ADAMTS14	V682I	3	11089	0.0002705384
10	72511285	G	A	ADAMTS14	V830I	2	11089	0.0001803589
10	72513635	C	A	ADAMTS14	L940M	3	11089	0.0002705384
10	72517751	C	T	ADAMTS14	R994W	2	11089	0.0001803589
10	72517782	G	T	ADAMTS14	S1004I	2	11089	0.0001803589
10	72520169	C	T	ADAMTS14	R1081C	2	11089	0.0001803589
10	72520259	C	T	ADAMTS14	P1111S	2	11089	0.0001803589
10	72531140	C	T	TBATA	E350K	2	11089	0.0001803589
10	72532279	C	T	TBATA	E321K	2	11089	0.0001803589
10	72541716	C	A	TBATA	E40*	2	11089	0.0001803589
10	72541755	G	A	TBATA	R27C	3	11089	0.0002705384
10	72617373	G	A	SGPL1	A138T	2	11089	0.0001803589
10	72629616	C	T	SGPL1	R258W	2	11089	0.0001803589
10	73039667	G	A	UNC5B	A57T	2	11089	0.0001803589
10	73047450	G	A	UNC5B	A277T	2	11089	0.0001803589
10	73050693	C	T	UNC5B	A374V	2	11089	0.0001803589
10	73050857	G	A	UNC5B	A429T	3	11089	0.0002705384
10	73051363	C	T	UNC5B	T490M	2	11089	0.0001803589
10	73051434	G	A	UNC5B	D514N	2	11089	0.0001803589
10	73058981	G	A	UNC5B	E929K	2	11089	0.0001803589
10	73058986	G	A	UNC5B	M930I	2	11089	0.0001803589
10	73082533	G	A	SLC29A3	D8N	2	11089	0.0001803589
10	73115924	T	C	SLC29A3	F233L	2	11089	0.0001803589
10	73121791	C	T	SLC29A3	S285L	3	11089	0.0002705384
10	73121832	C	T	SLC29A3	R299C	2	11089	0.0001803589
10	73121932	C	T	SLC29A3	S332F	2	11089	0.0001803589
10	73121980	C	T	SLC29A3	P348L	2	11089	0.0001803589
10	73270925	G	A	CDH23	A129T	2	11089	0.0001803589
10	73326600	C	A	CDH23	F182L	2	11089	0.0001803589
10	73326628	G	A	CDH23	V192I	2	11089	0.0001803589
10	73330577	C	A	CDH23	L224M	2	11089	0.0001803589
10	73330619	G	A	CDH23	D238N	2	11089	0.0001803589
10	73337717	G	A	CDH23	R272H	2	11089	0.0001803589
10	73405660	G	A	CDH23	V410I	4	11089	0.0003607178
10	73405688	G	A	CDH23	R419Q	2	11089	0.0001803589
10	73450305	G	A	CDH23	E719K	2	11089	0.0001803589
10	73455252	G	T	CDH23	E794D	2	11089	0.0001803589
10	73461803	G	T	CDH23	G813W	2	11089	0.0001803589
10	73461950	G	A	CDH23	V862I	2	11089	0.0001803589
10	73464675	C	T	CDH23	A919V	2	11089	0.0001803589
10	73483833	T	A	CDH23	F1139Y	2	11089	0.0001803589
10	73500672	G	A	CDH23	E1533K	2	11089	0.0001803589
10	73521465	C	T	C10orf54	R134H	2	11089	0.0001803589
10	73533177	A	G	C10orf54	L7P	2	11089	0.0001803589
10	73544152	G	A	CDH23	R1831Q	2	11089	0.0001803589
10	73544820	C	T	CDH23	A1897V	2	11089	0.0001803589
10	73545397	G	A	CDH23	V1913I	2	11089	0.0001803589
10	73558330	C	T	CDH23	S110L	2	11089	0.0001803589
10	73558886	G	A	CDH23	R118Q	2	11089	0.0001803589
10	73558952	C	T	CDH23	P140L	2	11089	0.0001803589
10	73567341	C	T	CDH23	R553W	2	11089	0.0001803589
10	73567405	C	T	CDH23	P574L	2	11089	0.0001803589
10	73574739	G	A	CDH23	G1017R	2	11089	0.0001803589
10	73574991	C	T	CDH23	R1101C	2	11089	0.0001803589
10	73577214	C	T	PSAP	R520H	2	11089	0.0001803589
10	73767859	G	A	CHST3	R357Q	2	11089	0.0001803589
10	73768170	G	A	CHST3	A461T	2	11089	0.0001803589
10	73822580	C	T	SPOCK2	E405K	2	11089	0.0001803589
10	73831920	C	T	SPOCK2	R114H	2	11089	0.0001803589
10	73921387	G	A	ASCC1	H207Y	2	11089	0.0001803589
10	73973043	C	T	ASCC1	R5H	2	11089	0.0001803589
10	74114714	A	C	DNAJB12	V15G	2	11089	0.0001803589
10	74235015	C	T	MICU1	R259H	2	11089	0.0001803589
10	74267970	C	A	MICU1	G199*	2	11089	0.0001803589
10	74326545	G	A	MICU1	R3C	2	11089	0.0001803589
10	74631160	C	T	MCU	A228V	2	11089	0.0001803589
10	74631334	G	A	MCU	R286H	2	11089	0.0001803589
10	74658610	G	A	OIT3	A84T	2	11089	0.0001803589
10	74673107	C	T	OIT3	P278S	2	11089	0.0001803589
10	74684153	G	A	OIT3	R373Q	2	11089	0.0001803589
10	74684374	G	A	OIT3	V447I	2	11089	0.0001803589
10	74692131	G	T	OIT3	R496L	2	11089	0.0001803589
10	74692161	G	A	OIT3	R506H	2	11089	0.0001803589
10	74700992	C	T	PLA2G12B	R134Q	2	11089	0.0001803589
10	74714335	G	A	PLA2G12B	R37W	2	11089	0.0001803589
10	74804763	G	A	P4HA1	T375M	2	11089	0.0001803589
10	74806745	G	A	P4HA1	R339C	2	11089	0.0001803589
10	74806829	G	A	P4HA1	R311C	2	11089	0.0001803589
10	74806855	G	A	P4HA1	P302L	2	11089	0.0001803589
10	74828607	G	A	P4HA1	P154S	2	11089	0.0001803589
10	74886455	G	A	NUDT13	R243H	2	11089	0.0001803589
10	74894376	C	T	ECD	D667N	2	11089	0.0001803589
10	74896664	T	C	ECD	N534S	2	11089	0.0001803589
10	74899134	C	G	ECD	E485Q	2	11089	0.0001803589
10	74923562	C	T	ECD	R45Q	3	11089	0.0002705384
10	74990256	G	T	FAM149B1	R367I	2	11089	0.0001803589
10	75013740	G	C	TTC18	S1120C	2	11089	0.0001803589
10	75034274	G	A	TTC18	R988*	2	11089	0.0001803589
10	75035257	T	C	TTC18	N944D	2	11089	0.0001803589
10	75037110	T	G	TTC18	K873T	2	11089	0.0001803589
10	75051170	G	A	TTC18	R755*	2	11089	0.0001803589
10	75051479	C	T	TTC18	E717K	2	11089	0.0001803589
10	75069974	C	T	TTC18	E470K	2	11089	0.0001803589
10	75082833	G	A	TTC18	S337L	3	11089	0.0002705384
10	75090940	C	T	TTC18	E328K	2	11089	0.0001803589
10	75135945	C	T	ANXA7	A437T	2	11089	0.0001803589
10	75138676	C	T	ANXA7	R424Q	2	11089	0.0001803589
10	75139953	G	A	ANXA7	R309C	2	11089	0.0001803589
10	75156957	G	A	ANXA7	S112F	2	11089	0.0001803589
10	75184908	T	G	MSS51	T371P	2	11089	0.0001803589
10	75206290	G	A	PPP3CB	R411*	3	11089	0.0002705384
10	75239252	G	A	PPP3CB	R37C	3	11089	0.0002705384
10	75258467	C	T	USP54	E1659K	2	11089	0.0001803589
10	75264669	C	T	USP54	R1417H	2	11089	0.0001803589
10	75286500	G	A	USP54	S700F	2	11089	0.0001803589
10	75301468	G	A	USP54	R201*	2	11089	0.0001803589
10	75302825	G	A	USP54	A147V	2	11089	0.0001803589
10	75335391	G	A	USP54	S9L	2	11089	0.0001803589
10	75393823	C	T	MYOZ1	G168E	2	11089	0.0001803589
10	75394302	C	T	MYOZ1	A148T	3	11089	0.0002705384
10	75406540	C	T	SYNPO2L	R957Q	2	11089	0.0001803589
10	75406859	G	A	SYNPO2L	R851W	3	11089	0.0002705384
10	75406912	G	T	SYNPO2L	S833Y	2	11089	0.0001803589
10	75406952	A	G	SYNPO2L	F820L	2	11089	0.0001803589
10	75407258	T	C	SYNPO2L	T718A	2	11089	0.0001803589
10	75407290	G	A	SYNPO2L	P707L	2	11089	0.0001803589
10	75434712	G	A	AGAP5	S569F	2	11089	0.0001803589
10	75457492	A	G	AGAP5	C8R	2	11089	0.0001803589
10	75525312	G	A	SEC24C	R444H	2	11089	0.0001803589
10	75526556	G	T	SEC24C	R613M	2	11089	0.0001803589
10	75530509	C	T	SEC24C	R1033*	2	11089	0.0001803589
10	75530836	C	T	SEC24C	R1090W	2	11089	0.0001803589
10	75550762	C	T	ZSWIM8	T324M	2	11089	0.0001803589
10	75551987	C	A	ZSWIM8	R564S	2	11089	0.0001803589
10	75556970	G	A	ZSWIM8	R1125H	2	11089	0.0001803589
10	75557209	C	T	ZSWIM8	R1170*	2	11089	0.0001803589
10	75558155	G	A	ZSWIM8	A1374T	2	11089	0.0001803589
10	75565362	G	A	NDST2	R577*	2	11089	0.0001803589
10	75565368	G	C	NDST2	Q575E	2	11089	0.0001803589
10	75565424	C	T	NDST2	R556H	2	11089	0.0001803589
10	75567302	T	C	NDST2	H282R	2	11089	0.0001803589
10	75567378	G	T	NDST2	L257I	2	11089	0.0001803589
10	75607083	G	A	CAMK2G	T240M	2	11089	0.0001803589
10	75609032	T	C	CAMK2G	H134R	2	11089	0.0001803589
10	75671786	G	A	C10orf55	S38L	2	11089	0.0001803589
10	75673067	C	T	PLAU	R130*	2	11089	0.0001803589
10	75673383	G	T	PLAU	E183*	3	11089	0.0002705384
10	75674570	C	T	PLAU	A289V	2	11089	0.0001803589
10	75675131	C	A	PLAU	P365T	2	11089	0.0001803589
10	75676249	G	A	PLAU	V408I	2	11089	0.0001803589
10	75849105	C	T	VCL	Q392*	2	11089	0.0001803589
10	75849877	C	T	VCL	P425S	2	11089	0.0001803589
10	75855510	G	A	VCL	R547Q	2	11089	0.0001803589
10	75857067	C	T	VCL	P617S	2	11089	0.0001803589
10	75883653	C	T	AP3M1	R391H	2	11089	0.0001803589
10	76360239	A	G	ADK	I289V	2	11089	0.0001803589
10	76468180	C	T	ADK	P356S	2	11089	0.0001803589
10	76602977	C	T	KAT6B	P121L	2	11089	0.0001803589
10	76735881	C	T	KAT6B	R596W	2	11089	0.0001803589
10	76748864	G	A	KAT6B	D875N	2	11089	0.0001803589
10	76784752	C	T	KAT6B	R1137C	2	11089	0.0001803589
10	76788342	C	T	KAT6B	R1254C	2	11089	0.0001803589
10	76788343	G	A	KAT6B	R1254H	3	11089	0.0002705384
10	76788700	A	G	KAT6B	E1373G	2	11089	0.0001803589
10	76788703	G	A	KAT6B	G1374E	2	11089	0.0001803589
10	76789623	G	A	KAT6B	E1681K	2	11089	0.0001803589
10	76790413	A	G	KAT6B	Y1944C	2	11089	0.0001803589
10	76803669	C	T	DUPD1	D103N	2	11089	0.0001803589
10	76803759	G	A	DUPD1	R73C	2	11089	0.0001803589
10	76818229	G	T	DUPD1	S15*	2	11089	0.0001803589
10	76854564	C	T	DUSP13	C206Y	2	11089	0.0001803589
10	76855365	C	T	DUSP13	R171Q	2	11089	0.0001803589
10	76855425	C	T	DUSP13	G151D	2	11089	0.0001803589
10	76855494	G	A	DUSP13	A128V	2	11089	0.0001803589
10	76910318	G	A	SAMD8	R11H	2	11089	0.0001803589
10	76924411	G	C	SAMD8	R196T	3	11089	0.0002705384
10	76928382	C	T	SAMD8	S253F	2	11089	0.0001803589
10	76990727	G	A	VDAC2	A304T	2	11089	0.0001803589
10	76994481	C	T	COMTD1	E175K	2	11089	0.0001803589
10	77158710	C	T	ZNF503	A580T	2	11089	0.0001803589
10	77542776	A	T	C10orf11	K15*	2	11089	0.0001803589
10	78647157	G	A	KCNMA1	S1176F	2	11089	0.0001803589
10	78669819	C	T	KCNMA1	D1001N	2	11089	0.0001803589
10	78674744	C	T	KCNMA1	R972H	2	11089	0.0001803589
10	78708934	G	A	KCNMA1	T875M	3	11089	0.0002705384
10	78709036	C	T	KCNMA1	R841Q	2	11089	0.0001803589
10	78709064	C	T	KCNMA1	D832N	2	11089	0.0001803589
10	78778781	C	A	KCNMA1	E669*	2	11089	0.0001803589
10	78846254	T	C	KCNMA1	R478G	2	11089	0.0001803589
10	78850252	C	T	KCNMA1	G414R	2	11089	0.0001803589
10	78943241	A	G	KCNMA1	V249A	2	11089	0.0001803589
10	79163678	G	A	KCNMA1	S161F	2	11089	0.0001803589
10	79555860	C	T	DLG5	D1799N	3	11089	0.0002705384
10	79556322	T	A	DLG5	Q1732L	2	11089	0.0001803589
10	79566529	G	A	DLG5	P1652S	2	11089	0.0001803589
10	79571808	C	T	DLG5	G1399D	2	11089	0.0001803589
10	79572041	C	T	DLG5	V1374I	2	11089	0.0001803589
10	79581222	G	A	DLG5	A1007V	3	11089	0.0002705384
10	79581225	C	T	DLG5	R1006K	2	11089	0.0001803589
10	79581859	C	T	DLG5	V795I	2	11089	0.0001803589
10	79588668	G	A	DLG5	S754F	2	11089	0.0001803589
10	79590038	G	T	DLG5	P649Q	2	11089	0.0001803589
10	79595529	C	T	DLG5	R530Q	2	11089	0.0001803589
10	79595622	C	T	DLG5	R499Q	2	11089	0.0001803589
10	79601670	G	A	DLG5	A469V	2	11089	0.0001803589
10	79601943	G	A	DLG5	A378V	2	11089	0.0001803589
10	79603373	G	A	DLG5	A319V	2	11089	0.0001803589
10	79742503	G	A	POLR3A	H1168Y	2	11089	0.0001803589
10	79769648	G	A	POLR3A	R582C	2	11089	0.0001803589
10	79769683	G	A	POLR3A	S570L	2	11089	0.0001803589
10	79781438	G	A	POLR3A	R351*	2	11089	0.0001803589
10	79785499	G	A	POLR3A	R67C	2	11089	0.0001803589
10	79797001	G	A	RPS24	R110H	3	11089	0.0002705384
10	81050777	C	T	ZMIZ1	A201V	2	11089	0.0001803589
10	81050780	C	T	ZMIZ1	S202L	2	11089	0.0001803589
10	81053330	C	T	ZMIZ1	R384W	2	11089	0.0001803589
10	81058166	C	T	ZMIZ1	P499S	2	11089	0.0001803589
10	81070913	C	T	ZMIZ1	A1023V	2	11089	0.0001803589
10	81272736	G	A	EIF5AL1	D111N	2	11089	0.0001803589
10	81318663	C	G	SFTPA2	A91P	2	11089	0.0001803589
10	81319085	C	T	SFTPA2	G52E	2	11089	0.0001803589
10	81319214	G	T	SFTPA2	T9N	2	11089	0.0001803589
10	81371658	G	T	SFTPA1	C41F	2	11089	0.0001803589
10	81373730	G	A	SFTPA1	G218E	2	11089	0.0001803589
10	81373771	G	A	SFTPA1	A232T	2	11089	0.0001803589
10	81463739	C	T	NUTM2B	S125L	2	11089	0.0001803589
10	81601870	C	T	NUTM2E	S125L	2	11089	0.0001803589
10	81697756	G	A	SFTPD	P327L	2	11089	0.0001803589
10	81697823	C	T	SFTPD	V305I	2	11089	0.0001803589
10	81701243	C	T	SFTPD	G193E	2	11089	0.0001803589
10	81926702	G	A	ANXA11	R230C	2	11089	0.0001803589
10	82034333	C	T	MAT1A	R343Q	2	11089	0.0001803589
10	82036269	C	T	MAT1A	E211K	3	11089	0.0002705384
10	82036311	G	A	MAT1A	P197S	2	11089	0.0001803589
10	82049104	C	T	MAT1A	G26R	2	11089	0.0001803589
10	82122260	G	A	DYDC2	V35M	2	11089	0.0001803589
10	82122713	G	A	DYDC2	E66K	2	11089	0.0001803589
10	82126531	G	A	DYDC2	E134K	2	11089	0.0001803589
10	82126699	C	T	DYDC2	P190S	3	11089	0.0002705384
10	82180354	C	T	FAM213A	A44V	2	11089	0.0001803589
10	82187096	C	A	FAM213A	F140L	2	11089	0.0001803589
10	82331288	G	A	SH2D4B	R150H	2	11089	0.0001803589
10	82331323	G	A	SH2D4B	E162K	2	11089	0.0001803589
10	82363350	C	T	SH2D4B	A220V	2	11089	0.0001803589
10	82363404	A	G	SH2D4B	H238R	2	11089	0.0001803589
10	82369292	G	A	SH2D4B	A324T	2	11089	0.0001803589
10	82403797	G	A	SH2D4B	R345Q	2	11089	0.0001803589
10	83635545	C	T	NRG3	T150M	2	11089	0.0001803589
10	83635565	C	T	NRG3	R157C	2	11089	0.0001803589
10	83635584	G	T	NRG3	R163L	2	11089	0.0001803589
10	83635919	C	T	NRG3	H275Y	2	11089	0.0001803589
10	84118498	C	T	NRG3	T276M	2	11089	0.0001803589
10	84118519	G	A	NRG3	R283Q	2	11089	0.0001803589
10	84118578	G	A	NRG3	E303K	2	11089	0.0001803589
10	84118593	G	A	NRG3	E308K	2	11089	0.0001803589
10	84118606	G	A	NRG3	G312E	2	11089	0.0001803589
10	84118623	C	T	NRG3	R318W	2	11089	0.0001803589
10	84498371	T	G	NRG3	F331C	2	11089	0.0001803589
10	84625184	G	A	NRG3	E349K	2	11089	0.0001803589
10	84711264	C	T	NRG3	S365L	2	11089	0.0001803589
10	84711267	G	T	NRG3	C366F	2	11089	0.0001803589
10	84718767	T	C	NRG3	L407P	3	11089	0.0002705384
10	84738833	G	A	NRG3	E514K	4	11089	0.0003607178
10	84744865	G	A	NRG3	S532N	2	11089	0.0001803589
10	84744883	G	A	NRG3	R538Q	3	11089	0.0002705384
10	84745186	G	A	NRG3	R639Q	2	11089	0.0001803589
10	84745267	C	A	NRG3	A666D	2	11089	0.0001803589
10	84745329	G	A	NRG3	E687K	2	11089	0.0001803589
10	85902445	G	A	GHITM	R55H	2	11089	0.0001803589
10	85903762	G	T	GHITM	G81*	2	11089	0.0001803589
10	85909925	C	T	GHITM	A236V	2	11089	0.0001803589
10	85962748	A	G	CDHR1	R218G	2	11089	0.0001803589
10	85972965	C	T	CDHR1	S634F	3	11089	0.0002705384
10	85972970	C	T	CDHR1	R636C	2	11089	0.0001803589
10	85973973	C	T	CDHR1	R726C	2	11089	0.0001803589
10	85973974	G	A	CDHR1	R726H	2	11089	0.0001803589
10	85981770	G	A	LRIT2	S520F	2	11089	0.0001803589
10	85981837	G	A	LRIT2	R498C	3	11089	0.0002705384
10	85982088	C	A	LRIT2	G414V	2	11089	0.0001803589
10	85984098	C	A	LRIT2	E295*	2	11089	0.0001803589
10	85984123	C	T	LRIT2	W286*	3	11089	0.0002705384
10	85984251	C	T	LRIT2	E244K	2	11089	0.0001803589
10	85984344	G	T	LRIT2	Q213K	2	11089	0.0001803589
10	85991733	G	A	LRIT1	Q608*	2	11089	0.0001803589
10	85991885	C	T	LRIT1	R557Q	3	11089	0.0002705384
10	85991943	C	T	LRIT1	V538I	2	11089	0.0001803589
10	85992033	C	T	LRIT1	E508K	2	11089	0.0001803589
10	85992290	C	T	LRIT1	R422Q	2	11089	0.0001803589
10	85993904	G	A	LRIT1	R274C	2	11089	0.0001803589
10	85997366	C	T	LRIT1	E67K	3	11089	0.0002705384
10	85997395	A	G	LRIT1	I57T	2	11089	0.0001803589
10	85997426	C	T	LRIT1	D47N	2	11089	0.0001803589
10	86014153	C	T	RGR	S199F	2	11089	0.0001803589
10	86131059	A	G	CCSER2	N84S	2	11089	0.0001803589
10	86131788	G	A	CCSER2	R327Q	2	11089	0.0001803589
10	86131904	G	T	CCSER2	E366*	2	11089	0.0001803589
10	86131991	G	T	CCSER2	D395Y	2	11089	0.0001803589
10	86132007	C	T	CCSER2	S400L	2	11089	0.0001803589
10	86198290	C	T	CCSER2	P631S	2	11089	0.0001803589
10	86237392	A	G	CCSER2	Y766C	2	11089	0.0001803589
10	86237413	G	A	CCSER2	R773Q	2	11089	0.0001803589
10	87362131	G	A	GRID1	R977W	2	11089	0.0001803589
10	87373297	C	T	GRID1	G823D	2	11089	0.0001803589
10	87407006	C	T	GRID1	G716R	3	11089	0.0002705384
10	87407024	G	A	GRID1	R710W	3	11089	0.0002705384
10	87482865	C	T	GRID1	R631H	2	11089	0.0001803589
10	87482893	C	T	GRID1	E622K	3	11089	0.0002705384
10	87484145	C	T	GRID1	A608T	2	11089	0.0001803589
10	87484343	C	T	GRID1	G542R	2	11089	0.0001803589
10	87484364	G	A	GRID1	R535W	3	11089	0.0002705384
10	87487638	C	T	GRID1	G503R	2	11089	0.0001803589
10	87487642	C	T	GRID1	W501*	3	11089	0.0002705384
10	87614257	C	T	GRID1	R410H	2	11089	0.0001803589
10	87614258	G	A	GRID1	R410C	2	11089	0.0001803589
10	87614323	G	A	GRID1	S388L	3	11089	0.0002705384
10	87614336	G	A	GRID1	R384W	3	11089	0.0002705384
10	87628808	G	T	GRID1	L304M	3	11089	0.0002705384
10	87628937	C	T	GRID1	E261K	2	11089	0.0001803589
10	87898578	C	T	GRID1	E242K	2	11089	0.0001803589
10	87898605	G	T	GRID1	P233T	2	11089	0.0001803589
10	87898641	G	A	GRID1	R221W	2	11089	0.0001803589
10	87898668	T	A	GRID1	M212L	2	11089	0.0001803589
10	87966198	C	T	GRID1	R148H	2	11089	0.0001803589
10	87966238	C	T	GRID1	D135N	2	11089	0.0001803589
10	87966247	G	A	GRID1	P132S	2	11089	0.0001803589
10	87966375	G	A	GRID1	A89V	2	11089	0.0001803589
10	88227091	A	G	WAPAL	I772T	2	11089	0.0001803589
10	88259733	C	T	WAPAL	D423N	2	11089	0.0001803589
10	88416962	C	T	OPN4	R101C	3	11089	0.0002705384
10	88418396	G	A	OPN4	V205I	2	11089	0.0001803589
10	88421081	G	A	OPN4	V348I	2	11089	0.0001803589
10	88441437	C	T	LDB3	S189L	2	11089	0.0001803589
10	88476182	G	C	LDB3	A449P	2	11089	0.0001803589
10	88476273	C	A	LDB3	S479*	2	11089	0.0001803589
10	88477859	C	A	LDB3	F610L	3	11089	0.0002705384
10	88717135	C	T	MMRN2	R55H	2	11089	0.0001803589
10	88719763	G	A	SNCG	E57K	2	11089	0.0001803589
10	88719796	G	A	SNCG	E68K	2	11089	0.0001803589
10	88722398	A	T	SNCG	E110V	2	11089	0.0001803589
10	88911830	C	A	FAM35A	T240K	6	11089	0.0005410767
10	88988115	G	A	NUTM2A	A160T	2	11089	0.0001803589
10	89124859	G	A	NUTM2D	G473S	2	11089	0.0001803589
10	89124862	G	A	NUTM2D	E474K	2	11089	0.0001803589
10	89268241	A	T	MINPP1	L262F	2	11089	0.0001803589
10	89472868	C	T	PAPSS2	A61V	2	11089	0.0001803589
10	89473804	C	T	PAPSS2	R129C	2	11089	0.0001803589
10	89503202	G	A	PAPSS2	R432H	2	11089	0.0001803589
10	89503276	G	A	PAPSS2	D457N	2	11089	0.0001803589
[truncated: 88,889 more rows]
