# Supplementary material for: Extreme value theory as a framework for understanding mutation frequency distribution in cancer genomes
Source: PLoS One. 2021 Aug 23;16(8):e0243595. doi: 10.1371/journal.pone.0243595 (PMC8382180; doi:10.1371/journal.pone.0243595)
Supplement: S6 File — (TSV) [file pone.0243595.s010.tsv]

gene
ABL1
AKT1
ALK
AR
BCL2
BRAF
CARD11
CBL
CRLF2
CSF1R
CTNNB1
DNMT1
DNMT3A
EGFR
ERBB2
EZH2
FGFR2
FGFR3
FLT3
FOXL2
GATA2
GNA11
GNAQ
GNAS
H3F3A
HIST1H3B
HRAS
IDH1
IDH2
JAK1
JAK2
JAK3
KIT
KLF4
KRAS
MAP2K1
MED12
MET
MPL
MYD88
NFE2L2
NRAS
PDGFRA
PIK3CA
PPP2R1A
PTPN11
RET
SETBP1
SF3B1
SMO
SPOP
SRSF2
TSHR
U2AF1
ACVR1B
APC
ARID1A
ARID1B
ARID2
ASXL1
ATM
ATRX
AXIN1
B2M
BAP1
BCOR
BRCA1
BRCA2
CASP8
CDC73
CDH1
CDKN2A
CEBPA
CIC
CREBBP
CYLD
DAXX
EP300
AMER1
FBXW7
FUBP1
GATA1
GATA3
HNF1A
KDM5C
KDM6A
MAP3K1
MEN1
MLH1
KMT2D
KMT2C
MSH2
MSH6
NCOR1
NF1
NF2
NOTCH1
NOTCH2
NPM1
PAX5
PBRM1
PHF6
PIK3R1
PRDM1
PTCH1
PTEN
RB1
RNF43
RUNX1
SETD2
SMAD2
SMAD4
SMARCA4
SMARCB1
SOCS1
SOX9
STAG2
STK11
TET2
TNFAIP3
TRAF7
TP53
TSC1
VHL
WT1
