# Supplementary material for: Extreme value theory as a framework for understanding mutation frequency distribution in cancer genomes
Source: PLoS One. 2021 Aug 23;16(8):e0243595. doi: 10.1371/journal.pone.0243595 (PMC8382180; doi:10.1371/journal.pone.0243595)
Supplement: S8 File — (TSV) [file pone.0243595.s012.tsv]

hgvs	chromosome	start	stop	read	variant	reference_version	gene	mutation_type	amino_acid	diseases	pubmed_sources
ENST00000361445:c.7514G>C	1	11169361	11169361	C	G	GRCh37	MTOR	missense	p.R2505P	renal carcinoma	24631838
ENST00000361445:c.7500T>G	1	11169375	11169375	A	C	GRCh37	MTOR	missense	p.I2500M	uterine corpus endometrial carcinoma,gastric adenocarcinoma,renal clear cell carcinoma,breast cancer	26619011
ENST00000361445:c.7498A>T	1	11169377	11169377	T	A	GRCh37	MTOR	missense	p.I2500F	uterine corpus endometrial carcinoma,gastric adenocarcinoma,renal clear cell carcinoma,breast cancer	26619011
ENST00000361445:c.7255G>A	1	11174420	11174420	C	T	GRCh37	MTOR	missense	p.E2419K	urinary bladder urothelial carcinoma	24625776
ENST00000361445:c.6667C>A	1	11182179	11182179	G	T	GRCh37	MTOR	missense	p.Q2223K	renal carcinoma	24622468
ENST00000361445:c.6644C>A	1	11184573	11184573	G	T	GRCh37	MTOR	missense	p.S2215Y	renal carcinoma,colorectal cancer,uterine corpus endometrial carcinoma,skin melanoma,cervix carcinoma,papillary renal cell carcinoma,renal clear cell carcinoma,glioblastoma multiforme	24631838,26619011
ENST00000361445:c.6644C>T	1	11184573	11184573	G	A	GRCh37	MTOR	missense	p.S2215F	colorectal cancer,uterine corpus endometrial carcinoma,skin melanoma,cervix carcinoma,papillary renal cell carcinoma,renal clear cell carcinoma,glioblastoma multiforme	26619011
ENST00000361445:c.6643T>A	1	11184574	11184574	A	T	GRCh37	MTOR	missense	p.S2215T	colorectal cancer,uterine corpus endometrial carcinoma,skin melanoma,cervix carcinoma,papillary renal cell carcinoma,renal clear cell carcinoma,glioblastoma multiforme	26619011
ENST00000361445:c.6637C>T	1	11184580	11184580	G	A	GRCh37	MTOR	missense	p.P2213S	melanoma	26490311
ENST00000361445:c.6324C>A	1	11187094	11187094	G	T	GRCh37	MTOR	missense	p.F2108L	thyroid carcinoma	25295501
ENST00000361445:c.6040G>A	1	11187857	11187857	C	T	GRCh37	MTOR	missense	p.E2014K	urinary bladder urothelial carcinoma	24625776
ENST00000361445:c.5902C>T	1	11188519	11188519	G	A	GRCh37	MTOR	missense	p.H1968Y	melanoma	26490311
ENST00000361445:c.4449C>G	1	11217229	11217229	G	C	GRCh37	MTOR	missense	p.C1483W	renal clear cell carcinoma,glioblastoma multiforme,breast cancer	26619011
ENST00000361445:c.4448G>T	1	11217230	11217230	C	A	GRCh37	MTOR	missense	p.C1483F	renal clear cell carcinoma,glioblastoma multiforme,breast cancer	26619011
ENST00000361445:c.4448G>A	1	11217230	11217230	C	T	GRCh37	MTOR	missense	p.C1483Y	renal clear cell carcinoma,glioblastoma multiforme,breast cancer	26619011
ENST00000361445:c.4447T>C	1	11217231	11217231	A	G	GRCh37	MTOR	missense	p.C1483R	renal clear cell carcinoma,glioblastoma multiforme,breast cancer	26619011
ENST00000361445:c.4379T>C	1	11217299	11217299	A	G	GRCh37	MTOR	missense	p.L1460P	renal carcinoma	24631838
ENST00000376592:c.665C>T	1	11856378	11856378	G	A	GRCh37	MTHFR	missense	p.A222V	stomach cancer	18704422
ENST00000358432:c.2162G>A	1	16458722	16458722	C	T	GRCh37	EPHA2	missense	p.R721Q	cortical senile cataract	19649315
ENST00000358432:c.1171G>C	1	16464489	16464489	C	G	GRCh37	EPHA2	missense	p.G391R	lung squamous cell carcinoma	20360610
ENST00000358432:c.1171G>A	1	16464489	16464489	C	T	GRCh37	EPHA2	missense	p.G391R	lung squamous cell carcinoma	20360610
ENST00000374632:c.2359G>A	1	23235518	23235518	G	A	GRCh37	EPHB2	missense	p.G787R	colorectal cancer	18682749
ENST00000373103:c.1853C>T	1	36933434	36933434	G	A	GRCh37	CSF3R	missense	p.T618I	acute myeloid leukemia,chronic myeloid leukemia	23634996,23656643
ENST00000373103:c.1843A>G	1	36933444	36933444	T	C	GRCh37	CSF3R	missense	p.T615A	chronic myeloid leukemia	23656643
ENST00000372470:c.1513A>T	1	43814978	43814978	A	T	GRCh37	MPL	missense	p.S505C	chronic myeloproliferative disease	21228032
ENST00000372470:c.1514G>A	1	43814979	43814979	G	A	GRCh37	MPL	missense	p.S505N	hemorrhagic thrombocythemia,chronic myeloproliferative disease,myelofibrosis	18451306,18528423,19608689,20151976,23970983
ENST00000372470:c.1544G>T	1	43815009	43815009	G	T	GRCh37	MPL	missense	p.W515L	hematologic cancer	16834459
ENST00000342505:c.1972G>T	1	65312347	65312347	C	A	GRCh37	JAK1	missense	p.V658F	polycythemia vera,acute myeloid leukemia,acute lymphocytic leukemia,acute leukemia	16239216,21436584,21680795,19139102,19470474,19838194
ENST00000342505:c.1937C>T	1	65312382	65312382	G	A	GRCh37	JAK1	missense	p.S646F	acute lymphocytic leukemia	22955920
ENST00000342505:c.1901C>A	1	65312418	65312418	G	T	GRCh37	JAK1	missense	p.A634D	acute lymphocytic leukemia	20167706
ENST00000369535:c.183A>T	1	115256528	115256528	T	A	GRCh37	NRAS	missense	p.Q61H	melanoma,acute myeloid leukemia,skin melanoma,thyroid carcinoma,multiple myeloma,colorectal cancer,uterine corpus endometrial carcinoma,lung adenocarcinoma,chronic lymphocytic leukemia,urinary bladder urothelial carcinoma,gastric adenocarcinoma,ovarian serous cystadenocarcinoma,nasopharynx carcinoma,hepatocellular carcinoma,brain glioma,chromophobe adenocarcinoma,glioblastoma multiforme,adrenocor…	2674680,8120410,16291983,18390968,20130576,20179705,22761467,23414587,23538902,23569304,23614898,23076151,19657110,25157968,26619011
ENST00000369535:c.183A>C	1	115256528	115256528	T	G	GRCh37	NRAS	missense	p.Q61H	non-small cell lung carcinoma,melanoma,acute myeloid leukemia	12460918,2674680,8120410,16291983,18390968,18948947,20130576,20179705,22761467,23414587,23515407,23538902,23569304,23614898,23076151,19657110,25157968
ENST00000369535:c.182A>G	1	115256529	115256529	T	C	GRCh37	NRAS	missense	p.Q61R	colorectal cancer,melanoma,non-small cell lung carcinoma,thyroid cancer,acute myeloid leukemia,skin melanoma,thyroid carcinoma,multiple myeloma,uterine corpus endometrial carcinoma,lung adenocarcinoma,chronic lymphocytic leukemia,urinary bladder urothelial carcinoma,gastric adenocarcinoma,ovarian serous cystadenocarcinoma,nasopharynx carcinoma,hepatocellular carcinoma,brain glioma,chromophobe ade…	16273091,2674680,8120410,12460918,16291983,17384584,17699718,18390968,18948947,19255327,19773371,20130576,20179705,20619739,20736745,21107323,21305640,21729679,21829508,22761467,23406027,23414587,23515407,23538902,23569304,23614898,2278970,3122217,16434492,19075190,22407852,25157968,21576590,26619011
ENST00000369535:c.182A>T	1	115256529	115256529	T	A	GRCh37	NRAS	missense	p.Q61L	melanoma,non-small cell lung carcinoma,skin melanoma,thyroid carcinoma,multiple myeloma,colorectal cancer,acute myeloid leukemia,uterine corpus endometrial carcinoma,lung adenocarcinoma,chronic lymphocytic leukemia,urinary bladder urothelial carcinoma,gastric adenocarcinoma,ovarian serous cystadenocarcinoma,nasopharynx carcinoma,hepatocellular carcinoma,brain glioma,chromophobe adenocarcinoma,gli…	2674680,8120410,12460918,16291983,18390968,18948947,20130576,20179705,22761467,23414587,23515407,23538902,23569304,23614898,20149136,20406486,25157968,21576590,26619011
ENST00000369535:c.182A>C	1	115256529	115256529	T	G	GRCh37	NRAS	missense	p.Q61P	melanoma,non-small cell lung carcinoma,skin melanoma,thyroid carcinoma,multiple myeloma,colorectal cancer,acute myeloid leukemia,uterine corpus endometrial carcinoma,lung adenocarcinoma,chronic lymphocytic leukemia,urinary bladder urothelial carcinoma,gastric adenocarcinoma,ovarian serous cystadenocarcinoma,nasopharynx carcinoma,hepatocellular carcinoma,brain glioma,chromophobe adenocarcinoma,gli…	2674680,8120410,16291983,18390968,20130576,20179705,22761467,23414587,23538902,23569304,23614898,24370118,25157968,26619011
ENST00000369535:c.181C>A	1	115256530	115256530	G	T	GRCh37	NRAS	missense	p.Q61K	thyroid cancer,colorectal cancer,melanoma,non-small cell lung carcinoma,acute myeloid leukemia,neuroblastoma,skin melanoma,thyroid carcinoma,multiple myeloma,uterine corpus endometrial carcinoma,lung adenocarcinoma,chronic lymphocytic leukemia,urinary bladder urothelial carcinoma,gastric adenocarcinoma,ovarian serous cystadenocarcinoma,nasopharynx carcinoma,hepatocellular carcinoma,brain glioma,c…	17384584,17699718,2674680,8120410,12460918,16273091,16291983,18390968,18948947,19255327,19773371,20130576,20179705,20619739,20736745,21107323,21305640,21729679,21829508,22761467,23406027,23414587,23515407,23538902,23569304,23614898,19657110,26821351,26619011
ENST00000369535:c.181C>G	1	115256530	115256530	G	C	GRCh37	NRAS	missense	p.Q61E	melanoma	2674680,8120410,16291983,18390968,20130576,20179705,22761467,23414587,23538902,23569304,23614898,25157968
ENST00000369535:c.181C>T	1	115256530	115256530	G	A	GRCh37	NRAS	stop_lost	p.Q61*	melanoma	23076151,25157968
ENST00000369535:c.52G>A	1	115258730	115258730	C	T	GRCh37	NRAS	missense	p.A18T	melanoma	24918823,25157968
ENST00000369535:c.38G>T	1	115258744	115258744	C	A	GRCh37	NRAS	missense	p.G13V	melanoma,acute myeloid leukemia,cancer,multiple myeloma,skin melanoma,colorectal cancer,myelodysplastic syndrome,gastric adenocarcinoma,medulloblastoma,non-Hodgkin lymphoma,urinary bladder urothelial carcinoma	2674680,8120410,16291983,18390968,20130576,20179705,23414587,19657110,25157968,26619011
ENST00000369535:c.38G>C	1	115258744	115258744	C	G	GRCh37	NRAS	missense	p.G13A	melanoma	2674680,8120410,16291983,18390968,20130576,20179705,23414587,25157968
ENST00000369535:c.38G>A	1	115258744	115258744	C	T	GRCh37	NRAS	missense	p.G13D	melanoma,acute myeloid leukemia,multiple myeloma,skin melanoma,colorectal cancer,myelodysplastic syndrome,gastric adenocarcinoma,medulloblastoma,non-Hodgkin lymphoma,urinary bladder urothelial carcinoma	2674680,8120410,16291983,18390968,20130576,20179705,23414587,23431193,19657110,25157968,18375819,26619011
ENST00000369535:c.37G>C	1	115258745	115258745	C	G	GRCh37	NRAS	missense	p.G13R	melanoma,multiple myeloma,acute myeloid leukemia,skin melanoma,colorectal cancer,myelodysplastic syndrome,gastric adenocarcinoma,medulloblastoma,non-Hodgkin lymphoma,urinary bladder urothelial carcinoma	8120410,16291983,18390968,2674680,20130576,20179705,23414587,22962325,25157968,26619011
ENST00000369535:c.37G>T	1	115258745	115258745	C	A	GRCh37	NRAS	missense	p.G13C	melanoma	2674680,8120410,16291983,18390968,20130576,20179705,23414587,25157968
ENST00000369535:c.37G>A	1	115258745	115258745	C	T	GRCh37	NRAS	missense	p.G13S	stomach cancer	25157968
ENST00000369535:c.35G>C	1	115258747	115258747	C	G	GRCh37	NRAS	missense	p.G12A	colorectal cancer,melanoma,non-small cell lung carcinoma,skin melanoma,acute myeloid leukemia,multiple myeloma,uterine corpus endometrial carcinoma,myelodysplastic syndrome,gastric adenocarcinoma	21305640,21729679,21829508,23414587,2674680,8120410,12460918,16273091,16291983,17699718,18390968,18948947,20130576,20179705,20619739,20736745,23515407,25157968,26619011
ENST00000369535:c.35G>T	1	115258747	115258747	C	A	GRCh37	NRAS	missense	p.G12V	melanoma,colorectal cancer,acute myeloid leukemia,skin melanoma,multiple myeloma,uterine corpus endometrial carcinoma,myelodysplastic syndrome,gastric adenocarcinoma	18390968,20130576,20179705,20619739,20736745,21305640,21729679,21829508,23414587,2674680,8120410,16273091,16291983,17699718,19657110,25157968,26619011
ENST00000369535:c.35G>A	1	115258747	115258747	C	T	GRCh37	NRAS	missense	p.G12D	melanoma,non-small cell lung carcinoma,colorectal cancer,acute myeloid leukemia,skin melanoma,multiple myeloma,uterine corpus endometrial carcinoma,myelodysplastic syndrome,gastric adenocarcinoma	2674680,8120410,12460918,16273091,16291983,17699718,18390968,18948947,20130576,20179705,20619739,20736745,21305640,21729679,21829508,23414587,23515407,22144181,22407852,25157968,2278970,3122217,16434492,19075190,19657110,26619011
ENST00000369535:c.34G>T	1	115258748	115258748	C	A	GRCh37	NRAS	missense	p.G12C	acute myeloid leukemia,melanoma,non-small cell lung carcinoma,colorectal cancer,skin melanoma,multiple myeloma,uterine corpus endometrial carcinoma,myelodysplastic syndrome,gastric adenocarcinoma	16434492,19075190,19657110,22407852,2674680,8120410,12460918,16273091,16291983,17699718,18390968,18948947,20130576,20179705,20619739,20736745,21305640,21729679,21829508,23414587,23515407,2278970,3122217,23614898,25157968,26619011
ENST00000369535:c.34G>A	1	115258748	115258748	C	T	GRCh37	NRAS	missense	p.G12S	acute myeloid leukemia,melanoma,non-small cell lung carcinoma,colorectal cancer,skin melanoma,multiple myeloma,uterine corpus endometrial carcinoma,myelodysplastic syndrome,gastric adenocarcinoma	19657110,2674680,8120410,12460918,16273091,16291983,17699718,18390968,18794081,20130576,20179705,20619739,20736745,21305640,21729679,21829508,23414587,25157968,26619011
ENST00000369535:c.34G>C	1	115258748	115258748	C	G	GRCh37	NRAS	missense	p.G12R	melanoma,non-small cell lung carcinoma,chronic myeloid leukemia,colorectal cancer,skin melanoma,acute myeloid leukemia,multiple myeloma,uterine corpus endometrial carcinoma,myelodysplastic syndrome,gastric adenocarcinoma	2674680,8120410,12460918,16291983,18390968,18948947,20130576,20179705,23414587,23515407,23134356,25157968,26619011
ENST00000271450:c.500A>G	1	161479745	161479745	A	G	GRCh37	FCGR2A	missense	p.H167R	breast cancer	24989892,22906996
ENST00000367969:c.634T>G	1	161514542	161514542	A	C	GRCh37	FCGR3A	missense	p.F212V	breast cancer	22906996,24989892
ENST00000367921:c.187C>G	1	162724415	162724415	C	G	GRCh37	DDR2	missense	p.L63V	lung squamous cell carcinoma	22328973
ENST00000367922:c.187C>G	1	162724415	162724415	C	G	GRCh37	DDR2	missense	p.L63V	non-small cell lung carcinoma	22328973
ENST00000367921:c.716T>G	1	162729630	162729630	T	G	GRCh37	DDR2	missense	p.L239R	lung squamous cell carcinoma	22328973
ENST00000367921:c.757G>T	1	162729671	162729671	G	T	GRCh37	DDR2	missense	p.G253C	lung squamous cell carcinoma	22328973
ENST00000367922:c.757G>T	1	162729671	162729671	G	T	GRCh37	DDR2	missense	p.G253C	non-small cell lung carcinoma	22328973
ENST00000367921:c.1513G>A	1	162741822	162741822	G	A	GRCh37	DDR2	missense	p.G505S	lung squamous cell carcinoma	22328973
ENST00000367922:c.1513G>A	1	162741822	162741822	G	A	GRCh37	DDR2	missense	p.G505S	non-small cell lung carcinoma	22328973
ENST00000367921:c.1912A>T	1	162745497	162745497	A	T	GRCh37	DDR2	missense	p.I638F	lung squamous cell carcinoma	22328973
ENST00000367922:c.1912A>T	1	162745497	162745497	A	T	GRCh37	DDR2	missense	p.I638F	non-small cell lung carcinoma	22328973
ENST00000367921:c.2304T>A	1	162748390	162748390	T	A	GRCh37	DDR2	missense	p.S768R	squamous cell carcinoma	18938156,22328973,23932362
ENST00000367922:c.2304T>A	1	162748390	162748390	T	A	GRCh37	DDR2	missense	p.S768R	non-small cell lung carcinoma	22328973
ENST00000367921:c.2321G>T	1	162748407	162748407	G	T	GRCh37	DDR2	missense	p.G774V	lung squamous cell carcinoma	22328973
ENST00000367922:c.2321G>T	1	162748407	162748407	G	T	GRCh37	DDR2	missense	p.G774V	non-small cell lung carcinoma	22328973
ENST00000366814:c.83A>T	1	226252135	226252135	A	T	GRCh37	H3F3A	missense	p.K28M	brain stem glioma,pilocytic astrocytoma	26619011
ENST00000366813:c.100G>C	1	226252152	226252152	G	C	GRCh37	H3F3A	missense	p.G34R	brain stem glioma,brain glioma,glioblastoma multiforme,adrenocortical carcinoma	26619011
ENST00000281043:c.131C>T	2	16082317	16082317	C	T	GRCh37	MYCN	missense	p.P44L	neuroblastoma,uterine corpus endometrial carcinoma,pancreas adenocarcinoma,medulloblastoma,glioblastoma multiforme	26619011
ENST00000264709:c.2645G>T	2	25457242	25457242	C	A	GRCh37	DNMT3A	missense	p.R882L	acute myeloid leukemia	22160010,22898540
ENST00000264709:c.2645G>C	2	25457242	25457242	C	G	GRCh37	DNMT3A	missense	p.R882P	acute myeloid leukemia,myelodysplastic syndrome,lung adenocarcinoma	21067377,22160010,22898541,26619011
ENST00000264709:c.2645G>A	2	25457242	25457242	C	T	GRCh37	DNMT3A	missense	p.R882H	acute myeloid leukemia,myelodysplastic syndrome,lung adenocarcinoma	21067377,21518476,22160010,22744846,22898539,24606448,24656771,26619011
ENST00000264709:c.2644C>T	2	25457243	25457243	G	A	GRCh37	DNMT3A	missense	p.R882C	acute myeloid leukemia,myelodysplastic syndrome,lung adenocarcinoma	21067377,21518476,22160010,22744846,22898539,24606448,26619011
ENST00000264709:c.2644C>G	2	25457243	25457243	G	C	GRCh37	DNMT3A	missense	p.R882G	acute myeloid leukemia	22160010,22898539
ENST00000264709:c.2644C>A	2	25457243	25457243	G	T	GRCh37	DNMT3A	missense	p.R882S	acute myeloid leukemia	21067377,21518476,22160010,22744846,22898540
ENST00000389048:c.3833A>C	2	29432655	29432655	T	G	GRCh37	ALK	missense	p.Y1278S	neuroblastoma	21838707,22072639,18923523
ENST00000389048:c.3824G>A	2	29432664	29432664	C	T	GRCh37	ALK	missense	p.R1275Q	neuroblastoma,brain cancer,breast cancer	21838707,22072639,26619011,18923523,21242967,26554404,23598171,18923525
ENST00000389048:c.3824G>T	2	29432664	29432664	C	A	GRCh37	ALK	missense	p.R1275L	neuroblastoma,breast cancer	26619011
ENST00000389048:c.3806G>C	2	29432682	29432682	C	G	GRCh37	ALK	missense	p.G1269A	lung adenocarcinoma,non-small cell lung carcinoma	22277784,24670165,22235099,23344087
ENST00000389048:c.3749T>C	2	29432739	29432739	A	G	GRCh37	ALK	missense	p.I1250T	neuroblastoma	18724359
ENST00000389048:c.3735C>G	2	29436858	29436858	G	C	GRCh37	ALK	missense	p.F1245L	neuroblastoma	21838707,22072639
ENST00000389048:c.3734T>G	2	29436859	29436859	A	C	GRCh37	ALK	missense	p.F1245C	neuroblastoma	21838707,22072639
ENST00000389048:c.3733T>G	2	29436860	29436860	A	C	GRCh37	ALK	missense	p.F1245V	neuroblastoma	21838707,22072639
ENST00000389048:c.3733T>C	2	29436860	29436860	A	G	GRCh37	ALK	missense	p.F1245L	neuroblastoma	18990089
ENST00000389048:c.3733T>A	2	29436860	29436860	A	T	GRCh37	ALK	missense	p.F1245I	neuroblastoma	18990089
ENST00000389048:c.3673G>A	2	29436920	29436920	C	T	GRCh37	ALK	missense	p.D1225N	rhabdomyosarcoma	22184391
ENST00000389048:c.3617C>A	2	29443600	29443600	G	T	GRCh37	ALK	missense	p.S1206Y	lung adenocarcinoma,non-small cell lung carcinoma	22277784,24670165
ENST00000389048:c.3604G>A	2	29443613	29443613	C	T	GRCh37	ALK	missense	p.G1202R	non-small cell lung carcinoma,lung adenocarcinoma	22277784
ENST00000389048:c.3586C>A	2	29443631	29443631	G	T	GRCh37	ALK	missense	p.L1196M	lung adenocarcinoma,non-small cell lung carcinoma	22277784,24670165,24327273,20979473,21575866
ENST00000389048:c.3575G>C	2	29443642	29443642	C	G	GRCh37	ALK	missense	p.R1192P	brain cancer,neuroblastoma	22072639,18724359
ENST00000389048:c.3538G>C	2	29443679	29443679	C	G	GRCh37	ALK	missense	p.V1180L	non-small cell lung carcinoma	25228534
ENST00000389048:c.3522C>A	2	29443695	29443695	G	T	GRCh37	ALK	missense	p.F1174L	neuroblastoma,lung adenocarcinoma,non-small cell lung carcinoma,inflammatory myofibroblastic tumor	21838707,22072639,22277784,24327273,18923525,21948233,21575866,21030459,23598171
ENST00000389048:c.3522C>G	2	29443695	29443695	G	C	GRCh37	ALK	missense	p.F1174L	lung adenocarcinoma,neuroblastoma	22277784,24327273,26619011
ENST00000389048:c.3521T>G	2	29443696	29443696	A	C	GRCh37	ALK	missense	p.F1174C	neuroblastoma	21838707,22072639,26619011,18923523
ENST00000389048:c.3520T>G	2	29443697	29443697	A	C	GRCh37	ALK	missense	p.F1174V	neuroblastoma	21838707,22072639,26619011,18923523
ENST00000389048:c.3520T>A	2	29443697	29443697	A	T	GRCh37	ALK	missense	p.F1174I	neuroblastoma	21838707,22072639,18990089
ENST00000389048:c.3520T>C	2	29443697	29443697	A	G	GRCh37	ALK	missense	p.F1174L	neuroblastoma	18923523,2124297
ENST00000389048:c.3512T>A	2	29445213	29445213	A	T	GRCh37	ALK	missense	p.I1171N	neuroblastoma	21838707,22072639,18724359
ENST00000389048:c.3512T>C	2	29445213	29445213	A	G	GRCh37	ALK	missense	p.I1171T	non-small cell lung carcinoma	25228534
ENST00000389048:c.3497T>G	2	29445228	29445228	A	C	GRCh37	ALK	missense	p.M1166R	neuroblastoma	18724359
ENST00000389048:c.3467G>A	2	29445258	29445258	C	T	GRCh37	ALK	missense	p.C1156Y	non-small cell lung carcinoma	20979473,26698910,24675041
ENST00000389048:c.3455T>G	2	29445270	29445270	A	C	GRCh37	ALK	missense	p.L1152R	lung adenocarcinoma,non-small cell lung carcinoma	22277784,21791641
ENST00000389048:c.3452C>T	2	29445273	29445273	G	A	GRCh37	ALK	missense	p.T1151M	neuroblastoma	21838707,22072639
ENST00000389048:c.3383G>C	2	29445450	29445450	C	G	GRCh37	ALK	missense	p.G1128A	brain cancer,neuroblastoma	22072639,18724359
ENST00000389048:c.3271G>A	2	29446296	29446296	C	T	GRCh37	ALK	missense	p.D1091N	neuroblastoma	21838707,22072639
ENST00000402219:c.697A>T	2	39281778	39281778	T	A	GRCh37	SOS1	missense	p.N233Y	lung adenocarcinoma,uterine corpus endometrial carcinoma	26619011
ENST00000401558:c.1712A>T	2	61719471	61719471	T	A	GRCh37	XPO1	missense	p.E571V	chronic lymphocytic leukemia,uterine corpus endometrial carcinoma,colorectal cancer,breast cancer,prostate adenocarcinoma	26619011
ENST00000401558:c.1712A>C	2	61719471	61719471	T	G	GRCh37	XPO1	missense	p.E571A	chronic lymphocytic leukemia,uterine corpus endometrial carcinoma,colorectal cancer,breast cancer,prostate adenocarcinoma	26619011
ENST00000401558:c.1711G>A	2	61719472	61719472	C	T	GRCh37	XPO1	missense	p.E571K	chronic lymphocytic leukemia,uterine corpus endometrial carcinoma,colorectal cancer,breast cancer,prostate adenocarcinoma	26619011
ENST00000263640:c.983G>A	2	158622516	158622516	C	T	GRCh37	ACVR1	missense	p.G328E	brain stem glioma	26619011
ENST00000263640:c.983G>T	2	158622516	158622516	C	A	GRCh37	ACVR1	missense	p.G328V	brain stem glioma	26619011
ENST00000263640:c.773G>T	2	158626897	158626897	C	A	GRCh37	ACVR1	missense	p.R258M	brain stem glioma,gastric adenocarcinoma	26619011
ENST00000263640:c.772A>G	2	158626898	158626898	T	C	GRCh37	ACVR1	missense	p.R258G	brain stem glioma,gastric adenocarcinoma	26619011
ENST00000397062:c.237G>T	2	178098808	178098808	C	A	GRCh37	NFE2L2	missense	p.E79D	head and neck squamous cell carcinoma,lung squamous cell carcinoma,urinary bladder urothelial carcinoma,lung adenocarcinoma,hepatocellular carcinoma,cervix carcinoma	26619011
ENST00000397062:c.236A>T	2	178098809	178098809	T	A	GRCh37	NFE2L2	missense	p.E79V	head and neck squamous cell carcinoma,lung squamous cell carcinoma,urinary bladder urothelial carcinoma,lung adenocarcinoma,hepatocellular carcinoma,cervix carcinoma	26619011
ENST00000397062:c.235G>C	2	178098810	178098810	C	G	GRCh37	NFE2L2	missense	p.E79Q	head and neck squamous cell carcinoma,lung squamous cell carcinoma,urinary bladder urothelial carcinoma,lung adenocarcinoma,hepatocellular carcinoma,cervix carcinoma	26619011
ENST00000397062:c.235G>A	2	178098810	178098810	C	T	GRCh37	NFE2L2	missense	p.E79K	head and neck squamous cell carcinoma,lung squamous cell carcinoma,urinary bladder urothelial carcinoma,lung adenocarcinoma,hepatocellular carcinoma,cervix carcinoma	26619011
ENST00000397062:c.86A>G	2	178098959	178098959	T	C	GRCh37	NFE2L2	missense	p.D29G	head and neck squamous cell carcinoma,lung squamous cell carcinoma,cervix carcinoma,lung adenocarcinoma,uterine corpus endometrial carcinoma,renal clear cell carcinoma,urinary bladder urothelial carcinoma	26619011
ENST00000397062:c.85G>C	2	178098960	178098960	C	G	GRCh37	NFE2L2	missense	p.D29H	head and neck squamous cell carcinoma,lung squamous cell carcinoma,cervix carcinoma,lung adenocarcinoma,uterine corpus endometrial carcinoma,renal clear cell carcinoma,urinary bladder urothelial carcinoma	26619011
ENST00000397062:c.85G>T	2	178098960	178098960	C	A	GRCh37	NFE2L2	missense	p.D29Y	head and neck squamous cell carcinoma,lung squamous cell carcinoma,cervix carcinoma,lung adenocarcinoma,uterine corpus endometrial carcinoma,renal clear cell carcinoma,urinary bladder urothelial carcinoma	26619011
ENST00000397062:c.85G>A	2	178098960	178098960	C	T	GRCh37	NFE2L2	missense	p.D29N	head and neck squamous cell carcinoma,lung squamous cell carcinoma,cervix carcinoma,lung adenocarcinoma,uterine corpus endometrial carcinoma,renal clear cell carcinoma,urinary bladder urothelial carcinoma	26619011
ENST00000335508:c.2225G>A	2	198266611	198266611	C	T	GRCh37	SF3B1	missense	p.G742D	chronic lymphocytic leukemia,renal clear cell carcinoma	26619011
ENST00000335508:c.2100A>T	2	198266832	198266832	T	A	GRCh37	SF3B1	missense	p.K700N	acute myeloid leukemia	23395771
ENST00000335508:c.2100A>C	2	198266832	198266832	T	G	GRCh37	SF3B1	missense	p.K700N	acute myeloid leukemia	23395771
ENST00000335508:c.2099A>T	2	198266833	198266833	T	A	GRCh37	SF3B1	missense	p.K700I	acute myeloid leukemia	23395771
ENST00000335508:c.2099A>G	2	198266833	198266833	T	C	GRCh37	SF3B1	missense	p.K700R	acute myeloid leukemia	23395771
ENST00000335508:c.2099A>C	2	198266833	198266833	T	G	GRCh37	SF3B1	missense	p.K700T	acute myeloid leukemia	23395771
ENST00000335508:c.2098A>G	2	198266834	198266834	T	C	GRCh37	SF3B1	missense	p.K700E	acute myeloid leukemia	23395771
ENST00000335508:c.2098A>T	2	198266834	198266834	T	A	GRCh37	SF3B1	stop_lost	p.K700*	acute myeloid leukemia	23395771
ENST00000335508:c.2098A>C	2	198266834	198266834	T	G	GRCh37	SF3B1	missense	p.K700Q	acute myeloid leukemia	23395771
ENST00000335508:c.1998G>T	2	198267359	198267359	C	A	GRCh37	SF3B1	missense	p.K666N	acute myeloid leukemia,myelodysplastic syndrome	23395771,21995386
ENST00000335508:c.1998G>C	2	198267359	198267359	C	G	GRCh37	SF3B1	missense	p.K666N	acute myeloid leukemia	23395771
ENST00000335508:c.1997A>G	2	198267360	198267360	T	C	GRCh37	SF3B1	missense	p.K666R	acute myeloid leukemia	23634996
ENST00000335508:c.1997A>C	2	198267360	198267360	T	G	GRCh37	SF3B1	missense	p.K666T	acute myeloid leukemia	23634996
ENST00000335508:c.1996A>G	2	198267361	198267361	T	C	GRCh37	SF3B1	missense	p.K666E	acute myeloid leukemia,chronic lymphocytic leukemia,skin melanoma,hepatocellular carcinoma,breast cancer	23634996,26619011
ENST00000335508:c.1996A>C	2	198267361	198267361	T	G	GRCh37	SF3B1	missense	p.K666Q	chronic lymphocytic leukemia,skin melanoma,hepatocellular carcinoma,breast cancer	26619011
ENST00000335508:c.1874G>A	2	198267483	198267483	C	T	GRCh37	SF3B1	missense	p.R625H	skin melanoma,chronic lymphocytic leukemia,salivary gland adenoid cystic carcinoma,urinary bladder urothelial carcinoma	26619011
ENST00000335508:c.1873C>T	2	198267484	198267484	G	A	GRCh37	SF3B1	missense	p.R625C	skin melanoma,chronic lymphocytic leukemia,salivary gland adenoid cystic carcinoma,urinary bladder urothelial carcinoma	26619011
ENST00000335508:c.1873C>G	2	198267484	198267484	G	C	GRCh37	SF3B1	missense	p.R625G	skin melanoma,chronic lymphocytic leukemia,salivary gland adenoid cystic carcinoma,urinary bladder urothelial carcinoma	26619011
ENST00000345146:c.395G>T	2	209113112	209113112	C	A	GRCh37	IDH1	missense	p.R132L	acute myeloid leukemia,brain glioma,glioblastoma multiforme,skin melanoma,prostate adenocarcinoma,hepatocellular carcinoma,multiple myeloma,colorectal cancer,lung adenocarcinoma,brain stem glioma,myelodysplastic syndrome,medulloblastoma,breast cancer,urinary bladder urothelial carcinoma,salivary gland adenoid cystic carcinoma	22160010,22397365,22417203,22898539,26619011
ENST00000345146:c.395G>C	2	209113112	209113112	C	G	GRCh37	IDH1	missense	p.R132P	acute myeloid leukemia	22160010,22417203,22898539
ENST00000345146:c.395G>A	2	209113112	209113112	C	T	GRCh37	IDH1	missense	p.R132H	acute myeloid leukemia,astrocytoma,brain cancer,brain glioma,glioblastoma multiforme,skin melanoma,prostate adenocarcinoma,hepatocellular carcinoma,multiple myeloma,colorectal cancer,lung adenocarcinoma,brain stem glioma,myelodysplastic syndrome,medulloblastoma,breast cancer,urinary bladder urothelial carcinoma,salivary gland adenoid cystic carcinoma	19657110,22160010,22397365,22417203,22898539,24606448,19798509,19818334,23558169,25157968,26619011
ENST00000415913:c.395G>A	2	209113112	209113112	C	T	GRCh37	IDH1	missense	p.R132H	oligodendroglioma	23558169
ENST00000345146:c.394C>T	2	209113113	209113113	G	A	GRCh37	IDH1	missense	p.R132C	acute myeloid leukemia,astrocytoma,brain glioma,glioblastoma multiforme,skin melanoma,prostate adenocarcinoma,hepatocellular carcinoma,multiple myeloma,colorectal cancer,lung adenocarcinoma,brain stem glioma,myelodysplastic syndrome,medulloblastoma,breast cancer,urinary bladder urothelial carcinoma,salivary gland adenoid cystic carcinoma	19657110,20946881,22160010,22397365,22417203,22898539,25157968,26619011
ENST00000345146:c.394C>G	2	209113113	209113113	G	C	GRCh37	IDH1	missense	p.R132G	acute myeloid leukemia,brain glioma,glioblastoma multiforme,skin melanoma,prostate adenocarcinoma,hepatocellular carcinoma,multiple myeloma,colorectal cancer,lung adenocarcinoma,brain stem glioma,myelodysplastic syndrome,medulloblastoma,breast cancer,urinary bladder urothelial carcinoma,salivary gland adenoid cystic carcinoma	20946881,22160010,22397365,22417203,22898539,26619011
ENST00000345146:c.394C>A	2	209113113	209113113	G	T	GRCh37	IDH1	missense	p.R132S	acute myeloid leukemia,astrocytoma,brain glioma,glioblastoma multiforme,skin melanoma,prostate adenocarcinoma,hepatocellular carcinoma,multiple myeloma,colorectal cancer,lung adenocarcinoma,brain stem glioma,myelodysplastic syndrome,medulloblastoma,breast cancer,urinary bladder urothelial carcinoma,salivary gland adenoid cystic carcinoma	19657110,22160010,22417203,22898539,21352804,25157968,26619011
ENST00000415913:c.394C>T	2	209113113	209113113	G	A	GRCh37	IDH1	missense	p.R132C	acute myeloid leukemia	26436839,20538800
ENST00000342788:c.2614G>A	2	212295699	212295699	C	T	GRCh37	ERBB4	missense	p.E872K	melanoma	19718025
ENST00000342788:c.1630C>T	2	212537975	212537975	G	A	GRCh37	ERBB4	missense	p.R544W	melanoma	19718025
ENST00000342788:c.1624G>A	2	212537981	212537981	C	T	GRCh37	ERBB4	missense	p.E542K	melanoma	19718025
ENST00000342788:c.1354G>A	2	212566827	212566827	C	T	GRCh37	ERBB4	missense	p.E452K	melanoma	19718025
ENST00000342788:c.1177C>T	2	212570064	212570064	G	A	GRCh37	ERBB4	missense	p.R393W	melanoma	19718025
ENST00000342788:c.949G>A	2	212578308	212578308	C	T	GRCh37	ERBB4	missense	p.E317K	melanoma	19718025
ENST00000273064:c.259T>C	2	219447748	219447748	T	C	GRCh37	RQCD1	missense	p.S87P	skin melanoma,gastric adenocarcinoma,prostate adenocarcinoma,hepatocellular carcinoma,urinary bladder urothelial carcinoma	26619011
ENST00000273064:c.260C>G	2	219447749	219447749	C	G	GRCh37	RQCD1	missense	p.S87C	skin melanoma,gastric adenocarcinoma,prostate adenocarcinoma,hepatocellular carcinoma,urinary bladder urothelial carcinoma	26619011
ENST00000273064:c.391C>T	2	219449405	219449405	C	T	GRCh37	RQCD1	missense	p.P131S	skin melanoma	26619011
ENST00000273064:c.392C>T	2	219449406	219449406	C	T	GRCh37	RQCD1	missense	p.P131L	skin melanoma	26619011
ENST00000256474:c.241C>T	3	10183772	10183772	C	T	GRCh37	VHL	missense	p.P81S	cancer	25157968
ENST00000256474:c.254T>C	3	10183785	10183785	T	C	GRCh37	VHL	missense	p.L85P	cancer	25157968
ENST00000256474:c.266T>A	3	10183797	10183797	T	A	GRCh37	VHL	missense	p.L89H	renal clear cell carcinoma	11921283,25157968
ENST00000256474:c.473T>A	3	10191480	10191480	T	A	GRCh37	VHL	missense	p.L158Q	renal clear cell carcinoma	11921283,25157968
ENST00000256474:c.481C>T	3	10191488	10191488	C	T	GRCh37	VHL	stop_lost	p.R161*	renal clear cell carcinoma	25157968
ENST00000256474:c.499C>T	3	10191506	10191506	C	T	GRCh37	VHL	missense	p.R167W	renal clear cell carcinoma	7660122,25157968
ENST00000251849:c.1837C>G	3	12626123	12626123	G	C	GRCh37	RAF1	missense	p.L613V	Noonan syndrome	17603482,17603489
ENST00000251849:c.1472C>T	3	12627244	12627244	G	A	GRCh37	RAF1	missense	p.T491I	Noonan syndrome	17603482,17603489
ENST00000442415:c.1163G>C	3	12641195	12641195	C	G	GRCh37	RAF1	missense	p.W388S	melanoma	23737487
ENST00000251849:c.788T>C	3	12645681	12645681	A	G	GRCh37	RAF1	missense	p.V263A	Noonan syndrome	17603482,17603488
ENST00000442415:c.782C>T	3	12645687	12645687	G	A	GRCh37	RAF1	missense	p.P261L	Noonan syndrome	17603482,17603485
ENST00000442415:c.781C>T	3	12645688	12645688	G	A	GRCh37	RAF1	missense	p.P261S	Noonan syndrome	17603482,17603487
ENST00000442415:c.781C>G	3	12645688	12645688	G	C	GRCh37	RAF1	missense	p.P261A	Noonan syndrome	17603482,17603486
ENST00000442415:c.776C>T	3	12645693	12645693	G	A	GRCh37	RAF1	missense	p.S259F	Noonan syndrome	17603482,17603484
ENST00000251849:c.770C>T	3	12645699	12645699	G	A	GRCh37	RAF1	missense	p.S257L	colorectal cancer,lung adenocarcinoma,gastric adenocarcinoma,skin melanoma,Noonan syndrome	26619011,17603482,1760348
ENST00000251849:c.770C>G	3	12645699	12645699	G	C	GRCh37	RAF1	missense	p.S257W	colorectal cancer,lung adenocarcinoma,gastric adenocarcinoma,skin melanoma	26619011
ENST00000442415:c.769T>C	3	12645700	12645700	A	G	GRCh37	RAF1	missense	p.S257P	melanoma	23737487
ENST00000231790:c.1151T>A	3	37067240	37067240	T	A	GRCh37	MLH1	missense	p.V384D	lung adenocarcinoma,gastric adenocarcinoma	25823662,25157968
ENST00000417037:c.818T>C	3	38182641	38182641	T	C	GRCh37	MYD88	missense	p.L273P	lymphoma,chronic lymphocytic leukemia,non-Hodgkin lymphoma,multiple myeloma	21179087,26619011
ENST00000396334:c.794T>C	3	38182641	38182641	T	C	GRCh37	MYD88	missense	p.L265P	chronic lymphocytic leukemia,non-Hodgkin lymphoma,multiple myeloma	26619011
ENST00000349496:c.37G>A	3	41266040	41266040	G	A	GRCh37	CTNNB1	missense	p.A13T	melanoma	25157968
ENST00000349496:c.61G>A	3	41266064	41266064	G	A	GRCh37	CTNNB1	missense	p.A21T	melanoma	25157968
ENST00000349496:c.65T>C	3	41266068	41266068	T	C	GRCh37	CTNNB1	missense	p.V22A	melanoma	25157968
ENST00000349496:c.94G>C	3	41266097	41266097	G	C	GRCh37	CTNNB1	missense	p.D32H	melanoma,hepatocellular carcinoma,uterine corpus endometrial carcinoma,medulloblastoma,prostate adenocarcinoma,skin melanoma,cervix carcinoma,gastric adenocarcinoma,urinary bladder urothelial carcinoma	19234609,25157968,26619011
ENST00000349496:c.94G>A	3	41266097	41266097	G	A	GRCh37	CTNNB1	missense	p.D32N	esophagus squamous cell carcinoma,endometrial carcinoma,hepatocellular carcinoma,uterine corpus endometrial carcinoma,medulloblastoma,prostate adenocarcinoma,skin melanoma,cervix carcinoma,gastric adenocarcinoma,urinary bladder urothelial carcinoma	25157968,26619011
ENST00000349496:c.94G>T	3	41266097	41266097	G	T	GRCh37	CTNNB1	missense	p.D32Y	medulloblastoma,craniopharyngioma,hepatocellular carcinoma,uterine corpus endometrial carcinoma,prostate adenocarcinoma,skin melanoma,cervix carcinoma,gastric adenocarcinoma,urinary bladder urothelial carcinoma	25157968,26619011
ENST00000349496:c.95A>C	3	41266098	41266098	A	C	GRCh37	CTNNB1	missense	p.D32A	melanoma,hepatocellular carcinoma,uterine corpus endometrial carcinoma,medulloblastoma,prostate adenocarcinoma,skin melanoma,cervix carcinoma,gastric adenocarcinoma,urinary bladder urothelial carcinoma	25157968,26619011
ENST00000349496:c.95A>G	3	41266098	41266098	A	G	GRCh37	CTNNB1	missense	p.D32G	melanoma,hepatocellular carcinoma,uterine corpus endometrial carcinoma,medulloblastoma,prostate adenocarcinoma,skin melanoma,cervix carcinoma,gastric adenocarcinoma,urinary bladder urothelial carcinoma	25157968,26619011
ENST00000349496:c.95A>T	3	41266098	41266098	A	T	GRCh37	CTNNB1	missense	p.D32V	endometrial carcinoma,hepatocellular carcinoma,uterine corpus endometrial carcinoma,medulloblastoma,prostate adenocarcinoma,skin melanoma,cervix carcinoma,gastric adenocarcinoma,urinary bladder urothelial carcinoma	25157968,26619011
ENST00000349496:c.97T>C	3	41266100	41266100	T	C	GRCh37	CTNNB1	missense	p.S33P	hepatocellular carcinoma,uterine corpus endometrial carcinoma,medulloblastoma,lung adenocarcinoma,gastric adenocarcinoma,skin melanoma,prostate adenocarcinoma,pancreas adenocarcinoma,esophageal carcinoma,colorectal cancer,urinary bladder urothelial carcinoma	26619011
ENST00000349496:c.97T>G	3	41266100	41266100	T	G	GRCh37	CTNNB1	missense	p.S33A	hepatocellular carcinoma,uterine corpus endometrial carcinoma,medulloblastoma,lung adenocarcinoma,gastric adenocarcinoma,skin melanoma,prostate adenocarcinoma,pancreas adenocarcinoma,esophageal carcinoma,colorectal cancer,urinary bladder urothelial carcinoma	26619011
ENST00000349496:c.97T>A	3	41266100	41266100	T	A	GRCh37	CTNNB1	missense	p.S33T	hepatocellular carcinoma,uterine corpus endometrial carcinoma,medulloblastoma,lung adenocarcinoma,gastric adenocarcinoma,skin melanoma,prostate adenocarcinoma,pancreas adenocarcinoma,esophageal carcinoma,colorectal cancer,urinary bladder urothelial carcinoma	26619011
ENST00000349496:c.98C>A	3	41266101	41266101	C	A	GRCh37	CTNNB1	missense	p.S33Y	medulloblastoma,endometrial carcinoma,hepatocellular carcinoma,uterine corpus endometrial carcinoma,lung adenocarcinoma,gastric adenocarcinoma,skin melanoma,prostate adenocarcinoma,pancreas adenocarcinoma,esophageal carcinoma,colorectal cancer,urinary bladder urothelial carcinoma	25157968,26619011
ENST00000349496:c.98C>G	3	41266101	41266101	C	G	GRCh37	CTNNB1	missense	p.S33C	ovarian cancer,brain cancer,parathyroid carcinoma,hepatocellular carcinoma,uterine corpus endometrial carcinoma,medulloblastoma,lung adenocarcinoma,gastric adenocarcinoma,skin melanoma,prostate adenocarcinoma,pancreas adenocarcinoma,esophageal carcinoma,colorectal cancer,urinary bladder urothelial carcinoma	25157968,26619011
ENST00000349496:c.98C>T	3	41266101	41266101	C	T	GRCh37	CTNNB1	missense	p.S33F	hepatocellular carcinoma,uterine corpus endometrial carcinoma,medulloblastoma,lung adenocarcinoma,gastric adenocarcinoma,skin melanoma,prostate adenocarcinoma,pancreas adenocarcinoma,esophageal carcinoma,colorectal cancer,urinary bladder urothelial carcinoma	26619011
ENST00000349496:c.100G>A	3	41266103	41266103	G	A	GRCh37	CTNNB1	missense	p.G34R	craniopharyngioma,pilomatrixoma	25157968
ENST00000349496:c.100G>C	3	41266103	41266103	G	C	GRCh37	CTNNB1	missense	p.G34R	craniopharyngioma,pilomatrixoma,uterine corpus endometrial carcinoma,hepatocellular carcinoma,medulloblastoma,lung adenocarcinoma,adrenocortical carcinoma,gastric adenocarcinoma,skin melanoma,head and neck squamous cell carcinoma	25157968,26619011
ENST00000349496:c.101G>A	3	41266104	41266104	G	A	GRCh37	CTNNB1	missense	p.G34E	hepatocellular carcinoma,ovarian cancer,uterine corpus endometrial carcinoma,medulloblastoma,lung adenocarcinoma,adrenocortical carcinoma,gastric adenocarcinoma,skin melanoma,head and neck squamous cell carcinoma	25157968,26619011
ENST00000349496:c.101G>T	3	41266104	41266104	G	T	GRCh37	CTNNB1	missense	p.G34V	melanoma,craniopharyngioma,uterine corpus endometrial carcinoma,hepatocellular carcinoma,medulloblastoma,lung adenocarcinoma,adrenocortical carcinoma,gastric adenocarcinoma,skin melanoma,head and neck squamous cell carcinoma	25157968,26619011
ENST00000349496:c.101G>C	3	41266104	41266104	G	C	GRCh37	CTNNB1	missense	p.G34A	uterine corpus endometrial carcinoma,hepatocellular carcinoma,medulloblastoma,lung adenocarcinoma,adrenocortical carcinoma,gastric adenocarcinoma,skin melanoma,head and neck squamous cell carcinoma	26619011
ENST00000349496:c.109T>C	3	41266112	41266112	T	C	GRCh37	CTNNB1	missense	p.S37P	stomach cancer,uterine corpus endometrial carcinoma,hepatocellular carcinoma,lung adenocarcinoma,gastric adenocarcinoma,medulloblastoma,esophageal carcinoma,urinary bladder urothelial carcinoma,prostate adenocarcinoma,cervix carcinoma	25157968,26619011
ENST00000349496:c.109T>G	3	41266112	41266112	T	G	GRCh37	CTNNB1	missense	p.S37A	parathyroid carcinoma,uterine corpus endometrial carcinoma,hepatocellular carcinoma,lung adenocarcinoma,gastric adenocarcinoma,medulloblastoma,esophageal carcinoma,urinary bladder urothelial carcinoma,prostate adenocarcinoma,cervix carcinoma	25157968,26619011
ENST00000349496:c.110C>A	3	41266113	41266113	C	A	GRCh37	CTNNB1	missense	p.S37Y	melanoma,stomach cancer,uterine corpus endometrial carcinoma,hepatocellular carcinoma,lung adenocarcinoma,gastric adenocarcinoma,medulloblastoma,esophageal carcinoma,urinary bladder urothelial carcinoma,prostate adenocarcinoma,cervix carcinoma	9065403,10027390,11351304,11930117,11950921,12124804,15133491,25157968,26619011
ENST00000349496:c.110C>T	3	41266113	41266113	C	T	GRCh37	CTNNB1	missense	p.S37F	melanoma,ovarian cancer,uterine corpus endometrial carcinoma,hepatocellular carcinoma,lung adenocarcinoma,gastric adenocarcinoma,medulloblastoma,esophageal carcinoma,urinary bladder urothelial carcinoma,prostate adenocarcinoma,cervix carcinoma	9065403,10027390,11351304,11930117,11950921,12124804,15133491,25157968,26619011
ENST00000349496:c.110C>G	3	41266113	41266113	C	G	GRCh37	CTNNB1	missense	p.S37C	ovarian cancer,lung adenocarcinoma,uterine corpus endometrial carcinoma,hepatocellular carcinoma,gastric adenocarcinoma,medulloblastoma,esophageal carcinoma,urinary bladder urothelial carcinoma,prostate adenocarcinoma,cervix carcinoma	25157968,26619011
ENST00000349496:c.118A>G	3	41266121	41266121	A	G	GRCh37	CTNNB1	missense	p.T40A	stomach cancer	25157968
ENST00000349496:c.118A>T	3	41266121	41266121	A	T	GRCh37	CTNNB1	missense	p.T40S	cancer	25157968
ENST00000349496:c.118A>C	3	41266121	41266121	A	C	GRCh37	CTNNB1	missense	p.T40P	cancer	25157968
ENST00000349496:c.119C>G	3	41266122	41266122	C	G	GRCh37	CTNNB1	missense	p.T40S	cancer	25157968
ENST00000349496:c.119C>T	3	41266122	41266122	C	T	GRCh37	CTNNB1	missense	p.T40I	melanoma	25157968
ENST00000349496:c.121A>G	3	41266124	41266124	A	G	GRCh37	CTNNB1	missense	p.T41A	hepatocellular carcinoma,colorectal cancer,uterine corpus endometrial carcinoma,skin melanoma,prostate adenocarcinoma,pancreas adenocarcinoma,lung adenocarcinoma,adrenocortical carcinoma	26619011
ENST00000349496:c.122C>T	3	41266125	41266125	C	T	GRCh37	CTNNB1	missense	p.T41I	hepatocellular carcinoma,colorectal cancer,uterine corpus endometrial carcinoma,skin melanoma,prostate adenocarcinoma,pancreas adenocarcinoma,lung adenocarcinoma,adrenocortical carcinoma	26619011
ENST00000349496:c.122C>A	3	41266125	41266125	C	A	GRCh37	CTNNB1	missense	p.T41N	hepatocellular carcinoma,colorectal cancer,uterine corpus endometrial carcinoma,skin melanoma,prostate adenocarcinoma,pancreas adenocarcinoma,lung adenocarcinoma,adrenocortical carcinoma	26619011
ENST00000349496:c.133T>C	3	41266136	41266136	T	C	GRCh37	CTNNB1	missense	p.S45P	melanoma,adrenal cortical adenoma,hepatocellular carcinoma,adrenocortical carcinoma,skin melanoma,uterine corpus endometrial carcinoma,colorectal cancer,prostate adenocarcinoma,lung adenocarcinoma,urinary bladder urothelial carcinoma	9065403,10027390,11351304,11930117,11950921,12124804,15133491,24788118,25157968,26619011
ENST00000349496:c.133T>G	3	41266136	41266136	T	G	GRCh37	CTNNB1	missense	p.S45A	brain cancer,adrenal cortical adenoma	25157968
ENST00000349496:c.134C>A	3	41266137	41266137	C	A	GRCh37	CTNNB1	missense	p.S45Y	melanoma,hepatocellular carcinoma,adrenocortical carcinoma,skin melanoma,uterine corpus endometrial carcinoma,colorectal cancer,prostate adenocarcinoma,lung adenocarcinoma,urinary bladder urothelial carcinoma	9065403,10027390,11351304,11930117,11950921,12124804,15133491,25157968,26619011
ENST00000349496:c.134C>T	3	41266137	41266137	C	T	GRCh37	CTNNB1	missense	p.S45F	melanoma,adrenal cortical adenoma,hepatocellular carcinoma,adrenocortical carcinoma,skin melanoma,uterine corpus endometrial carcinoma,colorectal cancer,prostate adenocarcinoma,lung adenocarcinoma,urinary bladder urothelial carcinoma	9065403,10027390,11351304,11930117,11950921,12124804,15133491,24788118,25157968,26619011
ENST00000349496:c.134C>G	3	41266137	41266137	C	G	GRCh37	CTNNB1	missense	p.S45C	adrenal cortical adenoma,hepatocellular carcinoma,adrenocortical carcinoma,skin melanoma,uterine corpus endometrial carcinoma,colorectal cancer,prostate adenocarcinoma,lung adenocarcinoma,urinary bladder urothelial carcinoma	25157968,26619011
ENST00000431929:c.125A>G	3	49412898	49412898	T	C	GRCh37	RHOA	missense	p.Y42C	gastric adenocarcinoma,non-Hodgkin lymphoma,head and neck squamous cell carcinoma	26619011
ENST00000422781:c.125A>C	3	49412898	49412898	T	G	GRCh37	RHOA	missense	p.Y42S	gastric adenocarcinoma,non-Hodgkin lymphoma,head and neck squamous cell carcinoma	26619011
ENST00000431929:c.125A>T	3	49412898	49412898	T	A	GRCh37	RHOA	missense	p.Y42F	gastric adenocarcinoma,non-Hodgkin lymphoma,head and neck squamous cell carcinoma	26619011
ENST00000431929:c.118G>C	3	49412905	49412905	C	G	GRCh37	RHOA	missense	p.E40Q	head and neck squamous cell carcinoma,gastric adenocarcinoma,lung adenocarcinoma,breast cancer	26619011
ENST00000418115:c.118G>A	3	49412905	49412905	C	T	GRCh37	RHOA	missense	p.E40K	head and neck squamous cell carcinoma,gastric adenocarcinoma,lung adenocarcinoma,breast cancer	26619011
ENST00000431929:c.14G>A	3	49413009	49413009	C	T	GRCh37	RHOA	missense	p.R5Q	non-Hodgkin lymphoma,gastric adenocarcinoma,esophageal carcinoma,breast cancer,colorectal cancer	26619011
ENST00000431929:c.14G>T	3	49413009	49413009	C	A	GRCh37	RHOA	missense	p.R5L	non-Hodgkin lymphoma,gastric adenocarcinoma,esophageal carcinoma,breast cancer,colorectal cancer	26619011
ENST00000431929:c.13C>T	3	49413010	49413010	G	A	GRCh37	RHOA	missense	p.R5W	non-Hodgkin lymphoma,gastric adenocarcinoma,esophageal carcinoma,breast cancer,colorectal cancer	26619011
ENST00000341105:c.1192C>T	3	128200113	128200113	G	A	GRCh37	GATA2	missense	p.R398W	acute myeloid leukemia	21765025,22147895
ENST00000341105:c.1061C>T	3	128200744	128200744	G	A	GRCh37	GATA2	missense	p.T354M	acute myeloid leukemia	21765025,22147895
ENST00000330315:c.402C>G	3	138665163	138665163	G	C	GRCh37	FOXL2	missense	p.C134W	granulosa cell tumor	20693978
ENST00000350721:c.2320delT	3	142274740	142274740	A	-	GRCh37	ATR	frameshift	p.I774X	endometrial cancer	19470935
ENST00000263967:c.112C>T	3	178916725	178916725	C	T	GRCh37	PIK3CA	missense	p.R38C	uterine corpus endometrial carcinoma,gastric adenocarcinoma,glioblastoma multiforme,colorectal cancer,lung squamous cell carcinoma,cervix carcinoma	26619011
ENST00000263967:c.112C>A	3	178916725	178916725	C	A	GRCh37	PIK3CA	missense	p.R38S	uterine corpus endometrial carcinoma,gastric adenocarcinoma,glioblastoma multiforme,colorectal cancer,lung squamous cell carcinoma,cervix carcinoma	26619011
ENST00000263967:c.112C>G	3	178916725	178916725	C	G	GRCh37	PIK3CA	missense	p.R38G	uterine corpus endometrial carcinoma,gastric adenocarcinoma,glioblastoma multiforme,colorectal cancer,lung squamous cell carcinoma,cervix carcinoma	26619011
ENST00000263967:c.113G>A	3	178916726	178916726	G	A	GRCh37	PIK3CA	missense	p.R38H	uterine corpus endometrial carcinoma,gastric adenocarcinoma,glioblastoma multiforme,colorectal cancer,lung squamous cell carcinoma,cervix carcinoma	26619011
ENST00000263967:c.113G>T	3	178916726	178916726	G	T	GRCh37	PIK3CA	missense	p.R38L	uterine corpus endometrial carcinoma,gastric adenocarcinoma,glioblastoma multiforme,colorectal cancer,lung squamous cell carcinoma,cervix carcinoma	26619011
ENST00000263967:c.241G>A	3	178916854	178916854	G	A	GRCh37	PIK3CA	missense	p.E81K	colorectal cancer,breast cancer,uterine corpus endometrial carcinoma,medulloblastoma,lung adenocarcinoma,renal clear cell carcinoma,head and neck squamous cell carcinoma,glioblastoma multiforme,cervix carcinoma	26619011
ENST00000263967:c.263G>A	3	178916876	178916876	G	A	GRCh37	PIK3CA	missense	p.R88Q	colorectal cancer,breast cancer,uterine corpus endometrial carcinoma,gastric adenocarcinoma,glioblastoma multiforme,uterine carcinosarcoma,prostate adenocarcinoma,head and neck squamous cell carcinoma,brain stem glioma,urinary bladder urothelial carcinoma	19366826,25157968,26619011
ENST00000263967:c.316G>C	3	178916929	178916929	G	C	GRCh37	PIK3CA	missense	p.G106R	uterine carcinosarcoma,colorectal cancer,uterine corpus endometrial carcinoma,lung squamous cell carcinoma,cervix carcinoma,urinary bladder urothelial carcinoma	26619011
ENST00000263967:c.317G>T	3	178916930	178916930	G	T	GRCh37	PIK3CA	missense	p.G106V	uterine carcinosarcoma,colorectal cancer,uterine corpus endometrial carcinoma,lung squamous cell carcinoma,cervix carcinoma,urinary bladder urothelial carcinoma	26619011
ENST00000263967:c.331A>G	3	178916944	178916944	A	G	GRCh37	PIK3CA	missense	p.K111E	uterine corpus endometrial carcinoma,colorectal cancer,breast cancer,gastric adenocarcinoma,head and neck squamous cell carcinoma,neuroblastoma,multiple myeloma,lung adenocarcinoma,brain glioma,glioblastoma multiforme,cervix carcinoma	26619011
ENST00000263967:c.332A>G	3	178916945	178916945	A	G	GRCh37	PIK3CA	missense	p.K111R	uterine corpus endometrial carcinoma,colorectal cancer,breast cancer,gastric adenocarcinoma,head and neck squamous cell carcinoma,neuroblastoma,multiple myeloma,lung adenocarcinoma,brain glioma,glioblastoma multiforme,cervix carcinoma	26619011
ENST00000263967:c.333G>C	3	178916946	178916946	G	C	GRCh37	PIK3CA	missense	p.K111N	uterine corpus endometrial carcinoma,colorectal cancer,breast cancer,gastric adenocarcinoma,head and neck squamous cell carcinoma,neuroblastoma,multiple myeloma,lung adenocarcinoma,brain glioma,glioblastoma multiforme,cervix carcinoma	26619011
ENST00000263967:c.353G>A	3	178917478	178917478	G	A	GRCh37	PIK3CA	missense	p.G118D	uterine corpus endometrial carcinoma,breast cancer,brain glioma,gastric adenocarcinoma,thyroid carcinoma,prostate adenocarcinoma,pancreas adenocarcinoma,lung squamous cell carcinoma,head and neck squamous cell carcinoma,glioblastoma multiforme,cervix carcinoma	26619011
ENST00000263967:c.1030G>A	3	178921548	178921548	G	A	GRCh37	PIK3CA	missense	p.V344M	uterine corpus endometrial carcinoma,colorectal cancer,skin melanoma,non-Hodgkin lymphoma,head and neck squamous cell carcinoma,glioblastoma multiforme,cervix carcinoma,breast cancer	26619011
ENST00000263967:c.1031T>G	3	178921549	178921549	T	G	GRCh37	PIK3CA	missense	p.V344G	uterine corpus endometrial carcinoma,colorectal cancer,skin melanoma,non-Hodgkin lymphoma,head and neck squamous cell carcinoma,glioblastoma multiforme,cervix carcinoma,breast cancer	26619011
ENST00000263967:c.1031T>C	3	178921549	178921549	T	C	GRCh37	PIK3CA	missense	p.V344A	uterine corpus endometrial carcinoma,colorectal cancer,skin melanoma,non-Hodgkin lymphoma,head and neck squamous cell carcinoma,glioblastoma multiforme,cervix carcinoma,breast cancer	26619011
ENST00000263967:c.1033A>C	3	178921551	178921551	A	C	GRCh37	PIK3CA	missense	p.N345H	breast cancer,uterine corpus endometrial carcinoma,gastric adenocarcinoma,colorectal cancer,uterine carcinosarcoma,prostate adenocarcinoma,lung adenocarcinoma,head and neck squamous cell carcinoma,glioblastoma multiforme,salivary gland adenoid cystic carcinoma	26619011
ENST00000263967:c.1034A>T	3	178921552	178921552	A	T	GRCh37	PIK3CA	missense	p.N345I	breast cancer,uterine corpus endometrial carcinoma,gastric adenocarcinoma,colorectal cancer,uterine carcinosarcoma,prostate adenocarcinoma,lung adenocarcinoma,head and neck squamous cell carcinoma,glioblastoma multiforme,salivary gland adenoid cystic carcinoma	26619011
ENST00000263967:c.1034A>C	3	178921552	178921552	A	C	GRCh37	PIK3CA	missense	p.N345T	breast cancer,uterine corpus endometrial carcinoma,gastric adenocarcinoma,colorectal cancer,uterine carcinosarcoma,prostate adenocarcinoma,lung adenocarcinoma,head and neck squamous cell carcinoma,glioblastoma multiforme,salivary gland adenoid cystic carcinoma	26619011
ENST00000263967:c.1035T>A	3	178921553	178921553	T	A	GRCh37	PIK3CA	missense	p.N345K	colorectal cancer,breast cancer,uterine corpus endometrial carcinoma,gastric adenocarcinoma,uterine carcinosarcoma,prostate adenocarcinoma,lung adenocarcinoma,head and neck squamous cell carcinoma,glioblastoma multiforme,salivary gland adenoid cystic carcinoma	19366826,25157968,26619011
ENST00000263967:c.1035T>G	3	178921553	178921553	T	G	GRCh37	PIK3CA	missense	p.N345K	colorectal cancer,breast cancer	19366826,25157968
ENST00000263967:c.1258T>C	3	178927980	178927980	T	C	GRCh37	PIK3CA	missense	p.C420R	breast cancer,colorectal cancer,uterine corpus endometrial carcinoma,gastric adenocarcinoma,prostate adenocarcinoma,lung squamous cell carcinoma,salivary gland adenoid cystic carcinoma	25157968,26619011
ENST00000263967:c.1258T>G	3	178927980	178927980	T	G	GRCh37	PIK3CA	missense	p.C420G	breast cancer,uterine corpus endometrial carcinoma,colorectal cancer,gastric adenocarcinoma,prostate adenocarcinoma,lung squamous cell carcinoma,salivary gland adenoid cystic carcinoma	26619011
ENST00000263967:c.1357G>A	3	178928079	178928079	G	A	GRCh37	PIK3CA	missense	p.E453K	breast cancer,brain glioma,gastric adenocarcinoma,uterine corpus endometrial carcinoma,lung squamous cell carcinoma,lung adenocarcinoma,hepatocellular carcinoma,head and neck squamous cell carcinoma,glioblastoma multiforme,urinary bladder urothelial carcinoma	26619011
ENST00000263967:c.1357G>C	3	178928079	178928079	G	C	GRCh37	PIK3CA	missense	p.E453Q	breast cancer,brain glioma,gastric adenocarcinoma,uterine corpus endometrial carcinoma,lung squamous cell carcinoma,lung adenocarcinoma,hepatocellular carcinoma,head and neck squamous cell carcinoma,glioblastoma multiforme,urinary bladder urothelial carcinoma	26619011
ENST00000263967:c.1359A>T	3	178928081	178928081	A	T	GRCh37	PIK3CA	missense	p.E453D	breast cancer,brain glioma,gastric adenocarcinoma,uterine corpus endometrial carcinoma,lung squamous cell carcinoma,lung adenocarcinoma,hepatocellular carcinoma,head and neck squamous cell carcinoma,glioblastoma multiforme,urinary bladder urothelial carcinoma	26619011
ENST00000263967:c.1412C>T	3	178928226	178928226	C	T	GRCh37	PIK3CA	missense	p.P471L	Merkel cell carcinoma	26466009
ENST00000263967:c.1616C>G	3	178936074	178936074	C	G	GRCh37	PIK3CA	missense	p.P539R	breast cancer	25157968
ENST00000263967:c.1624G>A	3	178936082	178936082	G	A	GRCh37	PIK3CA	missense	p.E542K	colorectal cancer,non-small cell lung carcinoma,breast cancer,ovarian cancer,head and neck squamous cell carcinoma,uterine corpus endometrial carcinoma,cervix carcinoma,urinary bladder urothelial carcinoma,gastric adenocarcinoma,lung adenocarcinoma,esophageal carcinoma,lung squamous cell carcinoma,prostate adenocarcinoma,brain glioma,glioblastoma multiforme,lung small cell carcinoma,hepatocellula…	15016963,15254419,15647370,15805248,16906227,16930767,18676830,18725974,19029981,19366826,19513541,19903786,20453058,20619739,21430269,22162582,22162589,22271473,23066039,25157968,22357840,24559322,21558396,26619011,19223544
ENST00000263967:c.1624G>C	3	178936082	178936082	G	C	GRCh37	PIK3CA	missense	p.E542Q	non-small cell lung carcinoma,breast cancer,head and neck squamous cell carcinoma,uterine corpus endometrial carcinoma,colorectal cancer,cervix carcinoma,urinary bladder urothelial carcinoma,gastric adenocarcinoma,lung adenocarcinoma,esophageal carcinoma,lung squamous cell carcinoma,prostate adenocarcinoma,brain glioma,glioblastoma multiforme,lung small cell carcinoma,hepatocellular carcinoma,pap…	25157968,26619011
ENST00000263967:c.1625A>C	3	178936083	178936083	A	C	GRCh37	PIK3CA	missense	p.E542A	breast cancer,head and neck squamous cell carcinoma,uterine corpus endometrial carcinoma,colorectal cancer,cervix carcinoma,urinary bladder urothelial carcinoma,gastric adenocarcinoma,lung adenocarcinoma,esophageal carcinoma,lung squamous cell carcinoma,prostate adenocarcinoma,brain glioma,glioblastoma multiforme,lung small cell carcinoma,hepatocellular carcinoma,papillary renal cell carcinoma	26619011
ENST00000263967:c.1625A>T	3	178936083	178936083	A	T	GRCh37	PIK3CA	missense	p.E542V	breast cancer,head and neck squamous cell carcinoma,uterine corpus endometrial carcinoma,colorectal cancer,cervix carcinoma,urinary bladder urothelial carcinoma,gastric adenocarcinoma,lung adenocarcinoma,esophageal carcinoma,lung squamous cell carcinoma,prostate adenocarcinoma,brain glioma,glioblastoma multiforme,lung small cell carcinoma,hepatocellular carcinoma,papillary renal cell carcinoma	26619011
ENST00000263967:c.1625A>G	3	178936083	178936083	A	G	GRCh37	PIK3CA	missense	p.E542G	breast cancer,head and neck squamous cell carcinoma,uterine corpus endometrial carcinoma,colorectal cancer,cervix carcinoma,urinary bladder urothelial carcinoma,gastric adenocarcinoma,lung adenocarcinoma,esophageal carcinoma,lung squamous cell carcinoma,prostate adenocarcinoma,brain glioma,glioblastoma multiforme,lung small cell carcinoma,hepatocellular carcinoma,papillary renal cell carcinoma	26619011
ENST00000263967:c.1633G>A	3	178936091	178936091	G	A	GRCh37	PIK3CA	missense	p.E545K	colorectal cancer,non-small cell lung carcinoma,breast cancer,ovarian cancer,head and neck squamous cell carcinoma,cervix carcinoma,urinary bladder urothelial carcinoma,uterine corpus endometrial carcinoma,gastric adenocarcinoma,lung squamous cell carcinoma,lung adenocarcinoma,uterine carcinosarcoma,glioblastoma multiforme,esophageal carcinoma,skin melanoma,prostate adenocarcinoma,brain glioma,re…	15016963,15254419,15647370,15805248,16906227,16930767,18676830,18725974,19029981,19366826,19513541,19903786,20453058,20619739,21430269,22162582,22162589,22271473,23066039,25157968,23888070,19223544,26619011
ENST00000263967:c.1633G>C	3	178936091	178936091	G	C	GRCh37	PIK3CA	missense	p.E545Q	colorectal cancer,non-small cell lung carcinoma,breast cancer,head and neck cancer,head and neck squamous cell carcinoma,cervix carcinoma,urinary bladder urothelial carcinoma,uterine corpus endometrial carcinoma,gastric adenocarcinoma,lung squamous cell carcinoma,lung adenocarcinoma,uterine carcinosarcoma,glioblastoma multiforme,esophageal carcinoma,skin melanoma,prostate adenocarcinoma,brain gli…	15016963,15254419,15647370,15805248,16906227,16930767,18676830,18725974,19029981,19366826,19513541,19903786,20453058,20619739,21430269,22162582,22162589,23408298,25157968,26619011
ENST00000263967:c.1634A>C	3	178936092	178936092	A	C	GRCh37	PIK3CA	missense	p.E545A	colorectal cancer,breast cancer,ovarian cancer,head and neck squamous cell carcinoma,cervix carcinoma,urinary bladder urothelial carcinoma,uterine corpus endometrial carcinoma,gastric adenocarcinoma,lung squamous cell carcinoma,lung adenocarcinoma,uterine carcinosarcoma,glioblastoma multiforme,esophageal carcinoma,skin melanoma,prostate adenocarcinoma,brain glioma,renal clear cell carcinoma,brain…	15016963,15254419,15647370,15805248,18676830,18725974,19366826,19903786,20453058,20619739,22162582,22162589,22271473,25157968,26619011
ENST00000263967:c.1634A>G	3	178936092	178936092	A	G	GRCh37	PIK3CA	missense	p.E545G	colorectal cancer,breast cancer,melanoma,head and neck squamous cell carcinoma,cervix carcinoma,urinary bladder urothelial carcinoma,uterine corpus endometrial carcinoma,gastric adenocarcinoma,lung squamous cell carcinoma,lung adenocarcinoma,uterine carcinosarcoma,glioblastoma multiforme,esophageal carcinoma,skin melanoma,prostate adenocarcinoma,brain glioma,renal clear cell carcinoma,brain stem …	15016963,15254419,15647370,15805248,18676830,18725974,19366826,19903786,20453058,20619739,22162582,22162589,24265155,25157968,26619011
ENST00000263967:c.1634A>T	3	178936092	178936092	A	T	GRCh37	PIK3CA	missense	p.E545V	colorectal cancer,breast cancer	15016963,15254419,15647370,15805248,18676830,18725974,19366826,19903786,20453058,20619739,22162582,22162589
ENST00000263967:c.1635G>C	3	178936093	178936093	G	C	GRCh37	PIK3CA	missense	p.E545D	breast cancer	25157968
ENST00000263967:c.1635G>T	3	178936093	178936093	G	T	GRCh37	PIK3CA	missense	p.E545D	breast cancer,colorectal cancer,head and neck squamous cell carcinoma,cervix carcinoma,urinary bladder urothelial carcinoma,uterine corpus endometrial carcinoma,gastric adenocarcinoma,lung squamous cell carcinoma,lung adenocarcinoma,uterine carcinosarcoma,glioblastoma multiforme,esophageal carcinoma,skin melanoma,prostate adenocarcinoma,brain glioma,renal clear cell carcinoma,brain stem glioma,ga…	25157968,26619011
ENST00000263967:c.1636C>A	3	178936094	178936094	C	A	GRCh37	PIK3CA	missense	p.Q546K	colorectal cancer,breast cancer,ovarian cancer,lung cancer,uterine corpus endometrial carcinoma,brain glioma,gastric adenocarcinoma,prostate adenocarcinoma,head and neck squamous cell carcinoma,urinary bladder urothelial carcinoma,uterine carcinosarcoma,skin melanoma,medulloblastoma,glioblastoma multiforme,cervix carcinoma	15016963,15254419,15647370,15805248,18676830,18725974,19366826,19903786,20453058,20619739,22162582,22162589,22271473,25157968,26619011
ENST00000263967:c.1636C>G	3	178936094	178936094	C	G	GRCh37	PIK3CA	missense	p.Q546E	colorectal cancer,breast cancer,uterine corpus endometrial carcinoma,brain glioma,gastric adenocarcinoma,prostate adenocarcinoma,head and neck squamous cell carcinoma,urinary bladder urothelial carcinoma,uterine carcinosarcoma,skin melanoma,medulloblastoma,glioblastoma multiforme,cervix carcinoma	15016963,15254419,15647370,15805248,18676830,18725974,19366826,19903786,20453058,20619739,22162582,22162589,26619011
ENST00000263967:c.1637A>C	3	178936095	178936095	A	C	GRCh37	PIK3CA	missense	p.Q546P	colorectal cancer,breast cancer,uterine corpus endometrial carcinoma,brain glioma,gastric adenocarcinoma,prostate adenocarcinoma,head and neck squamous cell carcinoma,urinary bladder urothelial carcinoma,uterine carcinosarcoma,skin melanoma,medulloblastoma,glioblastoma multiforme,cervix carcinoma	15016963,15254419,15647370,15805248,18676830,18725974,19366826,19903786,20453058,20619739,22162582,22162589,26619011
ENST00000263967:c.1637A>G	3	178936095	178936095	A	G	GRCh37	PIK3CA	missense	p.Q546R	colorectal cancer,breast cancer,uterine corpus endometrial carcinoma,brain glioma,gastric adenocarcinoma,prostate adenocarcinoma,head and neck squamous cell carcinoma,urinary bladder urothelial carcinoma,uterine carcinosarcoma,skin melanoma,medulloblastoma,glioblastoma multiforme,cervix carcinoma	15016963,15254419,15647370,15805248,18676830,18725974,19366826,19903786,20453058,20619739,22162582,22162589,26619011
ENST00000263967:c.1637A>T	3	178936095	178936095	A	T	GRCh37	PIK3CA	missense	p.Q546L	breast cancer,uterine corpus endometrial carcinoma,colorectal cancer,brain glioma,gastric adenocarcinoma,prostate adenocarcinoma,head and neck squamous cell carcinoma,urinary bladder urothelial carcinoma,uterine carcinosarcoma,skin melanoma,medulloblastoma,glioblastoma multiforme,cervix carcinoma	15254419,15647370,15805248,18676830,18725974,20453058,22162582,22162589,26619011
ENST00000263967:c.1638G>T	3	178936096	178936096	G	T	GRCh37	PIK3CA	missense	p.Q546H	breast cancer,uterine corpus endometrial carcinoma,colorectal cancer,brain glioma,gastric adenocarcinoma,prostate adenocarcinoma,head and neck squamous cell carcinoma,urinary bladder urothelial carcinoma,uterine carcinosarcoma,skin melanoma,medulloblastoma,glioblastoma multiforme,cervix carcinoma	26619011
ENST00000263967:c.1645G>A	3	178936103	178936103	G	A	GRCh37	PIK3CA	missense	p.D549N	colorectal cancer,breast cancer	15016963,15254419,15647370,15805248,18676830,18725974,19366826,19903786,20453058,20619739,22162582,22162589
ENST00000263967:c.2102A>C	3	178938860	178938860	A	C	GRCh37	PIK3CA	missense	p.H701P	breast cancer	15805248,25157968
ENST00000263967:c.2176G>A	3	178938934	178938934	G	A	GRCh37	PIK3CA	missense	p.E726K	breast cancer,colorectal cancer,cervix carcinoma,lung squamous cell carcinoma,head and neck squamous cell carcinoma,urinary bladder urothelial carcinoma,lung adenocarcinoma,brain stem glioma	26619011
ENST00000263967:c.2177A>C	3	178938935	178938935	A	C	GRCh37	PIK3CA	missense	p.E726A	breast cancer,colorectal cancer,cervix carcinoma,lung squamous cell carcinoma,head and neck squamous cell carcinoma,urinary bladder urothelial carcinoma,lung adenocarcinoma,brain stem glioma	26619011
ENST00000263967:c.3062A>G	3	178952007	178952007	A	G	GRCh37	PIK3CA	missense	p.Y1021C	breast cancer	25157968
ENST00000263967:c.3127A>G	3	178952072	178952072	A	G	GRCh37	PIK3CA	missense	p.M1043V	uterine corpus endometrial carcinoma,breast cancer,brain glioma,head and neck squamous cell carcinoma,glioblastoma multiforme,colorectal cancer,thyroid carcinoma,gastric adenocarcinoma,pancreas adenocarcinoma,urinary bladder urothelial carcinoma,salivary gland adenoid cystic carcinoma	26619011
ENST00000263967:c.3127A>T	3	178952072	178952072	A	T	GRCh37	PIK3CA	missense	p.M1043L	uterine corpus endometrial carcinoma,breast cancer,brain glioma,head and neck squamous cell carcinoma,glioblastoma multiforme,colorectal cancer,thyroid carcinoma,gastric adenocarcinoma,pancreas adenocarcinoma,urinary bladder urothelial carcinoma,salivary gland adenoid cystic carcinoma	26619011
ENST00000263967:c.3128T>C	3	178952073	178952073	T	C	GRCh37	PIK3CA	missense	p.M1043T	uterine corpus endometrial carcinoma,breast cancer,brain glioma,head and neck squamous cell carcinoma,glioblastoma multiforme,colorectal cancer,thyroid carcinoma,gastric adenocarcinoma,pancreas adenocarcinoma,urinary bladder urothelial carcinoma,salivary gland adenoid cystic carcinoma	26619011
ENST00000263967:c.3129G>A	3	178952074	178952074	G	A	GRCh37	PIK3CA	missense	p.M1043I	colorectal cancer,uterine corpus endometrial carcinoma,breast cancer,brain glioma,head and neck squamous cell carcinoma,glioblastoma multiforme,thyroid carcinoma,gastric adenocarcinoma,pancreas adenocarcinoma,urinary bladder urothelial carcinoma,salivary gland adenoid cystic carcinoma	15930273,25157968,26619011
ENST00000263967:c.3129G>T	3	178952074	178952074	G	T	GRCh37	PIK3CA	missense	p.M1043I	colorectal cancer	15930273,25157968
ENST00000263967:c.3139C>T	3	178952084	178952084	C	T	GRCh37	PIK3CA	missense	p.H1047Y	oral squamous cell carcinoma,breast cancer,uterine corpus endometrial carcinoma,colorectal cancer,head and neck squamous cell carcinoma,gastric adenocarcinoma,uterine carcinosarcoma,skin melanoma,lung adenocarcinoma,hepatocellular carcinoma,cervix carcinoma,prostate adenocarcinoma,pancreas adenocarcinoma,medulloblastoma,lung squamous cell carcinoma,brain glioma,renal clear cell carcinoma,brain st…	21824802,25157968,26619011
ENST00000263967:c.3140A>G	3	178952085	178952085	A	G	GRCh37	PIK3CA	missense	p.H1047R	colorectal cancer,non-small cell lung carcinoma,breast cancer,ovarian cancer,cancer,uterine corpus endometrial carcinoma,head and neck squamous cell carcinoma,gastric adenocarcinoma,uterine carcinosarcoma,skin melanoma,lung adenocarcinoma,hepatocellular carcinoma,cervix carcinoma,prostate adenocarcinoma,pancreas adenocarcinoma,medulloblastoma,lung squamous cell carcinoma,brain glioma,renal clear …	15016963,15254419,15647370,15805248,16906227,16930767,18676830,18725974,19029981,19366826,19513541,19903786,20453058,20619739,21430269,22162582,22162589,22271473,25157968,21558396,26619011,25855885,19223544,23619167
ENST00000263967:c.3140A>T	3	178952085	178952085	A	T	GRCh37	PIK3CA	missense	p.H1047L	colorectal cancer,non-small cell lung carcinoma,breast cancer,ovarian cancer,uterine corpus endometrial carcinoma,head and neck squamous cell carcinoma,gastric adenocarcinoma,uterine carcinosarcoma,skin melanoma,lung adenocarcinoma,hepatocellular carcinoma,cervix carcinoma,prostate adenocarcinoma,pancreas adenocarcinoma,medulloblastoma,lung squamous cell carcinoma,brain glioma,renal clear cell ca…	15016963,15254419,15647370,15805248,16906227,16930767,18676830,18725974,19029981,19366826,19513541,19903786,20453058,20619739,21430269,22162582,22162589,22271473,25157968,26619011
ENST00000263967:c.3141T>G	3	178952086	178952086	T	G	GRCh37	PIK3CA	missense	p.H1047Q	breast cancer,uterine corpus endometrial carcinoma,colorectal cancer,head and neck squamous cell carcinoma,gastric adenocarcinoma,uterine carcinosarcoma,skin melanoma,lung adenocarcinoma,hepatocellular carcinoma,cervix carcinoma,prostate adenocarcinoma,pancreas adenocarcinoma,medulloblastoma,lung squamous cell carcinoma,brain glioma,renal clear cell carcinoma,brain stem glioma,glioblastoma multif…	26619011
ENST00000263967:c.3145G>C	3	178952090	178952090	G	C	GRCh37	PIK3CA	missense	p.G1049R	oral squamous cell carcinoma	21824802,25157968
ENST00000263967:c.3145G>A	3	178952090	178952090	G	A	GRCh37	PIK3CA	missense	p.G1049S	colorectal cancer	25157968
ENST00000340107:c.742C>T	4	1803564	1803564	C	T	GRCh37	FGFR3	missense	p.R248C	lung adenocarcinoma	25157968
ENST00000352904:c.742C>T	4	1803564	1803564	C	T	GRCh37	FGFR3	missense	p.R248C	urinary bladder urothelial carcinoma,multiple myeloma,lung squamous cell carcinoma,head and neck squamous cell carcinoma,carcinoma	26619011,10471491
ENST00000340107:c.746C>G	4	1803568	1803568	C	G	GRCh37	FGFR3	missense	p.S249C	bladder carcinoma	19381019,25157968
ENST00000352904:c.746C>G	4	1803568	1803568	C	G	GRCh37	FGFR3	missense	p.S249C	urinary bladder urothelial carcinoma,head and neck squamous cell carcinoma,lung squamous cell carcinoma,papillary renal cell carcinoma,carcinoma	26619011,10471491
ENST00000340107:c.1114G>T	4	1806089	1806089	G	T	GRCh37	FGFR3	missense	p.G372C	bladder carcinoma	19381019,25157968
ENST00000340107:c.1117A>T	4	1806092	1806092	A	T	GRCh37	FGFR3	missense	p.S373C	bladder carcinoma	25157968
ENST00000260795:c.1111A>T	4	1806092	1806092	A	T	GRCh37	FGFR3	missense	p.S371C	carcinoma	12009017
ENST00000340107:c.1124A>G	4	1806099	1806099	A	G	GRCh37	FGFR3	missense	p.Y375C	bladder carcinoma,myeloma,urinary bladder urothelial carcinoma,papillary renal cell carcinoma	19381019,25157968,19331127,21273588,22869148,20542753,26619011
ENST00000260795:c.1118A>G	4	1806099	1806099	A	G	GRCh37	FGFR3	missense	p.Y373C	urinary bladder urothelial carcinoma,papillary renal cell carcinoma,carcinoma	26619011,11429702
ENST00000260795:c.1172C>A	4	1806153	1806153	C	A	GRCh37	FGFR3	missense	p.A391E	carcinoma	19165726
ENST00000340107:c.1663G>A	4	1807488	1807488	G	A	GRCh37	FGFR3	missense	p.V555M	myeloma	22869148
ENST00000340107:c.1949A>T	4	1807884	1807884	A	T	GRCh37	FGFR3	missense	p.Y650F	carcinoma	9857065
ENST00000340107:c.1949A>C	4	1807884	1807884	A	C	GRCh37	FGFR3	missense	p.Y650S	acanthosis nigricans	17875876
ENST00000340107:c.1954A>C	4	1807889	1807889	A	C	GRCh37	FGFR3	missense	p.K652Q	bladder carcinoma	25157968
ENST00000260795:c.1948A>C	4	1807889	1807889	A	C	GRCh37	FGFR3	missense	p.K650Q	acanthosis nigricans	18000903
ENST00000260795:c.1948A>G	4	1807889	1807889	A	G	GRCh37	FGFR3	missense	p.K650E	carcinoma	10471491,11429702
ENST00000340107:c.2095G>T	4	1808331	1808331	G	T	GRCh37	FGFR3	missense	p.G699C	bladder carcinoma	25157968
ENST00000260795:c.2089G>T	4	1808331	1808331	G	T	GRCh37	FGFR3	missense	p.G697C	carcinoma	15880580
ENST00000257290:c.1682T>A	4	55141036	55141036	T	A	GRCh37	PDGFRA	missense	p.V561D	gastrointestinal stromal tumor	14645423,15928335,16954519,17087936,25157968
ENST00000257290:c.1682T>C	4	55141036	55141036	T	C	GRCh37	PDGFRA	missense	p.V561A	gastrointestinal stromal tumor	12949711
ENST00000257290:c.1729C>T	4	55141083	55141083	C	T	GRCh37	PDGFRA	missense	p.P577S	melanoma	24132921
ENST00000257290:c.1973T>C	4	55144144	55144144	T	C	GRCh37	PDGFRA	missense	p.V658A	melanoma	24132921
ENST00000257290:c.1977C>A	4	55144148	55144148	C	A	GRCh37	PDGFRA	missense	p.N659K	gastrointestinal stromal tumor	14645423,15928335
ENST00000257290:c.1977C>G	4	55144148	55144148	C	G	GRCh37	PDGFRA	missense	p.N659K	gastrointestinal stromal tumor	14645423,15928335
ENST00000257290:c.2522G>A	4	55152090	55152090	G	A	GRCh37	PDGFRA	missense	p.R841K	melanoma	24132921
ENST00000257290:c.2524G>T	4	55152092	55152092	G	T	GRCh37	PDGFRA	missense	p.D842Y	gastrointestinal stromal tumor	25157968,22745105
ENST00000257290:c.2525A>T	4	55152093	55152093	A	T	GRCh37	PDGFRA	missense	p.D842V	gastrointestinal stromal tumor	14645423,15928335,16638875,18794084,22718859,22745105,15685537,16954519,25157968,15146165,26130666,12949711
ENST00000257290:c.2533C>T	4	55152101	55152101	C	T	GRCh37	PDGFRA	missense	p.H845Y	melanoma	24132921
ENST00000257290:c.2536G>T	4	55152104	55152104	G	T	GRCh37	PDGFRA	missense	p.D846Y	gastrointestinal stromal tumor	15928335,25157968
ENST00000257290:c.2558G>A	4	55152126	55152126	G	A	GRCh37	PDGFRA	missense	p.G853D	melanoma	24132921
ENST00000288135:c.154G>A	4	55561764	55561764	G	A	GRCh37	KIT	missense	p.D52N	cancer	25157968
ENST00000288135:c.1468G>A	4	55592144	55592144	G	A	GRCh37	KIT	missense	p.E490K	thymic carcinoma	21325067,22357254
ENST00000288135:c.1510T>C	4	55592186	55592186	T	C	GRCh37	KIT	missense	p.F504L	melanoma	21131919
ENST00000288135:c.1621A>C	4	55593464	55593464	A	C	GRCh37	KIT	missense	p.M541L	chronic myeloid leukemia	16307017
ENST00000288135:c.1650A>C	4	55593584	55593584	A	C	GRCh37	KIT	missense	p.K550N	melanoma	24531699,24661573
ENST00000288135:c.1650A>T	4	55593584	55593584	A	T	GRCh37	KIT	missense	p.K550N	melanoma	24531699,24661573
ENST00000288135:c.1657T>A	4	55593591	55593591	T	A	GRCh37	KIT	missense	p.Y553N	thymic carcinoma,melanoma	21969494,22357254,23375402
ENST00000288135:c.1669T>A	4	55593603	55593603	T	A	GRCh37	KIT	missense	p.W557R	melanoma,gastrointestinal stromal tumor	21690468,7530509,9438854,11276010,15790786,17372901,18421059,18510589,18936790,18980976,19671763,19812602,21642685,22261812,25157968,16731599
ENST00000288135:c.1669T>C	4	55593603	55593603	T	C	GRCh37	KIT	missense	p.W557R	melanoma,thymic carcinoma,gastrointestinal stromal tumor	7530509,9438854,11276010,12960119,15790786,17372901,18421059,18510589,18936790,18980976,19671763,19812602,21642685,21690468,22261812,22357254,25157968
ENST00000288135:c.1669T>G	4	55593603	55593603	T	G	GRCh37	KIT	missense	p.W557G	gastrointestinal stromal tumor	16731599
ENST00000288135:c.1670G>C	4	55593604	55593604	G	C	GRCh37	KIT	missense	p.W557S	gastrointestinal stromal tumor	16731599
ENST00000288135:c.1671G>C	4	55593605	55593605	G	C	GRCh37	KIT	missense	p.W557C	gastrointestinal stromal tumor	16731599
ENST00000288135:c.1672A>C	4	55593606	55593606	A	C	GRCh37	KIT	missense	p.K558Q	gastrointestinal stromal tumor	16731599
ENST00000288135:c.1672A>G	4	55593606	55593606	A	G	GRCh37	KIT	missense	p.K558E	gastrointestinal stromal tumor	16731599
ENST00000288135:c.1674G>C	4	55593608	55593608	G	C	GRCh37	KIT	missense	p.K558N	melanoma	22160160
ENST00000288135:c.1674G>T	4	55593608	55593608	G	T	GRCh37	KIT	missense	p.K558N	melanoma,gastrointestinal stromal tumor	22160160,16731599
ENST00000288135:c.1675G>A	4	55593609	55593609	G	A	GRCh37	KIT	missense	p.V559I	chronic myeloproliferative disease,gastrointestinal stromal tumor	19175693,23582185,21689725,17259998,25157968
ENST00000288135:c.1676T>A	4	55593610	55593610	T	A	GRCh37	KIT	missense	p.V559D	melanoma,gastrointestinal stromal tumor	7530509,9438854,11276010,15790786,16908931,17372901,18936790,18980976,19671763,19812602,21642685,21690468,16046538,23582185,21689725,17259998,25157968,16731599
ENST00000288135:c.1676T>C	4	55593610	55593610	T	C	GRCh37	KIT	missense	p.V559A	thymic carcinoma,melanoma,gastrointestinal stromal tumor	12960119,20736294,22357254,11276010,15790786,16908931,17372901,18980976,19812602,21159146,24755198,7530509,9438854,25157968,16731599
ENST00000288135:c.1676T>G	4	55593610	55593610	T	G	GRCh37	KIT	missense	p.V559G	melanoma,gastrointestinal stromal tumor	24531699,24661573,25157968,16731599
ENST00000288135:c.1679T>A	4	55593613	55593613	T	A	GRCh37	KIT	missense	p.V560D	melanoma,gastrointestinal stromal tumor	18936790,19164557,25157968,16731599
ENST00000288135:c.1679T>C	4	55593613	55593613	T	C	GRCh37	KIT	missense	p.V560A	melanoma	18936790
ENST00000288135:c.1679T>G	4	55593613	55593613	T	G	GRCh37	KIT	missense	p.V560G	melanoma,gastrointestinal stromal tumor	18936790,19737976,25157968,16731599
ENST00000288135:c.1696A>G	4	55593630	55593630	A	G	GRCh37	KIT	missense	p.N566D	melanoma	24531699,24661573
ENST00000288135:c.1706T>G	4	55593640	55593640	T	G	GRCh37	KIT	missense	p.V569G	melanoma	24531699,24661573
ENST00000288135:c.1727T>C	4	55593661	55593661	T	C	GRCh37	KIT	missense	p.L576P	melanoma,thymic carcinoma,non-small cell lung carcinoma,gastrointestinal stromal tumor	7530509,9438854,11276010,15790786,16908931,17372901,18448188,18980976,19996579,21642685,21690468,22261812,22357254,25157968,16731599,19671763
ENST00000288135:c.1924A>G	4	55594221	55594221	A	G	GRCh37	KIT	missense	p.K642E	melanoma,gastrointestinal stromal tumor,skin melanoma,gastric adenocarcinoma,hematologic cancer	11276010,15790786,16908931,17372901,18510589,18980976,20545949,7530509,9438854,11526490,17824795,25157968,26619011
ENST00000288135:c.1926A>C	4	55594223	55594223	A	C	GRCh37	KIT	missense	p.K642N	skin melanoma,gastric adenocarcinoma	26619011
ENST00000288135:c.1961T>C	4	55594258	55594258	T	C	GRCh37	KIT	missense	p.V654A	melanoma,gastrointestinal stromal tumor	22355224,22932406,15685537,17363509,23582185,21689725,17259998,16751810,25157968,16954519,16638875
ENST00000288135:c.1961T>A	4	55594258	55594258	T	A	GRCh37	KIT	missense	p.V654E	melanoma	22932406
ENST00000288135:c.1964A>G	4	55594261	55594261	A	G	GRCh37	KIT	missense	p.N655S	melanoma	24531699,24661573
ENST00000288135:c.1965T>A	4	55594262	55594262	T	A	GRCh37	KIT	missense	p.N655K	melanoma	24661573,24531699
ENST00000288135:c.1965T>G	4	55594262	55594262	T	G	GRCh37	KIT	missense	p.N655K	melanoma	21569090
ENST00000288135:c.2009C>T	4	55595519	55595519	C	T	GRCh37	KIT	missense	p.T670I	gastrointestinal stromal tumor	15236194,15685537,24687822,23582185,21689725,17259998,25157968
ENST00000288135:c.2089C>T	4	55595599	55595599	C	T	GRCh37	KIT	missense	p.H697Y	thymic carcinoma	19861435
ENST00000288135:c.2446G>C	4	55599320	55599320	G	C	GRCh37	KIT	missense	p.D816H	melanoma,gastrointestinal stromal tumor,hematologic cancer	7530509,9438854,11276010,15790786,18955458,21642685,21690468,19164557,20147452,25157968,16731599
ENST00000288135:c.2446G>T	4	55599320	55599320	G	T	GRCh37	KIT	missense	p.D816Y	acute myeloid leukemia,melanoma,gastrointestinal stromal tumor,hematologic cancer	19164557,23714533,16741525,15790786,25157968,16731599
ENST00000288135:c.2447A>T	4	55599321	55599321	A	T	GRCh37	KIT	missense	p.D816V	acute myeloid leukemia,gastrointestinal stromal tumor,mast-cell leukemia,hematologic cancer	22504184,18986703,19164557,23714533,24045550,15972446,16912224,18024392,23582185,21689725,17259998,25157968,16384925,16731599
ENST00000288135:c.2458G>C	4	55599332	55599332	G	C	GRCh37	KIT	missense	p.D820H	melanoma	7530509,9438854,11276010,15790786,18955458,21642685,21690468
ENST00000288135:c.2458G>T	4	55599332	55599332	G	T	GRCh37	KIT	missense	p.D820Y	melanoma	20088873,21642685,23775962
ENST00000288135:c.2459A>T	4	55599333	55599333	A	T	GRCh37	KIT	missense	p.D820V	systemic mastocytosis	18559612
ENST00000288135:c.2460T>A	4	55599334	55599334	T	A	GRCh37	KIT	missense	p.D820E	thymic carcinoma	17699867,19461405,22357254
ENST00000288135:c.2465A>T	4	55599339	55599339	A	T	GRCh37	KIT	missense	p.N822I	melanoma,gastrointestinal stromal tumor	21159146,23582185,21689725,17259998
ENST00000288135:c.2466T>A	4	55599340	55599340	T	A	GRCh37	KIT	missense	p.N822K	melanoma,gastrointestinal stromal tumor,acute myeloid leukemia	21642685,22932406,15685537,17699867,23149070,25157968
ENST00000288135:c.2466T>G	4	55599340	55599340	T	G	GRCh37	KIT	missense	p.N822K	melanoma,gastrointestinal stromal tumor,acute myeloid leukemia	21642685,22932406,15685537,17699867,23149070,25157968
ENST00000288135:c.2467T>G	4	55599341	55599341	T	G	GRCh37	KIT	missense	p.Y823D	gastrointestinal stromal tumor	23582185,21689725,17259998
ENST00000288135:c.2474T>C	4	55599348	55599348	T	C	GRCh37	KIT	missense	p.V825A	melanoma	25157968
ENST00000288135:c.2485G>C	4	55602664	55602664	G	C	GRCh37	KIT	missense	p.A829P	melanoma,gastrointestinal stromal tumor	23582185,21689725,17259998
ENST00000288135:c.2515G>A	4	55602694	55602694	G	A	GRCh37	KIT	missense	p.E839K	gastrointestinal stromal tumor	15790786,25157968
ENST00000288135:c.2586G>C	4	55602765	55602765	G	C	GRCh37	KIT	synonymous	p.L862	acute myeloid leukemia	24178622
ENST00000263923:c.3193G>A	4	55955969	55955969	C	T	GRCh37	KDR	missense	p.A1065T	angiosarcoma	19723655
ENST00000263923:c.2881C>T	4	55961059	55961059	G	A	GRCh37	KDR	missense	p.R961W	colorectal adenocarcinoma	27004155
ENST00000263923:c.2150A>T	4	55968180	55968180	T	A	GRCh37	KDR	missense	p.D717V	angiosarcoma	19723655
ENST00000273854:c.1745G>A	4	66270137	66270137	C	T	GRCh37	EPHA5	missense	p.G582E	lung adenocarcinoma	16140923
ENST00000237612:c.421C>A	4	89052323	89052323	G	T	GRCh37	ABCG2	missense	p.Q141K	ovarian cancer	22112610
ENST00000281708:c.1973G>A	4	153244184	153244184	C	T	GRCh37	FBXW7	missense	p.R658Q	colorectal cancer,uterine corpus endometrial carcinoma,cervix carcinoma,uterine carcinosarcoma,skin melanoma,head and neck squamous cell carcinoma,glioblastoma multiforme,urinary bladder urothelial carcinoma	26619011
ENST00000281708:c.1514G>T	4	153247288	153247288	C	A	GRCh37	FBXW7	missense	p.R505L	colorectal cancer,head and neck squamous cell carcinoma,uterine corpus endometrial carcinoma,urinary bladder urothelial carcinoma,uterine carcinosarcoma,lung squamous cell carcinoma,cervix carcinoma,skin melanoma,gastric adenocarcinoma,ovarian serous cystadenocarcinoma,esophageal carcinoma,chronic lymphocytic leukemia	26619011
ENST00000281708:c.1514G>A	4	153247288	153247288	C	T	GRCh37	FBXW7	missense	p.R505H	colorectal cancer,head and neck squamous cell carcinoma,uterine corpus endometrial carcinoma,urinary bladder urothelial carcinoma,uterine carcinosarcoma,lung squamous cell carcinoma,cervix carcinoma,skin melanoma,gastric adenocarcinoma,ovarian serous cystadenocarcinoma,esophageal carcinoma,chronic lymphocytic leukemia	26619011
ENST00000281708:c.1513C>G	4	153247289	153247289	G	C	GRCh37	FBXW7	missense	p.R505G	colorectal cancer,head and neck squamous cell carcinoma,uterine corpus endometrial carcinoma,urinary bladder urothelial carcinoma,uterine carcinosarcoma,lung squamous cell carcinoma,cervix carcinoma,skin melanoma,gastric adenocarcinoma,ovarian serous cystadenocarcinoma,esophageal carcinoma,chronic lymphocytic leukemia	26619011
ENST00000281708:c.1513C>T	4	153247289	153247289	G	A	GRCh37	FBXW7	missense	p.R505C	colorectal cancer,head and neck squamous cell carcinoma,uterine corpus endometrial carcinoma,urinary bladder urothelial carcinoma,uterine carcinosarcoma,lung squamous cell carcinoma,cervix carcinoma,skin melanoma,gastric adenocarcinoma,ovarian serous cystadenocarcinoma,esophageal carcinoma,chronic lymphocytic leukemia	26619011
ENST00000281708:c.1513C>A	4	153247289	153247289	G	T	GRCh37	FBXW7	missense	p.R505S	colorectal cancer,head and neck squamous cell carcinoma,uterine corpus endometrial carcinoma,urinary bladder urothelial carcinoma,uterine carcinosarcoma,lung squamous cell carcinoma,cervix carcinoma,skin melanoma,gastric adenocarcinoma,ovarian serous cystadenocarcinoma,esophageal carcinoma,chronic lymphocytic leukemia	26619011
ENST00000281708:c.1436G>A	4	153247366	153247366	C	T	GRCh37	FBXW7	missense	p.R479Q	colorectal cancer,uterine carcinosarcoma,gastric adenocarcinoma,head and neck squamous cell carcinoma,cervix carcinoma,lung squamous cell carcinoma,uterine corpus endometrial carcinoma,skin melanoma,papillary renal cell carcinoma,glioblastoma multiforme,breast cancer,urinary bladder urothelial carcinoma	26619011
ENST00000281708:c.1436G>C	4	153247366	153247366	C	G	GRCh37	FBXW7	missense	p.R479P	colorectal cancer,uterine carcinosarcoma,gastric adenocarcinoma,head and neck squamous cell carcinoma,cervix carcinoma,lung squamous cell carcinoma,uterine corpus endometrial carcinoma,skin melanoma,papillary renal cell carcinoma,glioblastoma multiforme,breast cancer,urinary bladder urothelial carcinoma	26619011
ENST00000281708:c.1436G>T	4	153247366	153247366	C	A	GRCh37	FBXW7	missense	p.R479L	colorectal cancer,uterine carcinosarcoma,gastric adenocarcinoma,head and neck squamous cell carcinoma,cervix carcinoma,lung squamous cell carcinoma,uterine corpus endometrial carcinoma,skin melanoma,papillary renal cell carcinoma,glioblastoma multiforme,breast cancer,urinary bladder urothelial carcinoma	26619011
ENST00000281708:c.1435C>G	4	153247367	153247367	G	C	GRCh37	FBXW7	missense	p.R479G	colorectal cancer,uterine carcinosarcoma,gastric adenocarcinoma,head and neck squamous cell carcinoma,cervix carcinoma,lung squamous cell carcinoma,uterine corpus endometrial carcinoma,skin melanoma,papillary renal cell carcinoma,glioblastoma multiforme,breast cancer,urinary bladder urothelial carcinoma	26619011
ENST00000281708:c.1394G>A	4	153249384	153249384	C	T	GRCh37	FBXW7	missense	p.R465H	colorectal cancer,gastric adenocarcinoma,uterine carcinosarcoma,uterine corpus endometrial carcinoma,cervix carcinoma,head and neck squamous cell carcinoma,breast cancer,ovarian serous cystadenocarcinoma,medulloblastoma,lung squamous cell carcinoma,lung adenocarcinoma,esophageal carcinoma,chronic lymphocytic leukemia,salivary gland adenoid cystic carcinoma	26619011
ENST00000281708:c.1394G>C	4	153249384	153249384	C	G	GRCh37	FBXW7	missense	p.R465P	colorectal cancer,gastric adenocarcinoma,uterine carcinosarcoma,uterine corpus endometrial carcinoma,cervix carcinoma,head and neck squamous cell carcinoma,breast cancer,ovarian serous cystadenocarcinoma,medulloblastoma,lung squamous cell carcinoma,lung adenocarcinoma,esophageal carcinoma,chronic lymphocytic leukemia,salivary gland adenoid cystic carcinoma	26619011
ENST00000281708:c.1394G>T	4	153249384	153249384	C	A	GRCh37	FBXW7	missense	p.R465L	colorectal cancer,gastric adenocarcinoma,uterine carcinosarcoma,uterine corpus endometrial carcinoma,cervix carcinoma,head and neck squamous cell carcinoma,breast cancer,ovarian serous cystadenocarcinoma,medulloblastoma,lung squamous cell carcinoma,lung adenocarcinoma,esophageal carcinoma,chronic lymphocytic leukemia,salivary gland adenoid cystic carcinoma	26619011
ENST00000281708:c.1393C>T	4	153249385	153249385	G	A	GRCh37	FBXW7	missense	p.R465C	colorectal cancer,gastric adenocarcinoma,uterine carcinosarcoma,uterine corpus endometrial carcinoma,cervix carcinoma,head and neck squamous cell carcinoma,breast cancer,ovarian serous cystadenocarcinoma,medulloblastoma,lung squamous cell carcinoma,lung adenocarcinoma,esophageal carcinoma,chronic lymphocytic leukemia,salivary gland adenoid cystic carcinoma	26619011
ENST00000281708:c.1393C>G	4	153249385	153249385	G	C	GRCh37	FBXW7	missense	p.R465G	colorectal cancer,gastric adenocarcinoma,uterine carcinosarcoma,uterine corpus endometrial carcinoma,cervix carcinoma,head and neck squamous cell carcinoma,breast cancer,ovarian serous cystadenocarcinoma,medulloblastoma,lung squamous cell carcinoma,lung adenocarcinoma,esophageal carcinoma,chronic lymphocytic leukemia,salivary gland adenoid cystic carcinoma	26619011
ENST00000303115:c.553A>T	5	35873597	35873597	A	T	GRCh37	IL7R	missense	p.S185C	acute lymphocytic leukemia	22897847,22955920
ENST00000396611:c.1126G>A	5	67589138	67589138	G	A	GRCh37	PIK3R1	missense	p.G376R	cancer	19962457,25157968
ENST00000396611:c.1126G>C	5	67589138	67589138	G	C	GRCh37	PIK3R1	missense	p.G376R	cancer	19962457,25157968
ENST00000521381:c.1126G>C	5	67589138	67589138	G	C	GRCh37	PIK3R1	missense	p.G376R	glioblastoma multiforme,brain glioma,uterine carcinosarcoma,skin melanoma	26619011
ENST00000396611:c.1381C>T	5	67589618	67589618	C	T	GRCh37	PIK3R1	stop_lost	p.R461*	cancer	25157968
ENST00000396611:c.1678G>T	5	67591085	67591085	G	T	GRCh37	PIK3R1	missense	p.D560Y	cancer	25157968
ENST00000396611:c.1690A>G	5	67591097	67591097	A	G	GRCh37	PIK3R1	missense	p.N564D	cancer	25157968
ENST00000274335:c.1690A>G	5	67591097	67591097	A	G	GRCh37	PIK3R1	missense	p.N564D	brain glioma,colorectal cancer,uterine corpus endometrial carcinoma,skin melanoma	26619011
ENST00000396611:c.1692C>A	5	67591099	67591099	C	A	GRCh37	PIK3R1	missense	p.N564K	cancer	24459181,25157968
ENST00000396611:c.1692C>G	5	67591099	67591099	C	G	GRCh37	PIK3R1	missense	p.N564K	cancer	24459181,25157968
ENST00000257430:c.2626C>T	5	112173917	112173917	C	T	GRCh37	APC	stop_lost	p.R876*	colorectal cancer	1528264,24651453,8187091,25157968
ENST00000257430:c.3340C>T	5	112174631	112174631	C	T	GRCh37	APC	stop_lost	p.R1114*	lung adenocarcinoma,colorectal cancer	18948947,21901162,2281069,23700467,8187091,25157968
ENST00000257430:c.3916G>T	5	112175207	112175207	G	T	GRCh37	APC	stop_lost	p.E1306*	colorectal cancer	1528264,24861525,8187091,25157968
ENST00000257430:c.4012C>T	5	112175303	112175303	C	T	GRCh37	APC	stop_lost	p.Q1338*	colorectal cancer	10737795,1338904,1528264,22810696,23204322,24861525,8187091,25157968
ENST00000257430:c.4099C>T	5	112175390	112175390	C	T	GRCh37	APC	stop_lost	p.Q1367*	colorectal cancer	10737795,1338904,1528264,22810696,24518971,24861525,25157968
ENST00000257430:c.4132C>T	5	112175423	112175423	C	T	GRCh37	APC	stop_lost	p.Q1378*	colorectal cancer	17704924,18992635,23700467,8187091,25157968
ENST00000257430:c.4135G>T	5	112175426	112175426	G	T	GRCh37	APC	stop_lost	p.E1379*	colorectal cancer	1528264,22810696,24861525,8187091,25157968
ENST00000257430:c.4285C>T	5	112175576	112175576	C	T	GRCh37	APC	stop_lost	p.Q1429*	colorectal cancer	10737795,12374230,1528264,22810696,22848674,8187091,25157968
ENST00000257430:c.4348C>T	5	112175639	112175639	C	T	GRCh37	APC	stop_lost	p.R1450*	colorectal cancer	10737795,12374230,1338904,1528264,18992635,21901162,22810696,23204322,23700467,24861525,8187091,25157968
ENST00000286301:c.2907T>G	5	149433644	149433644	A	C	GRCh37	CSF1R	stop_lost	p.Y969*	cancer	25157968
ENST00000286301:c.2907T>A	5	149433644	149433644	A	T	GRCh37	CSF1R	stop_lost	p.Y969*	cancer	25157968
ENST00000286301:c.2906A>T	5	149433645	149433645	T	A	GRCh37	CSF1R	missense	p.Y969F	cancer,hematologic cancer	25157968,2406720
ENST00000286301:c.2906A>G	5	149433645	149433645	T	C	GRCh37	CSF1R	missense	p.Y969C	cancer,hematologic cancer	25157968,2406720
ENST00000286301:c.2905T>C	5	149433646	149433646	A	G	GRCh37	CSF1R	missense	p.Y969H	cancer,hematologic cancer	25157968,2406720
ENST00000286301:c.1711T>G	5	149441328	149441328	A	C	GRCh37	CSF1R	missense	p.Y571D	hematologic cancer,bone marrow cancer	18971950
ENST00000286301:c.903G>T	5	149453043	149453043	C	A	GRCh37	CSF1R	missense	p.L301F	hematologic cancer	2406720
ENST00000286301:c.902T>C	5	149453044	149453044	A	G	GRCh37	CSF1R	missense	p.L301S	cancer,hematologic cancer	25157968,2406720
ENST00000286301:c.902T>A	5	149453044	149453044	A	T	GRCh37	CSF1R	stop_lost	p.L301*	cancer	25157968
ENST00000292408:c.1100A>G	5	176520181	176520181	A	G	GRCh37	FGFR4	missense	p.Y367C	breast cancer	19946327
ENST00000292408:c.1605C>A	5	176522416	176522416	C	A	GRCh37	FGFR4	missense	p.N535K	rhabdomyosarcoma	24124571
ENST00000292408:c.1605C>G	5	176522416	176522416	C	G	GRCh37	FGFR4	missense	p.N535K	rhabdomyosarcoma	24124571
ENST00000292408:c.1649T>A	5	176522552	176522552	T	A	GRCh37	FGFR4	missense	p.V550E	rhabdomyosarcoma	24124571,19809159
ENST00000328488:c.83A>T	6	27840011	27840011	T	A	GRCh37	HIST1H3I	missense	p.K28M	brain stem glioma,head and neck squamous cell carcinoma	26619011
ENST00000328488:c.82A>G	6	27840012	27840012	T	C	GRCh37	HIST1H3I	missense	p.K28E	brain stem glioma,head and neck squamous cell carcinoma	26619011
ENST00000375331:c.265G>A	6	31940123	31940123	G	A	GRCh37	STK19	missense	p.D89N	skin melanoma,skin squamous cell carcinoma	26619011
ENST00000369798:c.2089G>T	6	80747723	80747723	G	T	GRCh37	TTK	missense	p.D697Y	pancreatic cancer	20581473
ENST00000368508:c.6464T>C	6	117630062	117630062	A	G	GRCh37	ROS1	missense	p.L2155S	non-small cell lung carcinoma	25688157
ENST00000368508:c.6302G>C	6	117631376	117631376	C	G	GRCh37	ROS1	missense	p.G2101A	non-small cell lung carcinoma	25688157
ENST00000368508:c.6094G>A	6	117638347	117638347	C	T	GRCh37	ROS1	missense	p.G2032R	lung adenocarcinoma,non-small cell lung carcinoma	23724914,25351743,25733882,26372962,25688157
ENST00000368508:c.6076C>A	6	117638365	117638365	G	T	GRCh37	ROS1	missense	p.L2026M	non-small cell lung carcinoma	25688157
ENST00000206249:c.1138G>C	6	152332832	152332832	G	C	GRCh37	ESR1	missense	p.E380Q	breast cancer	24185512,24185510,24398047
ENST00000206249:c.1387T>C	6	152415537	152415537	T	C	GRCh37	ESR1	missense	p.S463P	progesterone-receptor positive breast cancer	24185512
ENST00000206249:c.1601T>A	6	152419914	152419914	T	A	GRCh37	ESR1	missense	p.V534E	progesterone-receptor positive breast cancer	24185512
ENST00000206249:c.1604C>A	6	152419917	152419917	C	A	GRCh37	ESR1	missense	p.P535H	progesterone-receptor positive breast cancer	24185512
ENST00000206249:c.1607T>G	6	152419920	152419920	T	G	GRCh37	ESR1	missense	p.L536R	progesterone-receptor positive breast cancer	24185510,24185512
ENST00000206249:c.1609T>A	6	152419922	152419922	T	A	GRCh37	ESR1	missense	p.Y537N	progesterone-receptor positive breast cancer,breast cancer	24185512,24398047,24185510
ENST00000206249:c.1610A>C	6	152419923	152419923	A	C	GRCh37	ESR1	missense	p.Y537S	progesterone-receptor positive breast cancer,breast cancer	24185510,24185512,24398047
ENST00000206249:c.1610A>G	6	152419923	152419923	A	G	GRCh37	ESR1	missense	p.Y537C	progesterone-receptor positive breast cancer,breast cancer	24185512,24398047,24185510
ENST00000206249:c.1613A>G	6	152419926	152419926	A	G	GRCh37	ESR1	missense	p.D538G	progesterone-receptor positive breast cancer,breast cancer	24185510,24185512,24217577,24398047
ENST00000356142:c.85C>T	7	6426892	6426892	C	T	GRCh37	RAC1	missense	p.P29S	melanoma	25056119
ENST00000348035:c.85C>T	7	6426892	6426892	C	T	GRCh37	RAC1	missense	p.P29S	skin melanoma,head and neck squamous cell carcinoma,uterine corpus endometrial carcinoma,skin squamous cell carcinoma	26619011
ENST00000348035:c.85C>A	7	6426892	6426892	C	A	GRCh37	RAC1	missense	p.P29T	skin melanoma,head and neck squamous cell carcinoma,uterine corpus endometrial carcinoma,skin squamous cell carcinoma	26619011
ENST00000356142:c.86C>T	7	6426893	6426893	C	T	GRCh37	RAC1	missense	p.P29L	skin melanoma,head and neck squamous cell carcinoma,uterine corpus endometrial carcinoma,skin squamous cell carcinoma	26619011
ENST00000275493:c.322A>G	7	55211079	55211079	A	G	GRCh37	EGFR	missense	p.R108G	glioblastoma multiforme,brain glioma,brain stem glioma	26619011
ENST00000275493:c.323G>A	7	55211080	55211080	G	A	GRCh37	EGFR	missense	p.R108K	brain cancer	17177598
ENST00000442591:c.323G>A	7	55211080	55211080	G	A	GRCh37	EGFR	missense	p.R108K	glioblastoma multiforme,brain glioma,brain stem glioma	26619011
ENST00000275493:c.787A>C	7	55221743	55221743	A	C	GRCh37	EGFR	missense	p.T263P	brain cancer	17177598
ENST00000342916:c.865G>A	7	55221821	55221821	G	A	GRCh37	EGFR	missense	p.A289T	glioblastoma multiforme,brain glioma,head and neck squamous cell carcinoma	26619011
ENST00000275493:c.866C>T	7	55221822	55221822	C	T	GRCh37	EGFR	missense	p.A289V	brain cancer	17177598
ENST00000342916:c.866C>T	7	55221822	55221822	C	T	GRCh37	EGFR	missense	p.A289V	glioblastoma multiforme,brain glioma,head and neck squamous cell carcinoma	26619011
ENST00000342916:c.866C>A	7	55221822	55221822	C	A	GRCh37	EGFR	missense	p.A289D	glioblastoma multiforme,brain glioma,head and neck squamous cell carcinoma	26619011
ENST00000275493:c.1351C>T	7	55227884	55227884	C	T	GRCh37	EGFR	missense	p.R451C	colorectal cancer	26888827
ENST00000275493:c.1393G>A	7	55227926	55227926	G	A	GRCh37	EGFR	missense	p.G465R	colorectal cancer	26888827
ENST00000275493:c.1474A>G	7	55228007	55228007	A	G	GRCh37	EGFR	missense	p.S492G	colorectal cancer	22270724
ENST00000275493:c.1476C>A	7	55228009	55228009	C	A	GRCh37	EGFR	missense	p.S492R	colorectal cancer	26888827,22270724
ENST00000275493:c.1636C>T	7	55231430	55231430	C	T	GRCh37	EGFR	missense	p.P546S	head and neck cancer	23578570
ENST00000275493:c.1793G>T	7	55233043	55233043	G	T	GRCh37	EGFR	missense	p.G598V	brain cancer	17177598
ENST00000342916:c.1793G>T	7	55233043	55233043	G	T	GRCh37	EGFR	missense	p.G598V	glioblastoma multiforme,brain glioma,brain stem glioma	26619011
ENST00000342916:c.1793G>C	7	55233043	55233043	G	C	GRCh37	EGFR	missense	p.G598A	glioblastoma multiforme,brain glioma,brain stem glioma	26619011
ENST00000275493:c.2068G>A	7	55241620	55241620	G	A	GRCh37	EGFR	missense	p.E690K	endometrial adenocarcinoma	22885469
ENST00000275493:c.2155G>A	7	55241707	55241707	G	A	GRCh37	EGFR	missense	p.G719S	non-small cell lung carcinoma,colorectal cancer	15118073,15118125,15329413,15710947,16011858,16115929,19922469,20479403,22753918,23102728,16187797,16204070,25157968,24894453
ENST00000275493:c.2155G>T	7	55241707	55241707	G	T	GRCh37	EGFR	missense	p.G719C	non-small cell lung carcinoma,lung adenocarcinoma,glioblastoma multiforme	15118073,15118125,15329413,15710947,16011858,16115929,19922469,20479403,22753918,23102728,18199554,19671738,25157968,26619011
ENST00000275493:c.2156G>C	7	55241708	55241708	G	C	GRCh37	EGFR	missense	p.G719A	non-small cell lung carcinoma,lung adenocarcinoma,glioblastoma multiforme	15118073,15118125,15329413,15710947,16011858,16115929,19922469,20479403,22753918,23102728,18458038,2302402,23242437,25157968,26619011
ENST00000275493:c.2156G>A	7	55241708	55241708	G	A	GRCh37	EGFR	missense	p.G719D	non-small cell lung carcinoma,lung squamous cell carcinoma,lung adenocarcinoma,glioblastoma multiforme	23945392,22753918,23102728,25157968,26619011
ENST00000275493:c.2170G>A	7	55241722	55241722	G	A	GRCh37	EGFR	missense	p.G724S	colorectal cancer	24894453
ENST00000275493:c.2193G>A	7	55242423	55242423	G	A	GRCh37	EGFR	stop_lost	p.W731*	non-small cell lung carcinoma	25157968
ENST00000275493:c.2198C>T	7	55242428	55242428	C	T	GRCh37	EGFR	missense	p.P733L	non-small cell lung carcinoma,esophagus squamous cell carcinoma	23485129,25157968
ENST00000275493:c.2200G>A	7	55242430	55242430	G	A	GRCh37	EGFR	missense	p.E734K	non-small cell lung carcinoma	19455431,25157968
ENST00000275493:c.2203G>A	7	55242433	55242433	G	A	GRCh37	EGFR	missense	p.G735S	non-small cell lung carcinoma,prostate cancer	23485129,25157968
ENST00000275493:c.2225T>C	7	55242455	55242455	T	C	GRCh37	EGFR	missense	p.V742A	non-small cell lung carcinoma	19147750,25157968
ENST00000275493:c.2234A>G	7	55242464	55242464	A	G	GRCh37	EGFR	missense	p.K745R	head and neck squamous cell carcinoma	20415598,21531084,25157968
ENST00000275493:c.2236G>A	7	55242466	55242466	G	A	GRCh37	EGFR	missense	p.E746K	non-small cell lung carcinoma	25157968
ENST00000275493:c.2240T>C	7	55242470	55242470	T	C	GRCh37	EGFR	missense	p.L747S	lung squamous cell carcinoma,lung cancer	22753918,23102728,16043828
ENST00000275493:c.2245G>C	7	55242475	55242475	G	C	GRCh37	EGFR	missense	p.E749Q	lung cancer	16043828
ENST00000275493:c.2248G>C	7	55242478	55242478	G	C	GRCh37	EGFR	missense	p.A750P	non-small cell lung carcinoma,lung adenocarcinoma	22622260,15737014,25157968
ENST00000275493:c.2255C>A	7	55242485	55242485	C	A	GRCh37	EGFR	missense	p.S752Y	non-small cell lung carcinoma	25157968
ENST00000275493:c.2257C>T	7	55242487	55242487	C	T	GRCh37	EGFR	missense	p.P753S	non-small cell lung carcinoma,head and neck cancer,skin squamous cell carcinoma	18089823,24934779,25157968
ENST00000275493:c.2281G>A	7	55242511	55242511	G	A	GRCh37	EGFR	missense	p.D761N	non-small cell lung carcinoma	19147750,23800712,25157968
ENST00000275493:c.2281G>T	7	55242511	55242511	G	T	GRCh37	EGFR	missense	p.D761Y	non-small cell lung carcinoma	16730855,17545553,25157968
ENST00000275493:c.2303G>T	7	55249005	55249005	G	T	GRCh37	EGFR	missense	p.S768I	esophageal carcinoma,non-small cell lung carcinoma,lung squamous cell carcinoma	16707764,17653080,19147750,22753918,23102728,25157968
ENST00000275493:c.2318A>G	7	55249020	55249020	A	G	GRCh37	EGFR	missense	p.H773R	non-small cell lung carcinoma	18628075,25157968
ENST00000275493:c.2369C>T	7	55249071	55249071	C	T	GRCh37	EGFR	missense	p.T790M	non-small cell lung carcinoma,lung cancer	15118073,15118125,15329413,15728811,15737014,16258541,16912157,20068085,21194487,21430269,21531810,22452896,22588155,23102728,23816963,24729716,20033049,21233402,22215752,25157968,24065731,18227510,24636847,25923550,25668228,24623981,24658966,24893891,26515464,26720284,17332364,25923549
ENST00000275493:c.2389T>A	7	55249091	55249091	T	A	GRCh37	EGFR	missense	p.C797S	non-small cell lung carcinoma	25939061
ENST00000275493:c.2428G>A	7	55249130	55249130	G	A	GRCh37	EGFR	missense	p.G810S	tongue squamous cell carcinoma	25157968
ENST00000275493:c.2429G>A	7	55249131	55249131	G	A	GRCh37	EGFR	missense	p.G810D	tongue squamous cell carcinoma	25157968
ENST00000275493:c.2527G>A	7	55259469	55259469	G	A	GRCh37	EGFR	missense	p.V843I	head and neck cancer	21274259
ENST00000275493:c.2572C>A	7	55259514	55259514	C	A	GRCh37	EGFR	missense	p.L858M	non-small cell lung carcinoma	19455431,21718596,25157968
ENST00000275493:c.2573T>G	7	55259515	55259515	T	G	GRCh37	EGFR	missense	p.L858R	non-small cell lung carcinoma,lung adenocarcinoma	15118073,15118125,15329413,18303429,19096302,19692680,19692684,19922469,20022809,20479403,20573926,21670455,21783417,22285168,22452895,22753918,23102728,23816960,23948351,16204070,19455431,25157968,26619011
ENST00000275493:c.2573T>A	7	55259515	55259515	T	A	GRCh37	EGFR	missense	p.L858Q	non-small cell lung carcinoma	25157968
ENST00000275493:c.2582T>A	7	55259524	55259524	T	A	GRCh37	EGFR	missense	p.L861Q	non-small cell lung carcinoma,lung adenocarcinoma,lung squamous cell carcinoma	15118073,15118125,15329413,19922469,22753918,23102728,26619011
ENST00000275493:c.2582T>C	7	55259524	55259524	T	C	GRCh37	EGFR	missense	p.L861P	lung squamous cell carcinoma	22753918,23102728
ENST00000275493:c.2582T>G	7	55259524	55259524	T	G	GRCh37	EGFR	missense	p.L861R	lung squamous cell carcinoma	22753918,23102728
ENST00000265724:c.3435T>C	7	87138645	87138645	A	G	GRCh37	ABCB1	synonymous	p.I1145	non-small cell lung carcinoma,breast cancer	22296372,22906996
ENST00000265724:c.2677T>A	7	87160618	87160618	A	T	GRCh37	ABCB1	missense	p.S893T	ovarian cancer	16467099
ENST00000265724:c.2677T>G	7	87160618	87160618	A	C	GRCh37	ABCB1	missense	p.S893A	breast cancer	22906996
ENST00000318493:c.2962C>T	7	116411923	116411923	C	T	GRCh37	MET	missense	p.R988C	cancer	17483355
ENST00000318493:c.3029C>T	7	116411990	116411990	C	T	GRCh37	MET	missense	p.T1010I	cancer,carcinoma	17483355,1104268
ENST00000318493:c.3328G>A	7	116417457	116417457	G	A	GRCh37	MET	missense	p.V1110I	cancer,carcinoma	17483355,10417759
ENST00000318493:c.3334C>T	7	116417463	116417463	C	T	GRCh37	MET	missense	p.H1112Y	renal carcinoma	18829470,25157968
ENST00000318493:c.3335A>G	7	116417464	116417464	A	G	GRCh37	MET	missense	p.H1112R	renal carcinoma	23213094,25157968
ENST00000318493:c.3352A>T	7	116417481	116417481	A	T	GRCh37	MET	missense	p.N1118Y	carcinoma	12460923
ENST00000318493:c.3736G>C	7	116423407	116423407	G	C	GRCh37	MET	missense	p.D1246H	carcinoma	9826708
ENST00000397752:c.3682G>A	7	116423407	116423407	G	A	GRCh37	MET	missense	p.D1228N	carcinoma	9826708
ENST00000318493:c.3742T>C	7	116423413	116423413	T	C	GRCh37	MET	missense	p.Y1248H	renal carcinoma,carcinoma	11750879,24121490,25157968,9826708
ENST00000318493:c.3743A>G	7	116423414	116423414	A	G	GRCh37	MET	missense	p.Y1248C	renal carcinoma,cancer,carcinoma	11750879,17483355,25157968,9826708
ENST00000318493:c.3757T>G	7	116423428	116423428	T	G	GRCh37	MET	missense	p.Y1253D	cancer,carcinoma	17483355,12460923
ENST00000318493:c.3803T>C	7	116423474	116423474	T	C	GRCh37	MET	missense	p.M1268T	renal carcinoma,carcinoma	23610116,25157968,9826708
ENST00000318493:c.3804G>A	7	116423475	116423475	G	A	GRCh37	MET	missense	p.M1268I	cancer	17483355
ENST00000318493:c.3804G>C	7	116423475	116423475	G	C	GRCh37	MET	missense	p.M1268I	cancer	17483355
ENST00000318493:c.3804G>T	7	116423475	116423475	G	T	GRCh37	MET	missense	p.M1268I	cancer	17483355
ENST00000249373:c.1417G>C	7	128849189	128849189	G	C	GRCh37	SMO	missense	p.D473H	basal cell carcinoma,medulloblastoma	19726788,22679179,25759020,22550175
ENST00000288602:c.1814G>A	7	140453121	140453121	C	T	GRCh37	BRAF	missense	p.S605N	melanoma	25157968
ENST00000288602:c.1803A>T	7	140453132	140453132	T	A	GRCh37	BRAF	missense	p.K601N	melanoma	25157968
ENST00000288602:c.1803A>C	7	140453132	140453132	T	G	GRCh37	BRAF	missense	p.K601N	melanoma,skin melanoma,lung adenocarcinoma,gastric adenocarcinoma,uterine corpus endometrial carcinoma,thyroid carcinoma,prostate adenocarcinoma,chronic lymphocytic leukemia	25157968,26619011
ENST00000288602:c.1802A>G	7	140453133	140453133	T	C	GRCh37	BRAF	missense	p.K601R	melanoma	23248257
ENST00000288602:c.1802A>C	7	140453133	140453133	T	G	GRCh37	BRAF	missense	p.K601T	skin melanoma,lung adenocarcinoma,gastric adenocarcinoma,uterine corpus endometrial carcinoma,thyroid carcinoma,prostate adenocarcinoma,chronic lymphocytic leukemia	26619011
ENST00000288602:c.1801A>G	7	140453134	140453134	T	C	GRCh37	BRAF	missense	p.K601E	melanoma,skin melanoma,lung adenocarcinoma,gastric adenocarcinoma,uterine corpus endometrial carcinoma,thyroid carcinoma,prostate adenocarcinoma,chronic lymphocytic leukemia,cancer	12068308,14679157,21639808,22048237,22663011,22972589,25157968,26619011,15035987
ENST00000288602:c.1799T>G	7	140453136	140453136	A	C	GRCh37	BRAF	missense	p.V600G	melanoma	22972589,23020132,12068308,14679157,20818844,21639808,22048237,22356324,22608338,22663011,22735384,22805292
ENST00000288602:c.1799T>A	7	140453136	140453136	A	T	GRCh37	BRAF	missense	p.V600E	ovarian cancer,colorectal cancer,gastrointestinal stromal tumor,melanoma,thyroid cancer,lung cancer,colon cancer,brain cancer,myeloma,papillary thyroid carcinoma,non-small cell lung carcinoma,skin melanoma,thyroid carcinoma,lung adenocarcinoma,glioblastoma multiforme,multiple myeloma,brain stem glioma,brain glioma,papillary renal cell carcinoma,head and neck squamous cell carcinoma,cancer,hairy c…	21975775,12068308,12460918,12460919,14679157,18541894,19010912,19018267,19238210,19255327,19404918,19537845,19561230,19773371,20350999,20368568,20413299,20619739,20630094,20818844,20857202,21129611,21156289,21163703,21426297,21483012,21639808,21683865,22048237,22241789,22281684,22351686,22356324,22389471,22448344,22608338,22536370,22649091,22663011,22735384,22743296,22773810,22805292,22972589,229…
ENST00000288602:c.1799T>C	7	140453136	140453136	A	G	GRCh37	BRAF	missense	p.V600A	melanoma	25157968
ENST00000288602:c.1798G>A	7	140453137	140453137	C	T	GRCh37	BRAF	missense	p.V600M	melanoma	12068308,12460918,12460919,19010912,19238210,21483012,22649091,22743296,23524406,23833300,23031422,25157968
ENST00000288602:c.1798G>T	7	140453137	140453137	C	A	GRCh37	BRAF	missense	p.V600L	melanoma	19404918,21750866,25157968
ENST00000288602:c.1798G>C	7	140453137	140453137	C	G	GRCh37	BRAF	missense	p.V600L	melanoma	25157968
ENST00000496384:c.620C>T	7	140453139	140453139	G	A	GRCh37	BRAF	missense	p.T207I	melanoma	25157968
ENST00000288602:c.1796C>T	7	140453139	140453139	G	A	GRCh37	BRAF	missense	p.T599I	cancer	15035987
ENST00000288602:c.1790T>G	7	140453145	140453145	A	C	GRCh37	BRAF	missense	p.L597R	ovarian cancer,melanoma,skin melanoma,prostate adenocarcinoma,multiple myeloma	12068308,12460918,12460919,19010912,19238210,21483012,21683865,21975775,22649091,22798288,22805292,23715574,23833300,25157968,26619011
ENST00000288602:c.1790T>A	7	140453145	140453145	A	T	GRCh37	BRAF	missense	p.L597Q	melanoma,skin melanoma,prostate adenocarcinoma,multiple myeloma	12068308,12460918,12460919,19010912,19238210,21483012,22649091,22798288,22805292,23715574,23833300,2493360,25157968,26619011
ENST00000288602:c.1789C>G	7	140453146	140453146	G	C	GRCh37	BRAF	missense	p.L597V	melanoma,lung cancer,cancer	12068308,12460918,12460919,19010912,19238210,21483012,22649091,22798288,22805292,23715574,23833300,25157968,15035987
ENST00000288602:c.1787G>T	7	140453148	140453148	C	A	GRCh37	BRAF	missense	p.G596V	lung adenocarcinoma,multiple myeloma,glioblastoma multiforme,urinary bladder urothelial carcinoma	26619011
ENST00000288602:c.1787G>A	7	140453148	140453148	C	T	GRCh37	BRAF	missense	p.G596D	lung adenocarcinoma,multiple myeloma,glioblastoma multiforme,urinary bladder urothelial carcinoma	26619011
ENST00000288602:c.1786G>C	7	140453149	140453149	C	G	GRCh37	BRAF	missense	p.G596R	colorectal cancer,melanoma,lung adenocarcinoma,multiple myeloma,glioblastoma multiforme,urinary bladder urothelial carcinoma	12068308,19537845,20350999,21129611,22310681,22180495,25157968,26619011
ENST00000288602:c.1786G>A	7	140453149	140453149	C	T	GRCh37	BRAF	missense	p.G596S	lung adenocarcinoma,multiple myeloma,glioblastoma multiforme,urinary bladder urothelial carcinoma	26619011
ENST00000288602:c.1785T>G	7	140453150	140453150	A	C	GRCh37	BRAF	missense	p.F595L	melanoma,cancer	25157968,15035987
ENST00000496384:c.609T>A	7	140453150	140453150	A	T	GRCh37	BRAF	missense	p.F203L	melanoma	25157968
ENST00000288602:c.1784T>C	7	140453151	140453151	A	G	GRCh37	BRAF	missense	p.F595S	melanoma	25157968
ENST00000288602:c.1783T>C	7	140453152	140453152	A	G	GRCh37	BRAF	missense	p.F595L	melanoma	25157968
ENST00000288602:c.1782T>G	7	140453153	140453153	A	C	GRCh37	BRAF	missense	p.D594E	melanoma	12068308,14679157
ENST00000288602:c.1782T>A	7	140453153	140453153	A	T	GRCh37	BRAF	missense	p.D594E	melanoma	12068308,14679157,25157968
ENST00000288602:c.1781A>T	7	140453154	140453154	T	A	GRCh37	BRAF	missense	p.D594V	colorectal cancer,melanoma	21129611,22310681,12068308,12438234,14678966,14679157,15035987,19537845,20350999,25157968
ENST00000288602:c.1781A>G	7	140453154	140453154	T	C	GRCh37	BRAF	missense	p.D594G	colorectal cancer,melanoma,multiple myeloma,skin melanoma,lung adenocarcinoma,brain glioma,head and neck squamous cell carcinoma,chronic lymphocytic leukemia,urinary bladder urothelial carcinoma,adrenocortical carcinoma	12068308,19537845,20350999,20619739,21129611,22310681,14679157,18794803,25157968,26619011
ENST00000288602:c.1781A>C	7	140453154	140453154	T	G	GRCh37	BRAF	missense	p.D594A	melanoma	2872605
ENST00000288602:c.1780G>A	7	140453155	140453155	C	T	GRCh37	BRAF	missense	p.D594N	melanoma,lung adenocarcinoma,multiple myeloma,skin melanoma,brain glioma,head and neck squamous cell carcinoma,colorectal cancer,chronic lymphocytic leukemia,urinary bladder urothelial carcinoma,adrenocortical carcinoma	12068308,14679157,26619011
ENST00000288602:c.1780G>C	7	140453155	140453155	C	G	GRCh37	BRAF	missense	p.D594H	melanoma,lung adenocarcinoma,multiple myeloma,skin melanoma,brain glioma,head and neck squamous cell carcinoma,colorectal cancer,chronic lymphocytic leukemia,urinary bladder urothelial carcinoma,adrenocortical carcinoma	12068308,14679157,26619011
ENST00000288602:c.1776A>G	7	140453159	140453159	T	C	GRCh37	BRAF	missense	p.I592M	cancer	25157968
ENST00000288602:c.1774A>G	7	140453161	140453161	T	C	GRCh37	BRAF	missense	p.I592V	melanoma	24710085,25157968
ENST00000288602:c.1761C>G	7	140453174	140453174	G	C	GRCh37	BRAF	missense	p.D587E	cancer	25157968
ENST00000288602:c.1761C>A	7	140453174	140453174	G	T	GRCh37	BRAF	missense	p.D587E	cancer	25157968
ENST00000288602:c.1760A>C	7	140453175	140453175	T	G	GRCh37	BRAF	missense	p.D587A	cancer	25157968
ENST00000288602:c.1756G>A	7	140453179	140453179	C	T	GRCh37	BRAF	missense	p.E586K	melanoma,cancer	20130576,24926260,25157968,15035987
ENST00000288602:c.1742A>G	7	140453193	140453193	T	C	GRCh37	BRAF	missense	p.N581S	chronic myeloid leukemia,melanoma,skin melanoma,lung adenocarcinoma,ovarian serous cystadenocarcinoma,multiple myeloma,papillary renal cell carcinoma,colorectal cancer	24446311,25157968,26619011
ENST00000288602:c.1742A>C	7	140453193	140453193	T	G	GRCh37	BRAF	missense	p.N581T	skin melanoma,lung adenocarcinoma,ovarian serous cystadenocarcinoma,multiple myeloma,papillary renal cell carcinoma,colorectal cancer	26619011
ENST00000288602:c.1741A>C	7	140453987	140453987	T	G	GRCh37	BRAF	missense	p.N581H	skin melanoma,lung adenocarcinoma,ovarian serous cystadenocarcinoma,multiple myeloma,papillary renal cell carcinoma,colorectal cancer	26619011
ENST00000288602:c.1415A>G	7	140481393	140481393	T	C	GRCh37	BRAF	missense	p.Y472C	lung cancer	12068308,12460918,12460919,19010912,19238210,21483012,22649091,23833300
ENST00000288602:c.1411G>T	7	140481397	140481397	C	A	GRCh37	BRAF	missense	p.V471F	melanoma	25157968
ENST00000288602:c.1406G>A	7	140481402	140481402	C	T	GRCh37	BRAF	missense	p.G469E	colorectal cancer,melanoma,lung adenocarcinoma,skin melanoma,multiple myeloma,prostate adenocarcinoma,lung squamous cell carcinoma,skin squamous cell carcinoma,urinary bladder urothelial carcinoma	12068308,18186519,19537845,20350999,21129611,22310681,18794803,25157968,26619011
ENST00000496384:c.230G>T	7	140481402	140481402	C	A	GRCh37	BRAF	missense	p.G77V	colorectal cancer,cancer	12068308,18186519,19537845,20350999,21129611,22310681,25157968
ENST00000288602:c.1406G>C	7	140481402	140481402	C	G	GRCh37	BRAF	missense	p.G469A	colorectal cancer,lung cancer,lung adenocarcinoma,skin melanoma,multiple myeloma,prostate adenocarcinoma,lung squamous cell carcinoma,skin squamous cell carcinoma,urinary bladder urothelial carcinoma,cancer	12068308,12460918,12460919,18186519,19010912,19238210,19537845,20350999,21129611,21483012,22310681,22649091,23833300,22773810,25157968,26619011,15035987
ENST00000288602:c.1406G>T	7	140481402	140481402	C	A	GRCh37	BRAF	missense	p.G469V	lung adenocarcinoma,skin melanoma,multiple myeloma,prostate adenocarcinoma,lung squamous cell carcinoma,skin squamous cell carcinoma,colorectal cancer,urinary bladder urothelial carcinoma,cancer	26619011,15035987
ENST00000288602:c.1405G>C	7	140481403	140481403	C	G	GRCh37	BRAF	missense	p.G469R	melanoma,lung adenocarcinoma,skin melanoma,multiple myeloma,prostate adenocarcinoma,lung squamous cell carcinoma,skin squamous cell carcinoma,colorectal cancer,urinary bladder urothelial carcinoma	25157968,26619011
ENST00000288602:c.1405G>A	7	140481403	140481403	C	T	GRCh37	BRAF	missense	p.G469R	melanoma	25157968
ENST00000288602:c.1397G>T	7	140481411	140481411	C	A	GRCh37	BRAF	missense	p.G466V	colorectal cancer,lung cancer,non-small cell lung carcinoma,lung adenocarcinoma,multiple myeloma,skin melanoma,lung squamous cell carcinoma,head and neck squamous cell carcinoma	12068308,12460918,12460919,18186519,19010912,19238210,19537845,20350999,21129611,21483012,22310681,22649091,23833300,25157968,26619011
ENST00000288602:c.1397G>A	7	140481411	140481411	C	T	GRCh37	BRAF	missense	p.G466E	melanoma,lung adenocarcinoma,multiple myeloma,skin melanoma,lung squamous cell carcinoma,head and neck squamous cell carcinoma,colorectal cancer	23273605,25157968,26619011
ENST00000288602:c.1397G>C	7	140481411	140481411	C	G	GRCh37	BRAF	missense	p.G466A	melanoma,lung adenocarcinoma,multiple myeloma,skin melanoma,lung squamous cell carcinoma,head and neck squamous cell carcinoma,colorectal cancer	25157968,26619011
ENST00000288602:c.1396G>A	7	140481412	140481412	C	T	GRCh37	BRAF	missense	p.G466R	ovarian cancer	25157968
ENST00000288602:c.1391G>T	7	140481417	140481417	C	A	GRCh37	BRAF	missense	p.G464V	breast cancer,cancer	12068308,22538770,25157968,15035987
ENST00000288602:c.1391G>A	7	140481417	140481417	C	T	GRCh37	BRAF	missense	p.G464E	chronic lymphocytic leukemia,cancer	18060073,25157968,15035987
ENST00000288602:c.1390G>A	7	140481418	140481418	C	T	GRCh37	BRAF	missense	p.G464R	melanoma	24918823,25157968
ENST00000288602:c.1330C>T	7	140481478	140481478	G	A	GRCh37	BRAF	missense	p.R444W	melanoma	18060073,25157968
ENST00000320356:c.2045C>G	7	148506467	148506467	G	C	GRCh37	EZH2	missense	p.A682G	lymphoma	23023262
ENST00000320356:c.1937A>T	7	148508727	148508727	T	A	GRCh37	EZH2	missense	p.Y646F	lymphoma,skin melanoma,non-Hodgkin lymphoma	23023262,24563539,26619011
ENST00000320356:c.1937A>C	7	148508727	148508727	T	G	GRCh37	EZH2	missense	p.Y646S	lymphoma,skin melanoma,non-Hodgkin lymphoma	23023262,26619011
ENST00000320356:c.1936T>C	7	148508728	148508728	A	G	GRCh37	EZH2	missense	p.Y646H	lymphoma,skin melanoma,non-Hodgkin lymphoma	23023262,26619011
ENST00000320356:c.1936T>A	7	148508728	148508728	A	T	GRCh37	EZH2	missense	p.Y646N	lymphoma,skin melanoma,non-Hodgkin lymphoma	23023262,26619011
ENST00000460911:c.1921T>A	7	148508728	148508728	A	T	GRCh37	EZH2	missense	p.Y641N	skin melanoma,non-Hodgkin lymphoma	26619011
ENST00000460911:c.1921T>C	7	148508728	148508728	A	G	GRCh37	EZH2	missense	p.Y641H	skin melanoma,non-Hodgkin lymphoma	26619011
ENST00000320356:c.1922A>T	7	148508742	148508742	T	A	GRCh37	EZH2	missense	p.E641V	skin melanoma,non-Hodgkin lymphoma	26619011
ENST00000320356:c.1922A>C	7	148508742	148508742	T	G	GRCh37	EZH2	missense	p.E641A	skin melanoma,non-Hodgkin lymphoma	26619011
ENST00000262187:c.104A>G	7	151188049	151188049	T	C	GRCh37	RHEB	missense	p.Y35C	uterine corpus endometrial carcinoma,renal clear cell carcinoma,papillary renal cell carcinoma,urinary bladder urothelial carcinoma	26619011
ENST00000262187:c.103T>A	7	151188050	151188050	A	T	GRCh37	RHEB	missense	p.Y35N	uterine corpus endometrial carcinoma,renal clear cell carcinoma,papillary renal cell carcinoma,urinary bladder urothelial carcinoma	26619011
ENST00000425967:c.2061G>C	8	38272306	38272306	C	G	GRCh37	FGFR1	missense	p.K687N	pilocytic astrocytoma,medulloblastoma,hepatocellular carcinoma,glioblastoma multiforme,urinary bladder urothelial carcinoma,acute lymphocytic leukemia	26619011
ENST00000341462:c.1968G>C	8	38272306	38272306	C	G	GRCh37	FGFR1	missense	p.K656N	pilocytic astrocytoma,medulloblastoma,hepatocellular carcinoma,glioblastoma multiforme,urinary bladder urothelial carcinoma,acute lymphocytic leukemia	26619011
ENST00000425967:c.2059A>G	8	38272308	38272308	T	C	GRCh37	FGFR1	missense	p.K687E	pilocytic astrocytoma,medulloblastoma,hepatocellular carcinoma,glioblastoma multiforme,urinary bladder urothelial carcinoma,acute lymphocytic leukemia	26619011
ENST00000341462:c.1966A>G	8	38272308	38272308	T	C	GRCh37	FGFR1	missense	p.K656E	pilocytic astrocytoma,medulloblastoma,hepatocellular carcinoma,glioblastoma multiforme,urinary bladder urothelial carcinoma,acute lymphocytic leukemia	26619011
ENST00000425967:c.1731C>A	8	38274849	38274849	G	T	GRCh37	FGFR1	missense	p.N577K	pilocytic astrocytoma,gastric adenocarcinoma,neuroblastoma,medulloblastoma,brain stem glioma	26619011
ENST00000341462:c.1638C>A	8	38274849	38274849	G	T	GRCh37	FGFR1	missense	p.N546K	pilocytic astrocytoma,gastric adenocarcinoma,neuroblastoma,medulloblastoma,brain stem glioma	26619011
ENST00000425967:c.1729A>G	8	38274851	38274851	T	C	GRCh37	FGFR1	missense	p.N577D	pilocytic astrocytoma,gastric adenocarcinoma,neuroblastoma,medulloblastoma,brain stem glioma	26619011
ENST00000425967:c.1636A>G	8	38275397	38275397	T	C	GRCh37	FGFR1	missense	p.M546V	pilocytic astrocytoma,gastric adenocarcinoma,neuroblastoma,medulloblastoma,brain stem glioma	26619011
ENST00000425967:c.847C>A	8	38282209	38282209	G	T	GRCh37	FGFR1	missense	p.P283T	cancer	25157968
ENST00000425967:c.473C>T	8	38285938	38285938	G	A	GRCh37	FGFR1	missense	p.S158L	cancer	25157968
ENST00000284811:c.236A>C	8	74858968	74858968	T	G	GRCh37	TCEB1	missense	p.Y79S	renal clear cell carcinoma	26619011
ENST00000284811:c.236A>T	8	74858968	74858968	T	A	GRCh37	TCEB1	missense	p.Y79F	renal clear cell carcinoma	26619011
ENST00000284811:c.235T>A	8	74858969	74858969	A	T	GRCh37	TCEB1	missense	p.Y79N	renal clear cell carcinoma	26619011
ENST00000377970:c.169C>T	8	128750632	128750632	C	T	GRCh37	MYC	missense	p.P57S	cancer	25157968
ENST00000377970:c.173C>T	8	128750636	128750636	C	T	GRCh37	MYC	missense	p.P58L	skin melanoma,neuroblastoma,non-Hodgkin lymphoma,lung adenocarcinoma,esophageal carcinoma	26619011
ENST00000377970:c.176C>T	8	128750639	128750639	C	T	GRCh37	MYC	missense	p.A59V	cancer	25157968
ENST00000377970:c.217A>C	8	128750680	128750680	A	C	GRCh37	MYC	missense	p.T73P	skin melanoma,neuroblastoma,non-Hodgkin lymphoma,lung adenocarcinoma,esophageal carcinoma	26619011
ENST00000377970:c.218C>T	8	128750681	128750681	C	T	GRCh37	MYC	missense	p.T73I	cancer,skin melanoma,neuroblastoma,non-Hodgkin lymphoma,lung adenocarcinoma,esophageal carcinoma	25157968,26619011
ENST00000377970:c.230C>T	8	128750693	128750693	C	T	GRCh37	MYC	missense	p.S77F	cancer	25157968
ENST00000377970:c.302A>C	8	128750765	128750765	A	C	GRCh37	MYC	missense	p.N101T	cancer	25157968
ENST00000377970:c.778C>G	8	128751241	128751241	C	G	GRCh37	MYC	missense	p.P260A	cancer	25157968
ENST00000381652:c.1691G>T	9	5072541	5072541	G	T	GRCh37	JAK2	missense	p.R564L	bone marrow cancer	17267906
ENST00000381652:c.1849G>T	9	5073770	5073770	G	T	GRCh37	JAK2	missense	p.V617F	acute myeloid leukemia,myelofibrosis,polycythemia vera,lymphoid leukemia,bone marrow cancer,chronic myeloid leukemia	20339092,20631743,21120162,21689158,22041374,22422826,22571758,22818858,22829971,23115274,24404189,16293597,24986690,25157968,16709929,18394554,16081687,19287384,15781101
ENST00000381652:c.2047A>G	9	5078360	5078360	A	G	GRCh37	JAK2	missense	p.R683G	acute lymphocytic leukemia,bone marrow cancer	18805579,19470474,22368270,22955920,20585391
ENST00000381652:c.2048G>C	9	5078361	5078361	G	C	GRCh37	JAK2	missense	p.R683T	acute lymphocytic leukemia	18805579,19470474,22368270,22955920
ENST00000381652:c.2049A>C	9	5078362	5078362	A	C	GRCh37	JAK2	missense	p.R683S	acute lymphocytic leukemia	18805579,19470474,22368270,22955920
ENST00000381652:c.2049A>T	9	5078362	5078362	A	T	GRCh37	JAK2	missense	p.R683S	acute lymphocytic leukemia	18805579,19470474,22368270,22955920
ENST00000381652:c.2624C>A	9	5089726	5089726	C	A	GRCh37	JAK2	missense	p.T875N	bone marrow cancer	20585391
ENST00000446177:c.341C>T	9	21971017	21971017	G	A	GRCh37	CDKN2A	missense	p.P114L	melanoma	25157968
ENST00000304494:c.341C>T	9	21971017	21971017	G	A	GRCh37	CDKN2A	missense	p.P114L	skin melanoma,head and neck squamous cell carcinoma,lung squamous cell carcinoma,skin squamous cell carcinoma	26619011
ENST00000304494:c.341C>A	9	21971017	21971017	G	T	GRCh37	CDKN2A	missense	p.P114H	skin melanoma,head and neck squamous cell carcinoma,lung squamous cell carcinoma,skin squamous cell carcinoma	26619011
ENST00000304494:c.340C>A	9	21971018	21971018	G	T	GRCh37	CDKN2A	missense	p.P114T	skin melanoma,head and neck squamous cell carcinoma,lung squamous cell carcinoma,skin squamous cell carcinoma	26619011
ENST00000446177:c.330G>A	9	21971028	21971028	C	T	GRCh37	CDKN2A	stop_lost	p.W110*	cancer	25157968
ENST00000446177:c.329G>A	9	21971029	21971029	C	T	GRCh37	CDKN2A	stop_lost	p.W110*	cancer	25157968
ENST00000361570:c.488G>T	9	21971036	21971036	C	A	GRCh37	CDKN2A	missense	p.R163L	cancer	25157968
ENST00000446177:c.262G>T	9	21971096	21971096	C	A	GRCh37	CDKN2A	stop_lost	p.E88*	cancer	25157968
ENST00000361570:c.416G>T	9	21971108	21971108	C	A	GRCh37	CDKN2A	missense	p.R139L	cancer	25157968
ENST00000498124:c.249C>G	9	21971109	21971109	G	C	GRCh37	CDKN2A	missense	p.H83Q	pancreas adenocarcinoma,skin melanoma,head and neck squamous cell carcinoma,gastric adenocarcinoma,lung adenocarcinoma,hepatocellular carcinoma,skin squamous cell carcinoma,urinary bladder urothelial carcinoma	26619011
ENST00000446177:c.248A>G	9	21971110	21971110	T	C	GRCh37	CDKN2A	missense	p.H83R	pancreas adenocarcinoma,skin melanoma,head and neck squamous cell carcinoma,gastric adenocarcinoma,lung adenocarcinoma,hepatocellular carcinoma,skin squamous cell carcinoma,urinary bladder urothelial carcinoma	26619011
ENST00000361570:c.413C>T	9	21971111	21971111	G	A	GRCh37	CDKN2A	missense	p.A138V	cancer	25157968
ENST00000446177:c.247C>T	9	21971111	21971111	G	A	GRCh37	CDKN2A	missense	p.H83Y	pancreas adenocarcinoma,skin melanoma,head and neck squamous cell carcinoma,gastric adenocarcinoma,lung adenocarcinoma,hepatocellular carcinoma,skin squamous cell carcinoma,urinary bladder urothelial carcinoma	26619011
ENST00000304494:c.247C>G	9	21971111	21971111	G	C	GRCh37	CDKN2A	missense	p.H83D	pancreas adenocarcinoma,skin melanoma,head and neck squamous cell carcinoma,gastric adenocarcinoma,lung adenocarcinoma,hepatocellular carcinoma,skin squamous cell carcinoma,urinary bladder urothelial carcinoma	26619011
ENST00000446177:c.239G>A	9	21971119	21971119	C	T	GRCh37	CDKN2A	missense	p.R80Q	head and neck squamous cell carcinoma,skin melanoma,esophageal carcinoma,pancreas adenocarcinoma,lung adenocarcinoma,gastric adenocarcinoma,prostate adenocarcinoma,lung squamous cell carcinoma,papillary renal cell carcinoma,colorectal cancer,urinary bladder urothelial carcinoma	26619011
ENST00000446177:c.238C>T	9	21971120	21971120	G	A	GRCh37	CDKN2A	stop_lost	p.R80*	melanoma	21609436,25157968
ENST00000446177:c.205G>T	9	21971153	21971153	C	A	GRCh37	CDKN2A	stop_lost	p.E69*	cancer	25157968
ENST00000446177:c.181G>T	9	21971177	21971177	C	A	GRCh37	CDKN2A	stop_lost	p.E61*	cancer	25157968
ENST00000446177:c.172C>T	9	21971186	21971186	G	A	GRCh37	CDKN2A	stop_lost	p.R58*	cancer	25157968
ENST00000498124:c.150G>T	9	21974677	21974677	C	A	GRCh37	CDKN2A	missense	p.Q50H	skin melanoma,pancreas adenocarcinoma,skin squamous cell carcinoma,gastric adenocarcinoma,lung squamous cell carcinoma,head and neck squamous cell carcinoma,colorectal cancer	26619011
ENST00000304494:c.149A>G	9	21974678	21974678	T	C	GRCh37	CDKN2A	missense	p.Q50R	skin melanoma,pancreas adenocarcinoma,skin squamous cell carcinoma,gastric adenocarcinoma,lung squamous cell carcinoma,head and neck squamous cell carcinoma,colorectal cancer	26619011
ENST00000380036:c.2228G>C	9	27204927	27204927	G	C	GRCh37	TEK	missense	p.G743A	acute myeloid leukemia	19340004
ENST00000286548:c.626A>T	9	80409488	80409488	T	A	GRCh37	GNAQ	missense	p.Q209L	melanoma,uveal melanoma	1328859,2549426,18719078,19078957,21083380,22253748,22653968,22733540,22808163,25157968
ENST00000286548:c.626A>G	9	80409488	80409488	T	C	GRCh37	GNAQ	missense	p.Q209R	melanoma	1328859,2549426,18719078,19078957,21083380,22253748,22653968,22733540,22808163
ENST00000286548:c.626A>C	9	80409488	80409488	T	G	GRCh37	GNAQ	missense	p.Q209P	melanoma,uveal melanoma	1328859,2549426,18719078,19078957,21083380,22253748,22653968,22733540,22808163,25157968
ENST00000451402:c.901C>T	9	127912080	127912080	G	A	GRCh37	PPP6C	missense	p.R301C	skin melanoma,lung squamous cell carcinoma	26619011
ENST00000373547:c.790C>T	9	127912080	127912080	G	A	GRCh37	PPP6C	missense	p.R264C	skin melanoma,lung squamous cell carcinoma	26619011
ENST00000372348:c.763G>A	9	133738306	133738306	G	A	GRCh37	ABL1	missense	p.E255K	chronic myeloid leukemia	21562040
ENST00000372348:c.787A>G	9	133738330	133738330	A	G	GRCh37	ABL1	missense	p.M263V	chronic myeloid leukemia	12399961,12576318,12623848,18223278,20367437,21888027,21895409,23676790,25157968
ENST00000372348:c.799C>G	9	133738342	133738342	C	G	GRCh37	ABL1	missense	p.L267V	chronic myeloid leukemia	12623848,17008892,18354488,20367437,21221851,25157968
ENST00000372348:c.806G>A	9	133738349	133738349	G	A	GRCh37	ABL1	missense	p.G269E	chronic myeloid leukemia	11964322,12623848,20367437,21505103,21895409,22870928,23676790,25157968
ENST00000372348:c.813G>C	9	133738356	133738356	G	C	GRCh37	ABL1	missense	p.Q271H	chronic myeloid leukemia	12399961,12623848,15256422,20367437,24109527,25157968
ENST00000372348:c.813G>T	9	133738356	133738356	G	T	GRCh37	ABL1	missense	p.Q271H	chronic myeloid leukemia	12623848,15256422,25157968
ENST00000372348:c.814T>C	9	133738357	133738357	T	C	GRCh37	ABL1	missense	p.Y272H	chronic myeloid leukemia,acute lymphocytic leukemia	11964322,12399961,14559829,14745431,15256422,15381060,19466505,19652056,20367437,20697894,21505103,21895409,23676790,24456693,11853795,18615627,21562040,25157968
ENST00000372348:c.815A>T	9	133738358	133738358	A	T	GRCh37	ABL1	missense	p.Y272F	chronic myeloid leukemia	12399961,12623848,20367437,25157968
ENST00000372348:c.820G>A	9	133738363	133738363	G	A	GRCh37	ABL1	missense	p.E274K	chronic myeloid leukemia	11423618,11567109,11853795,11861307,11964322,12399961,12623848,14745431,15194504,18757400,21509757,22210874,22912393,23676790,24236021,25157968
ENST00000318560:c.763G>A	9	133738363	133738363	G	A	GRCh37	ABL1	missense	p.E255K	chronic myeloid leukemia	15194504
ENST00000372348:c.821A>T	9	133738364	133738364	A	T	GRCh37	ABL1	missense	p.E274V	chronic myeloid leukemia	11569495,11853795,12399961,12623848,14745431,19164531,19264234,23676790,24236021,25157968
ENST00000372348:c.904T>G	9	133747540	133747540	T	G	GRCh37	ABL1	missense	p.F302V	chronic myeloid leukemia	14745431,15510211,21895409,24456693,25157968
ENST00000372348:c.952G>C	9	133747588	133747588	G	C	GRCh37	ABL1	missense	p.V318L	chronic myeloid leukemia	21562040
ENST00000372348:c.1000A>G	9	133748282	133748282	A	G	GRCh37	ABL1	missense	p.T334A	chronic myeloid leukemia	21562040
ENST00000372348:c.1001C>T	9	133748283	133748283	C	T	GRCh37	ABL1	missense	p.T334I	chronic myeloid leukemia,acute lymphocytic leukemia	11423618,11853795,11964322,12130516,12399961,12623848,14745431,20367437,20512393,20963643,21762985,21872826,21895409,22306673,22870928,23355941,23540562,23676790,24236021,11861307,22772060,21562040,25157968,20537386,15194504
ENST00000372348:c.1006T>A	9	133748288	133748288	T	A	GRCh37	ABL1	missense	p.F336I	chronic myeloid leukemia	21562040
ENST00000372348:c.1006T>G	9	133748288	133748288	T	G	GRCh37	ABL1	missense	p.F336V	chronic myeloid leukemia	21562040
ENST00000318560:c.949T>C	9	133748288	133748288	T	C	GRCh37	ABL1	missense	p.F317L	chronic myeloid leukemia	24236021,18818391,25349473
ENST00000372348:c.1007T>G	9	133748289	133748289	T	G	GRCh37	ABL1	missense	p.F336C	chronic myeloid leukemia	21562040
ENST00000372348:c.1008C>A	9	133748290	133748290	C	A	GRCh37	ABL1	missense	p.F336L	chronic myeloid leukemia	12623848,17114651,18828913,20367437,21489624,21895409,21562040,25157968
ENST00000372348:c.1008C>G	9	133748290	133748290	C	G	GRCh37	ABL1	missense	p.F336L	chronic myeloid leukemia	11964322,12623848,20367437,21489624,21605905,23676790,21562040,25157968
ENST00000372348:c.1109T>C	9	133748391	133748391	T	C	GRCh37	ABL1	missense	p.M370T	chronic myeloid leukemia	11964322,12130516,12399961,12623848,12783380,14745431,15381060,17189410,19557636,19768693,20557306,20607847,23355941,23676790,25157968
ENST00000372348:c.1121A>G	9	133748403	133748403	A	G	GRCh37	ABL1	missense	p.E374G	chronic myeloid leukemia	12399961,12623848,12783380,20010464,20702476,23676790,24456693,25157968
ENST00000372348:c.1132T>G	9	133748414	133748414	T	G	GRCh37	ABL1	missense	p.F378V	chronic myeloid leukemia	12623848,14745431,19768693,20367437,21895409,23575252,23676790,25152116,25157968
ENST00000372348:c.1132T>A	9	133748414	133748414	T	A	GRCh37	ABL1	missense	p.F378I	chronic myeloid leukemia	21562040
ENST00000372348:c.1132T>C	9	133748414	133748414	T	C	GRCh37	ABL1	missense	p.F378L	chronic myeloid leukemia	21562040
ENST00000372348:c.1133T>G	9	133748415	133748415	T	G	GRCh37	ABL1	missense	p.F378C	chronic myeloid leukemia	21562040
ENST00000372348:c.1244A>G	9	133750356	133750356	A	G	GRCh37	ABL1	missense	p.H415R	chronic myeloid leukemia	12399961,12623848,14745431,19811824,21489624,23676790,25157968
ENST00000481739:c.1280C>T	9	137328351	137328351	C	T	GRCh37	RXRA	missense	p.S427F	urinary bladder urothelial carcinoma,pancreas adenocarcinoma,hepatocellular carcinoma	26619011
ENST00000481739:c.1280C>A	9	137328351	137328351	C	A	GRCh37	RXRA	missense	p.S427Y	urinary bladder urothelial carcinoma,pancreas adenocarcinoma,hepatocellular carcinoma	26619011
ENST00000277541:c.6979C>T	9	139391212	139391212	G	A	GRCh37	NOTCH1	missense	p.R2327W	non-small cell lung carcinoma	20007775
ENST00000277541:c.4924G>C	9	139399219	139399219	C	G	GRCh37	NOTCH1	missense	p.D1642H	non-small cell lung carcinoma	20007775
ENST00000340058:c.1826G>A	10	43609070	43609070	G	A	GRCh37	RET	missense	p.C609Y	multiple endocrine neoplasia type 1,multiple endocrine neoplasia type 2A,multiple endocrine neoplasia type 2B,multiple endocrine neoplasia type 4,thyroid medullary carcinoma	10490816
ENST00000340058:c.1852T>C	10	43609096	43609096	T	C	GRCh37	RET	missense	p.C618R	multiple endocrine neoplasia type 1,multiple endocrine neoplasia type 2A,multiple endocrine neoplasia type 2B,multiple endocrine neoplasia type 4,thyroid medullary carcinoma	10490816
ENST00000355710:c.1853G>A	10	43609097	43609097	G	A	GRCh37	RET	missense	p.C618Y	multiple endocrine neoplasia type 1,multiple endocrine neoplasia type 2A,multiple endocrine neoplasia type 2B,multiple endocrine neoplasia type 4,thyroid medullary carcinoma	10490816
ENST00000340058:c.1859G>A	10	43609103	43609103	G	A	GRCh37	RET	missense	p.C620Y	multiple endocrine neoplasia type 1,multiple endocrine neoplasia type 2A,multiple endocrine neoplasia type 2B,multiple endocrine neoplasia type 4,thyroid medullary carcinoma	9012462
ENST00000340058:c.1888T>C	10	43609936	43609936	T	C	GRCh37	RET	missense	p.C630R	multiple endocrine neoplasia type 1,multiple endocrine neoplasia type 2A,multiple endocrine neoplasia type 2B,multiple endocrine neoplasia type 4,thyroid medullary carcinoma	10490816
ENST00000355710:c.1892A>G	10	43609940	43609940	A	G	GRCh37	RET	missense	p.D631G	thyroid medullary carcinoma	25157968
ENST00000355710:c.1900T>C	10	43609948	43609948	T	C	GRCh37	RET	missense	p.C634R	thyroid medullary carcinoma	15184865,25157968
ENST00000340058:c.1900T>C	10	43609948	43609948	T	C	GRCh37	RET	missense	p.C634R	multiple endocrine neoplasia type 1,multiple endocrine neoplasia type 2A,multiple endocrine neoplasia type 2B,multiple endocrine neoplasia type 4,thyroid medullary carcinoma	8570194
ENST00000355710:c.1901G>A	10	43609949	43609949	G	A	GRCh37	RET	missense	p.C634Y	cancer	25157968
ENST00000340058:c.1901G>A	10	43609949	43609949	G	A	GRCh37	RET	missense	p.C634Y	multiple endocrine neoplasia type 1,multiple endocrine neoplasia type 2A,multiple endocrine neoplasia type 2B,multiple endocrine neoplasia type 4,thyroid medullary carcinoma	8570194
ENST00000355710:c.1902C>G	10	43609950	43609950	C	G	GRCh37	RET	missense	p.C634W	thyroid medullary carcinoma,thyroid cancer	20943719,20065189,22025146,21470995,23056499,25157968,21422803
ENST00000340058:c.1902C>G	10	43609950	43609950	C	G	GRCh37	RET	missense	p.C634W	multiple endocrine neoplasia type 1,multiple endocrine neoplasia type 2A,multiple endocrine neoplasia type 2B,multiple endocrine neoplasia type 4,thyroid medullary carcinoma	8570194
ENST00000355710:c.2304G>C	10	43613840	43613840	G	C	GRCh37	RET	missense	p.E768D	cancer,multiple endocrine neoplasia type 1,multiple endocrine neoplasia type 2A,multiple endocrine neoplasia type 2B,multiple endocrine neoplasia type 4,thyroid medullary carcinoma	25157968,9242375
ENST00000340058:c.2372A>T	10	43613908	43613908	A	T	GRCh37	RET	missense	p.Y791F	multiple endocrine neoplasia type 1,multiple endocrine neoplasia type 2A,multiple endocrine neoplasia type 2B,multiple endocrine neoplasia type 4,thyroid medullary carcinoma	15753368
ENST00000355710:c.2410G>C	10	43614996	43614996	G	C	GRCh37	RET	missense	p.V804L	multiple endocrine neoplasia type 1,multiple endocrine neoplasia type 2A,multiple endocrine neoplasia type 2B,multiple endocrine neoplasia type 4,thyroid medullary carcinoma	9242375
ENST00000340058:c.2671T>G	10	43615592	43615592	T	G	GRCh37	RET	missense	p.S891A	multiple endocrine neoplasia type 1,multiple endocrine neoplasia type 2A,multiple endocrine neoplasia type 2B,multiple endocrine neoplasia type 4,thyroid medullary carcinoma	15753368
ENST00000355710:c.2753T>C	10	43617416	43617416	T	C	GRCh37	RET	missense	p.M918T	thyroid medullary carcinoma,thyroid cancer	11351254,9681850,18541894,19255327,20065189,20368568,20847059,21455200,21470995,22025146,23056499,25157968,18073307,21422803,9839497
ENST00000340058:c.2753T>C	10	43617416	43617416	T	C	GRCh37	RET	missense	p.M918T	multiple endocrine neoplasia type 1,multiple endocrine neoplasia type 2A,multiple endocrine neoplasia type 2B,multiple endocrine neoplasia type 4,thyroid medullary carcinoma	8570194
ENST00000371953:c.388C>G	10	89692904	89692904	C	G	GRCh37	PTEN	missense	p.R130G	oral squamous cell carcinoma,ovarian cancer,uterine corpus endometrial carcinoma,glioblastoma multiforme,breast cancer,colorectal cancer,uterine carcinosarcoma,cervix carcinoma,skin melanoma,lung small cell carcinoma,head and neck squamous cell carcinoma,gastric adenocarcinoma,prostate adenocarcinoma,lung squamous cell carcinoma,renal clear cell carcinoma	21824802,11504908,18767981,20085938,25157968,26619011
ENST00000371953:c.388C>T	10	89692904	89692904	C	T	GRCh37	PTEN	stop_lost	p.R130*	brain cancer,ovarian cancer	11274365,20085938,11504908,18767981,25157968
ENST00000371953:c.389G>A	10	89692905	89692905	G	A	GRCh37	PTEN	missense	p.R130Q	ovarian cancer,cancer,uterine corpus endometrial carcinoma,glioblastoma multiforme,breast cancer,colorectal cancer,uterine carcinosarcoma,cervix carcinoma,skin melanoma,lung small cell carcinoma,head and neck squamous cell carcinoma,gastric adenocarcinoma,prostate adenocarcinoma,lung squamous cell carcinoma,renal clear cell carcinoma	11504908,18767981,20085938,25157968,26619011
ENST00000371953:c.389G>T	10	89692905	89692905	G	T	GRCh37	PTEN	missense	p.R130L	uterine corpus endometrial carcinoma,glioblastoma multiforme,breast cancer,colorectal cancer,uterine carcinosarcoma,cervix carcinoma,skin melanoma,lung small cell carcinoma,head and neck squamous cell carcinoma,gastric adenocarcinoma,prostate adenocarcinoma,lung squamous cell carcinoma,renal clear cell carcinoma	26619011
ENST00000371953:c.389G>C	10	89692905	89692905	G	C	GRCh37	PTEN	missense	p.R130P	uterine corpus endometrial carcinoma,glioblastoma multiforme,breast cancer,colorectal cancer,uterine carcinosarcoma,cervix carcinoma,skin melanoma,lung small cell carcinoma,head and neck squamous cell carcinoma,gastric adenocarcinoma,prostate adenocarcinoma,lung squamous cell carcinoma,renal clear cell carcinoma	26619011
ENST00000371953:c.477G>T	10	89692993	89692993	G	T	GRCh37	PTEN	missense	p.R159S	colorectal cancer,breast cancer	19366826,19903786,20085938,10555148,11504908,15016963,15254419,15647370,18725974,20453058,20619739,22162582,22162589
ENST00000371953:c.517C>T	10	89711899	89711899	C	T	GRCh37	PTEN	missense	p.R173C	brain cancer	25157968
ENST00000371953:c.518G>A	10	89711900	89711900	G	A	GRCh37	PTEN	missense	p.R173H	brain cancer	24721394,25157968
ENST00000371953:c.697C>T	10	89717672	89717672	C	T	GRCh37	PTEN	stop_lost	p.R233*	non-small cell lung carcinoma,breast cancer,colorectal cancer,glioblastoma multiforme	9598803,10555148,11504908,15016963,15254419,15647370,18725974,19351834,19366826,19903786,20018398,20085938,20453058,20619739,20881644,22162582,22162589,22479427
ENST00000371953:c.698G>A	10	89717673	89717673	G	A	GRCh37	PTEN	missense	p.R233Q	uterine corpus endometrial carcinoma,glioblastoma multiforme,gastric adenocarcinoma,colorectal cancer,uterine carcinosarcoma,prostate adenocarcinoma,cervix carcinoma,urinary bladder urothelial carcinoma	26619011
ENST00000371953:c.700C>T	10	89717675	89717675	C	T	GRCh37	PTEN	missense	p.R234W	cancer	25157968
ENST00000371953:c.800delA	10	89717775	89717775	A	-	GRCh37	PTEN	frameshift	p.K267X	breast cancer,colorectal cancer	10555148,11504908,15016963,15254419,15647370,18725974,19366826,19903786,20085938,20453058,20619739,22162582,22162589
ENST00000371953:c.1003C>T	10	89720852	89720852	C	T	GRCh37	PTEN	stop_lost	p.R335*	brain cancer	25157968
ENST00000343289:c.1220A>C	10	104850745	104850745	T	G	GRCh37	NT5C2	missense	p.D407A	acute T cell leukemia	23377281
ENST00000343289:c.1100G>A	10	104852955	104852955	C	T	GRCh37	NT5C2	missense	p.R367Q	acute T cell leukemia	23377281
ENST00000343289:c.1075A>C	10	104852980	104852980	T	G	GRCh37	NT5C2	missense	p.K359Q	acute lymphocytic leukemia,acute T cell leukemia	23377281
ENST00000457416:c.1978A>G	10	123247516	123247516	T	C	GRCh37	FGFR2	missense	p.K660E	endometrial adenocarcinoma	23908597
ENST00000457416:c.1977A>T	10	123247517	123247517	T	A	GRCh37	FGFR2	missense	p.K659N	endometrial carcinoma	17525745
ENST00000369056:c.1975A>G	10	123247519	123247519	T	C	GRCh37	FGFR2	missense	p.K659E	endometrial carcinoma	17525745
ENST00000457416:c.1917T>A	10	123247577	123247577	A	T	GRCh37	FGFR2	missense	p.N639K	endometrial carcinoma	25157968
ENST00000357555:c.1647T>A	10	123247577	123247577	A	T	GRCh37	FGFR2	missense	p.N549K	uterine corpus endometrial carcinoma,breast cancer,nasopharynx carcinoma,lung adenocarcinoma,endometrial carcinoma	26619011,17525745
ENST00000357555:c.1646A>C	10	123247578	123247578	T	G	GRCh37	FGFR2	missense	p.N549T	craniosynostosis	17803937
ENST00000457416:c.1852T>A	10	123256060	123256060	A	T	GRCh37	FGFR2	missense	p.L618M	endometrial adenocarcinoma	23908597
ENST00000457416:c.1697A>G	10	123256215	123256215	T	C	GRCh37	FGFR2	missense	p.E566G	endometrial adenocarcinoma	23908597
ENST00000358487:c.1694A>C	10	123256215	123256215	T	G	GRCh37	FGFR2	missense	p.E565A	craniosynostosis	17803937
ENST00000457416:c.1693G>A	10	123256219	123256219	C	T	GRCh37	FGFR2	missense	p.V565I	endometrial adenocarcinoma	23908597
ENST00000457416:c.1650T>G	10	123258034	123258034	A	C	GRCh37	FGFR2	missense	p.N550K	endometrial adenocarcinoma	18552176,22238366,23002168,23908597
ENST00000457416:c.1650T>A	10	123258034	123258034	A	T	GRCh37	FGFR2	missense	p.N550K	endometrial adenocarcinoma,uterine corpus endometrial carcinoma,breast cancer,nasopharynx carcinoma,lung adenocarcinoma	18552176,22238366,23002168,23908597,26619011
ENST00000457416:c.1648A>C	10	123258036	123258036	T	G	GRCh37	FGFR2	missense	p.N550H	endometrial adenocarcinoma	23908597
ENST00000369056:c.1648A>C	10	123258036	123258036	T	G	GRCh37	FGFR2	missense	p.N550H	uterine corpus endometrial carcinoma,breast cancer,nasopharynx carcinoma,lung adenocarcinoma	26619011
ENST00000369056:c.1645A>C	10	123258039	123258039	T	G	GRCh37	FGFR2	missense	p.I549L	uterine corpus endometrial carcinoma,breast cancer,nasopharynx carcinoma,lung adenocarcinoma,endometrial carcinoma	26619011,17525745
ENST00000457416:c.1642A>G	10	123258042	123258042	T	C	GRCh37	FGFR2	missense	p.I548V	endometrial adenocarcinoma	23908597
ENST00000457416:c.1614G>T	10	123258070	123258070	C	A	GRCh37	FGFR2	missense	p.M538I	endometrial adenocarcinoma	23908597
ENST00000457416:c.1614G>C	10	123258070	123258070	C	G	GRCh37	FGFR2	missense	p.M538I	endometrial adenocarcinoma	23908597
ENST00000457416:c.1614G>A	10	123258070	123258070	C	T	GRCh37	FGFR2	missense	p.M538I	endometrial adenocarcinoma	23908597
ENST00000457416:c.1608G>T	10	123258076	123258076	C	A	GRCh37	FGFR2	missense	p.M536I	endometrial adenocarcinoma	23908597
ENST00000457416:c.1608G>C	10	123258076	123258076	C	G	GRCh37	FGFR2	missense	p.M536I	endometrial adenocarcinoma	23908597
ENST00000457416:c.1608G>A	10	123258076	123258076	C	T	GRCh37	FGFR2	missense	p.M536I	endometrial adenocarcinoma	23908597
ENST00000369056:c.1573A>G	10	123258111	123258111	T	C	GRCh37	FGFR2	missense	p.T525A	craniosynostosis	17803937
ENST00000369058:c.1148G>A	10	123274773	123274773	C	T	GRCh37	FGFR2	missense	p.C383Y	uterine corpus endometrial carcinoma,gastric adenocarcinoma,esophageal carcinoma	26619011
ENST00000351936:c.1145G>A	10	123274773	123274773	C	T	GRCh37	FGFR2	missense	p.C382Y	uterine corpus endometrial carcinoma,gastric adenocarcinoma,esophageal carcinoma	26619011
ENST00000369058:c.1147T>C	10	123274774	123274774	A	G	GRCh37	FGFR2	missense	p.C383R	uterine corpus endometrial carcinoma,gastric adenocarcinoma,esophageal carcinoma	26619011
ENST00000457416:c.1144T>C	10	123274777	123274777	A	G	GRCh37	FGFR2	missense	p.Y382H	endometrial carcinoma	25157968
ENST00000369056:c.1144T>C	10	123274777	123274777	A	G	GRCh37	FGFR2	missense	p.Y382H	uterine corpus endometrial carcinoma,gastric adenocarcinoma,esophageal carcinoma	26619011
ENST00000457416:c.1127A>G	10	123274794	123274794	T	C	GRCh37	FGFR2	missense	p.Y376C	endometrial carcinoma	21367659,25157968
ENST00000369058:c.1124A>G	10	123274797	123274797	T	C	GRCh37	FGFR2	missense	p.D375G	endometrial carcinoma	17525745
ENST00000457416:c.1118C>G	10	123274803	123274803	G	C	GRCh37	FGFR2	missense	p.S373C	endometrial carcinoma	21367659,25157968
ENST00000351936:c.1025G>A	10	123276892	123276892	C	T	GRCh37	FGFR2	missense	p.C342Y	Crouzon syndrome	10851026
ENST00000457416:c.959C>G	10	123278324	123278324	G	C	GRCh37	FGFR2	missense	p.S320C	lung squamous cell carcinoma	23786770
ENST00000457416:c.929A>G	10	123279503	123279503	T	C	GRCh37	FGFR2	missense	p.K310R	endometrial carcinoma	25157968
ENST00000457416:c.870G>C	10	123279562	123279562	C	G	GRCh37	FGFR2	missense	p.W290C	lung squamous cell carcinoma	23786770
ENST00000457416:c.758C>G	10	123279674	123279674	G	C	GRCh37	FGFR2	missense	p.P253R	head and neck cancer	23786770
ENST00000457416:c.755C>G	10	123279677	123279677	G	C	GRCh37	FGFR2	missense	p.S252W	endometrial carcinoma,endometrial adenocarcinoma	21367659,18552176,22238366,23002168,25157968
ENST00000351936:c.755C>G	10	123279677	123279677	G	C	GRCh37	FGFR2	missense	p.S252W	uterine corpus endometrial carcinoma,gastric adenocarcinoma,uterine carcinosarcoma,acrocephalosyndactylia	26619011,10851026
ENST00000306010:c.66C>T	10	131265545	131265545	C	T	GRCh37	MGMT	synonymous	p.R22	glioblastoma multiforme	25910840
ENST00000397594:c.437C>T	11	533466	533466	G	A	GRCh37	HRAS	missense	p.A146V	colorectal cancer,multiple myeloma,gastric adenocarcinoma,lung adenocarcinoma,acute myeloid leukemia,cervix carcinoma	26619011
ENST00000397594:c.436G>A	11	533467	533467	C	T	GRCh37	HRAS	missense	p.A146T	colorectal cancer,multiple myeloma,gastric adenocarcinoma,lung adenocarcinoma,acute myeloid leukemia,cervix carcinoma	26619011
ENST00000311189:c.436G>C	11	533467	533467	C	G	GRCh37	HRAS	missense	p.A146P	colorectal cancer,multiple myeloma,gastric adenocarcinoma,lung adenocarcinoma,acute myeloid leukemia,cervix carcinoma	26619011
ENST00000311189:c.183G>T	11	533873	533873	C	A	GRCh37	HRAS	missense	p.Q61H	cancer	25157968
ENST00000311189:c.183G>C	11	533873	533873	C	G	GRCh37	HRAS	missense	p.Q61H	cancer	25157968
ENST00000451590:c.183G>T	11	533873	533873	C	A	GRCh37	HRAS	missense	p.Q61H	thyroid carcinoma,urinary bladder urothelial carcinoma,head and neck squamous cell carcinoma,skin melanoma,skin squamous cell carcinoma,prostate adenocarcinoma,lung squamous cell carcinoma,lung adenocarcinoma,breast cancer	26619011
ENST00000311189:c.182A>T	11	533874	533874	T	A	GRCh37	HRAS	missense	p.Q61L	skin squamous cell carcinoma,thyroid carcinoma,urinary bladder urothelial carcinoma,head and neck squamous cell carcinoma,skin melanoma,prostate adenocarcinoma,lung squamous cell carcinoma,lung adenocarcinoma,breast cancer,pancreas adenocarcinoma,multiple myeloma,colorectal cancer,uterine corpus endometrial carcinoma,gastric adenocarcinoma,hepatocellular carcinoma,acute myeloid leukemia,chronic l…	22256804,22726224,25157968,26619011
ENST00000311189:c.182A>G	11	533874	533874	T	C	GRCh37	HRAS	missense	p.Q61R	thyroid cancer,cancer	17384584,19255327,19773371,23406027,25157968
ENST00000311189:c.182A>C	11	533874	533874	T	G	GRCh37	HRAS	missense	p.Q61P	cancer	25157968
ENST00000397594:c.182A>G	11	533874	533874	T	C	GRCh37	HRAS	missense	p.Q61R	thyroid carcinoma,urinary bladder urothelial carcinoma,head and neck squamous cell carcinoma,skin melanoma,skin squamous cell carcinoma,prostate adenocarcinoma,lung squamous cell carcinoma,lung adenocarcinoma,breast cancer,pancreas adenocarcinoma,multiple myeloma,colorectal cancer,uterine corpus endometrial carcinoma,gastric adenocarcinoma,hepatocellular carcinoma,acute myeloid leukemia,chronic l…	26619011
ENST00000397594:c.182A>C	11	533874	533874	T	G	GRCh37	HRAS	missense	p.Q61P	pancreas adenocarcinoma,multiple myeloma,colorectal cancer,lung adenocarcinoma,uterine corpus endometrial carcinoma,thyroid carcinoma,gastric adenocarcinoma,urinary bladder urothelial carcinoma,skin melanoma,lung squamous cell carcinoma,hepatocellular carcinoma,acute myeloid leukemia,chronic lymphocytic leukemia	26619011
ENST00000311189:c.181C>A	11	533875	533875	G	T	GRCh37	HRAS	missense	p.Q61K	breast cancer	25157968
ENST00000397594:c.181C>A	11	533875	533875	G	T	GRCh37	HRAS	missense	p.Q61K	thyroid carcinoma,urinary bladder urothelial carcinoma,head and neck squamous cell carcinoma,skin melanoma,skin squamous cell carcinoma,prostate adenocarcinoma,lung squamous cell carcinoma,lung adenocarcinoma,breast cancer,pancreas adenocarcinoma,multiple myeloma,colorectal cancer,uterine corpus endometrial carcinoma,gastric adenocarcinoma,hepatocellular carcinoma,acute myeloid leukemia,chronic l…	26619011
ENST00000311189:c.181C>G	11	533875	533875	G	C	GRCh37	HRAS	missense	p.Q61E	pancreas adenocarcinoma,multiple myeloma,colorectal cancer,lung adenocarcinoma,uterine corpus endometrial carcinoma,thyroid carcinoma,gastric adenocarcinoma,urinary bladder urothelial carcinoma,skin melanoma,lung squamous cell carcinoma,hepatocellular carcinoma,acute myeloid leukemia,chronic lymphocytic leukemia	26619011
ENST00000311189:c.38G>T	11	534285	534285	C	A	GRCh37	HRAS	missense	p.G13V	thymic carcinoma	20859122,25157968
ENST00000451590:c.38G>A	11	534285	534285	C	T	GRCh37	HRAS	missense	p.G13D	colorectal cancer	26561417
ENST00000397594:c.38G>T	11	534285	534285	C	A	GRCh37	HRAS	missense	p.G13V	head and neck squamous cell carcinoma,urinary bladder urothelial carcinoma,skin melanoma,lung squamous cell carcinoma,lung adenocarcinoma,skin squamous cell carcinoma,breast cancer,colorectal cancer,uterine corpus endometrial carcinoma,gastric adenocarcinoma,multiple myeloma,pancreas adenocarcinoma,chronic lymphocytic leukemia,cervix carcinoma,hepatocellular carcinoma,acute myeloid leukemia	26619011
ENST00000397594:c.38G>A	11	534285	534285	C	T	GRCh37	HRAS	missense	p.G13D	head and neck squamous cell carcinoma,urinary bladder urothelial carcinoma,skin melanoma,lung squamous cell carcinoma,lung adenocarcinoma,skin squamous cell carcinoma,breast cancer,colorectal cancer,uterine corpus endometrial carcinoma,gastric adenocarcinoma,multiple myeloma,pancreas adenocarcinoma,chronic lymphocytic leukemia,cervix carcinoma,hepatocellular carcinoma,acute myeloid leukemia	26619011
ENST00000397594:c.38G>C	11	534285	534285	C	G	GRCh37	HRAS	missense	p.G13A	colorectal cancer,lung adenocarcinoma,uterine corpus endometrial carcinoma,gastric adenocarcinoma,multiple myeloma,pancreas adenocarcinoma,chronic lymphocytic leukemia,cervix carcinoma,hepatocellular carcinoma,acute myeloid leukemia	26619011
ENST00000311189:c.37G>T	11	534286	534286	C	A	GRCh37	HRAS	missense	p.G13C	thyroid cancer,cancer	17384584,19255327,19773371,23406027,25157968
ENST00000311189:c.37G>C	11	534286	534286	C	G	GRCh37	HRAS	missense	p.G13R	thyroid cancer	17384584,19255327,19773371,23406027,25157968
ENST00000311189:c.37G>A	11	534286	534286	C	T	GRCh37	HRAS	missense	p.G13S	cancer	25157968
ENST00000397594:c.37G>C	11	534286	534286	C	G	GRCh37	HRAS	missense	p.G13R	head and neck squamous cell carcinoma,urinary bladder urothelial carcinoma,skin melanoma,lung squamous cell carcinoma,lung adenocarcinoma,skin squamous cell carcinoma,breast cancer,colorectal cancer,uterine corpus endometrial carcinoma,gastric adenocarcinoma,multiple myeloma,pancreas adenocarcinoma,chronic lymphocytic leukemia,cervix carcinoma,hepatocellular carcinoma,acute myeloid leukemia	26619011
ENST00000397594:c.37G>T	11	534286	534286	C	A	GRCh37	HRAS	missense	p.G13C	head and neck squamous cell carcinoma,urinary bladder urothelial carcinoma,skin melanoma,lung squamous cell carcinoma,lung adenocarcinoma,skin squamous cell carcinoma,breast cancer,colorectal cancer,uterine corpus endometrial carcinoma,gastric adenocarcinoma,multiple myeloma,pancreas adenocarcinoma,chronic lymphocytic leukemia,cervix carcinoma,hepatocellular carcinoma,acute myeloid leukemia	26619011
ENST00000397594:c.37G>A	11	534286	534286	C	T	GRCh37	HRAS	missense	p.G13S	head and neck squamous cell carcinoma,urinary bladder urothelial carcinoma,skin melanoma,lung squamous cell carcinoma,lung adenocarcinoma,skin squamous cell carcinoma,breast cancer	26619011
ENST00000311189:c.35G>T	11	534288	534288	C	A	GRCh37	HRAS	missense	p.G12V	thyroid cancer,melanoma	17384584,19255327,19773371,23406027,25157968
ENST00000311189:c.35G>A	11	534288	534288	C	T	GRCh37	HRAS	missense	p.G12D	breast cancer	25157968
ENST00000397594:c.35G>A	11	534288	534288	C	T	GRCh37	HRAS	missense	p.G12D	head and neck squamous cell carcinoma,urinary bladder urothelial carcinoma,skin squamous cell carcinoma,salivary gland adenoid cystic carcinoma,pancreas adenocarcinoma,lung adenocarcinoma,colorectal cancer,uterine corpus endometrial carcinoma,gastric adenocarcinoma,multiple myeloma,uterine carcinosarcoma,cervix carcinoma,ovarian serous cystadenocarcinoma,breast cancer,acute myeloid leukemia,esoph…	26619011
ENST00000397594:c.35G>C	11	534288	534288	C	G	GRCh37	HRAS	missense	p.G12A	head and neck squamous cell carcinoma,urinary bladder urothelial carcinoma,skin squamous cell carcinoma,salivary gland adenoid cystic carcinoma,pancreas adenocarcinoma,lung adenocarcinoma,colorectal cancer,uterine corpus endometrial carcinoma,gastric adenocarcinoma,multiple myeloma,uterine carcinosarcoma,cervix carcinoma,ovarian serous cystadenocarcinoma,breast cancer,acute myeloid leukemia,esoph…	26619011
ENST00000397594:c.35G>T	11	534288	534288	C	A	GRCh37	HRAS	missense	p.G12V	head and neck squamous cell carcinoma,urinary bladder urothelial carcinoma,skin squamous cell carcinoma,salivary gland adenoid cystic carcinoma,pancreas adenocarcinoma,lung adenocarcinoma,colorectal cancer,uterine corpus endometrial carcinoma,gastric adenocarcinoma,multiple myeloma,uterine carcinosarcoma,cervix carcinoma,ovarian serous cystadenocarcinoma,breast cancer,acute myeloid leukemia,esoph…	26619011
ENST00000311189:c.34G>C	11	534289	534289	C	G	GRCh37	HRAS	missense	p.G12R	colorectal cancer,thyroid cancer	16478791,17384584,19255327,19773371,23406027,25157968
ENST00000311189:c.34G>T	11	534289	534289	C	A	GRCh37	HRAS	missense	p.G12C	bladder carcinoma	25157968
ENST00000397594:c.34G>A	11	534289	534289	C	T	GRCh37	HRAS	missense	p.G12S	head and neck squamous cell carcinoma,urinary bladder urothelial carcinoma,skin squamous cell carcinoma,salivary gland adenoid cystic carcinoma,pancreas adenocarcinoma,lung adenocarcinoma,colorectal cancer,uterine corpus endometrial carcinoma,gastric adenocarcinoma,multiple myeloma,uterine carcinosarcoma,cervix carcinoma,ovarian serous cystadenocarcinoma,breast cancer,acute myeloid leukemia,esoph…	26619011
ENST00000397594:c.34G>T	11	534289	534289	C	A	GRCh37	HRAS	missense	p.G12C	head and neck squamous cell carcinoma,urinary bladder urothelial carcinoma,skin squamous cell carcinoma,salivary gland adenoid cystic carcinoma,pancreas adenocarcinoma,lung adenocarcinoma,colorectal cancer,uterine corpus endometrial carcinoma,gastric adenocarcinoma,multiple myeloma,uterine carcinosarcoma,cervix carcinoma,ovarian serous cystadenocarcinoma,breast cancer,acute myeloid leukemia,esoph…	26619011
ENST00000397594:c.34G>C	11	534289	534289	C	G	GRCh37	HRAS	missense	p.G12R	pancreas adenocarcinoma,lung adenocarcinoma,colorectal cancer,uterine corpus endometrial carcinoma,gastric adenocarcinoma,multiple myeloma,uterine carcinosarcoma,cervix carcinoma,ovarian serous cystadenocarcinoma,breast cancer,urinary bladder urothelial carcinoma,acute myeloid leukemia,esophageal carcinoma,skin melanoma,papillary renal cell carcinoma,glioblastoma multiforme,thyroid carcinoma,pros…	26619011
ENST00000447869:c.969T>G	11	8457665	8457665	A	C	GRCh37	STK33	missense	p.F323L	pancreatic cancer	20581473
ENST00000322535:c.1997A>C	11	65830499	65830499	A	C	GRCh37	SF3B2	missense	p.H666P	chronic lymphocytic leukemia,skin melanoma,hepatocellular carcinoma,breast cancer	26619011
ENST00000322535:c.2099A>G	11	65830884	65830884	A	G	GRCh37	SF3B2	missense	p.E700G	breast cancer,chronic lymphocytic leukemia,pancreas adenocarcinoma,myelodysplastic syndrome,medulloblastoma,acute myeloid leukemia,renal clear cell carcinoma	26619011
ENST00000398606:c.313A>G	11	67352689	67352689	A	G	GRCh37	GSTP1	missense	p.I105V	colorectal cancer	19922504
ENST00000278616:c.8623A>C	11	108218044	108218044	A	C	GRCh37	ATM	missense	p.N2875H	prostate cancer	26510020
ENST00000264033:c.1111T>C	11	119148891	119148891	T	C	GRCh37	CBL	missense	p.Y371H	hematologic cancer	23696637
ENST00000264033:c.1150T>C	11	119148930	119148930	T	C	GRCh37	CBL	missense	p.C384R	hematologic cancer	23696637
ENST00000256078:c.437C>T	12	25378561	25378561	G	A	GRCh37	KRAS	missense	p.A146V	colorectal cancer,thyroid cancer,non-small cell lung carcinoma	16361624,16618717,18316791,19114683,19255327,19679400,19773371,20921462,20921465,21228335,23406027,24836576
ENST00000256078:c.436G>A	12	25378562	25378562	C	T	GRCh37	KRAS	missense	p.A146T	colorectal cancer	21398618,16361624,16618717,18316791,19114683,19679400,20921462,20921465,21228335,25157968
ENST00000256078:c.436G>C	12	25378562	25378562	C	G	GRCh37	KRAS	missense	p.A146P	colorectal cancer	16361624,16618717,18316791,19114683,19679400,20921462,20921465,21228335
ENST00000256078:c.351A>T	12	25378647	25378647	T	A	GRCh37	KRAS	missense	p.K117N	colorectal cancer	16361624,16618717,18316791,19114683,19679400,20921462,20921465,21228335
ENST00000256078:c.351A>C	12	25378647	25378647	T	G	GRCh37	KRAS	missense	p.K117N	colorectal cancer,multiple myeloma,gastric adenocarcinoma,skin melanoma,hepatocellular carcinoma,esophageal carcinoma	16361624,16618717,18316791,19114683,19679400,20921462,20921465,21228335,26619011
ENST00000256078:c.183A>T	12	25380275	25380275	T	A	GRCh37	KRAS	missense	p.Q61H	colorectal cancer,non-small cell lung carcinoma,acute myeloid leukemia,pancreas adenocarcinoma,multiple myeloma,lung adenocarcinoma,uterine corpus endometrial carcinoma,thyroid carcinoma,gastric adenocarcinoma,urinary bladder urothelial carcinoma,skin melanoma,lung squamous cell carcinoma,hepatocellular carcinoma,chronic lymphocytic leukemia	22722830,23325582,12460918,16361624,16618717,18316791,18794081,19114683,19679400,20921462,20921465,21228335,2278970,3122217,16434492,19075190,22407852,25157968,26619011
ENST00000256078:c.183A>C	12	25380275	25380275	T	G	GRCh37	KRAS	missense	p.Q61H	colorectal cancer,non-small cell lung carcinoma,acute myeloid leukemia	22722830,23325582,12460918,16361624,16618717,18316791,18794081,19114683,19679400,20921462,20921465,21228335,2278970,3122217,16434492,19075190,22407852,25157968
ENST00000256078:c.182A>T	12	25380276	25380276	T	A	GRCh37	KRAS	missense	p.Q61L	non-small cell lung carcinoma,colorectal cancer,thyroid cancer	12460918,16361624,16618717,17384584,18316791,18794081,19114683,19255327,19679400,19773371,20921462,20921465,21228335,23406027,25157968
ENST00000256078:c.182A>G	12	25380276	25380276	T	C	GRCh37	KRAS	missense	p.Q61R	non-small cell lung carcinoma,colorectal cancer,thyroid cancer	12460918,16361624,16618717,17384584,18316791,18794081,19114683,19255327,19679400,19773371,20921462,20921465,21228335,23406027,25157968
ENST00000256078:c.182A>C	12	25380276	25380276	T	G	GRCh37	KRAS	missense	p.Q61P	thyroid cancer,colorectal cancer	17384584,19255327,19773371,23406027,25157968
ENST00000256078:c.181C>A	12	25380277	25380277	G	T	GRCh37	KRAS	missense	p.Q61K	non-small cell lung carcinoma,colorectal cancer,thyroid cancer	12460918,16361624,16618717,17384584,18316791,18794081,19114683,19255327,19679400,19773371,20921462,20921465,21228335,23406027,25157968
ENST00000256078:c.181C>G	12	25380277	25380277	G	C	GRCh37	KRAS	missense	p.Q61E	colorectal cancer	25157968
ENST00000256078:c.175G>A	12	25380283	25380283	C	T	GRCh37	KRAS	missense	p.A59T	colorectal cancer	21398618,25157968
ENST00000256078:c.64C>A	12	25398255	25398255	G	T	GRCh37	KRAS	missense	p.Q22K	colorectal cancer	25157968
ENST00000256078:c.64C>T	12	25398255	25398255	G	A	GRCh37	KRAS	stop_lost	p.Q22*	colon mucinous adenocarcinoma	19661358
ENST00000256078:c.57G>T	12	25398262	25398262	C	A	GRCh37	KRAS	missense	p.L19F	angiosarcoma	24740626,25157968
ENST00000256078:c.57G>C	12	25398262	25398262	C	G	GRCh37	KRAS	missense	p.L19F	angiosarcoma	24740626,25157968
ENST00000256078:c.38G>T	12	25398281	25398281	C	A	GRCh37	KRAS	missense	p.G13V	thyroid cancer,colorectal cancer	24628546,16361624,16618717,18316791,19114683,19679400,20921462,20921465,21228335,25157968
ENST00000256078:c.38G>A	12	25398281	25398281	C	T	GRCh37	KRAS	missense	p.G13D	colorectal cancer,non-small cell lung carcinoma,thyroid cancer,ovarian cancer,acute myeloid leukemia	21398618,23182985,24558511,12460918,16361624,16618717,17384584,18316791,18794081,19018267,19114683,19255327,19679400,19773371,20921462,20921465,21228335,21975775,22392911,22734028,23406027,2278970,3122217,16434492,19075190,22407852,25157968,26623049,26812186,26371285,20978259
ENST00000256078:c.38G>C	12	25398281	25398281	C	G	GRCh37	KRAS	missense	p.G13A	non-small cell lung carcinoma,colorectal cancer	12460918,16361624,16618717,18316791,18794081,19114683,19679400,20921462,20921465,21228335,25157968
ENST00000256078:c.37G>T	12	25398282	25398282	C	A	GRCh37	KRAS	missense	p.G13C	colorectal cancer,non-small cell lung carcinoma	20921462,20921465,21228335,12460918,16361624,16618717,18316791,18794081,19114683,19679400,25157968
ENST00000256078:c.37G>C	12	25398282	25398282	C	G	GRCh37	KRAS	missense	p.G13R	non-small cell lung carcinoma,colorectal cancer,thyroid cancer	12460918,16361624,16618717,17384584,18316791,18794081,19114683,19255327,19679400,19773371,20921462,20921465,21228335,23406027,25157968
ENST00000256078:c.37G>A	12	25398282	25398282	C	T	GRCh37	KRAS	missense	p.G13S	non-small cell lung carcinoma,colorectal cancer,thyroid cancer	12460918,16361624,16618717,17384584,18316791,18794081,19114683,19255327,19679400,19773371,20921462,20921465,21228335,23406027,25157968
ENST00000256078:c.35G>T	12	25398284	25398284	C	A	GRCh37	KRAS	missense	p.G12V	non-small cell lung carcinoma,colorectal cancer,thyroid cancer,ovarian cancer,acute myeloid leukemia	21398618,22235099,22897852,19881948,16361624,16618717,17384584,18316791,19018267,19114683,19255327,19679400,19773371,20921462,20921465,21228335,21975775,23406027,2278970,3122217,16434492,19075190,22407852,25157968,20609353,26372703,26125448
ENST00000256078:c.35G>C	12	25398284	25398284	C	G	GRCh37	KRAS	missense	p.G12A	gastrointestinal stromal tumor,non-small cell lung carcinoma,colorectal cancer,ovarian cancer,lung adenocarcinoma	22282465,12460918,16361624,16618717,18316791,18794081,19018267,19114683,19679400,20921462,20921465,21228335,21975775,23182985,25157968,19794967
ENST00000256078:c.35G>A	12	25398284	25398284	C	T	GRCh37	KRAS	missense	p.G12D	non-small cell lung carcinoma,colorectal cancer,thyroid cancer,ovarian cancer,lung cancer,acute myeloid leukemia,pancreatic carcinoma,tumor of exocrine pancreas,pancreatic cancer	12460918,16361624,16618717,17384584,18316791,18794081,19018267,19114683,19255327,19679400,19773371,20921462,20921465,21228335,21975775,23406027,25044103,16434492,19075190,22407852,2278970,3122217,25157968,23014527,19029981,22025163,22948721,23565280,27010960
ENST00000256078:c.34G>T	12	25398285	25398285	C	A	GRCh37	KRAS	missense	p.G12C	non-small cell lung carcinoma,colorectal cancer,thyroid cancer,ovarian cancer,lung adenocarcinoma,lung cancer,cancer	12460918,16361624,16618717,17384584,18316791,18794081,19018267,19114683,19255327,19679400,19773371,20921462,20921465,21228335,21975775,23406027,25044103,23182985,25157968,23014527,23313110,22247021,26739882,26125448
ENST00000256078:c.34G>C	12	25398285	25398285	C	G	GRCh37	KRAS	missense	p.G12R	non-small cell lung carcinoma,colorectal cancer,thyroid cancer,ovarian cancer,pancreatic cancer	12460918,16361624,16618717,17384584,18316791,18794081,19018267,19114683,19255327,19679400,19773371,20921462,20921465,21228335,21975775,23406027,22722830,23182985,25157968,22983505
ENST00000256078:c.34G>A	12	25398285	25398285	C	T	GRCh37	KRAS	missense	p.G12S	non-small cell lung carcinoma,colorectal cancer,thyroid cancer	12460918,16361624,16618717,17384584,18316791,18794081,19114683,19255327,19679400,19773371,20921462,20921465,21228335,23406027,18594010,25157968
ENST00000267101:c.310G>A	12	56478854	56478854	G	A	GRCh37	ERBB3	missense	p.V104M	gastric adenocarcinoma,colorectal cancer,cervix carcinoma,urinary bladder urothelial carcinoma,gallbladder carcinoma,uterine carcinosarcoma,uterine corpus endometrial carcinoma,breast cancer	26619011
ENST00000267101:c.310G>T	12	56478854	56478854	G	T	GRCh37	ERBB3	missense	p.V104L	gastric adenocarcinoma,colorectal cancer,cervix carcinoma,urinary bladder urothelial carcinoma,gallbladder carcinoma,uterine carcinosarcoma,uterine corpus endometrial carcinoma,breast cancer	26619011
ENST00000267101:c.785C>A	12	56481857	56481857	C	A	GRCh37	ERBB3	missense	p.P262H	cancer	23680147
ENST00000267101:c.850G>A	12	56481922	56481922	G	A	GRCh37	ERBB3	missense	p.G284R	colon cancer,stomach cancer	23680147
ENST00000267101:c.889G>T	12	56482341	56482341	G	T	GRCh37	ERBB3	missense	p.D297Y	uterine corpus endometrial carcinoma,gastric adenocarcinoma,breast cancer,urinary bladder urothelial carcinoma,uterine carcinosarcoma	26619011
ENST00000267101:c.889G>A	12	56482341	56482341	G	A	GRCh37	ERBB3	missense	p.D297N	uterine corpus endometrial carcinoma,gastric adenocarcinoma,breast cancer,urinary bladder urothelial carcinoma,uterine carcinosarcoma	26619011
ENST00000267101:c.890A>T	12	56482342	56482342	A	T	GRCh37	ERBB3	missense	p.D297V	uterine corpus endometrial carcinoma,gastric adenocarcinoma,breast cancer,urinary bladder urothelial carcinoma,uterine carcinosarcoma	26619011
ENST00000267101:c.2426A>G	12	56490980	56490980	A	G	GRCh37	ERBB3	missense	p.Q809R	cancer	23680147
ENST00000257904:c.71G>A	12	58145430	58145430	C	T	GRCh37	CDK4	missense	p.R24H	melanoma,skin melanoma,lung adenocarcinoma,multiple myeloma	25157968,26619011
ENST00000312990:c.71G>T	12	58145430	58145430	C	A	GRCh37	CDK4	missense	p.R24L	skin melanoma,lung adenocarcinoma,multiple myeloma	26619011
ENST00000257904:c.70C>T	12	58145431	58145431	G	A	GRCh37	CDK4	missense	p.R24C	skin melanoma,lung adenocarcinoma,multiple myeloma	26619011
ENST00000312990:c.70C>A	12	58145431	58145431	G	T	GRCh37	CDK4	missense	p.R24S	skin melanoma,lung adenocarcinoma,multiple myeloma	26619011
ENST00000351677:c.214G>A	12	112888198	112888198	G	A	GRCh37	PTPN11	missense	p.A72T	neuroblastoma,brain glioma,chronic lymphocytic leukemia,acute myeloid leukemia	26619011
ENST00000351677:c.215C>T	12	112888199	112888199	C	T	GRCh37	PTPN11	missense	p.A72V	neuroblastoma,brain glioma,chronic lymphocytic leukemia,acute myeloid leukemia	26619011
ENST00000351677:c.215C>A	12	112888199	112888199	C	A	GRCh37	PTPN11	missense	p.A72D	neuroblastoma,brain glioma,chronic lymphocytic leukemia,acute myeloid leukemia	26619011
ENST00000351677:c.226G>A	12	112888210	112888210	G	A	GRCh37	PTPN11	missense	p.E76K	multiple myeloma,colorectal cancer,pilocytic astrocytoma,neuroblastoma,lung squamous cell carcinoma	26619011
ENST00000351677:c.227A>C	12	112888211	112888211	A	C	GRCh37	PTPN11	missense	p.E76A	multiple myeloma,colorectal cancer,pilocytic astrocytoma,neuroblastoma,lung squamous cell carcinoma	26619011
ENST00000351677:c.227A>G	12	112888211	112888211	A	G	GRCh37	PTPN11	missense	p.E76G	multiple myeloma,colorectal cancer,pilocytic astrocytoma,neuroblastoma,lung squamous cell carcinoma	26619011
ENST00000351677:c.1508G>T	12	112926888	112926888	G	T	GRCh37	PTPN11	missense	p.G503V	gastric adenocarcinoma,lung adenocarcinoma,multiple myeloma,lung squamous cell carcinoma,colorectal cancer	26619011
ENST00000320574:c.1231G>T	12	133250289	133250289	C	A	GRCh37	POLE	missense	p.V411L	uterine corpus endometrial carcinoma,colorectal cancer,gastric adenocarcinoma,glioblastoma multiforme	26619011
ENST00000320574:c.857C>G	12	133253184	133253184	G	C	GRCh37	POLE	missense	p.P286R	uterine corpus endometrial carcinoma,colorectal cancer,uterine carcinosarcoma,pancreas adenocarcinoma,breast cancer	26619011
ENST00000320574:c.857C>A	12	133253184	133253184	G	T	GRCh37	POLE	missense	p.P286H	uterine corpus endometrial carcinoma,colorectal cancer,uterine carcinosarcoma,pancreas adenocarcinoma,breast cancer	26619011
ENST00000320574:c.856C>T	12	133253185	133253185	G	A	GRCh37	POLE	missense	p.P286S	uterine corpus endometrial carcinoma,colorectal cancer,uterine carcinosarcoma,pancreas adenocarcinoma,breast cancer	26619011
ENST00000380982:c.2525A>G	13	28592620	28592620	T	C	GRCh37	FLT3	missense	p.Y842C	acute myeloid leukemia	22504184,23430109,24619500
ENST00000380982:c.2524T>C	13	28592621	28592621	A	G	GRCh37	FLT3	missense	p.Y842H	acute myeloid leukemia	22504184,23430109,24619500
ENST00000241453:c.2523C>A	13	28592622	28592622	G	T	GRCh37	FLT3	missense	p.N841K	acute myeloid leukemia	15625552
ENST00000241453:c.2521A>C	13	28592624	28592624	T	G	GRCh37	FLT3	missense	p.N841H	acute myeloid leukemia	16990784
ENST00000380982:c.2516A>G	13	28592629	28592629	T	C	GRCh37	FLT3	missense	p.D839G	acute myeloid leukemia	15667533
ENST00000241453:c.2516A>G	13	28592629	28592629	T	C	GRCh37	FLT3	missense	p.D839G	acute myeloid leukemia	16990784
ENST00000380982:c.2508C>G	13	28592637	28592637	G	C	GRCh37	FLT3	missense	p.I836M	acute myeloid leukemia	22368270,22504186,23261068,23321257,23714533,23783394,25157968,19840437
ENST00000380982:c.2507T>G	13	28592638	28592638	A	C	GRCh37	FLT3	missense	p.I836S	acute myeloid leukemia	14737077
ENST00000380982:c.2506A>C	13	28592639	28592639	T	G	GRCh37	FLT3	missense	p.I836L	acute myeloid leukemia	22368270,22504186,23261068,23321257,23714533,23783394,15863200
ENST00000380982:c.2506A>G	13	28592639	28592639	T	C	GRCh37	FLT3	missense	p.I836V	acute myeloid leukemia	16573742
ENST00000380982:c.2506A>T	13	28592639	28592639	T	A	GRCh37	FLT3	missense	p.I836F	acute myeloid leukemia	16371029
ENST00000380982:c.2505T>G	13	28592640	28592640	A	C	GRCh37	FLT3	missense	p.D835E	acute myeloid leukemia	11290608,15256420,16857985,19657110,20733134,22368270,22504183,22504184,23261068,23321257,23430109,23714533,23783394,15374878,25157968
ENST00000380982:c.2505T>A	13	28592640	28592640	A	T	GRCh37	FLT3	missense	p.D835E	acute myeloid leukemia	11290608,15256420,16857985,19657110,20733134,22368270,22504183,22504184,23261068,23321257,23430109,23714533,23783394,15374878,25157968
ENST00000241453:c.2505T>G	13	28592640	28592640	A	C	GRCh37	FLT3	missense	p.D835E	acute myeloid leukemia	26619011
ENST00000241453:c.2505T>A	13	28592640	28592640	A	T	GRCh37	FLT3	missense	p.D835E	acute myeloid leukemia	19603346
ENST00000380982:c.2504A>T	13	28592641	28592641	T	A	GRCh37	FLT3	missense	p.D835V	acute myeloid leukemia	11290608,15256420,16857985,19657110,20733134,22368270,22504183,22504184,23261068,23321257,23430109,23714533,23783394,14604974,17606455,24046014,25157968
ENST00000380982:c.2504A>C	13	28592641	28592641	T	G	GRCh37	FLT3	missense	p.D835A	acute myeloid leukemia	16857985,20733134,22368270,22504183,22504184,23261068,23321257,23430109,23714533,23783394
ENST00000241453:c.2504A>T	13	28592641	28592641	T	A	GRCh37	FLT3	missense	p.D835V	acute myeloid leukemia	26619011,16371029
ENST00000241453:c.2504A>C	13	28592641	28592641	T	G	GRCh37	FLT3	missense	p.D835A	acute myeloid leukemia	16213360
ENST00000380982:c.2503G>T	13	28592642	28592642	C	A	GRCh37	FLT3	missense	p.D835Y	acute myeloid leukemia	11290608,15256420,16857985,19657110,20733134,22368270,22504183,22504184,23261068,23321257,23430109,23714533,23783394,17889720,25157968
ENST00000380982:c.2503G>C	13	28592642	28592642	C	G	GRCh37	FLT3	missense	p.D835H	acute myeloid leukemia	11290608,15256420,16857985,20733134,22368270,22504184,23261068,23321257,23430109,23714533,23783394,14604974,17047150,24046014,25157968
ENST00000380982:c.2503G>A	13	28592642	28592642	C	T	GRCh37	FLT3	missense	p.D835N	acute myeloid leukemia	11290608,15256420,16857985,20733134,22368270,22504184,22504185,23261068,23321257,23430109,23714533,23783394
ENST00000241453:c.2503G>T	13	28592642	28592642	C	A	GRCh37	FLT3	missense	p.D835Y	acute myeloid leukemia	17940205,17965322,18230792,26619011,15178581,22504184,23430109,19318574,11290608,20733134,22368270
ENST00000241453:c.2503G>C	13	28592642	28592642	C	G	GRCh37	FLT3	missense	p.D835H	acute myeloid leukemia	26619011,14737077
ENST00000241453:c.2503G>A	13	28592642	28592642	C	T	GRCh37	FLT3	missense	p.D835N	acute myeloid leukemia	16573742
ENST00000380982:c.2073T>G	13	28601359	28601359	A	C	GRCh37	FLT3	missense	p.F691L	acute myeloid leukemia	22504184
ENST00000380982:c.2073T>A	13	28601359	28601359	A	T	GRCh37	FLT3	missense	p.F691L	acute myeloid leukemia	22504184
ENST00000380982:c.2059A>T	13	28601373	28601373	T	A	GRCh37	FLT3	missense	p.I687F	acute myeloid leukemia	22504184,23430109,24619500
ENST00000380982:c.2028C>G	13	28602340	28602340	G	C	GRCh37	FLT3	missense	p.N676K	acute myeloid leukemia	23878140,24619500
ENST00000380982:c.2028C>A	13	28602340	28602340	G	T	GRCh37	FLT3	missense	p.N676K	acute myeloid leukemia	23878140,24619500
ENST00000241453:c.2028C>A	13	28602340	28602340	G	T	GRCh37	FLT3	missense	p.N676K	acute myeloid leukemia	16150941
ENST00000380982:c.2026A>G	13	28602342	28602342	T	C	GRCh37	FLT3	missense	p.N676D	acute myeloid leukemia	22504184,23430109,24619500
ENST00000241453:c.1987A>C	13	28602381	28602381	T	G	GRCh37	FLT3	missense	p.K663Q	acute myeloid leukemia	16990784
ENST00000380982:c.1952A>G	13	28602416	28602416	T	C	GRCh37	FLT3	missense	p.D651G	acute myeloid leukemia	22504184,23430109,24619500
ENST00000380982:c.1855G>T	13	28608111	28608111	C	A	GRCh37	FLT3	missense	p.G619C	acute myeloid leukemia	22504184,23430109,24619500
ENST00000241453:c.1780T>C	13	28608276	28608276	A	G	GRCh37	FLT3	missense	p.F594L	acute myeloid leukemia	16410449
ENST00000380982:c.1775T>C	13	28608281	28608281	A	G	GRCh37	FLT3	missense	p.V592A	acute myeloid leukemia	16410449
ENST00000241453:c.1772A>G	13	28608284	28608284	T	C	GRCh37	FLT3	missense	p.Y591C	acute myeloid leukemia	16091740
ENST00000537084:c.1771T>G	13	28608285	28608285	A	C	GRCh37	FLT3	missense	p.Y591D	acute myeloid leukemia	16091740
ENST00000241453:c.1736T>C	13	28608320	28608320	A	G	GRCh37	FLT3	missense	p.V579A	acute myeloid leukemia	16410449
ENST00000380982:c.1715A>G	13	28608341	28608341	T	C	GRCh37	FLT3	missense	p.Y572C	acute myeloid leukemia	25157968
ENST00000267163:c.409G>T	13	48919244	48919244	G	T	GRCh37	RB1	stop_lost	p.E137*	cancer	25157968
ENST00000267163:c.596T>A	13	48923148	48923148	T	A	GRCh37	RB1	stop_lost	p.L199*	retinoblastoma	25157968
ENST00000267163:c.958C>T	13	48941648	48941648	C	T	GRCh37	RB1	stop_lost	p.R320*	retinoblastoma	25754945,25157968
ENST00000267163:c.1072C>T	13	48942685	48942685	C	T	GRCh37	RB1	stop_lost	p.R358*	retinoblastoma	25754945,25157968
ENST00000267163:c.1363C>T	13	48953760	48953760	C	T	GRCh37	RB1	stop_lost	p.R455*	retinoblastoma	25157968
ENST00000267163:c.1654C>T	13	48955538	48955538	C	T	GRCh37	RB1	stop_lost	p.R552*	retinoblastoma	25754945,25157968
ENST00000267163:c.1666C>T	13	48955550	48955550	C	T	GRCh37	RB1	stop_lost	p.R556*	cancer	25157968
ENST00000267163:c.1735C>T	13	49027168	49027168	C	T	GRCh37	RB1	stop_lost	p.R579*	retinoblastoma	25157968
ENST00000267163:c.2117G>T	13	49037877	49037877	G	T	GRCh37	RB1	missense	p.C706F	lung small cell carcinoma	25157968
ENST00000267163:c.2242G>T	13	49039164	49039164	G	T	GRCh37	RB1	stop_lost	p.E748*	cancer	25157968
ENST00000349310:c.235C>A	14	105243048	105243048	G	T	GRCh37	AKT1	missense	p.Q79K	melanoma	24265152
ENST00000407796:c.235C>A	14	105243048	105243048	G	T	GRCh37	AKT1	missense	p.Q79K	melanoma	24265152
ENST00000349310:c.49G>A	14	105246551	105246551	C	T	GRCh37	AKT1	missense	p.E17K	breast cancer,endometrial adenocarcinoma,osteosarcoma,meningioma,non-small cell lung carcinoma,lung adenocarcinoma,lung small cell carcinoma,colorectal cancer,prostate cancer,thyroid carcinoma,gastric adenocarcinoma,prostate adenocarcinoma,cervix carcinoma,skin melanoma,lung squamous cell carcinoma,hepatocellular carcinoma,head and neck squamous cell carcinoma,urinary bladder urothelial carcinoma	19418217,19487299,21512767,22538770,22722201,23237847,19853286,24190505,23348505,23728071,22980975,24657128,23700467,23934607,18611285,20233444,17611497,18256540,18392055,18504432,20453058,21464312,22610119,22722839,25157968,26619011
ENST00000407796:c.49G>A	14	105246551	105246551	C	T	GRCh37	AKT1	missense	p.E17K	breast cancer,melanoma	23888070,26351323,24735930
ENST00000261609:c.2264T>C	15	28505975	28505975	A	G	GRCh37	HERC2	missense	p.L755S	breast cancer	23220880
ENST00000261609:c.926C>G	15	28517518	28517518	G	C	GRCh37	HERC2	missense	p.A309G	breast cancer	23220880
ENST00000448395:c.71C>T	15	40675107	40675107	C	T	GRCh37	KNSTRN	missense	p.S24F	skin melanoma,skin squamous cell carcinoma	26619011
ENST00000558401:c.1A>T	15	45003745	45003745	A	T	GRCh37	B2M	start_lost	p.M1L	multiple myeloma,lung squamous cell carcinoma,non-Hodgkin lymphoma,skin melanoma,lung adenocarcinoma,gastric adenocarcinoma,ovarian serous cystadenocarcinoma,lung small cell carcinoma,head and neck squamous cell carcinoma,colorectal cancer	26619011
ENST00000544417:c.1A>G	15	45003745	45003745	A	G	GRCh37	B2M	start_lost	p.M1V	skin melanoma,lung adenocarcinoma,gastric adenocarcinoma,ovarian serous cystadenocarcinoma,lung small cell carcinoma,head and neck squamous cell carcinoma,multiple myeloma,lung squamous cell carcinoma,non-Hodgkin lymphoma,colorectal cancer	26619011
ENST00000544417:c.2T>C	15	45003746	45003746	T	C	GRCh37	B2M	start_lost	p.M1T	skin melanoma,lung adenocarcinoma,gastric adenocarcinoma,ovarian serous cystadenocarcinoma,lung small cell carcinoma,head and neck squamous cell carcinoma,multiple myeloma,lung squamous cell carcinoma,non-Hodgkin lymphoma,colorectal cancer	26619011
ENST00000544417:c.2T>G	15	45003746	45003746	T	G	GRCh37	B2M	start_lost	p.M1R	skin melanoma,lung adenocarcinoma,gastric adenocarcinoma,ovarian serous cystadenocarcinoma,lung small cell carcinoma,head and neck squamous cell carcinoma,multiple myeloma,lung squamous cell carcinoma,non-Hodgkin lymphoma,colorectal cancer	26619011
ENST00000558401:c.3G>A	15	45003747	45003747	G	A	GRCh37	B2M	start_lost	p.M1I	skin melanoma,lung adenocarcinoma,gastric adenocarcinoma,ovarian serous cystadenocarcinoma,lung small cell carcinoma,head and neck squamous cell carcinoma,multiple myeloma,lung squamous cell carcinoma,non-Hodgkin lymphoma,colorectal cancer	26619011
ENST00000307102:c.157T>C	15	66727441	66727441	T	C	GRCh37	MAP2K1	missense	p.F53L	melanoma	22197931
ENST00000307102:c.157T>G	15	66727441	66727441	T	G	GRCh37	MAP2K1	missense	p.F53V	colorectal cancer,gastric adenocarcinoma,skin melanoma,lung adenocarcinoma	26619011
ENST00000307102:c.157T>A	15	66727441	66727441	T	A	GRCh37	MAP2K1	missense	p.F53I	colorectal cancer,gastric adenocarcinoma,skin melanoma,lung adenocarcinoma	26619011
ENST00000307102:c.159T>G	15	66727443	66727443	T	G	GRCh37	MAP2K1	missense	p.F53L	colorectal cancer,gastric adenocarcinoma,skin melanoma,lung adenocarcinoma	26619011
ENST00000307102:c.167A>C	15	66727451	66727451	A	C	GRCh37	MAP2K1	missense	p.Q56P	non-small cell lung carcinoma,melanoma	7651428,18632602,23569304,19915144,25157968
ENST00000307102:c.169A>G	15	66727453	66727453	A	G	GRCh37	MAP2K1	missense	p.K57E	melanoma	23569304
ENST00000307102:c.170A>C	15	66727454	66727454	A	C	GRCh37	MAP2K1	missense	p.K57T	lung adenocarcinoma,skin melanoma,gastric adenocarcinoma,prostate adenocarcinoma,head and neck squamous cell carcinoma,non-Hodgkin lymphoma	26619011
ENST00000307102:c.171G>T	15	66727455	66727455	G	T	GRCh37	MAP2K1	missense	p.K57N	non-small cell lung carcinoma,melanoma,lung adenocarcinoma	18632602,23444215,25157968
ENST00000307102:c.171G>C	15	66727455	66727455	G	C	GRCh37	MAP2K1	missense	p.K57N	melanoma,lung adenocarcinoma,skin melanoma,gastric adenocarcinoma,prostate adenocarcinoma,head and neck squamous cell carcinoma,non-Hodgkin lymphoma	23444215,25157968,26619011
ENST00000307102:c.199G>A	15	66727483	66727483	G	A	GRCh37	MAP2K1	missense	p.D67N	non-small cell lung carcinoma,melanoma	18060073,18632602,25157968
ENST00000307102:c.296T>C	15	66729088	66729088	T	C	GRCh37	MAP2K1	missense	p.I99T	cancer	19915144
ENST00000307102:c.308T>A	15	66729100	66729100	T	A	GRCh37	MAP2K1	missense	p.I103N	cancer	19915144,23614898
ENST00000307102:c.332T>G	15	66729124	66729124	T	G	GRCh37	MAP2K1	missense	p.I111S	melanoma	22197931,22588879
ENST00000307102:c.332T>A	15	66729124	66729124	T	A	GRCh37	MAP2K1	missense	p.I111N	cancer	19915144
ENST00000307102:c.356A>C	15	66729148	66729148	A	C	GRCh37	MAP2K1	missense	p.H119P	cancer	19915144
ENST00000307102:c.360G>C	15	66729152	66729152	G	C	GRCh37	MAP2K1	missense	p.E120D	cancer	19915144
ENST00000307102:c.360G>T	15	66729152	66729152	G	T	GRCh37	MAP2K1	missense	p.E120D	cancer	19915144
ENST00000307102:c.361T>A	15	66729153	66729153	T	A	GRCh37	MAP2K1	missense	p.C121S	lung adenocarcinoma	25157968
ENST00000307102:c.362G>C	15	66729154	66729154	G	C	GRCh37	MAP2K1	missense	p.C121S	melanoma,lung adenocarcinoma	21383288,22197931,22588879,24448821,25157968
ENST00000307102:c.370C>T	15	66729162	66729162	C	T	GRCh37	MAP2K1	missense	p.P124S	melanoma,skin melanoma,uterine corpus endometrial carcinoma,colorectal cancer,urinary bladder urothelial carcinoma	22197931,22588879,19915144,26619011
ENST00000307102:c.371C>T	15	66729163	66729163	C	T	GRCh37	MAP2K1	missense	p.P124L	melanoma,skin melanoma,uterine corpus endometrial carcinoma,colorectal cancer,urinary bladder urothelial carcinoma	19915144,21107320,22197931,25157968,26619011
ENST00000307102:c.371C>A	15	66729163	66729163	C	A	GRCh37	MAP2K1	missense	p.P124Q	skin melanoma,uterine corpus endometrial carcinoma,colorectal cancer,urinary bladder urothelial carcinoma	26619011
ENST00000307102:c.383G>A	15	66729175	66729175	G	A	GRCh37	MAP2K1	missense	p.G128D	melanoma	19915144
ENST00000307102:c.385T>C	15	66729177	66729177	T	C	GRCh37	MAP2K1	missense	p.F129L	melanoma	19915144,23614898
ENST00000307102:c.607G>A	15	66774131	66774131	G	A	GRCh37	MAP2K1	missense	p.E203K	melanoma	19915144,22197931,23569304
ENST00000307102:c.632T>A	15	66774156	66774156	T	A	GRCh37	MAP2K1	missense	p.V211D	cancer	19915144
ENST00000307102:c.644T>C	15	66774168	66774168	T	C	GRCh37	MAP2K1	missense	p.L215P	cancer	19915144,23614898
ENST00000307102:c.790C>T	15	66777424	66777424	C	T	GRCh37	MAP2K1	missense	p.P264S	melanoma	22197931,22622578
ENST00000307102:c.1144A>C	15	66782915	66782915	A	C	GRCh37	MAP2K1	missense	p.N382H	melanoma	22197931
ENST00000268058:c.647C>T	15	74315213	74315213	C	T	GRCh37	PML	missense	p.A216V	acute promyelocytic leukemia	21613260
ENST00000268058:c.653T>C	15	74315219	74315219	T	C	GRCh37	PML	missense	p.L218P	acute promyelocytic leukemia	21613260
ENST00000330062:c.516G>C	15	90631837	90631837	C	G	GRCh37	IDH2	missense	p.R172S	acute myeloid leukemia	22160010,22417203,22898539,24606448
ENST00000330062:c.515G>T	15	90631838	90631838	C	A	GRCh37	IDH2	missense	p.R172M	acute myeloid leukemia,brain glioma,hepatocellular carcinoma,brain stem glioma,colorectal cancer	22160010,22417203,22898539,26619011
ENST00000330062:c.515G>A	15	90631838	90631838	C	T	GRCh37	IDH2	missense	p.R172K	acute myeloid leukemia,myelodysplastic syndrome,brain glioma,hepatocellular carcinoma,brain stem glioma,colorectal cancer	20946881,22160010,22397365,22417203,23949315,24606448,21250968,25157968,21596855,22616558,21997850,26619011
ENST00000330062:c.514A>T	15	90631839	90631839	T	A	GRCh37	IDH2	missense	p.R172W	brain glioma,acute myeloid leukemia,hepatocellular carcinoma,brain stem glioma,colorectal cancer	26619011
ENST00000330062:c.514A>G	15	90631839	90631839	T	C	GRCh37	IDH2	missense	p.R172G	brain glioma,acute myeloid leukemia,hepatocellular carcinoma,brain stem glioma,colorectal cancer	26619011
ENST00000330062:c.419G>A	15	90631934	90631934	C	T	GRCh37	IDH2	missense	p.R140Q	acute myeloid leukemia,multiple myeloma,myelodysplastic syndrome,head and neck squamous cell carcinoma,colorectal cancer	25157968,20946881,22160010,22397365,23815907,23949315,24606448,23558173,26619011
ENST00000330062:c.419G>T	15	90631934	90631934	C	A	GRCh37	IDH2	missense	p.R140L	acute myeloid leukemia,multiple myeloma,myelodysplastic syndrome,head and neck squamous cell carcinoma,colorectal cancer	22160010,22417203,26619011
ENST00000330062:c.418C>T	15	90631935	90631935	G	A	GRCh37	IDH2	missense	p.R140W	acute myeloid leukemia,multiple myeloma,myelodysplastic syndrome,head and neck squamous cell carcinoma,colorectal cancer	22160010,22417203,22898539,26619011
ENST00000219476:c.3532C>T	16	2130300	2130300	C	T	GRCh37	TSC2	stop_lost	p.Q1178*	thyroid carcinoma	25295501
ENST00000262367:c.4337G>T	16	3788617	3788617	C	A	GRCh37	CREBBP	missense	p.R1446L	head and neck squamous cell carcinoma,medulloblastoma,hepatocellular carcinoma,urinary bladder urothelial carcinoma,gastric adenocarcinoma,skin melanoma,lung squamous cell carcinoma,glioblastoma multiforme,colorectal cancer,cervix carcinoma,salivary gland adenoid cystic carcinoma	26619011
ENST00000262367:c.4337G>A	16	3788617	3788617	C	T	GRCh37	CREBBP	missense	p.R1446H	head and neck squamous cell carcinoma,medulloblastoma,hepatocellular carcinoma,urinary bladder urothelial carcinoma,gastric adenocarcinoma,skin melanoma,lung squamous cell carcinoma,glioblastoma multiforme,colorectal cancer,cervix carcinoma,salivary gland adenoid cystic carcinoma	26619011
ENST00000262367:c.4336C>T	16	3788618	3788618	G	A	GRCh37	CREBBP	missense	p.R1446C	head and neck squamous cell carcinoma,medulloblastoma,hepatocellular carcinoma,urinary bladder urothelial carcinoma,gastric adenocarcinoma,skin melanoma,lung squamous cell carcinoma,glioblastoma multiforme,colorectal cancer,cervix carcinoma,salivary gland adenoid cystic carcinoma	26619011
ENST00000262367:c.4336C>G	16	3788618	3788618	G	C	GRCh37	CREBBP	missense	p.R1446G	head and neck squamous cell carcinoma,medulloblastoma,hepatocellular carcinoma,urinary bladder urothelial carcinoma,gastric adenocarcinoma,skin melanoma,lung squamous cell carcinoma,glioblastoma multiforme,colorectal cancer,cervix carcinoma,salivary gland adenoid cystic carcinoma	26619011
ENST00000320623:c.559C>T	16	69745145	69745145	G	A	GRCh37	NQO1	missense	p.P187S	lung cancer	21964527
ENST00000359376:c.1993C>T	16	81946260	81946260	C	T	GRCh37	PLCG2	missense	p.R665W	chronic lymphocytic leukemia	24869598
ENST00000359376:c.2535A>C	16	81962183	81962183	A	C	GRCh37	PLCG2	missense	p.L845F	chronic lymphocytic leukemia	24869598
ENST00000359376:c.2535A>T	16	81962183	81962183	A	T	GRCh37	PLCG2	missense	p.L845F	chronic lymphocytic leukemia	24869598
ENST00000269305:c.916C>T	17	7577022	7577022	G	A	GRCh37	TP53	stop_lost	p.R306*	colorectal cancer,head and neck cancer	25157968
ENST00000455263:c.857A>G	17	7577081	7577081	T	C	GRCh37	TP53	missense	p.E286G	lung adenocarcinoma,breast cancer,gastric adenocarcinoma,head and neck squamous cell carcinoma,skin melanoma,lung small cell carcinoma,hepatocellular carcinoma,skin squamous cell carcinoma,colorectal cancer,pancreas adenocarcinoma,ovarian serous cystadenocarcinoma,brain glioma,acute myeloid leukemia,esophageal carcinoma,urinary bladder urothelial carcinoma	26619011
ENST00000359597:c.857A>T	17	7577081	7577081	T	A	GRCh37	TP53	missense	p.E286V	lung adenocarcinoma,breast cancer,gastric adenocarcinoma,head and neck squamous cell carcinoma,skin melanoma,lung small cell carcinoma,hepatocellular carcinoma,skin squamous cell carcinoma,colorectal cancer,pancreas adenocarcinoma,ovarian serous cystadenocarcinoma,brain glioma,acute myeloid leukemia,esophageal carcinoma,urinary bladder urothelial carcinoma	26619011
ENST00000269305:c.857A>C	17	7577081	7577081	T	G	GRCh37	TP53	missense	p.E286A	lung adenocarcinoma,breast cancer,gastric adenocarcinoma,head and neck squamous cell carcinoma,skin melanoma,lung small cell carcinoma,hepatocellular carcinoma,skin squamous cell carcinoma,colorectal cancer,pancreas adenocarcinoma,ovarian serous cystadenocarcinoma,brain glioma,acute myeloid leukemia,esophageal carcinoma,urinary bladder urothelial carcinoma	26619011
ENST00000359597:c.856G>A	17	7577082	7577082	C	T	GRCh37	TP53	missense	p.E286K	lung adenocarcinoma,breast cancer,gastric adenocarcinoma,head and neck squamous cell carcinoma,skin melanoma,lung small cell carcinoma,hepatocellular carcinoma,skin squamous cell carcinoma,colorectal cancer,pancreas adenocarcinoma,ovarian serous cystadenocarcinoma,brain glioma,acute myeloid leukemia,esophageal carcinoma,urinary bladder urothelial carcinoma	26619011
ENST00000455263:c.856G>C	17	7577082	7577082	C	G	GRCh37	TP53	missense	p.E286Q	lung adenocarcinoma,breast cancer,gastric adenocarcinoma,head and neck squamous cell carcinoma,skin melanoma,lung small cell carcinoma,hepatocellular carcinoma,skin squamous cell carcinoma,colorectal cancer,pancreas adenocarcinoma,ovarian serous cystadenocarcinoma,brain glioma,acute myeloid leukemia,esophageal carcinoma,urinary bladder urothelial carcinoma	26619011
ENST00000455263:c.845G>A	17	7577093	7577093	C	T	GRCh37	TP53	missense	p.R282Q	colorectal cancer,head and neck squamous cell carcinoma,gastric adenocarcinoma,pancreas adenocarcinoma,esophageal carcinoma,ovarian serous cystadenocarcinoma,glioblastoma multiforme,brain glioma,lung squamous cell carcinoma,lung adenocarcinoma,skin melanoma,uterine corpus endometrial carcinoma,prostate adenocarcinoma,non-Hodgkin lymphoma,hepatocellular carcinoma,chromophobe adenocarcinoma,skin sq…	26619011
ENST00000455263:c.845G>C	17	7577093	7577093	C	G	GRCh37	TP53	missense	p.R282P	colorectal cancer,head and neck squamous cell carcinoma,gastric adenocarcinoma,pancreas adenocarcinoma,esophageal carcinoma,ovarian serous cystadenocarcinoma,glioblastoma multiforme,brain glioma,lung squamous cell carcinoma,lung adenocarcinoma,skin melanoma,uterine corpus endometrial carcinoma,prostate adenocarcinoma,non-Hodgkin lymphoma,hepatocellular carcinoma,chromophobe adenocarcinoma,skin sq…	26619011
ENST00000455263:c.844C>T	17	7577094	7577094	G	A	GRCh37	TP53	missense	p.R282W	colorectal cancer,head and neck squamous cell carcinoma,gastric adenocarcinoma,pancreas adenocarcinoma,esophageal carcinoma,ovarian serous cystadenocarcinoma,glioblastoma multiforme,brain glioma,lung squamous cell carcinoma,lung adenocarcinoma,skin melanoma,uterine corpus endometrial carcinoma,prostate adenocarcinoma,non-Hodgkin lymphoma,hepatocellular carcinoma,chromophobe adenocarcinoma,skin sq…	26619011
ENST00000455263:c.844C>G	17	7577094	7577094	G	C	GRCh37	TP53	missense	p.R282G	colorectal cancer,head and neck squamous cell carcinoma,gastric adenocarcinoma,pancreas adenocarcinoma,esophageal carcinoma,ovarian serous cystadenocarcinoma,glioblastoma multiforme,brain glioma,lung squamous cell carcinoma,lung adenocarcinoma,skin melanoma,uterine corpus endometrial carcinoma,prostate adenocarcinoma,non-Hodgkin lymphoma,hepatocellular carcinoma,chromophobe adenocarcinoma,skin sq…	26619011
ENST00000269305:c.843C>G	17	7577095	7577095	G	C	GRCh37	TP53	missense	p.D281E	lung adenocarcinoma,ovarian serous cystadenocarcinoma,glioblastoma multiforme,breast cancer,uterine carcinosarcoma,uterine corpus endometrial carcinoma,gastric adenocarcinoma,skin melanoma,pancreas adenocarcinoma,neuroblastoma,multiple myeloma,lung squamous cell carcinoma,hepatocellular carcinoma,renal clear cell carcinoma,head and neck squamous cell carcinoma,skin squamous cell carcinoma,chronic…	26619011
ENST00000269305:c.842A>T	17	7577096	7577096	T	A	GRCh37	TP53	missense	p.D281V	lung adenocarcinoma,ovarian serous cystadenocarcinoma,glioblastoma multiforme,breast cancer,uterine carcinosarcoma,uterine corpus endometrial carcinoma,gastric adenocarcinoma,skin melanoma,pancreas adenocarcinoma,neuroblastoma,multiple myeloma,lung squamous cell carcinoma,hepatocellular carcinoma,renal clear cell carcinoma,head and neck squamous cell carcinoma,skin squamous cell carcinoma,chronic…	26619011
ENST00000269305:c.842A>G	17	7577096	7577096	T	C	GRCh37	TP53	missense	p.D281G	lung adenocarcinoma,ovarian serous cystadenocarcinoma,glioblastoma multiforme,breast cancer,uterine carcinosarcoma,uterine corpus endometrial carcinoma,gastric adenocarcinoma,skin melanoma,pancreas adenocarcinoma,neuroblastoma,multiple myeloma,lung squamous cell carcinoma,hepatocellular carcinoma,renal clear cell carcinoma,head and neck squamous cell carcinoma,skin squamous cell carcinoma,chronic…	26619011
ENST00000455263:c.842A>C	17	7577096	7577096	T	G	GRCh37	TP53	missense	p.D281A	lung adenocarcinoma,ovarian serous cystadenocarcinoma,glioblastoma multiforme,breast cancer,uterine carcinosarcoma,uterine corpus endometrial carcinoma,gastric adenocarcinoma,skin melanoma,pancreas adenocarcinoma,neuroblastoma,multiple myeloma,lung squamous cell carcinoma,hepatocellular carcinoma,renal clear cell carcinoma,head and neck squamous cell carcinoma,skin squamous cell carcinoma,chronic…	26619011
ENST00000269305:c.841G>T	17	7577097	7577097	C	A	GRCh37	TP53	missense	p.D281Y	lung adenocarcinoma,ovarian serous cystadenocarcinoma,glioblastoma multiforme,breast cancer,uterine carcinosarcoma,uterine corpus endometrial carcinoma,gastric adenocarcinoma,skin melanoma,pancreas adenocarcinoma,neuroblastoma,multiple myeloma,lung squamous cell carcinoma,hepatocellular carcinoma,renal clear cell carcinoma,head and neck squamous cell carcinoma,skin squamous cell carcinoma,chronic…	26619011
ENST00000269305:c.841G>A	17	7577097	7577097	C	T	GRCh37	TP53	missense	p.D281N	lung adenocarcinoma,ovarian serous cystadenocarcinoma,glioblastoma multiforme,breast cancer,uterine carcinosarcoma,uterine corpus endometrial carcinoma,gastric adenocarcinoma,skin melanoma,pancreas adenocarcinoma,neuroblastoma,multiple myeloma,lung squamous cell carcinoma,hepatocellular carcinoma,renal clear cell carcinoma,head and neck squamous cell carcinoma,skin squamous cell carcinoma,chronic…	26619011
ENST00000269305:c.841G>C	17	7577097	7577097	C	G	GRCh37	TP53	missense	p.D281H	lung adenocarcinoma,ovarian serous cystadenocarcinoma,glioblastoma multiforme,breast cancer,uterine carcinosarcoma,uterine corpus endometrial carcinoma,gastric adenocarcinoma,skin melanoma,pancreas adenocarcinoma,neuroblastoma,multiple myeloma,lung squamous cell carcinoma,hepatocellular carcinoma,renal clear cell carcinoma,head and neck squamous cell carcinoma,skin squamous cell carcinoma,chronic…	26619011
ENST00000455263:c.839G>A	17	7577099	7577099	C	T	GRCh37	TP53	missense	p.R280K	head and neck squamous cell carcinoma,urinary bladder urothelial carcinoma,lung adenocarcinoma,breast cancer,brain glioma,skin melanoma,ovarian serous cystadenocarcinoma,hepatocellular carcinoma,uterine carcinosarcoma,gastric adenocarcinoma,nasopharynx carcinoma,lung small cell carcinoma,lung squamous cell carcinoma,acute myeloid leukemia,esophageal carcinoma,skin squamous cell carcinoma,cervix c…	26619011
ENST00000455263:c.839G>C	17	7577099	7577099	C	G	GRCh37	TP53	missense	p.R280T	head and neck squamous cell carcinoma,urinary bladder urothelial carcinoma,lung adenocarcinoma,breast cancer,brain glioma,skin melanoma,ovarian serous cystadenocarcinoma,hepatocellular carcinoma,uterine carcinosarcoma,gastric adenocarcinoma,nasopharynx carcinoma,lung small cell carcinoma,lung squamous cell carcinoma,acute myeloid leukemia,esophageal carcinoma,skin squamous cell carcinoma,cervix c…	26619011
ENST00000455263:c.839G>T	17	7577099	7577099	C	A	GRCh37	TP53	missense	p.R280I	head and neck squamous cell carcinoma,urinary bladder urothelial carcinoma,lung adenocarcinoma,breast cancer,brain glioma,skin melanoma,ovarian serous cystadenocarcinoma,hepatocellular carcinoma,uterine carcinosarcoma,gastric adenocarcinoma,nasopharynx carcinoma,lung small cell carcinoma,lung squamous cell carcinoma,acute myeloid leukemia,esophageal carcinoma,skin squamous cell carcinoma,cervix c…	26619011
ENST00000455263:c.838A>G	17	7577100	7577100	T	C	GRCh37	TP53	missense	p.R280G	head and neck squamous cell carcinoma,urinary bladder urothelial carcinoma,lung adenocarcinoma,breast cancer,brain glioma,skin melanoma,ovarian serous cystadenocarcinoma,hepatocellular carcinoma,uterine carcinosarcoma,gastric adenocarcinoma,nasopharynx carcinoma,lung small cell carcinoma,lung squamous cell carcinoma,acute myeloid leukemia,esophageal carcinoma,skin squamous cell carcinoma,cervix c…	26619011
ENST00000269305:c.833C>T	17	7577105	7577105	G	A	GRCh37	TP53	missense	p.P278L	head and neck squamous cell carcinoma,ovarian serous cystadenocarcinoma,colorectal cancer,lung squamous cell carcinoma,breast cancer,skin melanoma,lung adenocarcinoma,esophageal carcinoma,skin squamous cell carcinoma,uterine corpus endometrial carcinoma,pancreas adenocarcinoma,multiple myeloma,brain glioma	26619011
ENST00000269305:c.833C>G	17	7577105	7577105	G	C	GRCh37	TP53	missense	p.P278R	head and neck squamous cell carcinoma,ovarian serous cystadenocarcinoma,colorectal cancer,lung squamous cell carcinoma,breast cancer,skin melanoma,lung adenocarcinoma,esophageal carcinoma,skin squamous cell carcinoma,uterine corpus endometrial carcinoma,pancreas adenocarcinoma,multiple myeloma,brain glioma	26619011
ENST00000269305:c.833C>A	17	7577105	7577105	G	T	GRCh37	TP53	missense	p.P278H	head and neck squamous cell carcinoma,ovarian serous cystadenocarcinoma,colorectal cancer,lung squamous cell carcinoma,breast cancer,skin melanoma,lung adenocarcinoma,esophageal carcinoma,skin squamous cell carcinoma,uterine corpus endometrial carcinoma,pancreas adenocarcinoma,multiple myeloma,brain glioma	26619011
ENST00000269305:c.832C>T	17	7577106	7577106	G	A	GRCh37	TP53	missense	p.P278S	head and neck squamous cell carcinoma,ovarian serous cystadenocarcinoma,colorectal cancer,lung squamous cell carcinoma,breast cancer,skin melanoma,lung adenocarcinoma,esophageal carcinoma,skin squamous cell carcinoma,uterine corpus endometrial carcinoma,pancreas adenocarcinoma,multiple myeloma,brain glioma	26619011
ENST00000269305:c.832C>A	17	7577106	7577106	G	T	GRCh37	TP53	missense	p.P278T	head and neck squamous cell carcinoma,ovarian serous cystadenocarcinoma,colorectal cancer,lung squamous cell carcinoma,breast cancer,skin melanoma,lung adenocarcinoma,esophageal carcinoma,skin squamous cell carcinoma,uterine corpus endometrial carcinoma,pancreas adenocarcinoma,multiple myeloma,brain glioma	26619011
ENST00000269305:c.832C>G	17	7577106	7577106	G	C	GRCh37	TP53	missense	p.P278A	head and neck squamous cell carcinoma,ovarian serous cystadenocarcinoma,colorectal cancer,lung squamous cell carcinoma,breast cancer,skin melanoma,lung adenocarcinoma,esophageal carcinoma,skin squamous cell carcinoma,uterine corpus endometrial carcinoma,pancreas adenocarcinoma,multiple myeloma,brain glioma	26619011
ENST00000455263:c.824G>A	17	7577114	7577114	C	T	GRCh37	TP53	missense	p.C275Y	ovarian serous cystadenocarcinoma,lung adenocarcinoma,head and neck squamous cell carcinoma,esophageal carcinoma,colorectal cancer,skin melanoma,hepatocellular carcinoma,brain glioma,glioblastoma multiforme,pancreas adenocarcinoma,multiple myeloma,chromophobe adenocarcinoma,chronic lymphocytic leukemia,breast cancer,urinary bladder urothelial carcinoma,adrenocortical carcinoma	26619011
ENST00000455263:c.824G>T	17	7577114	7577114	C	A	GRCh37	TP53	missense	p.C275F	ovarian serous cystadenocarcinoma,lung adenocarcinoma,head and neck squamous cell carcinoma,esophageal carcinoma,colorectal cancer,skin melanoma,hepatocellular carcinoma,brain glioma,glioblastoma multiforme,pancreas adenocarcinoma,multiple myeloma,chromophobe adenocarcinoma,chronic lymphocytic leukemia,breast cancer,urinary bladder urothelial carcinoma,adrenocortical carcinoma	26619011
ENST00000269305:c.824G>C	17	7577114	7577114	C	G	GRCh37	TP53	missense	p.C275S	ovarian serous cystadenocarcinoma,lung adenocarcinoma,head and neck squamous cell carcinoma,esophageal carcinoma,colorectal cancer,skin melanoma,hepatocellular carcinoma,brain glioma,glioblastoma multiforme,pancreas adenocarcinoma,multiple myeloma,chromophobe adenocarcinoma,chronic lymphocytic leukemia,breast cancer,urinary bladder urothelial carcinoma,adrenocortical carcinoma	26619011
ENST00000455263:c.823T>C	17	7577115	7577115	A	G	GRCh37	TP53	missense	p.C275R	ovarian serous cystadenocarcinoma,lung adenocarcinoma,head and neck squamous cell carcinoma,esophageal carcinoma,colorectal cancer,skin melanoma,hepatocellular carcinoma,brain glioma,glioblastoma multiforme,pancreas adenocarcinoma,multiple myeloma,chromophobe adenocarcinoma,chronic lymphocytic leukemia,breast cancer,urinary bladder urothelial carcinoma,adrenocortical carcinoma	26619011
ENST00000455263:c.821T>A	17	7577117	7577117	A	T	GRCh37	TP53	missense	p.V274D	lung adenocarcinoma,hepatocellular carcinoma,breast cancer,pancreas adenocarcinoma,ovarian serous cystadenocarcinoma,colorectal cancer,gastric adenocarcinoma,skin melanoma,prostate adenocarcinoma,lung small cell carcinoma,brain glioma	26619011
ENST00000455263:c.821T>G	17	7577117	7577117	A	C	GRCh37	TP53	missense	p.V274G	lung adenocarcinoma,hepatocellular carcinoma,breast cancer,pancreas adenocarcinoma,ovarian serous cystadenocarcinoma,colorectal cancer,gastric adenocarcinoma,skin melanoma,prostate adenocarcinoma,lung small cell carcinoma,brain glioma	26619011
ENST00000455263:c.821T>C	17	7577117	7577117	A	G	GRCh37	TP53	missense	p.V274A	lung adenocarcinoma,hepatocellular carcinoma,breast cancer,pancreas adenocarcinoma,ovarian serous cystadenocarcinoma,colorectal cancer,gastric adenocarcinoma,skin melanoma,prostate adenocarcinoma,lung small cell carcinoma,brain glioma	26619011
ENST00000455263:c.820G>T	17	7577118	7577118	C	A	GRCh37	TP53	missense	p.V274F	lung adenocarcinoma,hepatocellular carcinoma,breast cancer,pancreas adenocarcinoma,ovarian serous cystadenocarcinoma,colorectal cancer,gastric adenocarcinoma,skin melanoma,prostate adenocarcinoma,lung small cell carcinoma,brain glioma	26619011
ENST00000455263:c.820G>C	17	7577118	7577118	C	G	GRCh37	TP53	missense	p.V274L	lung adenocarcinoma,hepatocellular carcinoma,breast cancer,pancreas adenocarcinoma,ovarian serous cystadenocarcinoma,colorectal cancer,gastric adenocarcinoma,skin melanoma,prostate adenocarcinoma,lung small cell carcinoma,brain glioma	26619011
ENST00000269305:c.818G>A	17	7577120	7577120	C	T	GRCh37	TP53	missense	p.R273H	acute myeloid leukemia,cancer,breast cancer,brain glioma,colorectal cancer,ovarian serous cystadenocarcinoma,gastric adenocarcinoma,head and neck squamous cell carcinoma,lung adenocarcinoma,esophageal carcinoma,pancreas adenocarcinoma,uterine corpus endometrial carcinoma,glioblastoma multiforme,lung squamous cell carcinoma,uterine carcinosarcoma,prostate adenocarcinoma,brain stem glioma,lung smal…	24381225,24487413,24641375,25157968,16489069,9569050,26619011
ENST00000455263:c.818G>T	17	7577120	7577120	C	A	GRCh37	TP53	missense	p.R273L	brain glioma,colorectal cancer,ovarian serous cystadenocarcinoma,breast cancer,gastric adenocarcinoma,head and neck squamous cell carcinoma,lung adenocarcinoma,esophageal carcinoma,pancreas adenocarcinoma,uterine corpus endometrial carcinoma,glioblastoma multiforme,lung squamous cell carcinoma,uterine carcinosarcoma,prostate adenocarcinoma,brain stem glioma,lung small cell carcinoma,hepatocellula…	26619011
ENST00000269305:c.818G>C	17	7577120	7577120	C	G	GRCh37	TP53	missense	p.R273P	brain glioma,colorectal cancer,ovarian serous cystadenocarcinoma,breast cancer,gastric adenocarcinoma,head and neck squamous cell carcinoma,lung adenocarcinoma,esophageal carcinoma,pancreas adenocarcinoma,uterine corpus endometrial carcinoma,glioblastoma multiforme,lung squamous cell carcinoma,uterine carcinosarcoma,prostate adenocarcinoma,brain stem glioma,lung small cell carcinoma,hepatocellula…	26619011
ENST00000269305:c.817C>T	17	7577121	7577121	G	A	GRCh37	TP53	missense	p.R273C	acute myeloid leukemia,hepatocellular carcinoma,cancer,breast cancer	24381225,24487413,24641375,15004724,25157968,16489069,9569050
ENST00000455263:c.817C>T	17	7577121	7577121	G	A	GRCh37	TP53	missense	p.R273C	brain glioma,colorectal cancer,ovarian serous cystadenocarcinoma,breast cancer,gastric adenocarcinoma,head and neck squamous cell carcinoma,lung adenocarcinoma,esophageal carcinoma,pancreas adenocarcinoma,uterine corpus endometrial carcinoma,glioblastoma multiforme,lung squamous cell carcinoma,uterine carcinosarcoma,prostate adenocarcinoma,brain stem glioma,lung small cell carcinoma,hepatocellula…	26619011
ENST00000455263:c.817C>A	17	7577121	7577121	G	T	GRCh37	TP53	missense	p.R273S	brain glioma,colorectal cancer,ovarian serous cystadenocarcinoma,breast cancer,gastric adenocarcinoma,head and neck squamous cell carcinoma,lung adenocarcinoma,esophageal carcinoma,pancreas adenocarcinoma,uterine corpus endometrial carcinoma,glioblastoma multiforme,lung squamous cell carcinoma,uterine carcinosarcoma,prostate adenocarcinoma,brain stem glioma,lung small cell carcinoma,hepatocellula…	26619011
ENST00000269305:c.815T>G	17	7577123	7577123	A	C	GRCh37	TP53	missense	p.V272G	ovarian serous cystadenocarcinoma,pancreas adenocarcinoma,lung adenocarcinoma,head and neck squamous cell carcinoma,gastric adenocarcinoma,colorectal cancer,breast cancer,uterine corpus endometrial carcinoma,multiple myeloma,medulloblastoma,renal clear cell carcinoma,skin squamous cell carcinoma,urinary bladder urothelial carcinoma	26619011
ENST00000455263:c.815T>A	17	7577123	7577123	A	T	GRCh37	TP53	missense	p.V272E	ovarian serous cystadenocarcinoma,pancreas adenocarcinoma,lung adenocarcinoma,head and neck squamous cell carcinoma,gastric adenocarcinoma,colorectal cancer,breast cancer,uterine corpus endometrial carcinoma,multiple myeloma,medulloblastoma,renal clear cell carcinoma,skin squamous cell carcinoma,urinary bladder urothelial carcinoma	26619011
ENST00000455263:c.814G>A	17	7577124	7577124	C	T	GRCh37	TP53	missense	p.V272M	ovarian serous cystadenocarcinoma,pancreas adenocarcinoma,lung adenocarcinoma,head and neck squamous cell carcinoma,gastric adenocarcinoma,colorectal cancer,breast cancer,uterine corpus endometrial carcinoma,multiple myeloma,medulloblastoma,renal clear cell carcinoma,skin squamous cell carcinoma,urinary bladder urothelial carcinoma	26619011
ENST00000269305:c.814G>T	17	7577124	7577124	C	A	GRCh37	TP53	missense	p.V272L	ovarian serous cystadenocarcinoma,pancreas adenocarcinoma,lung adenocarcinoma,head and neck squamous cell carcinoma,gastric adenocarcinoma,colorectal cancer,breast cancer,uterine corpus endometrial carcinoma,multiple myeloma,medulloblastoma,renal clear cell carcinoma,skin squamous cell carcinoma,urinary bladder urothelial carcinoma	26619011
ENST00000269305:c.810T>G	17	7577128	7577128	A	C	GRCh37	TP53	missense	p.F270L	gastric adenocarcinoma,breast cancer,ovarian serous cystadenocarcinoma,lung adenocarcinoma,brain glioma,lung squamous cell carcinoma,head and neck squamous cell carcinoma,esophageal carcinoma,skin squamous cell carcinoma	26619011
ENST00000455263:c.809T>C	17	7577129	7577129	A	G	GRCh37	TP53	missense	p.F270S	gastric adenocarcinoma,breast cancer,ovarian serous cystadenocarcinoma,lung adenocarcinoma,brain glioma,lung squamous cell carcinoma,head and neck squamous cell carcinoma,esophageal carcinoma,skin squamous cell carcinoma	26619011
ENST00000455263:c.809T>G	17	7577129	7577129	A	C	GRCh37	TP53	missense	p.F270C	gastric adenocarcinoma,breast cancer,ovarian serous cystadenocarcinoma,lung adenocarcinoma,brain glioma,lung squamous cell carcinoma,head and neck squamous cell carcinoma,esophageal carcinoma,skin squamous cell carcinoma	26619011
ENST00000455263:c.808T>A	17	7577130	7577130	A	T	GRCh37	TP53	missense	p.F270I	gastric adenocarcinoma,breast cancer,ovarian serous cystadenocarcinoma,lung adenocarcinoma,brain glioma,lung squamous cell carcinoma,head and neck squamous cell carcinoma,esophageal carcinoma,skin squamous cell carcinoma	26619011
ENST00000455263:c.808T>G	17	7577130	7577130	A	C	GRCh37	TP53	missense	p.F270V	gastric adenocarcinoma,breast cancer,ovarian serous cystadenocarcinoma,lung adenocarcinoma,brain glioma,lung squamous cell carcinoma,head and neck squamous cell carcinoma,esophageal carcinoma,skin squamous cell carcinoma	26619011
ENST00000269305:c.797G>T	17	7577141	7577141	C	A	GRCh37	TP53	missense	p.G266V	head and neck squamous cell carcinoma,ovarian serous cystadenocarcinoma,pancreas adenocarcinoma,colorectal cancer,lung adenocarcinoma,brain glioma,breast cancer,skin melanoma,hepatocellular carcinoma,glioblastoma multiforme,esophageal carcinoma,skin squamous cell carcinoma,chronic lymphocytic leukemia,uterine carcinosarcoma,uterine corpus endometrial carcinoma,lung small cell carcinoma,lung squam…	26619011
ENST00000269305:c.797G>A	17	7577141	7577141	C	T	GRCh37	TP53	missense	p.G266E	head and neck squamous cell carcinoma,ovarian serous cystadenocarcinoma,pancreas adenocarcinoma,colorectal cancer,lung adenocarcinoma,brain glioma,breast cancer,skin melanoma,hepatocellular carcinoma,glioblastoma multiforme,esophageal carcinoma,skin squamous cell carcinoma,chronic lymphocytic leukemia,uterine carcinosarcoma,uterine corpus endometrial carcinoma,lung small cell carcinoma,lung squam…	26619011
ENST00000269305:c.796G>C	17	7577142	7577142	C	G	GRCh37	TP53	missense	p.G266R	head and neck squamous cell carcinoma,ovarian serous cystadenocarcinoma,pancreas adenocarcinoma,colorectal cancer,lung adenocarcinoma,brain glioma,breast cancer,skin melanoma,hepatocellular carcinoma,glioblastoma multiforme,esophageal carcinoma,skin squamous cell carcinoma,chronic lymphocytic leukemia,uterine carcinosarcoma,uterine corpus endometrial carcinoma,lung small cell carcinoma,lung squam…	26619011
ENST00000269305:c.764T>G	17	7577517	7577517	A	C	GRCh37	TP53	missense	p.I255S	esophageal carcinoma,breast cancer,pancreas adenocarcinoma,lung adenocarcinoma,brain glioma,glioblastoma multiforme,chronic lymphocytic leukemia	26619011
ENST00000359597:c.764T>A	17	7577517	7577517	A	T	GRCh37	TP53	missense	p.I255N	esophageal carcinoma,breast cancer,pancreas adenocarcinoma,lung adenocarcinoma,brain glioma,glioblastoma multiforme,chronic lymphocytic leukemia	26619011
ENST00000269305:c.764T>C	17	7577517	7577517	A	G	GRCh37	TP53	missense	p.I255T	esophageal carcinoma,breast cancer,pancreas adenocarcinoma,lung adenocarcinoma,brain glioma,glioblastoma multiforme,chronic lymphocytic leukemia	26619011
ENST00000359597:c.763A>T	17	7577518	7577518	T	A	GRCh37	TP53	missense	p.I255F	esophageal carcinoma,breast cancer,pancreas adenocarcinoma,lung adenocarcinoma,brain glioma,glioblastoma multiforme,chronic lymphocytic leukemia	26619011
ENST00000269305:c.746G>C	17	7577535	7577535	C	G	GRCh37	TP53	missense	p.R249T	acute myeloid leukemia,breast cancer	24381225,24487413,24641375,9569050
ENST00000269305:c.746G>T	17	7577535	7577535	C	A	GRCh37	TP53	missense	p.R249M	lung adenocarcinoma,hepatocellular carcinoma,lung small cell carcinoma,head and neck squamous cell carcinoma,prostate adenocarcinoma,lung squamous cell carcinoma,uterine corpus endometrial carcinoma,pancreas adenocarcinoma,glioblastoma multiforme,uterine carcinosarcoma,gastric adenocarcinoma,ovarian serous cystadenocarcinoma,medulloblastoma,esophageal carcinoma,skin squamous cell carcinoma	26619011
ENST00000413465:c.746G>C	17	7577535	7577535	C	G	GRCh37	TP53	missense	p.R249T	lung adenocarcinoma,hepatocellular carcinoma,lung small cell carcinoma,head and neck squamous cell carcinoma,prostate adenocarcinoma,lung squamous cell carcinoma,uterine corpus endometrial carcinoma,pancreas adenocarcinoma,glioblastoma multiforme,uterine carcinosarcoma,gastric adenocarcinoma,ovarian serous cystadenocarcinoma,medulloblastoma,esophageal carcinoma,skin squamous cell carcinoma	26619011
ENST00000269305:c.746G>A	17	7577535	7577535	C	T	GRCh37	TP53	missense	p.R249K	lung adenocarcinoma,hepatocellular carcinoma,lung small cell carcinoma,head and neck squamous cell carcinoma,prostate adenocarcinoma,lung squamous cell carcinoma,uterine corpus endometrial carcinoma,pancreas adenocarcinoma,glioblastoma multiforme,uterine carcinosarcoma,gastric adenocarcinoma,ovarian serous cystadenocarcinoma,medulloblastoma,esophageal carcinoma,skin squamous cell carcinoma	26619011
ENST00000269305:c.745A>T	17	7577536	7577536	T	A	GRCh37	TP53	missense	p.R249W	acute myeloid leukemia	24381225,24487413,24641375
ENST00000413465:c.745A>G	17	7577536	7577536	T	C	GRCh37	TP53	missense	p.R249G	lung adenocarcinoma,hepatocellular carcinoma,lung small cell carcinoma,head and neck squamous cell carcinoma,prostate adenocarcinoma,lung squamous cell carcinoma,uterine corpus endometrial carcinoma,pancreas adenocarcinoma,glioblastoma multiforme,uterine carcinosarcoma,gastric adenocarcinoma,ovarian serous cystadenocarcinoma,medulloblastoma,esophageal carcinoma,skin squamous cell carcinoma	26619011
ENST00000413465:c.745A>T	17	7577536	7577536	T	A	GRCh37	TP53	missense	p.R249W	lung adenocarcinoma,hepatocellular carcinoma,lung small cell carcinoma,head and neck squamous cell carcinoma,prostate adenocarcinoma,lung squamous cell carcinoma,uterine corpus endometrial carcinoma,pancreas adenocarcinoma,glioblastoma multiforme,uterine carcinosarcoma,gastric adenocarcinoma,ovarian serous cystadenocarcinoma,medulloblastoma,esophageal carcinoma,skin squamous cell carcinoma	26619011
ENST00000269305:c.743G>A	17	7577538	7577538	C	T	GRCh37	TP53	missense	p.R248Q	acute myeloid leukemia,cancer,hepatocellular carcinoma,breast cancer,colorectal cancer,head and neck squamous cell carcinoma,ovarian serous cystadenocarcinoma,glioblastoma multiforme,esophageal carcinoma,gastric adenocarcinoma,pancreas adenocarcinoma,urinary bladder urothelial carcinoma,lung adenocarcinoma,brain glioma,uterine corpus endometrial carcinoma,uterine carcinosarcoma,skin squamous cell…	24381225,24487413,24641375,24651012,15004724,25157968,9569050,16489069,26619011
ENST00000269305:c.743G>T	17	7577538	7577538	C	A	GRCh37	TP53	missense	p.R248L	colorectal cancer,head and neck squamous cell carcinoma,ovarian serous cystadenocarcinoma,glioblastoma multiforme,esophageal carcinoma,gastric adenocarcinoma,pancreas adenocarcinoma,urinary bladder urothelial carcinoma,lung adenocarcinoma,brain glioma,uterine corpus endometrial carcinoma,breast cancer,uterine carcinosarcoma,skin squamous cell carcinoma,skin melanoma,prostate adenocarcinoma,hepato…	26619011
ENST00000269305:c.743G>C	17	7577538	7577538	C	G	GRCh37	TP53	missense	p.R248P	colorectal cancer,head and neck squamous cell carcinoma,ovarian serous cystadenocarcinoma,glioblastoma multiforme,esophageal carcinoma,gastric adenocarcinoma,pancreas adenocarcinoma,urinary bladder urothelial carcinoma,lung adenocarcinoma,brain glioma,uterine corpus endometrial carcinoma,breast cancer,uterine carcinosarcoma,skin squamous cell carcinoma,skin melanoma,prostate adenocarcinoma,hepato…	26619011
ENST00000269305:c.742C>T	17	7577539	7577539	G	A	GRCh37	TP53	missense	p.R248W	acute myeloid leukemia,cancer,breast cancer,colorectal cancer,head and neck squamous cell carcinoma,ovarian serous cystadenocarcinoma,glioblastoma multiforme,esophageal carcinoma,gastric adenocarcinoma,pancreas adenocarcinoma,urinary bladder urothelial carcinoma,lung adenocarcinoma,brain glioma,uterine corpus endometrial carcinoma,uterine carcinosarcoma,skin squamous cell carcinoma,skin melanoma,…	20013323,25157968,16489069,26619011
ENST00000269305:c.742C>G	17	7577539	7577539	G	C	GRCh37	TP53	missense	p.R248G	colorectal cancer,head and neck squamous cell carcinoma,ovarian serous cystadenocarcinoma,glioblastoma multiforme,esophageal carcinoma,gastric adenocarcinoma,pancreas adenocarcinoma,urinary bladder urothelial carcinoma,lung adenocarcinoma,brain glioma,uterine corpus endometrial carcinoma,breast cancer,uterine carcinosarcoma,skin squamous cell carcinoma,skin melanoma,prostate adenocarcinoma,hepato…	26619011
ENST00000269305:c.734G>A	17	7577547	7577547	C	T	GRCh37	TP53	missense	p.G245D	head and neck squamous cell carcinoma,ovarian serous cystadenocarcinoma,colorectal cancer,lung adenocarcinoma,pancreas adenocarcinoma,gastric adenocarcinoma,esophageal carcinoma,prostate adenocarcinoma,breast cancer,lung squamous cell carcinoma,brain glioma,glioblastoma multiforme,hepatocellular carcinoma,urinary bladder urothelial carcinoma,uterine carcinosarcoma,brain stem glioma	26619011
ENST00000269305:c.734G>T	17	7577547	7577547	C	A	GRCh37	TP53	missense	p.G245V	head and neck squamous cell carcinoma,ovarian serous cystadenocarcinoma,colorectal cancer,lung adenocarcinoma,pancreas adenocarcinoma,gastric adenocarcinoma,esophageal carcinoma,prostate adenocarcinoma,breast cancer,lung squamous cell carcinoma,brain glioma,glioblastoma multiforme,hepatocellular carcinoma,urinary bladder urothelial carcinoma,uterine carcinosarcoma,brain stem glioma	26619011
ENST00000269305:c.734G>C	17	7577547	7577547	C	G	GRCh37	TP53	missense	p.G245A	head and neck squamous cell carcinoma,ovarian serous cystadenocarcinoma,colorectal cancer,lung adenocarcinoma,pancreas adenocarcinoma,gastric adenocarcinoma,esophageal carcinoma,prostate adenocarcinoma,breast cancer,lung squamous cell carcinoma,brain glioma,glioblastoma multiforme,hepatocellular carcinoma,urinary bladder urothelial carcinoma,uterine carcinosarcoma,brain stem glioma	26619011
ENST00000269305:c.733G>A	17	7577548	7577548	C	T	GRCh37	TP53	missense	p.G245S	cancer,head and neck squamous cell carcinoma,ovarian serous cystadenocarcinoma,colorectal cancer,lung adenocarcinoma,pancreas adenocarcinoma,gastric adenocarcinoma,esophageal carcinoma,prostate adenocarcinoma,breast cancer,lung squamous cell carcinoma,brain glioma,glioblastoma multiforme,hepatocellular carcinoma,urinary bladder urothelial carcinoma,uterine carcinosarcoma,brain stem glioma	17015838,25157968,26619011
ENST00000269305:c.733G>T	17	7577548	7577548	C	A	GRCh37	TP53	missense	p.G245C	head and neck squamous cell carcinoma,ovarian serous cystadenocarcinoma,colorectal cancer,lung adenocarcinoma,pancreas adenocarcinoma,gastric adenocarcinoma,esophageal carcinoma,prostate adenocarcinoma,breast cancer,lung squamous cell carcinoma,brain glioma,glioblastoma multiforme,hepatocellular carcinoma,urinary bladder urothelial carcinoma,uterine carcinosarcoma,brain stem glioma	26619011
ENST00000269305:c.733G>C	17	7577548	7577548	C	G	GRCh37	TP53	missense	p.G245R	head and neck squamous cell carcinoma,ovarian serous cystadenocarcinoma,colorectal cancer,lung adenocarcinoma,pancreas adenocarcinoma,gastric adenocarcinoma,esophageal carcinoma,prostate adenocarcinoma,breast cancer,lung squamous cell carcinoma,brain glioma,glioblastoma multiforme,hepatocellular carcinoma,urinary bladder urothelial carcinoma,uterine carcinosarcoma,brain stem glioma	26619011
ENST00000269305:c.731G>A	17	7577550	7577550	C	T	GRCh37	TP53	missense	p.G244D	ovarian serous cystadenocarcinoma,esophageal carcinoma,colorectal cancer,uterine corpus endometrial carcinoma,gastric adenocarcinoma,lung squamous cell carcinoma,lung adenocarcinoma,glioblastoma multiforme,uterine carcinosarcoma,lung small cell carcinoma,hepatocellular carcinoma,brain glioma,head and neck squamous cell carcinoma	26619011
ENST00000269305:c.731G>T	17	7577550	7577550	C	A	GRCh37	TP53	missense	p.G244V	ovarian serous cystadenocarcinoma,esophageal carcinoma,colorectal cancer,uterine corpus endometrial carcinoma,gastric adenocarcinoma,lung squamous cell carcinoma,lung adenocarcinoma,glioblastoma multiforme,uterine carcinosarcoma,lung small cell carcinoma,hepatocellular carcinoma,brain glioma,head and neck squamous cell carcinoma	26619011
ENST00000269305:c.730G>T	17	7577551	7577551	C	A	GRCh37	TP53	missense	p.G244C	ovarian serous cystadenocarcinoma,esophageal carcinoma,colorectal cancer,uterine corpus endometrial carcinoma,gastric adenocarcinoma,lung squamous cell carcinoma,lung adenocarcinoma,glioblastoma multiforme,uterine carcinosarcoma,lung small cell carcinoma,hepatocellular carcinoma,brain glioma,head and neck squamous cell carcinoma	26619011
ENST00000269305:c.730G>A	17	7577551	7577551	C	T	GRCh37	TP53	missense	p.G244S	ovarian serous cystadenocarcinoma,esophageal carcinoma,colorectal cancer,uterine corpus endometrial carcinoma,gastric adenocarcinoma,lung squamous cell carcinoma,lung adenocarcinoma,glioblastoma multiforme,uterine carcinosarcoma,lung small cell carcinoma,hepatocellular carcinoma,brain glioma,head and neck squamous cell carcinoma	26619011
ENST00000269305:c.730G>C	17	7577551	7577551	C	G	GRCh37	TP53	missense	p.G244R	ovarian serous cystadenocarcinoma,esophageal carcinoma,colorectal cancer,uterine corpus endometrial carcinoma,gastric adenocarcinoma,lung squamous cell carcinoma,lung adenocarcinoma,glioblastoma multiforme,uterine carcinosarcoma,lung small cell carcinoma,hepatocellular carcinoma,brain glioma,head and neck squamous cell carcinoma	26619011
ENST00000269305:c.726C>G	17	7577555	7577555	G	C	GRCh37	TP53	missense	p.C242W	head and neck squamous cell carcinoma,lung adenocarcinoma,lung squamous cell carcinoma,hepatocellular carcinoma,gastric adenocarcinoma,chronic lymphocytic leukemia,uterine carcinosarcoma,glioblastoma multiforme,esophageal carcinoma,breast cancer,urinary bladder urothelial carcinoma	26619011
ENST00000269305:c.725G>T	17	7577556	7577556	C	A	GRCh37	TP53	missense	p.C242F	head and neck squamous cell carcinoma,lung adenocarcinoma,lung squamous cell carcinoma,hepatocellular carcinoma,gastric adenocarcinoma,chronic lymphocytic leukemia,uterine carcinosarcoma,glioblastoma multiforme,esophageal carcinoma,breast cancer,urinary bladder urothelial carcinoma	26619011
ENST00000269305:c.725G>A	17	7577556	7577556	C	T	GRCh37	TP53	missense	p.C242Y	head and neck squamous cell carcinoma,lung adenocarcinoma,lung squamous cell carcinoma,hepatocellular carcinoma,gastric adenocarcinoma,chronic lymphocytic leukemia,uterine carcinosarcoma,glioblastoma multiforme,esophageal carcinoma,breast cancer,urinary bladder urothelial carcinoma	26619011
ENST00000269305:c.724T>A	17	7577557	7577557	A	T	GRCh37	TP53	missense	p.C242S	head and neck squamous cell carcinoma,lung adenocarcinoma,lung squamous cell carcinoma,hepatocellular carcinoma,gastric adenocarcinoma,chronic lymphocytic leukemia,uterine carcinosarcoma,glioblastoma multiforme,esophageal carcinoma,breast cancer,urinary bladder urothelial carcinoma	26619011
ENST00000269305:c.724T>G	17	7577557	7577557	A	C	GRCh37	TP53	missense	p.C242G	head and neck squamous cell carcinoma,lung adenocarcinoma,lung squamous cell carcinoma,hepatocellular carcinoma,gastric adenocarcinoma,chronic lymphocytic leukemia,uterine carcinosarcoma,glioblastoma multiforme,esophageal carcinoma,breast cancer,urinary bladder urothelial carcinoma	26619011
ENST00000269305:c.722C>T	17	7577559	7577559	G	A	GRCh37	TP53	missense	p.S241F	ovarian serous cystadenocarcinoma,skin melanoma,uterine carcinosarcoma,uterine corpus endometrial carcinoma,lung adenocarcinoma,brain stem glioma,glioblastoma multiforme,gallbladder carcinoma,breast cancer,urinary bladder urothelial carcinoma,pancreas adenocarcinoma,non-Hodgkin lymphoma,brain glioma,papillary renal cell carcinoma,renal clear cell carcinoma,chromophobe adenocarcinoma,head and neck…	26619011
ENST00000269305:c.722C>A	17	7577559	7577559	G	T	GRCh37	TP53	missense	p.S241Y	ovarian serous cystadenocarcinoma,skin melanoma,uterine carcinosarcoma,uterine corpus endometrial carcinoma,lung adenocarcinoma,brain stem glioma,glioblastoma multiforme,gallbladder carcinoma,breast cancer,urinary bladder urothelial carcinoma,pancreas adenocarcinoma,non-Hodgkin lymphoma,brain glioma,papillary renal cell carcinoma,renal clear cell carcinoma,chromophobe adenocarcinoma,head and neck…	26619011
ENST00000269305:c.722C>G	17	7577559	7577559	G	C	GRCh37	TP53	missense	p.S241C	ovarian serous cystadenocarcinoma,skin melanoma,uterine carcinosarcoma,uterine corpus endometrial carcinoma,lung adenocarcinoma,brain stem glioma,glioblastoma multiforme,gallbladder carcinoma,breast cancer,urinary bladder urothelial carcinoma,pancreas adenocarcinoma,non-Hodgkin lymphoma,brain glioma,papillary renal cell carcinoma,renal clear cell carcinoma,chromophobe adenocarcinoma,head and neck…	26619011
ENST00000269305:c.721T>C	17	7577560	7577560	A	G	GRCh37	TP53	missense	p.S241P	ovarian serous cystadenocarcinoma,skin melanoma,uterine carcinosarcoma,uterine corpus endometrial carcinoma,lung adenocarcinoma,brain stem glioma,glioblastoma multiforme,gallbladder carcinoma,breast cancer,urinary bladder urothelial carcinoma,pancreas adenocarcinoma,non-Hodgkin lymphoma,brain glioma,papillary renal cell carcinoma,renal clear cell carcinoma,chromophobe adenocarcinoma,head and neck…	26619011
ENST00000413465:c.721T>G	17	7577560	7577560	A	C	GRCh37	TP53	missense	p.S241A	ovarian serous cystadenocarcinoma,skin melanoma,uterine carcinosarcoma,uterine corpus endometrial carcinoma,lung adenocarcinoma,brain stem glioma,glioblastoma multiforme,gallbladder carcinoma,breast cancer,urinary bladder urothelial carcinoma,pancreas adenocarcinoma,non-Hodgkin lymphoma,brain glioma,papillary renal cell carcinoma,renal clear cell carcinoma,chromophobe adenocarcinoma,head and neck…	26619011
ENST00000269305:c.716A>G	17	7577565	7577565	T	C	GRCh37	TP53	missense	p.N239S	uterine corpus endometrial carcinoma,lung adenocarcinoma,head and neck squamous cell carcinoma,uterine carcinosarcoma,gastric adenocarcinoma,prostate adenocarcinoma,ovarian serous cystadenocarcinoma,hepatocellular carcinoma,renal clear cell carcinoma,chromophobe adenocarcinoma,colorectal cancer,breast cancer	26619011
ENST00000269305:c.716A>C	17	7577565	7577565	T	G	GRCh37	TP53	missense	p.N239T	uterine corpus endometrial carcinoma,lung adenocarcinoma,head and neck squamous cell carcinoma,uterine carcinosarcoma,gastric adenocarcinoma,prostate adenocarcinoma,ovarian serous cystadenocarcinoma,hepatocellular carcinoma,renal clear cell carcinoma,chromophobe adenocarcinoma,colorectal cancer,breast cancer	26619011
ENST00000269305:c.715A>G	17	7577566	7577566	T	C	GRCh37	TP53	missense	p.N239D	uterine corpus endometrial carcinoma,lung adenocarcinoma,head and neck squamous cell carcinoma,uterine carcinosarcoma,gastric adenocarcinoma,prostate adenocarcinoma,ovarian serous cystadenocarcinoma,hepatocellular carcinoma,renal clear cell carcinoma,chromophobe adenocarcinoma,colorectal cancer,breast cancer	26619011
ENST00000269305:c.713G>A	17	7577568	7577568	C	T	GRCh37	TP53	missense	p.C238Y	ovarian serous cystadenocarcinoma,glioblastoma multiforme,breast cancer,head and neck squamous cell carcinoma,colorectal cancer,uterine carcinosarcoma,uterine corpus endometrial carcinoma,pancreas adenocarcinoma,esophageal carcinoma,gastric adenocarcinoma,multiple myeloma,lung adenocarcinoma,hepatocellular carcinoma,brain glioma,chronic lymphocytic leukemia,cervix carcinoma,urinary bladder urothe…	26619011
ENST00000269305:c.713G>T	17	7577568	7577568	C	A	GRCh37	TP53	missense	p.C238F	ovarian serous cystadenocarcinoma,glioblastoma multiforme,breast cancer,head and neck squamous cell carcinoma,colorectal cancer,uterine carcinosarcoma,uterine corpus endometrial carcinoma,pancreas adenocarcinoma,esophageal carcinoma,gastric adenocarcinoma,multiple myeloma,lung adenocarcinoma,hepatocellular carcinoma,brain glioma,chronic lymphocytic leukemia,cervix carcinoma,urinary bladder urothe…	26619011
ENST00000269305:c.713G>C	17	7577568	7577568	C	G	GRCh37	TP53	missense	p.C238S	ovarian serous cystadenocarcinoma,glioblastoma multiforme,breast cancer,head and neck squamous cell carcinoma,colorectal cancer,uterine carcinosarcoma,uterine corpus endometrial carcinoma,pancreas adenocarcinoma,esophageal carcinoma,gastric adenocarcinoma,multiple myeloma,lung adenocarcinoma,hepatocellular carcinoma,brain glioma,chronic lymphocytic leukemia,cervix carcinoma,urinary bladder urothe…	26619011
ENST00000269305:c.712T>C	17	7577569	7577569	A	G	GRCh37	TP53	missense	p.C238R	ovarian serous cystadenocarcinoma,glioblastoma multiforme,breast cancer,head and neck squamous cell carcinoma,colorectal cancer,uterine carcinosarcoma,uterine corpus endometrial carcinoma,pancreas adenocarcinoma,esophageal carcinoma,gastric adenocarcinoma,multiple myeloma,lung adenocarcinoma,hepatocellular carcinoma,brain glioma,chronic lymphocytic leukemia,cervix carcinoma,urinary bladder urothe…	26619011
ENST00000269305:c.712T>G	17	7577569	7577569	A	C	GRCh37	TP53	missense	p.C238G	ovarian serous cystadenocarcinoma,glioblastoma multiforme,breast cancer,head and neck squamous cell carcinoma,colorectal cancer,uterine carcinosarcoma,uterine corpus endometrial carcinoma,pancreas adenocarcinoma,esophageal carcinoma,gastric adenocarcinoma,multiple myeloma,lung adenocarcinoma,hepatocellular carcinoma,brain glioma,chronic lymphocytic leukemia,cervix carcinoma,urinary bladder urothe…	26619011
ENST00000269305:c.711G>A	17	7577570	7577570	C	T	GRCh37	TP53	missense	p.M237I	ovarian serous cystadenocarcinoma,lung adenocarcinoma,brain glioma,head and neck squamous cell carcinoma,esophageal carcinoma,gastric adenocarcinoma,uterine corpus endometrial carcinoma,pancreas adenocarcinoma,lung squamous cell carcinoma,brain stem glioma,colorectal cancer,breast cancer	26619011
ENST00000413465:c.710T>A	17	7577571	7577571	A	T	GRCh37	TP53	missense	p.M237K	ovarian serous cystadenocarcinoma,lung adenocarcinoma,brain glioma,head and neck squamous cell carcinoma,esophageal carcinoma,gastric adenocarcinoma,uterine corpus endometrial carcinoma,pancreas adenocarcinoma,lung squamous cell carcinoma,brain stem glioma,colorectal cancer,breast cancer	26619011
ENST00000413465:c.709A>G	17	7577572	7577572	T	C	GRCh37	TP53	missense	p.M237V	ovarian serous cystadenocarcinoma,lung adenocarcinoma,brain glioma,head and neck squamous cell carcinoma,esophageal carcinoma,gastric adenocarcinoma,uterine corpus endometrial carcinoma,pancreas adenocarcinoma,lung squamous cell carcinoma,brain stem glioma,colorectal cancer,breast cancer	26619011
ENST00000269305:c.707A>G	17	7577574	7577574	T	C	GRCh37	TP53	missense	p.Y236C	head and neck squamous cell carcinoma,lung adenocarcinoma,brain glioma,pancreas adenocarcinoma,ovarian serous cystadenocarcinoma,colorectal cancer,gastric adenocarcinoma,prostate adenocarcinoma,lung squamous cell carcinoma,skin squamous cell carcinoma,breast cancer	26619011
ENST00000269305:c.706T>A	17	7577575	7577575	A	T	GRCh37	TP53	missense	p.Y236N	head and neck squamous cell carcinoma,lung adenocarcinoma,brain glioma,pancreas adenocarcinoma,ovarian serous cystadenocarcinoma,colorectal cancer,gastric adenocarcinoma,prostate adenocarcinoma,lung squamous cell carcinoma,skin squamous cell carcinoma,breast cancer	26619011
ENST00000269305:c.706T>G	17	7577575	7577575	A	C	GRCh37	TP53	missense	p.Y236D	head and neck squamous cell carcinoma,lung adenocarcinoma,brain glioma,pancreas adenocarcinoma,ovarian serous cystadenocarcinoma,colorectal cancer,gastric adenocarcinoma,prostate adenocarcinoma,lung squamous cell carcinoma,skin squamous cell carcinoma,breast cancer	26619011
ENST00000413465:c.701A>G	17	7577580	7577580	T	C	GRCh37	TP53	missense	p.Y234C	ovarian serous cystadenocarcinoma,breast cancer,lung squamous cell carcinoma,head and neck squamous cell carcinoma,glioblastoma multiforme,gastric adenocarcinoma,hepatocellular carcinoma,esophageal carcinoma,prostate adenocarcinoma,pancreas adenocarcinoma,lung small cell carcinoma,colorectal cancer,urinary bladder urothelial carcinoma,adrenocortical carcinoma	26619011
ENST00000413465:c.701A>C	17	7577580	7577580	T	G	GRCh37	TP53	missense	p.Y234S	ovarian serous cystadenocarcinoma,breast cancer,lung squamous cell carcinoma,head and neck squamous cell carcinoma,glioblastoma multiforme,gastric adenocarcinoma,hepatocellular carcinoma,esophageal carcinoma,prostate adenocarcinoma,pancreas adenocarcinoma,lung small cell carcinoma,colorectal cancer,urinary bladder urothelial carcinoma,adrenocortical carcinoma	26619011
ENST00000413465:c.700T>C	17	7577581	7577581	A	G	GRCh37	TP53	missense	p.Y234H	ovarian serous cystadenocarcinoma,breast cancer,lung squamous cell carcinoma,head and neck squamous cell carcinoma,glioblastoma multiforme,gastric adenocarcinoma,hepatocellular carcinoma,esophageal carcinoma,prostate adenocarcinoma,pancreas adenocarcinoma,lung small cell carcinoma,colorectal cancer,urinary bladder urothelial carcinoma,adrenocortical carcinoma	26619011
ENST00000413465:c.700T>A	17	7577581	7577581	A	T	GRCh37	TP53	missense	p.Y234N	ovarian serous cystadenocarcinoma,breast cancer,lung squamous cell carcinoma,head and neck squamous cell carcinoma,glioblastoma multiforme,gastric adenocarcinoma,hepatocellular carcinoma,esophageal carcinoma,prostate adenocarcinoma,pancreas adenocarcinoma,lung small cell carcinoma,colorectal cancer,urinary bladder urothelial carcinoma,adrenocortical carcinoma	26619011
ENST00000413465:c.700T>G	17	7577581	7577581	A	C	GRCh37	TP53	missense	p.Y234D	ovarian serous cystadenocarcinoma,breast cancer,lung squamous cell carcinoma,head and neck squamous cell carcinoma,glioblastoma multiforme,gastric adenocarcinoma,hepatocellular carcinoma,esophageal carcinoma,prostate adenocarcinoma,pancreas adenocarcinoma,lung small cell carcinoma,colorectal cancer,urinary bladder urothelial carcinoma,adrenocortical carcinoma	26619011
ENST00000269305:c.659A>G	17	7578190	7578190	T	C	GRCh37	TP53	missense	p.Y220C	acute myeloid leukemia,ovarian serous cystadenocarcinoma,breast cancer,brain glioma,head and neck squamous cell carcinoma,hepatocellular carcinoma,pancreas adenocarcinoma,glioblastoma multiforme,uterine corpus endometrial carcinoma,lung adenocarcinoma,gastric adenocarcinoma,lung squamous cell carcinoma,colorectal cancer,uterine carcinosarcoma,skin melanoma,prostate adenocarcinoma,lung small cell …	24381225,24487413,24641375,26619011
ENST00000269305:c.659A>C	17	7578190	7578190	T	G	GRCh37	TP53	missense	p.Y220S	ovarian serous cystadenocarcinoma,breast cancer,brain glioma,head and neck squamous cell carcinoma,hepatocellular carcinoma,pancreas adenocarcinoma,glioblastoma multiforme,uterine corpus endometrial carcinoma,lung adenocarcinoma,gastric adenocarcinoma,lung squamous cell carcinoma,colorectal cancer,uterine carcinosarcoma,skin melanoma,prostate adenocarcinoma,lung small cell carcinoma,papillary ren…	26619011
ENST00000269305:c.658T>C	17	7578191	7578191	A	G	GRCh37	TP53	missense	p.Y220H	ovarian serous cystadenocarcinoma,breast cancer,brain glioma,head and neck squamous cell carcinoma,hepatocellular carcinoma,pancreas adenocarcinoma,glioblastoma multiforme,uterine corpus endometrial carcinoma,lung adenocarcinoma,gastric adenocarcinoma,lung squamous cell carcinoma,colorectal cancer,uterine carcinosarcoma,skin melanoma,prostate adenocarcinoma,lung small cell carcinoma,papillary ren…	26619011
ENST00000269305:c.658T>A	17	7578191	7578191	A	T	GRCh37	TP53	missense	p.Y220N	ovarian serous cystadenocarcinoma,breast cancer,brain glioma,head and neck squamous cell carcinoma,hepatocellular carcinoma,pancreas adenocarcinoma,glioblastoma multiforme,uterine corpus endometrial carcinoma,lung adenocarcinoma,gastric adenocarcinoma,lung squamous cell carcinoma,colorectal cancer,uterine carcinosarcoma,skin melanoma,prostate adenocarcinoma,lung small cell carcinoma,papillary ren…	26619011
ENST00000269305:c.658T>G	17	7578191	7578191	A	C	GRCh37	TP53	missense	p.Y220D	ovarian serous cystadenocarcinoma,breast cancer,brain glioma,head and neck squamous cell carcinoma,hepatocellular carcinoma,pancreas adenocarcinoma,glioblastoma multiforme,uterine corpus endometrial carcinoma,lung adenocarcinoma,gastric adenocarcinoma,lung squamous cell carcinoma,colorectal cancer,uterine carcinosarcoma,skin melanoma,prostate adenocarcinoma,lung small cell carcinoma,papillary ren…	26619011
ENST00000269305:c.647T>G	17	7578202	7578202	A	C	GRCh37	TP53	missense	p.V216G	ovarian serous cystadenocarcinoma,breast cancer,brain glioma,glioblastoma multiforme,uterine carcinosarcoma,pancreas adenocarcinoma,lung squamous cell carcinoma,lung adenocarcinoma,head and neck squamous cell carcinoma,esophageal carcinoma,skin squamous cell carcinoma	26619011
ENST00000269305:c.647T>A	17	7578202	7578202	A	T	GRCh37	TP53	missense	p.V216E	ovarian serous cystadenocarcinoma,breast cancer,brain glioma,glioblastoma multiforme,uterine carcinosarcoma,pancreas adenocarcinoma,lung squamous cell carcinoma,lung adenocarcinoma,head and neck squamous cell carcinoma,esophageal carcinoma,skin squamous cell carcinoma	26619011
ENST00000269305:c.646G>A	17	7578203	7578203	C	T	GRCh37	TP53	missense	p.V216M	ovarian serous cystadenocarcinoma,breast cancer,brain glioma,glioblastoma multiforme,uterine carcinosarcoma,pancreas adenocarcinoma,lung squamous cell carcinoma,lung adenocarcinoma,head and neck squamous cell carcinoma,esophageal carcinoma,skin squamous cell carcinoma	26619011
ENST00000269305:c.646G>T	17	7578203	7578203	C	A	GRCh37	TP53	missense	p.V216L	ovarian serous cystadenocarcinoma,breast cancer,brain glioma,glioblastoma multiforme,uterine carcinosarcoma,pancreas adenocarcinoma,lung squamous cell carcinoma,lung adenocarcinoma,head and neck squamous cell carcinoma,esophageal carcinoma,skin squamous cell carcinoma	26619011
ENST00000269305:c.645T>G	17	7578204	7578204	A	C	GRCh37	TP53	missense	p.S215R	hepatocellular carcinoma,pancreas adenocarcinoma,ovarian serous cystadenocarcinoma,lung adenocarcinoma,breast cancer,gastric adenocarcinoma,lung small cell carcinoma,acute myeloid leukemia,esophageal carcinoma	26619011
ENST00000269305:c.644G>T	17	7578205	7578205	C	A	GRCh37	TP53	missense	p.S215I	hepatocellular carcinoma,pancreas adenocarcinoma,ovarian serous cystadenocarcinoma,lung adenocarcinoma,breast cancer,gastric adenocarcinoma,lung small cell carcinoma,acute myeloid leukemia,esophageal carcinoma	26619011
ENST00000269305:c.644G>A	17	7578205	7578205	C	T	GRCh37	TP53	missense	p.S215N	hepatocellular carcinoma,pancreas adenocarcinoma,ovarian serous cystadenocarcinoma,lung adenocarcinoma,breast cancer,gastric adenocarcinoma,lung small cell carcinoma,acute myeloid leukemia,esophageal carcinoma	26619011
ENST00000269305:c.643A>G	17	7578206	7578206	T	C	GRCh37	TP53	missense	p.S215G	hepatocellular carcinoma,pancreas adenocarcinoma,ovarian serous cystadenocarcinoma,lung adenocarcinoma,breast cancer,gastric adenocarcinoma,lung small cell carcinoma,acute myeloid leukemia,esophageal carcinoma	26619011
ENST00000413465:c.641A>G	17	7578208	7578208	T	C	GRCh37	TP53	missense	p.H214R	gastric adenocarcinoma,pancreas adenocarcinoma,lung squamous cell carcinoma,hepatocellular carcinoma,esophageal carcinoma,ovarian serous cystadenocarcinoma,chromophobe adenocarcinoma,glioblastoma multiforme,colorectal cancer,chronic lymphocytic leukemia,urinary bladder urothelial carcinoma	26619011
ENST00000413465:c.641A>T	17	7578208	7578208	T	A	GRCh37	TP53	missense	p.H214L	gastric adenocarcinoma,pancreas adenocarcinoma,lung squamous cell carcinoma,hepatocellular carcinoma,esophageal carcinoma,ovarian serous cystadenocarcinoma,chromophobe adenocarcinoma,glioblastoma multiforme,colorectal cancer,chronic lymphocytic leukemia,urinary bladder urothelial carcinoma	26619011
ENST00000269305:c.638G>A	17	7578211	7578211	C	T	GRCh37	TP53	missense	p.R213Q	colorectal cancer,head and neck squamous cell carcinoma,esophageal carcinoma,breast cancer,skin melanoma,gastric adenocarcinoma,lung adenocarcinoma,pancreas adenocarcinoma,ovarian serous cystadenocarcinoma,lung squamous cell carcinoma,hepatocellular carcinoma,uterine corpus endometrial carcinoma,chromophobe adenocarcinoma,brain glioma,glioblastoma multiforme,skin squamous cell carcinoma,urinary b…	26619011
ENST00000269305:c.638G>T	17	7578211	7578211	C	A	GRCh37	TP53	missense	p.R213L	colorectal cancer,head and neck squamous cell carcinoma,esophageal carcinoma,breast cancer,skin melanoma,gastric adenocarcinoma,lung adenocarcinoma,pancreas adenocarcinoma,ovarian serous cystadenocarcinoma,lung squamous cell carcinoma,hepatocellular carcinoma,uterine corpus endometrial carcinoma,chromophobe adenocarcinoma,brain glioma,glioblastoma multiforme,skin squamous cell carcinoma,urinary b…	26619011
ENST00000269305:c.638G>C	17	7578211	7578211	C	G	GRCh37	TP53	missense	p.R213P	colorectal cancer,head and neck squamous cell carcinoma,esophageal carcinoma,breast cancer,skin melanoma,gastric adenocarcinoma,lung adenocarcinoma,pancreas adenocarcinoma,ovarian serous cystadenocarcinoma,lung squamous cell carcinoma,hepatocellular carcinoma,uterine corpus endometrial carcinoma,chromophobe adenocarcinoma,brain glioma,glioblastoma multiforme,skin squamous cell carcinoma,urinary b…	26619011
ENST00000269305:c.637C>G	17	7578212	7578212	G	C	GRCh37	TP53	missense	p.R213G	colorectal cancer,head and neck squamous cell carcinoma,esophageal carcinoma,breast cancer,skin melanoma,gastric adenocarcinoma,lung adenocarcinoma,pancreas adenocarcinoma,ovarian serous cystadenocarcinoma,lung squamous cell carcinoma,hepatocellular carcinoma,uterine corpus endometrial carcinoma,chromophobe adenocarcinoma,brain glioma,glioblastoma multiforme,skin squamous cell carcinoma,urinary b…	26619011
ENST00000413465:c.614A>G	17	7578235	7578235	T	C	GRCh37	TP53	missense	p.Y205C	lung adenocarcinoma,hepatocellular carcinoma,colorectal cancer,pancreas adenocarcinoma,ovarian serous cystadenocarcinoma,head and neck squamous cell carcinoma,esophageal carcinoma,breast cancer,uterine carcinosarcoma,uterine corpus endometrial carcinoma,multiple myeloma,non-Hodgkin lymphoma,lung squamous cell carcinoma,brain glioma,chromophobe adenocarcinoma,glioblastoma multiforme	26619011
ENST00000413465:c.614A>T	17	7578235	7578235	T	A	GRCh37	TP53	missense	p.Y205F	lung adenocarcinoma,hepatocellular carcinoma,colorectal cancer,pancreas adenocarcinoma,ovarian serous cystadenocarcinoma,head and neck squamous cell carcinoma,esophageal carcinoma,breast cancer,uterine carcinosarcoma,uterine corpus endometrial carcinoma,multiple myeloma,non-Hodgkin lymphoma,lung squamous cell carcinoma,brain glioma,chromophobe adenocarcinoma,glioblastoma multiforme	26619011
ENST00000455263:c.614A>C	17	7578235	7578235	T	G	GRCh37	TP53	missense	p.Y205S	lung adenocarcinoma,hepatocellular carcinoma,colorectal cancer,pancreas adenocarcinoma,ovarian serous cystadenocarcinoma,head and neck squamous cell carcinoma,esophageal carcinoma,breast cancer,uterine carcinosarcoma,uterine corpus endometrial carcinoma,multiple myeloma,non-Hodgkin lymphoma,lung squamous cell carcinoma,brain glioma,chromophobe adenocarcinoma,glioblastoma multiforme	26619011
ENST00000413465:c.613T>A	17	7578236	7578236	A	T	GRCh37	TP53	missense	p.Y205N	lung adenocarcinoma,hepatocellular carcinoma,colorectal cancer,pancreas adenocarcinoma,ovarian serous cystadenocarcinoma,head and neck squamous cell carcinoma,esophageal carcinoma,breast cancer,uterine carcinosarcoma,uterine corpus endometrial carcinoma,multiple myeloma,non-Hodgkin lymphoma,lung squamous cell carcinoma,brain glioma,chromophobe adenocarcinoma,glioblastoma multiforme	26619011
ENST00000413465:c.613T>C	17	7578236	7578236	A	G	GRCh37	TP53	missense	p.Y205H	lung adenocarcinoma,hepatocellular carcinoma,colorectal cancer,pancreas adenocarcinoma,ovarian serous cystadenocarcinoma,head and neck squamous cell carcinoma,esophageal carcinoma,breast cancer,uterine carcinosarcoma,uterine corpus endometrial carcinoma,multiple myeloma,non-Hodgkin lymphoma,lung squamous cell carcinoma,brain glioma,chromophobe adenocarcinoma,glioblastoma multiforme	26619011
ENST00000455263:c.613T>G	17	7578236	7578236	A	C	GRCh37	TP53	missense	p.Y205D	lung adenocarcinoma,hepatocellular carcinoma,colorectal cancer,pancreas adenocarcinoma,ovarian serous cystadenocarcinoma,head and neck squamous cell carcinoma,esophageal carcinoma,breast cancer,uterine carcinosarcoma,uterine corpus endometrial carcinoma,multiple myeloma,non-Hodgkin lymphoma,lung squamous cell carcinoma,brain glioma,chromophobe adenocarcinoma,glioblastoma multiforme	26619011
ENST00000413465:c.587G>C	17	7578262	7578262	C	G	GRCh37	TP53	missense	p.R196P	head and neck squamous cell carcinoma,breast cancer,colorectal cancer,pancreas adenocarcinoma,esophageal carcinoma,skin melanoma,glioblastoma multiforme,gastric adenocarcinoma,ovarian serous cystadenocarcinoma,lung adenocarcinoma,brain glioma,multiple myeloma,lung small cell carcinoma,lung squamous cell carcinoma,chromophobe adenocarcinoma,skin squamous cell carcinoma	26619011
ENST00000269305:c.585C>G	17	7578264	7578264	G	C	GRCh37	TP53	missense	p.I195M	ovarian serous cystadenocarcinoma,breast cancer,head and neck squamous cell carcinoma,colorectal cancer,hepatocellular carcinoma,brain glioma,multiple myeloma,glioblastoma multiforme,esophageal carcinoma,uterine carcinosarcoma,gastric adenocarcinoma,pancreas adenocarcinoma,lung squamous cell carcinoma,lung adenocarcinoma,acute myeloid leukemia,chronic lymphocytic leukemia	26619011
ENST00000269305:c.584T>C	17	7578265	7578265	A	G	GRCh37	TP53	missense	p.I195T	ovarian serous cystadenocarcinoma,breast cancer,head and neck squamous cell carcinoma,colorectal cancer,hepatocellular carcinoma,brain glioma,multiple myeloma,glioblastoma multiforme,esophageal carcinoma,uterine carcinosarcoma,gastric adenocarcinoma,pancreas adenocarcinoma,lung squamous cell carcinoma,lung adenocarcinoma,acute myeloid leukemia,chronic lymphocytic leukemia	26619011
ENST00000269305:c.584T>A	17	7578265	7578265	A	T	GRCh37	TP53	missense	p.I195N	ovarian serous cystadenocarcinoma,breast cancer,head and neck squamous cell carcinoma,colorectal cancer,hepatocellular carcinoma,brain glioma,multiple myeloma,glioblastoma multiforme,esophageal carcinoma,uterine carcinosarcoma,gastric adenocarcinoma,pancreas adenocarcinoma,lung squamous cell carcinoma,lung adenocarcinoma,acute myeloid leukemia,chronic lymphocytic leukemia	26619011
ENST00000269305:c.584T>G	17	7578265	7578265	A	C	GRCh37	TP53	missense	p.I195S	ovarian serous cystadenocarcinoma,breast cancer,head and neck squamous cell carcinoma,colorectal cancer,hepatocellular carcinoma,brain glioma,multiple myeloma,glioblastoma multiforme,esophageal carcinoma,uterine carcinosarcoma,gastric adenocarcinoma,pancreas adenocarcinoma,lung squamous cell carcinoma,lung adenocarcinoma,acute myeloid leukemia,chronic lymphocytic leukemia	26619011
ENST00000269305:c.583A>T	17	7578266	7578266	T	A	GRCh37	TP53	missense	p.I195F	ovarian serous cystadenocarcinoma,breast cancer,head and neck squamous cell carcinoma,colorectal cancer,hepatocellular carcinoma,brain glioma,multiple myeloma,glioblastoma multiforme,esophageal carcinoma,uterine carcinosarcoma,gastric adenocarcinoma,pancreas adenocarcinoma,lung squamous cell carcinoma,lung adenocarcinoma,acute myeloid leukemia,chronic lymphocytic leukemia	26619011
ENST00000269305:c.581T>G	17	7578268	7578268	A	C	GRCh37	TP53	missense	p.L194R	breast cancer,ovarian serous cystadenocarcinoma,lung adenocarcinoma,head and neck squamous cell carcinoma,colorectal cancer,urinary bladder urothelial carcinoma,pancreas adenocarcinoma,hepatocellular carcinoma,brain glioma,glioblastoma multiforme,cervix carcinoma	26619011
ENST00000269305:c.581T>A	17	7578268	7578268	A	T	GRCh37	TP53	missense	p.L194H	breast cancer,ovarian serous cystadenocarcinoma,lung adenocarcinoma,head and neck squamous cell carcinoma,colorectal cancer,urinary bladder urothelial carcinoma,pancreas adenocarcinoma,hepatocellular carcinoma,brain glioma,glioblastoma multiforme,cervix carcinoma	26619011
ENST00000269305:c.581T>C	17	7578268	7578268	A	G	GRCh37	TP53	missense	p.L194P	breast cancer,ovarian serous cystadenocarcinoma,lung adenocarcinoma,head and neck squamous cell carcinoma,colorectal cancer,urinary bladder urothelial carcinoma,pancreas adenocarcinoma,hepatocellular carcinoma,brain glioma,glioblastoma multiforme,cervix carcinoma	26619011
ENST00000269305:c.580C>T	17	7578269	7578269	G	A	GRCh37	TP53	missense	p.L194F	breast cancer,ovarian serous cystadenocarcinoma,lung adenocarcinoma,head and neck squamous cell carcinoma,colorectal cancer,urinary bladder urothelial carcinoma,pancreas adenocarcinoma,hepatocellular carcinoma,brain glioma,glioblastoma multiforme,cervix carcinoma	26619011
ENST00000269305:c.578A>G	17	7578271	7578271	T	C	GRCh37	TP53	missense	p.H193R	breast cancer,head and neck squamous cell carcinoma,ovarian serous cystadenocarcinoma,lung adenocarcinoma,lung squamous cell carcinoma,hepatocellular carcinoma,brain glioma,uterine carcinosarcoma,esophageal carcinoma,uterine corpus endometrial carcinoma,pancreas adenocarcinoma,gastric adenocarcinoma,prostate adenocarcinoma,lung small cell carcinoma,acute myeloid leukemia,papillary renal cell carc…	26619011
ENST00000269305:c.578A>T	17	7578271	7578271	T	A	GRCh37	TP53	missense	p.H193L	breast cancer,head and neck squamous cell carcinoma,ovarian serous cystadenocarcinoma,lung adenocarcinoma,lung squamous cell carcinoma,hepatocellular carcinoma,brain glioma,uterine carcinosarcoma,esophageal carcinoma,uterine corpus endometrial carcinoma,pancreas adenocarcinoma,gastric adenocarcinoma,prostate adenocarcinoma,lung small cell carcinoma,acute myeloid leukemia,papillary renal cell carc…	26619011
ENST00000269305:c.578A>C	17	7578271	7578271	T	G	GRCh37	TP53	missense	p.H193P	breast cancer,head and neck squamous cell carcinoma,ovarian serous cystadenocarcinoma,lung adenocarcinoma,lung squamous cell carcinoma,hepatocellular carcinoma,brain glioma,uterine carcinosarcoma,esophageal carcinoma,uterine corpus endometrial carcinoma,pancreas adenocarcinoma,gastric adenocarcinoma,prostate adenocarcinoma,lung small cell carcinoma,acute myeloid leukemia,papillary renal cell carc…	26619011
ENST00000269305:c.577C>T	17	7578272	7578272	G	A	GRCh37	TP53	missense	p.H193Y	breast cancer,head and neck squamous cell carcinoma,ovarian serous cystadenocarcinoma,lung adenocarcinoma,lung squamous cell carcinoma,hepatocellular carcinoma,brain glioma,uterine carcinosarcoma,esophageal carcinoma,uterine corpus endometrial carcinoma,pancreas adenocarcinoma,gastric adenocarcinoma,prostate adenocarcinoma,lung small cell carcinoma,acute myeloid leukemia,papillary renal cell carc…	26619011
ENST00000269305:c.577C>G	17	7578272	7578272	G	C	GRCh37	TP53	missense	p.H193D	breast cancer,head and neck squamous cell carcinoma,ovarian serous cystadenocarcinoma,lung adenocarcinoma,lung squamous cell carcinoma,hepatocellular carcinoma,brain glioma,uterine carcinosarcoma,esophageal carcinoma,uterine corpus endometrial carcinoma,pancreas adenocarcinoma,gastric adenocarcinoma,prostate adenocarcinoma,lung small cell carcinoma,acute myeloid leukemia,papillary renal cell carc…	26619011
ENST00000269305:c.577C>A	17	7578272	7578272	G	T	GRCh37	TP53	missense	p.H193N	breast cancer,head and neck squamous cell carcinoma,ovarian serous cystadenocarcinoma,lung adenocarcinoma,lung squamous cell carcinoma,hepatocellular carcinoma,brain glioma,uterine carcinosarcoma,esophageal carcinoma,uterine corpus endometrial carcinoma,pancreas adenocarcinoma,gastric adenocarcinoma,prostate adenocarcinoma,lung small cell carcinoma,acute myeloid leukemia,papillary renal cell carc…	26619011
ENST00000269305:c.537T>G	17	7578393	7578393	A	C	GRCh37	TP53	missense	p.H179Q	head and neck squamous cell carcinoma,breast cancer,brain glioma,ovarian serous cystadenocarcinoma,pancreas adenocarcinoma,lung squamous cell carcinoma,uterine carcinosarcoma,gastric adenocarcinoma,lung adenocarcinoma,hepatocellular carcinoma,glioblastoma multiforme,esophageal carcinoma,skin squamous cell carcinoma,uterine corpus endometrial carcinoma,skin melanoma,lung small cell carcinoma,acute…	26619011
ENST00000269305:c.536A>G	17	7578394	7578394	T	C	GRCh37	TP53	missense	p.H179R	head and neck squamous cell carcinoma,breast cancer,brain glioma,ovarian serous cystadenocarcinoma,pancreas adenocarcinoma,lung squamous cell carcinoma,uterine carcinosarcoma,gastric adenocarcinoma,lung adenocarcinoma,hepatocellular carcinoma,glioblastoma multiforme,esophageal carcinoma,skin squamous cell carcinoma,uterine corpus endometrial carcinoma,skin melanoma,lung small cell carcinoma,acute…	26619011
ENST00000269305:c.536A>T	17	7578394	7578394	T	A	GRCh37	TP53	missense	p.H179L	head and neck squamous cell carcinoma,breast cancer,brain glioma,ovarian serous cystadenocarcinoma,pancreas adenocarcinoma,lung squamous cell carcinoma,uterine carcinosarcoma,gastric adenocarcinoma,lung adenocarcinoma,hepatocellular carcinoma,glioblastoma multiforme,esophageal carcinoma,skin squamous cell carcinoma,uterine corpus endometrial carcinoma,skin melanoma,lung small cell carcinoma,acute…	26619011
ENST00000269305:c.536A>C	17	7578394	7578394	T	G	GRCh37	TP53	missense	p.H179P	head and neck squamous cell carcinoma,breast cancer,brain glioma,ovarian serous cystadenocarcinoma,pancreas adenocarcinoma,lung squamous cell carcinoma,uterine carcinosarcoma,gastric adenocarcinoma,lung adenocarcinoma,hepatocellular carcinoma,glioblastoma multiforme,esophageal carcinoma,skin squamous cell carcinoma,uterine corpus endometrial carcinoma,skin melanoma,lung small cell carcinoma,acute…	26619011
ENST00000269305:c.535C>T	17	7578395	7578395	G	A	GRCh37	TP53	missense	p.H179Y	head and neck squamous cell carcinoma,breast cancer,brain glioma,ovarian serous cystadenocarcinoma,pancreas adenocarcinoma,lung squamous cell carcinoma,uterine carcinosarcoma,gastric adenocarcinoma,lung adenocarcinoma,hepatocellular carcinoma,glioblastoma multiforme,esophageal carcinoma,skin squamous cell carcinoma,uterine corpus endometrial carcinoma,skin melanoma,lung small cell carcinoma,acute…	26619011
ENST00000269305:c.535C>A	17	7578395	7578395	G	T	GRCh37	TP53	missense	p.H179N	head and neck squamous cell carcinoma,breast cancer,brain glioma,ovarian serous cystadenocarcinoma,pancreas adenocarcinoma,lung squamous cell carcinoma,uterine carcinosarcoma,gastric adenocarcinoma,lung adenocarcinoma,hepatocellular carcinoma,glioblastoma multiforme,esophageal carcinoma,skin squamous cell carcinoma,uterine corpus endometrial carcinoma,skin melanoma,lung small cell carcinoma,acute…	26619011
ENST00000269305:c.535C>G	17	7578395	7578395	G	C	GRCh37	TP53	missense	p.H179D	head and neck squamous cell carcinoma,breast cancer,brain glioma,ovarian serous cystadenocarcinoma,pancreas adenocarcinoma,lung squamous cell carcinoma,uterine carcinosarcoma,gastric adenocarcinoma,lung adenocarcinoma,hepatocellular carcinoma,glioblastoma multiforme,esophageal carcinoma,skin squamous cell carcinoma,uterine corpus endometrial carcinoma,skin melanoma,lung small cell carcinoma,acute…	26619011
ENST00000413465:c.528C>G	17	7578402	7578402	G	C	GRCh37	TP53	missense	p.C176W	ovarian serous cystadenocarcinoma,head and neck squamous cell carcinoma,colorectal cancer,breast cancer,gastric adenocarcinoma,esophageal carcinoma,pancreas adenocarcinoma,lung adenocarcinoma,brain glioma,lung squamous cell carcinoma,prostate adenocarcinoma,hepatocellular carcinoma,acute myeloid leukemia,chromophobe adenocarcinoma,urinary bladder urothelial carcinoma	26619011
ENST00000413465:c.527G>T	17	7578403	7578403	C	A	GRCh37	TP53	missense	p.C176F	ovarian serous cystadenocarcinoma,head and neck squamous cell carcinoma,colorectal cancer,breast cancer,gastric adenocarcinoma,esophageal carcinoma,pancreas adenocarcinoma,lung adenocarcinoma,brain glioma,lung squamous cell carcinoma,prostate adenocarcinoma,hepatocellular carcinoma,acute myeloid leukemia,chromophobe adenocarcinoma,urinary bladder urothelial carcinoma	26619011
ENST00000413465:c.527G>A	17	7578403	7578403	C	T	GRCh37	TP53	missense	p.C176Y	ovarian serous cystadenocarcinoma,head and neck squamous cell carcinoma,colorectal cancer,breast cancer,gastric adenocarcinoma,esophageal carcinoma,pancreas adenocarcinoma,lung adenocarcinoma,brain glioma,lung squamous cell carcinoma,prostate adenocarcinoma,hepatocellular carcinoma,acute myeloid leukemia,chromophobe adenocarcinoma,urinary bladder urothelial carcinoma	26619011
ENST00000269305:c.526T>A	17	7578404	7578404	A	T	GRCh37	TP53	missense	p.C176S	ovarian serous cystadenocarcinoma,head and neck squamous cell carcinoma,colorectal cancer,breast cancer,gastric adenocarcinoma,esophageal carcinoma,pancreas adenocarcinoma,lung adenocarcinoma,brain glioma,lung squamous cell carcinoma,prostate adenocarcinoma,hepatocellular carcinoma,acute myeloid leukemia,chromophobe adenocarcinoma,urinary bladder urothelial carcinoma	26619011
ENST00000413465:c.526T>G	17	7578404	7578404	A	C	GRCh37	TP53	missense	p.C176G	ovarian serous cystadenocarcinoma,head and neck squamous cell carcinoma,colorectal cancer,breast cancer,gastric adenocarcinoma,esophageal carcinoma,pancreas adenocarcinoma,lung adenocarcinoma,brain glioma,lung squamous cell carcinoma,prostate adenocarcinoma,hepatocellular carcinoma,acute myeloid leukemia,chromophobe adenocarcinoma,urinary bladder urothelial carcinoma	26619011
ENST00000413465:c.526T>C	17	7578404	7578404	A	G	GRCh37	TP53	missense	p.C176R	ovarian serous cystadenocarcinoma,head and neck squamous cell carcinoma,colorectal cancer,breast cancer,gastric adenocarcinoma,esophageal carcinoma,pancreas adenocarcinoma,lung adenocarcinoma,brain glioma,lung squamous cell carcinoma,prostate adenocarcinoma,hepatocellular carcinoma,acute myeloid leukemia,chromophobe adenocarcinoma,urinary bladder urothelial carcinoma	26619011
ENST00000269305:c.524G>A	17	7578406	7578406	C	T	GRCh37	TP53	missense	p.R175H	cancer,breast cancer	11101847,18391940,25157968,16489069,22698404
ENST00000413465:c.524G>A	17	7578406	7578406	C	T	GRCh37	TP53	missense	p.R175H	colorectal cancer,breast cancer,ovarian serous cystadenocarcinoma,head and neck squamous cell carcinoma,esophageal carcinoma,gastric adenocarcinoma,pancreas adenocarcinoma,glioblastoma multiforme,brain glioma,urinary bladder urothelial carcinoma,prostate adenocarcinoma,lung squamous cell carcinoma,lung adenocarcinoma,uterine carcinosarcoma,uterine corpus endometrial carcinoma,brain stem glioma,sk…	26619011
ENST00000413465:c.523C>G	17	7578407	7578407	G	C	GRCh37	TP53	missense	p.R175G	colorectal cancer,breast cancer,ovarian serous cystadenocarcinoma,head and neck squamous cell carcinoma,esophageal carcinoma,gastric adenocarcinoma,pancreas adenocarcinoma,glioblastoma multiforme,brain glioma,urinary bladder urothelial carcinoma,prostate adenocarcinoma,lung squamous cell carcinoma,lung adenocarcinoma,uterine carcinosarcoma,uterine corpus endometrial carcinoma,brain stem glioma,sk…	26619011
ENST00000413465:c.523C>T	17	7578407	7578407	G	A	GRCh37	TP53	missense	p.R175C	colorectal cancer,breast cancer,ovarian serous cystadenocarcinoma,head and neck squamous cell carcinoma,esophageal carcinoma,gastric adenocarcinoma,pancreas adenocarcinoma,glioblastoma multiforme,brain glioma,urinary bladder urothelial carcinoma,prostate adenocarcinoma,lung squamous cell carcinoma,lung adenocarcinoma,uterine carcinosarcoma,uterine corpus endometrial carcinoma,brain stem glioma,sk…	26619011
ENST00000269305:c.518T>C	17	7578412	7578412	A	G	GRCh37	TP53	missense	p.V173A	acute myeloid leukemia,head and neck squamous cell carcinoma,breast cancer,lung adenocarcinoma,brain glioma,gastric adenocarcinoma,pancreas adenocarcinoma,ovarian serous cystadenocarcinoma,colorectal cancer,uterine corpus endometrial carcinoma,skin melanoma,lung small cell carcinoma,hepatocellular carcinoma,brain stem glioma,esophageal carcinoma,adrenocortical carcinoma	24641375,24381225,24487413,26619011
ENST00000269305:c.518T>G	17	7578412	7578412	A	C	GRCh37	TP53	missense	p.V173G	acute myeloid leukemia,head and neck squamous cell carcinoma,breast cancer,lung adenocarcinoma,brain glioma,gastric adenocarcinoma,pancreas adenocarcinoma,ovarian serous cystadenocarcinoma,colorectal cancer,uterine corpus endometrial carcinoma,skin melanoma,lung small cell carcinoma,hepatocellular carcinoma,brain stem glioma,esophageal carcinoma,adrenocortical carcinoma	24381225,24487413,24641375,26619011
ENST00000269305:c.518T>A	17	7578412	7578412	A	T	GRCh37	TP53	missense	p.V173E	head and neck squamous cell carcinoma,breast cancer,lung adenocarcinoma,brain glioma,gastric adenocarcinoma,pancreas adenocarcinoma,ovarian serous cystadenocarcinoma,colorectal cancer,uterine corpus endometrial carcinoma,skin melanoma,lung small cell carcinoma,hepatocellular carcinoma,brain stem glioma,esophageal carcinoma,adrenocortical carcinoma	26619011
ENST00000269305:c.517G>T	17	7578413	7578413	C	A	GRCh37	TP53	missense	p.V173L	head and neck squamous cell carcinoma,breast cancer,lung adenocarcinoma,brain glioma,gastric adenocarcinoma,pancreas adenocarcinoma,ovarian serous cystadenocarcinoma,colorectal cancer,uterine corpus endometrial carcinoma,skin melanoma,lung small cell carcinoma,hepatocellular carcinoma,brain stem glioma,esophageal carcinoma,adrenocortical carcinoma	26619011
ENST00000269305:c.517G>A	17	7578413	7578413	C	T	GRCh37	TP53	missense	p.V173M	head and neck squamous cell carcinoma,breast cancer,lung adenocarcinoma,brain glioma,gastric adenocarcinoma,pancreas adenocarcinoma,ovarian serous cystadenocarcinoma,colorectal cancer,uterine corpus endometrial carcinoma,skin melanoma,lung small cell carcinoma,hepatocellular carcinoma,brain stem glioma,esophageal carcinoma,adrenocortical carcinoma	26619011
ENST00000269305:c.488A>G	17	7578442	7578442	T	C	GRCh37	TP53	missense	p.Y163C	head and neck squamous cell carcinoma,ovarian serous cystadenocarcinoma,lung adenocarcinoma,breast cancer,lung squamous cell carcinoma,hepatocellular carcinoma,esophageal carcinoma,uterine carcinosarcoma,skin melanoma,pancreas adenocarcinoma,lung small cell carcinoma,brain glioma,brain stem glioma,colorectal cancer	26619011
ENST00000269305:c.487T>A	17	7578443	7578443	A	T	GRCh37	TP53	missense	p.Y163N	head and neck squamous cell carcinoma,ovarian serous cystadenocarcinoma,lung adenocarcinoma,breast cancer,lung squamous cell carcinoma,hepatocellular carcinoma,esophageal carcinoma,uterine carcinosarcoma,skin melanoma,pancreas adenocarcinoma,lung small cell carcinoma,brain glioma,brain stem glioma,colorectal cancer	26619011
ENST00000269305:c.487T>C	17	7578443	7578443	A	G	GRCh37	TP53	missense	p.Y163H	head and neck squamous cell carcinoma,ovarian serous cystadenocarcinoma,lung adenocarcinoma,breast cancer,lung squamous cell carcinoma,hepatocellular carcinoma,esophageal carcinoma,uterine carcinosarcoma,skin melanoma,pancreas adenocarcinoma,lung small cell carcinoma,brain glioma,brain stem glioma,colorectal cancer	26619011
ENST00000269305:c.487T>G	17	7578443	7578443	A	C	GRCh37	TP53	missense	p.Y163D	head and neck squamous cell carcinoma,ovarian serous cystadenocarcinoma,lung adenocarcinoma,breast cancer,lung squamous cell carcinoma,hepatocellular carcinoma,esophageal carcinoma,uterine carcinosarcoma,skin melanoma,pancreas adenocarcinoma,lung small cell carcinoma,brain glioma,brain stem glioma,colorectal cancer	26619011
ENST00000413465:c.452C>A	17	7578478	7578478	G	T	GRCh37	TP53	missense	p.P151H	head and neck squamous cell carcinoma,ovarian serous cystadenocarcinoma,colorectal cancer,breast cancer,uterine carcinosarcoma,pancreas adenocarcinoma,hepatocellular carcinoma,uterine corpus endometrial carcinoma,gastric adenocarcinoma,skin melanoma,multiple myeloma,lung squamous cell carcinoma,lung adenocarcinoma,brain glioma,esophageal carcinoma,urinary bladder urothelial carcinoma,salivary gla…	26619011
ENST00000413465:c.452C>G	17	7578478	7578478	G	C	GRCh37	TP53	missense	p.P151R	head and neck squamous cell carcinoma,ovarian serous cystadenocarcinoma,colorectal cancer,breast cancer,uterine carcinosarcoma,pancreas adenocarcinoma,hepatocellular carcinoma,uterine corpus endometrial carcinoma,gastric adenocarcinoma,skin melanoma,multiple myeloma,lung squamous cell carcinoma,lung adenocarcinoma,brain glioma,esophageal carcinoma,urinary bladder urothelial carcinoma,salivary gla…	26619011
ENST00000413465:c.451C>T	17	7578479	7578479	G	A	GRCh37	TP53	missense	p.P151S	head and neck squamous cell carcinoma,ovarian serous cystadenocarcinoma,colorectal cancer,breast cancer,uterine carcinosarcoma,pancreas adenocarcinoma,hepatocellular carcinoma,uterine corpus endometrial carcinoma,gastric adenocarcinoma,skin melanoma,multiple myeloma,lung squamous cell carcinoma,lung adenocarcinoma,brain glioma,esophageal carcinoma,urinary bladder urothelial carcinoma,salivary gla…	26619011
ENST00000269305:c.451C>A	17	7578479	7578479	G	T	GRCh37	TP53	missense	p.P151T	head and neck squamous cell carcinoma,ovarian serous cystadenocarcinoma,colorectal cancer,breast cancer,uterine carcinosarcoma,pancreas adenocarcinoma,hepatocellular carcinoma,uterine corpus endometrial carcinoma,gastric adenocarcinoma,skin melanoma,multiple myeloma,lung squamous cell carcinoma,lung adenocarcinoma,brain glioma,esophageal carcinoma,urinary bladder urothelial carcinoma,salivary gla…	26619011
ENST00000413465:c.451C>G	17	7578479	7578479	G	C	GRCh37	TP53	missense	p.P151A	head and neck squamous cell carcinoma,ovarian serous cystadenocarcinoma,colorectal cancer,breast cancer,uterine carcinosarcoma,pancreas adenocarcinoma,hepatocellular carcinoma,uterine corpus endometrial carcinoma,gastric adenocarcinoma,skin melanoma,multiple myeloma,lung squamous cell carcinoma,lung adenocarcinoma,brain glioma,esophageal carcinoma,urinary bladder urothelial carcinoma,salivary gla…	26619011
ENST00000269305:c.432G>T	17	7578498	7578498	C	A	GRCh37	TP53	missense	p.Q144H	lung adenocarcinoma,head and neck squamous cell carcinoma,uterine corpus endometrial carcinoma,gastric adenocarcinoma,ovarian serous cystadenocarcinoma,hepatocellular carcinoma,breast cancer,urinary bladder urothelial carcinoma	26619011
ENST00000269305:c.431A>C	17	7578499	7578499	T	G	GRCh37	TP53	missense	p.Q144P	lung adenocarcinoma,head and neck squamous cell carcinoma,uterine corpus endometrial carcinoma,gastric adenocarcinoma,ovarian serous cystadenocarcinoma,hepatocellular carcinoma,breast cancer,urinary bladder urothelial carcinoma	26619011
ENST00000269305:c.431A>T	17	7578499	7578499	T	A	GRCh37	TP53	missense	p.Q144L	lung adenocarcinoma,head and neck squamous cell carcinoma,uterine corpus endometrial carcinoma,gastric adenocarcinoma,ovarian serous cystadenocarcinoma,hepatocellular carcinoma,breast cancer,urinary bladder urothelial carcinoma	26619011
ENST00000269305:c.423C>G	17	7578507	7578507	G	C	GRCh37	TP53	missense	p.C141W	breast cancer,prostate adenocarcinoma,colorectal cancer,lung adenocarcinoma,brain glioma,head and neck squamous cell carcinoma,uterine corpus endometrial carcinoma,pancreas adenocarcinoma,multiple myeloma,lung squamous cell carcinoma,acute myeloid leukemia,chromophobe adenocarcinoma	26619011
ENST00000269305:c.422G>A	17	7578508	7578508	C	T	GRCh37	TP53	missense	p.C141Y	breast cancer,prostate adenocarcinoma,colorectal cancer,lung adenocarcinoma,brain glioma,head and neck squamous cell carcinoma,uterine corpus endometrial carcinoma,pancreas adenocarcinoma,multiple myeloma,lung squamous cell carcinoma,acute myeloid leukemia,chromophobe adenocarcinoma	26619011
ENST00000269305:c.422G>T	17	7578508	7578508	C	A	GRCh37	TP53	missense	p.C141F	breast cancer,prostate adenocarcinoma,colorectal cancer,lung adenocarcinoma,brain glioma,head and neck squamous cell carcinoma,uterine corpus endometrial carcinoma,pancreas adenocarcinoma,multiple myeloma,lung squamous cell carcinoma,acute myeloid leukemia,chromophobe adenocarcinoma	26619011
ENST00000269305:c.421T>C	17	7578509	7578509	A	G	GRCh37	TP53	missense	p.C141R	breast cancer,prostate adenocarcinoma,colorectal cancer,lung adenocarcinoma,brain glioma,head and neck squamous cell carcinoma,uterine corpus endometrial carcinoma,pancreas adenocarcinoma,multiple myeloma,lung squamous cell carcinoma,acute myeloid leukemia,chromophobe adenocarcinoma	26619011
ENST00000269305:c.421T>G	17	7578509	7578509	A	C	GRCh37	TP53	missense	p.C141G	breast cancer,prostate adenocarcinoma,colorectal cancer,lung adenocarcinoma,brain glioma,head and neck squamous cell carcinoma,uterine corpus endometrial carcinoma,pancreas adenocarcinoma,multiple myeloma,lung squamous cell carcinoma,acute myeloid leukemia,chromophobe adenocarcinoma	26619011
ENST00000269305:c.421T>A	17	7578509	7578509	A	T	GRCh37	TP53	missense	p.C141S	breast cancer,prostate adenocarcinoma,colorectal cancer,lung adenocarcinoma,brain glioma,head and neck squamous cell carcinoma,uterine corpus endometrial carcinoma,pancreas adenocarcinoma,multiple myeloma,lung squamous cell carcinoma,acute myeloid leukemia,chromophobe adenocarcinoma	26619011
ENST00000269305:c.405C>G	17	7578525	7578525	G	C	GRCh37	TP53	missense	p.C135W	esophageal carcinoma,breast cancer,colorectal cancer,gastric adenocarcinoma,prostate adenocarcinoma,pancreas adenocarcinoma,ovarian serous cystadenocarcinoma,lung adenocarcinoma,lung squamous cell carcinoma,hepatocellular carcinoma,brain glioma,urinary bladder urothelial carcinoma,adrenocortical carcinoma	26619011
ENST00000269305:c.404G>A	17	7578526	7578526	C	T	GRCh37	TP53	missense	p.C135Y	esophageal carcinoma,breast cancer,colorectal cancer,gastric adenocarcinoma,prostate adenocarcinoma,pancreas adenocarcinoma,ovarian serous cystadenocarcinoma,lung adenocarcinoma,lung squamous cell carcinoma,hepatocellular carcinoma,brain glioma,urinary bladder urothelial carcinoma,adrenocortical carcinoma	26619011
ENST00000269305:c.404G>T	17	7578526	7578526	C	A	GRCh37	TP53	missense	p.C135F	esophageal carcinoma,breast cancer,colorectal cancer,gastric adenocarcinoma,prostate adenocarcinoma,pancreas adenocarcinoma,ovarian serous cystadenocarcinoma,lung adenocarcinoma,lung squamous cell carcinoma,hepatocellular carcinoma,brain glioma,urinary bladder urothelial carcinoma,adrenocortical carcinoma	26619011
ENST00000269305:c.403T>C	17	7578527	7578527	A	G	GRCh37	TP53	missense	p.C135R	esophageal carcinoma,breast cancer,colorectal cancer,gastric adenocarcinoma,prostate adenocarcinoma,pancreas adenocarcinoma,ovarian serous cystadenocarcinoma,lung adenocarcinoma,lung squamous cell carcinoma,hepatocellular carcinoma,brain glioma,urinary bladder urothelial carcinoma,adrenocortical carcinoma	26619011
ENST00000269305:c.403T>A	17	7578527	7578527	A	T	GRCh37	TP53	missense	p.C135S	esophageal carcinoma,breast cancer,colorectal cancer,gastric adenocarcinoma,prostate adenocarcinoma,pancreas adenocarcinoma,ovarian serous cystadenocarcinoma,lung adenocarcinoma,lung squamous cell carcinoma,hepatocellular carcinoma,brain glioma,urinary bladder urothelial carcinoma,adrenocortical carcinoma	26619011
ENST00000269305:c.403T>G	17	7578527	7578527	A	C	GRCh37	TP53	missense	p.C135G	esophageal carcinoma,breast cancer,colorectal cancer,gastric adenocarcinoma,prostate adenocarcinoma,pancreas adenocarcinoma,ovarian serous cystadenocarcinoma,lung adenocarcinoma,lung squamous cell carcinoma,hepatocellular carcinoma,brain glioma,urinary bladder urothelial carcinoma,adrenocortical carcinoma	26619011
ENST00000269305:c.396G>C	17	7578534	7578534	C	G	GRCh37	TP53	missense	p.K132N	ovarian serous cystadenocarcinoma,breast cancer,urinary bladder urothelial carcinoma,pancreas adenocarcinoma,lung adenocarcinoma,colorectal cancer,uterine carcinosarcoma,gastric adenocarcinoma,multiple myeloma,lung squamous cell carcinoma,brain glioma,head and neck squamous cell carcinoma,glioblastoma multiforme,esophageal carcinoma,cervix carcinoma,adrenocortical carcinoma	26619011
ENST00000269305:c.395A>G	17	7578535	7578535	T	C	GRCh37	TP53	missense	p.K132R	ovarian serous cystadenocarcinoma,breast cancer,urinary bladder urothelial carcinoma,pancreas adenocarcinoma,lung adenocarcinoma,colorectal cancer,uterine carcinosarcoma,gastric adenocarcinoma,multiple myeloma,lung squamous cell carcinoma,brain glioma,head and neck squamous cell carcinoma,glioblastoma multiforme,esophageal carcinoma,cervix carcinoma,adrenocortical carcinoma	26619011
ENST00000269305:c.395A>C	17	7578535	7578535	T	G	GRCh37	TP53	missense	p.K132T	ovarian serous cystadenocarcinoma,breast cancer,urinary bladder urothelial carcinoma,pancreas adenocarcinoma,lung adenocarcinoma,colorectal cancer,uterine carcinosarcoma,gastric adenocarcinoma,multiple myeloma,lung squamous cell carcinoma,brain glioma,head and neck squamous cell carcinoma,glioblastoma multiforme,esophageal carcinoma,cervix carcinoma,adrenocortical carcinoma	26619011
ENST00000269305:c.395A>T	17	7578535	7578535	T	A	GRCh37	TP53	missense	p.K132M	ovarian serous cystadenocarcinoma,breast cancer,urinary bladder urothelial carcinoma,pancreas adenocarcinoma,lung adenocarcinoma,colorectal cancer,uterine carcinosarcoma,gastric adenocarcinoma,multiple myeloma,lung squamous cell carcinoma,brain glioma,head and neck squamous cell carcinoma,glioblastoma multiforme,esophageal carcinoma,cervix carcinoma,adrenocortical carcinoma	26619011
ENST00000269305:c.394A>G	17	7578536	7578536	T	C	GRCh37	TP53	missense	p.K132E	ovarian serous cystadenocarcinoma,breast cancer,urinary bladder urothelial carcinoma,pancreas adenocarcinoma,lung adenocarcinoma,colorectal cancer,uterine carcinosarcoma,gastric adenocarcinoma,multiple myeloma,lung squamous cell carcinoma,brain glioma,head and neck squamous cell carcinoma,glioblastoma multiforme,esophageal carcinoma,cervix carcinoma,adrenocortical carcinoma	26619011
ENST00000269305:c.394A>C	17	7578536	7578536	T	G	GRCh37	TP53	missense	p.K132Q	ovarian serous cystadenocarcinoma,breast cancer,urinary bladder urothelial carcinoma,pancreas adenocarcinoma,lung adenocarcinoma,colorectal cancer,uterine carcinosarcoma,gastric adenocarcinoma,multiple myeloma,lung squamous cell carcinoma,brain glioma,head and neck squamous cell carcinoma,glioblastoma multiforme,esophageal carcinoma,cervix carcinoma,adrenocortical carcinoma	26619011
ENST00000604348:c.374C>T	17	7579313	7579313	G	A	GRCh37	TP53	missense	p.T125M	lung adenocarcinoma,head and neck squamous cell carcinoma,colorectal cancer,lung squamous cell carcinoma,gastric adenocarcinoma,ovarian serous cystadenocarcinoma,hepatocellular carcinoma,esophageal carcinoma,breast cancer,skin melanoma,pancreas adenocarcinoma,lung small cell carcinoma,brain glioma,acute myeloid leukemia,chromophobe adenocarcinoma,brain stem glioma,glioblastoma multiforme,skin squ…	26619011
ENST00000413465:c.374C>G	17	7579313	7579313	G	C	GRCh37	TP53	missense	p.T125R	lung adenocarcinoma,head and neck squamous cell carcinoma,colorectal cancer,lung squamous cell carcinoma,gastric adenocarcinoma,ovarian serous cystadenocarcinoma,hepatocellular carcinoma,esophageal carcinoma,breast cancer,skin melanoma,pancreas adenocarcinoma,lung small cell carcinoma,brain glioma,acute myeloid leukemia,chromophobe adenocarcinoma,brain stem glioma,glioblastoma multiforme,skin squ…	26619011
ENST00000413465:c.374C>A	17	7579313	7579313	G	T	GRCh37	TP53	missense	p.T125K	lung adenocarcinoma,head and neck squamous cell carcinoma,colorectal cancer,lung squamous cell carcinoma,gastric adenocarcinoma,ovarian serous cystadenocarcinoma,hepatocellular carcinoma,esophageal carcinoma,breast cancer,skin melanoma,pancreas adenocarcinoma,lung small cell carcinoma,brain glioma,acute myeloid leukemia,chromophobe adenocarcinoma,brain stem glioma,glioblastoma multiforme,skin squ…	26619011
ENST00000413465:c.373A>C	17	7579314	7579314	T	G	GRCh37	TP53	missense	p.T125P	lung adenocarcinoma,head and neck squamous cell carcinoma,colorectal cancer,lung squamous cell carcinoma,gastric adenocarcinoma,ovarian serous cystadenocarcinoma,hepatocellular carcinoma,esophageal carcinoma,breast cancer,skin melanoma,pancreas adenocarcinoma,lung small cell carcinoma,brain glioma,acute myeloid leukemia,chromophobe adenocarcinoma,brain stem glioma,glioblastoma multiforme,skin squ…	26619011
ENST00000269305:c.332T>C	17	7579355	7579355	A	G	GRCh37	TP53	missense	p.L111P	hepatocellular carcinoma,lung squamous cell carcinoma,breast cancer,gastric adenocarcinoma,skin melanoma,glioblastoma multiforme,esophageal carcinoma,chronic lymphocytic leukemia	26619011
ENST00000269305:c.332T>G	17	7579355	7579355	A	C	GRCh37	TP53	missense	p.L111R	hepatocellular carcinoma,lung squamous cell carcinoma,breast cancer,gastric adenocarcinoma,skin melanoma,glioblastoma multiforme,esophageal carcinoma,chronic lymphocytic leukemia	26619011
ENST00000269305:c.332T>A	17	7579355	7579355	A	T	GRCh37	TP53	missense	p.L111Q	hepatocellular carcinoma,lung squamous cell carcinoma,breast cancer,gastric adenocarcinoma,skin melanoma,glioblastoma multiforme,esophageal carcinoma,chronic lymphocytic leukemia	26619011
ENST00000269305:c.215C>G	17	7579472	7579472	G	C	GRCh37	TP53	missense	p.P72R	breast cancer,lung carcinoma,cervical cancer	17909070,12840112,11535556
ENST00000269305:c.139C>T	17	7579548	7579548	G	A	GRCh37	TP53	missense	p.P47S	cancer	27034505
ENST00000268766:c.589G>C	17	27062360	27062360	G	C	GRCh37	NEK8	missense	p.A197P	pancreatic cancer	20581473
ENST00000269571:c.926G>A	17	37868205	37868205	G	A	GRCh37	ERBB2	missense	p.G309E	lung adenocarcinoma	22908275
ENST00000269571:c.926G>C	17	37868205	37868205	G	C	GRCh37	ERBB2	missense	p.G309A	breast cancer	23220880
ENST00000269571:c.929C>A	17	37868208	37868208	C	A	GRCh37	ERBB2	missense	p.S310Y	cancer,urinary bladder urothelial carcinoma,gastric adenocarcinoma,cervix carcinoma,breast cancer,ovarian serous cystadenocarcinoma,skin squamous cell carcinoma,lung adenocarcinoma,head and neck squamous cell carcinoma,colorectal cancer	22908275,26619011
ENST00000269571:c.929C>T	17	37868208	37868208	C	T	GRCh37	ERBB2	missense	p.S310F	cancer,urinary bladder urothelial carcinoma,gastric adenocarcinoma,cervix carcinoma,breast cancer,ovarian serous cystadenocarcinoma,skin squamous cell carcinoma,lung adenocarcinoma,head and neck squamous cell carcinoma,colorectal cancer,colon cancer	22908275,26619011,26243863
ENST00000269571:c.2033G>A	17	37879658	37879658	G	A	GRCh37	ERBB2	missense	p.R678Q	breast cancer	23220880
ENST00000584450:c.2033G>A	17	37879658	37879658	G	A	GRCh37	ERBB2	missense	p.R678Q	gastric adenocarcinoma,uterine corpus endometrial carcinoma,prostate adenocarcinoma,colorectal cancer,breast cancer,urinary bladder urothelial carcinoma	26619011
ENST00000269571:c.2263T>A	17	37880219	37880219	T	A	GRCh37	ERBB2	missense	p.L755M	breast cancer,colorectal cancer,uterine corpus endometrial carcinoma,gastric adenocarcinoma,skin melanoma,papillary renal cell carcinoma,urinary bladder urothelial carcinoma	26619011
ENST00000269571:c.2264T>C	17	37880220	37880220	T	C	GRCh37	ERBB2	missense	p.L755S	breast cancer,colorectal cancer,uterine corpus endometrial carcinoma,gastric adenocarcinoma,skin melanoma,papillary renal cell carcinoma,urinary bladder urothelial carcinoma,colon cancer	18413839,22046346,25157968,26619011,26243863,23220880
ENST00000269571:c.2264T>G	17	37880220	37880220	T	G	GRCh37	ERBB2	missense	p.L755W	breast cancer,colorectal cancer,uterine corpus endometrial carcinoma,gastric adenocarcinoma,skin melanoma,papillary renal cell carcinoma,urinary bladder urothelial carcinoma	23220880,26619011
ENST00000269571:c.2305G>C	17	37880261	37880261	G	C	GRCh37	ERBB2	missense	p.D769H	breast cancer,esophageal carcinoma,gastric adenocarcinoma,cervix carcinoma,urinary bladder urothelial carcinoma	16397024,23220880,25157968,26619011
ENST00000269571:c.2305G>T	17	37880261	37880261	G	T	GRCh37	ERBB2	missense	p.D769Y	breast cancer,esophageal carcinoma,gastric adenocarcinoma,cervix carcinoma,urinary bladder urothelial carcinoma	16397024,23220880,26619011
ENST00000269571:c.2305G>A	17	37880261	37880261	G	A	GRCh37	ERBB2	missense	p.D769N	breast cancer,esophageal carcinoma,gastric adenocarcinoma,cervix carcinoma,urinary bladder urothelial carcinoma	26619011
ENST00000269571:c.2326G>A	17	37880997	37880997	G	A	GRCh37	ERBB2	missense	p.G776S	cancer,gastric adenocarcinoma	25157968,18339846
ENST00000269571:c.2329G>C	17	37881000	37881000	G	C	GRCh37	ERBB2	missense	p.V777L	breast cancer	22046346,24516025,25157968
ENST00000269571:c.2329G>T	17	37881000	37881000	G	T	GRCh37	ERBB2	missense	p.V777L	breast cancer,colorectal cancer,gastric adenocarcinoma,colon cancer	22046346,24516025,16397024,23220880,25157968,26619011,26243863
ENST00000269571:c.2329G>A	17	37881000	37881000	G	A	GRCh37	ERBB2	missense	p.V777M	colorectal cancer,breast cancer,gastric adenocarcinoma	26619011
ENST00000269571:c.2354T>C	17	37881025	37881025	T	C	GRCh37	ERBB2	missense	p.L785P	breast cancer	25157968
ENST00000269571:c.2524G>A	17	37881332	37881332	G	A	GRCh37	ERBB2	missense	p.V842I	breast cancer,colorectal cancer,gastric adenocarcinoma,uterine corpus endometrial carcinoma,pancreas adenocarcinoma,uterine carcinosarcoma,gallbladder carcinoma,colon cancer	16397024,23220880,26619011,26243863
ENST00000269571:c.2570A>G	17	37881378	37881378	A	G	GRCh37	ERBB2	missense	p.N857S	ovary adenocarcinoma	18339846
ENST00000269571:c.2596C>A	17	37881404	37881404	C	A	GRCh37	ERBB2	missense	p.L866M	colon cancer	26243863
ENST00000269571:c.2686C>T	17	37881616	37881616	C	T	GRCh37	ERBB2	missense	p.R896C	breast cancer	16397024,23220880
ENST00000393331:c.399C>G	17	47696424	47696424	G	C	GRCh37	SPOP	missense	p.F133L	prostate adenocarcinoma	26619011
ENST00000347630:c.398T>G	17	47696425	47696425	A	C	GRCh37	SPOP	missense	p.F133C	prostate adenocarcinoma	26619011
ENST00000347630:c.398T>C	17	47696425	47696425	A	G	GRCh37	SPOP	missense	p.F133S	prostate adenocarcinoma	26619011
ENST00000347630:c.397T>G	17	47696426	47696426	A	C	GRCh37	SPOP	missense	p.F133V	prostate adenocarcinoma	26619011
ENST00000347630:c.397T>A	17	47696426	47696426	A	T	GRCh37	SPOP	missense	p.F133I	prostate adenocarcinoma	26619011
ENST00000393331:c.393G>T	17	47696430	47696430	C	A	GRCh37	SPOP	missense	p.W131C	prostate adenocarcinoma,uterine corpus endometrial carcinoma	26619011
ENST00000347630:c.392G>C	17	47696431	47696431	C	G	GRCh37	SPOP	missense	p.W131S	prostate adenocarcinoma,uterine corpus endometrial carcinoma	26619011
ENST00000347630:c.391T>G	17	47696432	47696432	A	C	GRCh37	SPOP	missense	p.W131G	prostate adenocarcinoma,uterine corpus endometrial carcinoma	26619011
ENST00000393331:c.391T>A	17	47696432	47696432	A	T	GRCh37	SPOP	missense	p.W131R	prostate adenocarcinoma,uterine corpus endometrial carcinoma	26619011
ENST00000393331:c.306C>G	17	47696642	47696642	G	C	GRCh37	SPOP	missense	p.F102L	prostate adenocarcinoma	26619011
ENST00000347630:c.305T>G	17	47696643	47696643	A	C	GRCh37	SPOP	missense	p.F102C	prostate adenocarcinoma	26619011
ENST00000347630:c.304T>G	17	47696644	47696644	A	C	GRCh37	SPOP	missense	p.F102V	prostate adenocarcinoma	26619011
ENST00000347630:c.260A>C	17	47696688	47696688	T	G	GRCh37	SPOP	missense	p.Y87S	prostate adenocarcinoma	26619011
ENST00000347630:c.260A>G	17	47696688	47696688	T	C	GRCh37	SPOP	missense	p.Y87C	prostate adenocarcinoma	26619011
ENST00000347630:c.259T>A	17	47696689	47696689	A	T	GRCh37	SPOP	missense	p.Y87N	prostate adenocarcinoma	26619011
ENST00000399799:c.3577C>T	18	18535142	18535142	G	A	GRCh37	ROCK1	missense	p.P1193S	breast cancer,lung cancer	20140017
ENST00000282030:c.2608G>A	18	42531913	42531913	G	A	GRCh37	SETBP1	missense	p.G870S	chronic myeloid leukemia	23222956
ENST00000342988:c.989A>C	18	48591826	48591826	A	C	GRCh37	SMAD4	missense	p.E330A	colorectal cancer	8898652,9679244,10479724,10775259,12821112,14715079,17994767
ENST00000342988:c.1051G>A	18	48591888	48591888	G	A	GRCh37	SMAD4	missense	p.D351N	colorectal cancer	17994767,8898652,9679244,10479724,10775259,12821112,14715079
ENST00000342988:c.1051G>C	18	48591888	48591888	G	C	GRCh37	SMAD4	missense	p.D351H	colorectal cancer	8898652,9679244,10479724,10775259,12821112,14715079,17994767
ENST00000342988:c.1065C>A	18	48591902	48591902	C	A	GRCh37	SMAD4	missense	p.D355E	colorectal cancer	10775259,12821112,14715079,17994767,8898652,9679244,10479724
ENST00000342988:c.1081C>A	18	48591918	48591918	C	A	GRCh37	SMAD4	missense	p.R361S	colorectal cancer	8898652,9679244,10479724,10775259,12821112,14715079,17994767
ENST00000342988:c.1081C>T	18	48591918	48591918	C	T	GRCh37	SMAD4	missense	p.R361C	colorectal cancer,pancreas adenocarcinoma,gastric adenocarcinoma,esophageal carcinoma,cervix carcinoma,lung adenocarcinoma,head and neck squamous cell carcinoma,breast cancer	8898652,9679244,10479724,10775259,12821112,14715079,17994767,26619011
ENST00000342988:c.1081C>G	18	48591918	48591918	C	G	GRCh37	SMAD4	missense	p.R361G	colorectal cancer,pancreas adenocarcinoma,gastric adenocarcinoma,esophageal carcinoma,cervix carcinoma,lung adenocarcinoma,head and neck squamous cell carcinoma,breast cancer	26619011
ENST00000342988:c.1082G>A	18	48591919	48591919	G	A	GRCh37	SMAD4	missense	p.R361H	colorectal cancer,pancreas adenocarcinoma,gastric adenocarcinoma,esophageal carcinoma,cervix carcinoma,lung adenocarcinoma,head and neck squamous cell carcinoma,breast cancer	8898652,9679244,10479724,10775259,12821112,14715079,17994767,26619011
ENST00000342988:c.1082G>C	18	48591919	48591919	G	C	GRCh37	SMAD4	missense	p.R361P	colorectal cancer,pancreas adenocarcinoma,gastric adenocarcinoma,esophageal carcinoma,cervix carcinoma,lung adenocarcinoma,head and neck squamous cell carcinoma,breast cancer	26619011
ENST00000342988:c.1156G>A	18	48593405	48593405	G	A	GRCh37	SMAD4	missense	p.G386S	esophageal carcinoma,colorectal cancer,gastric adenocarcinoma,prostate adenocarcinoma,pancreas adenocarcinoma,lung adenocarcinoma	26619011
ENST00000342988:c.1156G>T	18	48593405	48593405	G	T	GRCh37	SMAD4	missense	p.G386C	esophageal carcinoma,colorectal cancer,gastric adenocarcinoma,prostate adenocarcinoma,pancreas adenocarcinoma,lung adenocarcinoma	26619011
ENST00000342988:c.1157G>A	18	48593406	48593406	G	A	GRCh37	SMAD4	missense	p.G386D	esophageal carcinoma,colorectal cancer,gastric adenocarcinoma,prostate adenocarcinoma,pancreas adenocarcinoma,lung adenocarcinoma	26619011
ENST00000342988:c.1157G>T	18	48593406	48593406	G	T	GRCh37	SMAD4	missense	p.G386V	esophageal carcinoma,colorectal cancer,gastric adenocarcinoma,prostate adenocarcinoma,pancreas adenocarcinoma,lung adenocarcinoma	26619011
ENST00000342988:c.1157G>C	18	48593406	48593406	G	C	GRCh37	SMAD4	missense	p.G386A	esophageal carcinoma,colorectal cancer,gastric adenocarcinoma,prostate adenocarcinoma,pancreas adenocarcinoma,lung adenocarcinoma	26619011
ENST00000342988:c.1609G>T	18	48604787	48604787	G	T	GRCh37	SMAD4	missense	p.D537Y	colorectal cancer	8898652,9679244,10479724,10775259,12821112,14715079,17994767
ENST00000326873:c.109C>T	19	1207021	1207021	C	T	GRCh37	STK11	stop_lost	p.Q37*	cancer	25157968
ENST00000326873:c.200T>C	19	1207112	1207112	T	C	GRCh37	STK11	missense	p.L67P	Peutz-Jeghers syndrome	9837816
ENST00000585851:c.256C>G	19	1207168	1207168	C	G	GRCh37	STK11	missense	p.R86G	lung squamous cell carcinoma	17676035
ENST00000326873:c.323A>G	19	1218448	1218448	A	G	GRCh37	STK11	missense	p.K108R	Peutz-Jeghers syndrome	10353780
ENST00000326873:c.368A>G	19	1218493	1218493	A	G	GRCh37	STK11	missense	p.Q123R	lung squamous cell carcinoma	17676035
ENST00000326873:c.487G>T	19	1220394	1220394	G	T	GRCh37	STK11	missense	p.G163C	lung squamous cell carcinoma	17676035
ENST00000326873:c.508C>T	19	1220415	1220415	C	T	GRCh37	STK11	stop_lost	p.Q170*	cancer	25157968
ENST00000326873:c.526G>A	19	1220433	1220433	G	A	GRCh37	STK11	missense	p.D176N	Peutz-Jeghers syndrome	9837816
ENST00000326873:c.530T>A	19	1220437	1220437	T	A	GRCh37	STK11	missense	p.I177N	Peutz-Jeghers syndrome	12552571
ENST00000326873:c.580G>A	19	1220487	1220487	G	A	GRCh37	STK11	missense	p.D194N	cancer,lung adenocarcinoma	25157968,17676035
ENST00000326873:c.580G>T	19	1220487	1220487	G	T	GRCh37	STK11	missense	p.D194Y	melanoma	10208439
ENST00000326873:c.581A>T	19	1220488	1220488	A	T	GRCh37	STK11	missense	p.D194V	cancer	25157968
ENST00000326873:c.582C>A	19	1220489	1220489	C	A	GRCh37	STK11	missense	p.D194E	pancreatic cancer	21189378
ENST00000326873:c.582C>G	19	1220489	1220489	C	G	GRCh37	STK11	missense	p.D194E	pancreatic cancer	21189378
ENST00000326873:c.587G>T	19	1220494	1220494	G	T	GRCh37	STK11	missense	p.G196V	non-small cell lung carcinoma	25157968
ENST00000326873:c.595G>A	19	1220502	1220502	G	A	GRCh37	STK11	missense	p.E199K	cancer	25157968
ENST00000326873:c.595G>T	19	1220502	1220502	G	T	GRCh37	STK11	stop_lost	p.E199*	cancer	25157968
ENST00000326873:c.644G>A	19	1220626	1220626	G	A	GRCh37	STK11	missense	p.G215D	Peutz-Jeghers syndrome	21816872
ENST00000326873:c.647C>T	19	1220629	1220629	C	T	GRCh37	STK11	missense	p.S216F	lung adenocarcinoma	17676035
ENST00000326873:c.717G>C	19	1220699	1220699	G	C	GRCh37	STK11	missense	p.W239C	Peutz-Jeghers syndrome	12372054
ENST00000326873:c.842C>T	19	1221319	1221319	C	T	GRCh37	STK11	missense	p.P281L	cancer	25157968
ENST00000326873:c.910C>T	19	1221995	1221995	C	T	GRCh37	STK11	missense	p.R304W	Peutz-Jeghers syndrome	12552571
ENST00000326873:c.924G>C	19	1222987	1222987	G	C	GRCh37	STK11	missense	p.W308C	Peutz-Jeghers syndrome	9837816
ENST00000326873:c.971C>T	19	1223034	1223034	C	T	GRCh37	STK11	missense	p.P324L	Peutz-Jeghers syndrome	15800014
ENST00000326873:c.996G>A	19	1223059	1223059	G	A	GRCh37	STK11	stop_lost	p.W332*	cancer	25157968
ENST00000326873:c.1060T>C	19	1223123	1223123	T	C	GRCh37	STK11	missense	p.F354L	lung squamous cell carcinoma	15800014
ENST00000326873:c.1088C>T	19	1223151	1223151	C	T	GRCh37	STK11	missense	p.T363I	Peutz-Jeghers syndrome	22942091
ENST00000078429:c.626A>T	19	3118942	3118942	A	T	GRCh37	GNA11	missense	p.Q209L	uveal melanoma,melanoma,skin melanoma	21444680,24141786,1328859,2549426,21083380,22733540,22808163,25157968,26619011
ENST00000078429:c.626A>C	19	3118942	3118942	A	C	GRCh37	GNA11	missense	p.Q209P	melanoma,uveal melanoma	1328859,2549426,21083380,22733540,22808163,25157968
ENST00000262948:c.376A>G	19	4110581	4110581	T	C	GRCh37	MAP2K2	missense	p.N126D	melanoma	24265153
ENST00000262948:c.373T>A	19	4110584	4110584	A	T	GRCh37	MAP2K2	missense	p.C125S	melanoma	24265153
ENST00000262948:c.179A>C	19	4117541	4117541	T	G	GRCh37	MAP2K2	missense	p.Q60P	melanoma	24265154
ENST00000262948:c.171T>G	19	4117549	4117549	A	C	GRCh37	MAP2K2	missense	p.F57L	skin melanoma,gastric adenocarcinoma,pancreas adenocarcinoma,head and neck squamous cell carcinoma	26619011
ENST00000262948:c.169T>G	19	4117551	4117551	A	C	GRCh37	MAP2K2	missense	p.F57V	skin melanoma,gastric adenocarcinoma,pancreas adenocarcinoma,head and neck squamous cell carcinoma	26619011
ENST00000262948:c.136C>T	19	4117584	4117584	G	A	GRCh37	MAP2K2	missense	p.L46F	melanoma	24265153
ENST00000262948:c.103G>A	19	4117617	4117617	C	T	GRCh37	MAP2K2	missense	p.V35M	melanoma	24265153
ENST00000458235:c.2164G>A	19	17945696	17945696	C	T	GRCh37	JAK3	missense	p.V722I	acute lymphocytic leukemia,megakaryocytic leukemia	25157968,16843266
ENST00000458235:c.2143G>A	19	17945717	17945717	C	T	GRCh37	JAK3	missense	p.V715I	severe combined immunodeficiency	18559588
ENST00000458235:c.1970G>A	19	17945969	17945969	C	T	GRCh37	JAK3	missense	p.R657Q	megakaryocytic leukemia,leukemoid reaction	18397343
ENST00000458235:c.1715C>T	19	17948009	17948009	G	A	GRCh37	JAK3	missense	p.A572V	chronic myeloproliferative disease,megakaryocytic leukemia	20372971,20385788,22271575,25157968,16843266
ENST00000458235:c.1503G>T	19	17949138	17949138	C	A	GRCh37	JAK3	missense	p.Q501H	megakaryocytic leukemia,leukemoid reaction	18397343
ENST00000458235:c.1503G>C	19	17949138	17949138	C	G	GRCh37	JAK3	missense	p.Q501H	megakaryocytic leukemia	18397343
ENST00000458235:c.394C>A	19	17954215	17954215	G	T	GRCh37	JAK3	missense	p.P132T	acute lymphocytic leukemia	20372971,25157968
ENST00000534444:c.394C>A	19	17954215	17954215	G	T	GRCh37	JAK3	missense	p.P132T	megakaryocytic leukemia	16843266
ENST00000458235:c.260T>C	19	17954634	17954634	A	G	GRCh37	JAK3	missense	p.I87T	megakaryocytic leukemia	18397343
ENST00000534444:c.260T>C	19	17954634	17954634	A	G	GRCh37	JAK3	missense	p.I87T	leukemoid reaction	18397343
ENST00000222254:c.1681A>G	19	18278061	18278061	A	G	GRCh37	PIK3R2	missense	p.N561D	endometrial adenocarcinoma	21984976
ENST00000392038:c.1112G>A	19	40741860	40741860	C	T	GRCh37	AKT2	missense	p.R371H	non-small cell lung carcinoma	21479466,25157968
ENST00000392038:c.904A>G	19	40742220	40742220	T	C	GRCh37	AKT2	missense	p.S302G	colorectal cancer	16094359,25157968
ENST00000262887:c.580C>T	19	44057574	44057574	G	A	GRCh37	XRCC1	missense	p.R194W	non-small cell lung carcinoma	19157633
ENST00000391945:c.2251A>C	19	45854919	45854919	T	G	GRCh37	ERCC2	missense	p.K751Q	non-small cell lung carcinoma,osteosarcoma	19470925,19434073
ENST00000246784:c.52C>T	19	50169132	50169132	C	T	GRCh37	BCL2L12	missense	p.R18W	skin melanoma,skin squamous cell carcinoma	26619011
ENST00000322088:c.536C>G	19	52715971	52715971	C	G	GRCh37	PPP2R1A	missense	p.P179R	uterine corpus endometrial carcinoma,uterine carcinosarcoma	26619011
ENST00000322088:c.536C>T	19	52715971	52715971	C	T	GRCh37	PPP2R1A	missense	p.P179L	uterine corpus endometrial carcinoma,uterine carcinosarcoma	26619011
ENST00000322088:c.547C>T	19	52715982	52715982	C	T	GRCh37	PPP2R1A	missense	p.R183W	colorectal cancer,uterine carcinosarcoma,ovarian serous cystadenocarcinoma,uterine corpus endometrial carcinoma,lung adenocarcinoma,gastric adenocarcinoma,prostate adenocarcinoma,head and neck squamous cell carcinoma,breast cancer	26619011
ENST00000322088:c.547C>G	19	52715982	52715982	C	G	GRCh37	PPP2R1A	missense	p.R183G	colorectal cancer,uterine carcinosarcoma,ovarian serous cystadenocarcinoma,uterine corpus endometrial carcinoma,lung adenocarcinoma,gastric adenocarcinoma,prostate adenocarcinoma,head and neck squamous cell carcinoma,breast cancer	26619011
ENST00000322088:c.548G>A	19	52715983	52715983	G	A	GRCh37	PPP2R1A	missense	p.R183Q	colorectal cancer,uterine carcinosarcoma,ovarian serous cystadenocarcinoma,uterine corpus endometrial carcinoma,lung adenocarcinoma,gastric adenocarcinoma,prostate adenocarcinoma,head and neck squamous cell carcinoma,breast cancer	26619011
ENST00000377340:c.383C>T	20	20033087	20033087	G	A	GRCh37	CRNKL1	missense	p.S128F	skin melanoma,skin squamous cell carcinoma	26619011
ENST00000360723:c.1609C>T	20	36031762	36031762	C	T	GRCh37	SRC	stop_lost	p.Q537*	cancer	25157968
ENST00000354359:c.604C>T	20	57484420	57484420	C	T	GRCh37	GNAS	missense	p.R202C	cancer	21835143,25157968
ENST00000371100:c.2530C>T	20	57484420	57484420	C	T	GRCh37	GNAS	missense	p.R844C	pancreas adenocarcinoma,colorectal cancer,gastric adenocarcinoma,lung adenocarcinoma,hepatocellular carcinoma,breast cancer,skin melanoma,head and neck squamous cell carcinoma,cervix carcinoma,adrenocortical carcinoma	26619011
ENST00000371085:c.601C>T	20	57484420	57484420	C	T	GRCh37	GNAS	missense	p.R201C	pancreas adenocarcinoma,colorectal cancer,gastric adenocarcinoma,lung adenocarcinoma,hepatocellular carcinoma,breast cancer,skin melanoma,head and neck squamous cell carcinoma,cervix carcinoma,adrenocortical carcinoma	26619011
ENST00000354359:c.605G>A	20	57484421	57484421	G	A	GRCh37	GNAS	missense	p.R202H	cancer	21835143,25157968
ENST00000354359:c.605G>T	20	57484421	57484421	G	T	GRCh37	GNAS	missense	p.R202L	cancer	21835143
ENST00000371100:c.2531G>A	20	57484421	57484421	G	A	GRCh37	GNAS	missense	p.R844H	pancreas adenocarcinoma,colorectal cancer,gastric adenocarcinoma,lung adenocarcinoma,hepatocellular carcinoma,breast cancer,skin melanoma,head and neck squamous cell carcinoma,cervix carcinoma,adrenocortical carcinoma	26619011
ENST00000371085:c.602G>A	20	57484421	57484421	G	A	GRCh37	GNAS	missense	p.R201H	pancreas adenocarcinoma,colorectal cancer,gastric adenocarcinoma,lung adenocarcinoma,hepatocellular carcinoma,breast cancer,skin melanoma,head and neck squamous cell carcinoma,cervix carcinoma,adrenocortical carcinoma	26619011
ENST00000371100:c.2531G>T	20	57484421	57484421	G	T	GRCh37	GNAS	missense	p.R844L	pancreas adenocarcinoma,colorectal cancer,gastric adenocarcinoma,lung adenocarcinoma,hepatocellular carcinoma,breast cancer,skin melanoma,head and neck squamous cell carcinoma,cervix carcinoma,adrenocortical carcinoma	26619011
ENST00000354359:c.683A>T	20	57484596	57484596	A	T	GRCh37	GNAS	missense	p.Q228L	cancer	25157968
ENST00000300305:c.601C>T	21	36231783	36231783	G	A	GRCh37	RUNX1	stop_lost	p.R201*	acute myeloid leukemia	10508512
ENST00000300305:c.486G>T	21	36252876	36252876	C	A	GRCh37	RUNX1	missense	p.R162S	acute myeloid leukemia	24374719,24616160,24659740
ENST00000300305:c.486G>C	21	36252876	36252876	C	G	GRCh37	RUNX1	missense	p.R162S	acute myeloid leukemia	24374719,24616160,24659740
ENST00000300305:c.485G>A	21	36252877	36252877	C	T	GRCh37	RUNX1	missense	p.R162K	acute myeloid leukemia	19357396,24659740
ENST00000300305:c.484A>G	21	36252878	36252878	T	C	GRCh37	RUNX1	missense	p.R162G	acute myeloid leukemia	19357396,24659740
ENST00000360214:c.1023A>G	21	40191638	40191638	A	G	GRCh37	ETS2	synonymous	p.P341	non-small cell lung carcinoma	26893365
ENST00000291552:c.470A>G	21	44514777	44514777	T	C	GRCh37	U2AF1	missense	p.Q157R	acute myeloid leukemia	22158538
ENST00000291552:c.470A>C	21	44514777	44514777	T	G	GRCh37	U2AF1	missense	p.Q157P	acute myeloid leukemia,myelodysplastic syndrome	22158538,23861105,23029227
ENST00000380276:c.470A>G	21	44514777	44514777	T	C	GRCh37	U2AF1	missense	p.Q157R	myelodysplastic syndrome,acute myeloid leukemia	26619011
ENST00000380276:c.470A>C	21	44514777	44514777	T	G	GRCh37	U2AF1	missense	p.Q157P	myelodysplastic syndrome,acute myeloid leukemia	26619011
ENST00000291552:c.101C>T	21	44524456	44524456	G	A	GRCh37	U2AF1	missense	p.S34F	acute myeloid leukemia,myelodysplastic syndrome,lung adenocarcinoma,pancreas adenocarcinoma,uterine carcinosarcoma,uterine corpus endometrial carcinoma,cervix carcinoma,urinary bladder urothelial carcinoma,head and neck squamous cell carcinoma	22158538,24498085,23861105,26619011,23029227
ENST00000291552:c.101C>A	21	44524456	44524456	G	T	GRCh37	U2AF1	missense	p.S34Y	acute myeloid leukemia,lung adenocarcinoma,pancreas adenocarcinoma,uterine carcinosarcoma,uterine corpus endometrial carcinoma,cervix carcinoma,urinary bladder urothelial carcinoma,myelodysplastic syndrome,head and neck squamous cell carcinoma	22158538,24498085,26619011
ENST00000215832:c.964G>A	22	22127164	22127164	C	T	GRCh37	MAPK1	missense	p.E322K	head and neck squamous cell carcinoma,cervix carcinoma,urinary bladder urothelial carcinoma	26619011
ENST00000382580:c.1312G>T	22	29091774	29091774	C	A	GRCh37	CHEK2	missense	p.V438F	breast cancer	17721994
ENST00000382580:c.1169A>C	22	29092944	29092944	T	G	GRCh37	CHEK2	missense	p.D390A	breast cancer	22114986
ENST00000263253:c.4195G>A	22	41565529	41565529	G	A	GRCh37	EP300	missense	p.D1399N	head and neck squamous cell carcinoma,cervix carcinoma,lung squamous cell carcinoma,esophageal carcinoma,urinary bladder urothelial carcinoma,medulloblastoma	26619011
ENST00000263253:c.4195G>T	22	41565529	41565529	G	T	GRCh37	EP300	missense	p.D1399Y	head and neck squamous cell carcinoma,cervix carcinoma,lung squamous cell carcinoma,esophageal carcinoma,urinary bladder urothelial carcinoma,medulloblastoma	26619011
ENST00000381567:c.695T>G	X	1314966	1314966	A	C	GRCh37	CRLF2	missense	p.F232C	acute lymphocytic leukemia	19965641,19907440,20018760,22368272
ENST00000377045:c.640T>G	X	47426120	47426120	T	G	GRCh37	ARAF	missense	p.S214A	lung adenocarcinoma,skin melanoma,papillary renal cell carcinoma	26619011
ENST00000377045:c.641C>G	X	47426121	47426121	C	G	GRCh37	ARAF	missense	p.S214C	lung adenocarcinoma,skin melanoma,papillary renal cell carcinoma,non-small cell lung carcinoma	24569458,26619011
ENST00000377045:c.641C>T	X	47426121	47426121	C	T	GRCh37	ARAF	missense	p.S214F	lung adenocarcinoma,skin melanoma,papillary renal cell carcinoma	26619011
ENST00000374690:c.2629T>C	X	66943549	66943549	T	C	GRCh37	AR	missense	p.F877L	prostate cancer	23779130
ENST00000333646:c.3670C>T	X	70349258	70349258	C	T	GRCh37	MED12	missense	p.L1224F	prostate adenocarcinoma,gastric adenocarcinoma,pancreas adenocarcinoma,lung squamous cell carcinoma,breast cancer	26619011
ENST00000333646:c.3670C>G	X	70349258	70349258	C	G	GRCh37	MED12	missense	p.L1224V	prostate adenocarcinoma,gastric adenocarcinoma,pancreas adenocarcinoma,lung squamous cell carcinoma,breast cancer	26619011
ENST00000308731:c.1442G>C	X	100611164	100611164	C	G	GRCh37	BTK	missense	p.C481S	breast cancer	24869598
ENST00000308731:c.1441T>A	X	100611165	100611165	A	T	GRCh37	BTK	missense	p.C481S	breast cancer,chronic lymphocytic leukemia	24869598
ENST00000372880:c.121G>A	X	100630152	100630152	C	T	GRCh37	BTK	missense	p.E41K	agammaglobulinemia	10352268
