# Supplementary material for: Extreme value theory as a framework for understanding mutation frequency distribution in cancer genomes
Source: PLoS One. 2021 Aug 23;16(8):e0243595. doi: 10.1371/journal.pone.0243595 (PMC8382180; doi:10.1371/journal.pone.0243595)
Supplement: S9 File — (TSV) [file pone.0243595.s013.tsv]

gene	ENST	aa
AKT1	ENST00000554581	p.E17K
AKT1	ENST00000554581	p.G311D
AKT1	ENST00000554581	p.L52R
BRAF	ENST00000288602	p.D594G
BRAF	ENST00000288602	p.D594N
BRAF	ENST00000288602	p.F468C
BRAF	ENST00000288602	p.G464V
BRAF	ENST00000288602	p.G466E
BRAF	ENST00000288602	p.G469A
BRAF	ENST00000288602	p.G469R
BRAF	ENST00000288602	p.G596D
BRAF	ENST00000288602	p.G596S
BRAF	ENST00000288602	p.H568D
BRAF	ENST00000288602	p.L597Q
BRAF	ENST00000288602	p.L597V
BRAF	ENST00000288602	p.N581I
BRAF	ENST00000288602	p.R575K
BRAF	ENST00000288602	p.S467L
BRAF	ENST00000288602	p.V600E
CASP8	ENST00000358485	p.D367G
CASP8	ENST00000358485	p.H363D
CASP8	ENST00000358485	p.P411H
CDH1	ENST00000261769	p.D257G
CDH1	ENST00000261769	p.D257N
CDH1	ENST00000261769	p.D290G
CDH1	ENST00000261769	p.R222G
CDKN2A	ENST00000498124	p.A118T
CDKN2A	ENST00000498124	p.A85P
CDKN2A	ENST00000498124	p.D84Y
CHEK2	ENST00000382580	p.D452G
CHEK2	ENST00000382580	p.H388L
CHEK2	ENST00000382580	p.H388Y
CHEK2	ENST00000382580	p.L381R
CHEK2	ENST00000382580	p.R389H
CHEK2	ENST00000382580	p.S415F
CTNNB1	ENST00000349496	p.D32V
CTNNB1	ENST00000349496	p.D32Y
CTNNB1	ENST00000349496	p.E334K
CTNNB1	ENST00000349496	p.G34E
CTNNB1	ENST00000349496	p.G34R
CTNNB1	ENST00000349496	p.I35S
CTNNB1	ENST00000349496	p.K335T
CTNNB1	ENST00000349496	p.N387I
CTNNB1	ENST00000349496	p.N387K
CTNNB1	ENST00000349496	p.N387Y
CTNNB1	ENST00000349496	p.N426D
CTNNB1	ENST00000349496	p.R386G
CTNNB1	ENST00000349496	p.W383C
CTNNB1	ENST00000349496	p.W383G
CTNNB1	ENST00000349496	p.Y333F
DDX3X	ENST00000399959	p.R528C
DDX3X	ENST00000399959	p.T532A
DDX3X	ENST00000399959	p.T532M
DICER1	ENST00000526495	p.D1709N
DICER1	ENST00000526495	p.D1810V
DICER1	ENST00000526495	p.D1810Y
DICER1	ENST00000526495	p.E1705K
DICER1	ENST00000526495	p.E1813D
DICER1	ENST00000526495	p.E1813G
DICER1	ENST00000526495	p.G1809R
DICER1	ENST00000526495	p.K1806N
DICER1	ENST00000526495	p.R1703S
EGFR	ENST00000275493	p.A289T
EGFR	ENST00000275493	p.A289V
EGFR	ENST00000275493	p.C628F
EGFR	ENST00000275493	p.G598V
EGFR	ENST00000275493	p.G719C
EGFR	ENST00000275493	p.G719D
EGFR	ENST00000275493	p.G724S
EGFR	ENST00000275493	p.I759N
EGFR	ENST00000275493	p.L858R
EGFR	ENST00000275493	p.L861Q
EGFR	ENST00000275493	p.P596R
EGFR	ENST00000275493	p.P596S
EGFR	ENST00000275493	p.R108G
EGFR	ENST00000275493	p.R108K
EGFR	ENST00000275493	p.R252C
EGFR	ENST00000275493	p.R836H
EGFR	ENST00000275493	p.V85M
EGFR	ENST00000275493	p.Y270C
EGFR	ENST00000275493	p.Y891C
EP300	ENST00000263253	p.D1399N
EP300	ENST00000263253	p.H1451P
EP300	ENST00000263253	p.L1398P
EP300	ENST00000263253	p.S1400I
EP300	ENST00000263253	p.Y1397D
EP300	ENST00000263253	p.Y1414C
EP300	ENST00000263253	p.Y1414D
EP300	ENST00000263253	p.Y1446C
ERBB2	ENST00000269571	p.L755M
ERBB2	ENST00000269571	p.L755S
ERBB2	ENST00000269571	p.S310F
ERBB3	ENST00000267101	p.A232T
ERBB3	ENST00000267101	p.A232V
ERBB3	ENST00000267101	p.R103H
ERBB4	ENST00000342788	p.G785R
ERBB4	ENST00000342788	p.G785V
ERBB4	ENST00000342788	p.P800S
FBXW7	ENST00000281708	p.A502V
FBXW7	ENST00000281708	p.D520N
FBXW7	ENST00000281708	p.G517E
FBXW7	ENST00000281708	p.G517R
FBXW7	ENST00000281708	p.R465C
FBXW7	ENST00000281708	p.R465H
FBXW7	ENST00000281708	p.R479Q
FBXW7	ENST00000281708	p.R505G
FBXW7	ENST00000281708	p.R505L
FBXW7	ENST00000281708	p.S426L
FBXW7	ENST00000281708	p.S516N
FBXW7	ENST00000281708	p.S516R
FBXW7	ENST00000281708	p.Y545C
FGFR2	ENST00000457416	p.H545Q
FGFR2	ENST00000457416	p.R251Q
FGFR2	ENST00000457416	p.S252W
FGFR3	ENST00000340107	p.R248C
FGFR3	ENST00000340107	p.S249C
FLT3	ENST00000241453	p.G617E
FLT3	ENST00000241453	p.S618L
GNA11	ENST00000078429	p.Q209H
GNA11	ENST00000078429	p.Q209L
GNA11	ENST00000078429	p.R183C
GNA11	ENST00000078429	p.R213W
GNAQ	ENST00000286548	p.G48V
GNAQ	ENST00000286548	p.Q209P
GNAQ	ENST00000286548	p.R183Q
GNAQ	ENST00000286548	p.R247G
HRAS	ENST00000451590	p.A59T
HRAS	ENST00000451590	p.G12R
HRAS	ENST00000451590	p.G12V
HRAS	ENST00000451590	p.G13R
HRAS	ENST00000451590	p.G13V
HRAS	ENST00000451590	p.G60S
HRAS	ENST00000451590	p.G60V
HRAS	ENST00000451590	p.K117N
HRAS	ENST00000451590	p.K117R
HRAS	ENST00000451590	p.Q61K
HRAS	ENST00000451590	p.Q61L
IDH1	ENST00000415913	p.R132C
IDH1	ENST00000415913	p.R132H
IDH2	ENST00000330062	p.G137E
IDH2	ENST00000330062	p.R140Q
IDH2	ENST00000330062	p.R172G
IDH2	ENST00000330062	p.R172K
IDH2	ENST00000330062	p.R172S
KEAP1	ENST00000171111	p.G333D
KEAP1	ENST00000171111	p.G333S
KEAP1	ENST00000171111	p.G477S
KEAP1	ENST00000171111	p.G524C
KEAP1	ENST00000171111	p.G571D
KEAP1	ENST00000171111	p.R413H
KEAP1	ENST00000171111	p.R483C
KEAP1	ENST00000171111	p.V152A
KEAP1	ENST00000171111	p.Y525C
KIT	ENST00000288135	p.A636V
KIT	ENST00000288135	p.D816V
KIT	ENST00000288135	p.D816Y
KIT	ENST00000288135	p.G812V
KIT	ENST00000288135	p.K642E
KIT	ENST00000288135	p.L576P
KIT	ENST00000288135	p.L637H
KIT	ENST00000288135	p.P573Q
KIT	ENST00000288135	p.V559G
KMT2C	ENST00000262189	p.C370Y
KMT2C	ENST00000262189	p.C385Y
KRAS	ENST00000256078	p.A59G
KRAS	ENST00000256078	p.A59T
KRAS	ENST00000256078	p.E62K
KRAS	ENST00000256078	p.E63K
KRAS	ENST00000256078	p.G12R
KRAS	ENST00000256078	p.G12V
KRAS	ENST00000256078	p.G13C
KRAS	ENST00000256078	p.G13D
KRAS	ENST00000256078	p.I21R
KRAS	ENST00000256078	p.K117N
KRAS	ENST00000256078	p.L19F
KRAS	ENST00000256078	p.P34L
KRAS	ENST00000256078	p.Q61K
KRAS	ENST00000256078	p.Q61R
KRAS	ENST00000256078	p.T20R
KRAS	ENST00000256078	p.V14I
MAP2K1	ENST00000307102	p.C121R
MAP2K1	ENST00000307102	p.P124L
MAP2K1	ENST00000307102	p.P124S
MAP2K1	ENST00000307102	p.Y130C
MET	ENST00000318493	p.D1246H
MET	ENST00000318493	p.V1110I
MET	ENST00000318493	p.Y1248C
MET	ENST00000318493	p.Y1248H
MTOR	ENST00000361445	p.K1981E
MTOR	ENST00000361445	p.L1460P
MTOR	ENST00000361445	p.L2209V
MTOR	ENST00000361445	p.L2230V
MTOR	ENST00000361445	p.S2215F
MTOR	ENST00000361445	p.T1977R
MTOR	ENST00000361445	p.V2406A
MTOR	ENST00000361445	p.V2406M
MTOR	ENST00000361445	p.Y1974C
NFE2L2	ENST00000397062	p.D77G
NFE2L2	ENST00000397062	p.E79G
NFE2L2	ENST00000397062	p.E79Q
NFE2L2	ENST00000397062	p.E82D
NFE2L2	ENST00000397062	p.E82V
NFE2L2	ENST00000397062	p.G81S
NFE2L2	ENST00000397062	p.G81V
NFE2L2	ENST00000397062	p.T80A
NFE2L2	ENST00000397062	p.T80I
NOTCH1	ENST00000277541	p.C440R
NOTCH1	ENST00000277541	p.C440S
NOTCH1	ENST00000277541	p.C449Y
NRAS	ENST00000369535	p.E62K
NRAS	ENST00000369535	p.G12D
NRAS	ENST00000369535	p.G12S
NRAS	ENST00000369535	p.G13D
NRAS	ENST00000369535	p.G13R
NRAS	ENST00000369535	p.K16N
NRAS	ENST00000369535	p.Q61H
NRAS	ENST00000369535	p.Q61K
NRAS	ENST00000369535	p.Q61R
PIK3CA	ENST00000263967	p.C420R
PIK3CA	ENST00000263967	p.E365V
PIK3CA	ENST00000263967	p.E545A
PIK3CA	ENST00000263967	p.E545K
PIK3CA	ENST00000263967	p.L956F
PIK3CA	ENST00000263967	p.N345I
PIK3CA	ENST00000263967	p.N345Y
PIK3CA	ENST00000263967	p.P471L
PIK3CA	ENST00000263967	p.P539R
PIK3CA	ENST00000263967	p.Q546R
PIK3CA	ENST00000263967	p.V344G
PIK3CA	ENST00000263967	p.V344M
PIK3R1	ENST00000521381	p.D560G
PIK3R1	ENST00000521381	p.D560Y
PIK3R1	ENST00000521381	p.G375W
PIK3R1	ENST00000521381	p.G376R
PIK3R1	ENST00000521381	p.K379E
PIK3R1	ENST00000521381	p.K379N
PIK3R1	ENST00000521381	p.K567E
PIK3R1	ENST00000521381	p.P568T
PIK3R1	ENST00000521381	p.R557P
PIK3R1	ENST00000521381	p.R574T
PIK3R1	ENST00000521381	p.S565R
PPP2R1A	ENST00000322088	p.P179R
PPP2R1A	ENST00000322088	p.Q217K
PPP2R1A	ENST00000322088	p.Q217R
PPP2R1A	ENST00000322088	p.R144C
PPP2R1A	ENST00000322088	p.R182W
PPP2R1A	ENST00000322088	p.R183Q
PPP2R1A	ENST00000322088	p.R183W
PPP2R1A	ENST00000322088	p.R258C
PPP2R1A	ENST00000322088	p.R258H
PPP2R1A	ENST00000322088	p.R260G
PPP2R1A	ENST00000322088	p.S256Y
PPP2R1A	ENST00000322088	p.V220M
PPP2R1A	ENST00000322088	p.W257C
PTPN11	ENST00000351677	p.A461G
PTPN11	ENST00000351677	p.A461T
PTPN11	ENST00000351677	p.A72D
PTPN11	ENST00000351677	p.E76A
PTPN11	ENST00000351677	p.E76K
PTPN11	ENST00000351677	p.F71L
PTPN11	ENST00000351677	p.G503V
PTPN11	ENST00000351677	p.G60V
PTPN11	ENST00000351677	p.I282M
PTPN11	ENST00000351677	p.M504I
PTPN11	ENST00000351677	p.Q510H
PTPN11	ENST00000351677	p.Q510L
PTPN11	ENST00000351677	p.R498W
PTPN11	ENST00000351677	p.T507K
PTPN11	ENST00000351677	p.Y279C
RAC1	ENST00000356142	p.A178V
RAC1	ENST00000356142	p.C18Y
RAC1	ENST00000356142	p.G15S
RAC1	ENST00000356142	p.K135N
RAC1	ENST00000356142	p.P29L
RAC1	ENST00000356142	p.P29S
RAC1	ENST00000356142	p.Q61R
RAC1	ENST00000356142	p.R68H
RASA1	ENST00000274376	p.R789L
RB1	ENST00000267163	p.W563S
RHEB	ENST00000262187	p.D60V
RHOA	ENST00000418115	p.A161T
RHOA	ENST00000418115	p.A161V
RHOA	ENST00000418115	p.A61D
RHOA	ENST00000418115	p.D59G
RHOA	ENST00000418115	p.D59Y
RHOA	ENST00000418115	p.E47K
RHOA	ENST00000418115	p.G17A
RHOA	ENST00000418115	p.G62E
RHOA	ENST00000418115	p.G62R
RHOA	ENST00000418115	p.L22R
RHOA	ENST00000418115	p.Q63K
RHOA	ENST00000418115	p.R70S
RHOA	ENST00000418115	p.S73P
RHOA	ENST00000418115	p.T37I
RHOA	ENST00000418115	p.T60K
RHOA	ENST00000418115	p.Y42C
RRAS2	ENST00000256196	p.Q72H
RRAS2	ENST00000256196	p.Q72L
RUNX1	ENST00000300305	p.K110N
RUNX1	ENST00000300305	p.R107L
SETD2	ENST00000409792	p.H1603R
SETD2	ENST00000409792	p.N1628T
SETD2	ENST00000409792	p.R1543Q
SETD2	ENST00000409792	p.R1625C
SETD2	ENST00000409792	p.R1625L
SF3B1	ENST00000335508	p.E622Q
SF3B1	ENST00000335508	p.E862K
SF3B1	ENST00000335508	p.E902G
SF3B1	ENST00000335508	p.E902K
SF3B1	ENST00000335508	p.F746V
SF3B1	ENST00000335508	p.H662R
SF3B1	ENST00000335508	p.K666E
SF3B1	ENST00000335508	p.K666N
SF3B1	ENST00000335508	p.K666T
SF3B1	ENST00000335508	p.K700E
SF3B1	ENST00000335508	p.K741E
SF3B1	ENST00000335508	p.N626Y
SF3B1	ENST00000335508	p.Q903P
SF3B1	ENST00000335508	p.R625C
SF3B1	ENST00000335508	p.R625H
SF3B1	ENST00000335508	p.T663P
SMAD2	ENST00000402690	p.D450E
SMAD2	ENST00000402690	p.D450N
SMAD4	ENST00000342988	p.A406V
SMAD4	ENST00000342988	p.C363S
SMAD4	ENST00000342988	p.C523W
SMAD4	ENST00000342988	p.D351G
SMAD4	ENST00000342988	p.D351H
SMAD4	ENST00000342988	p.D355V
SMAD4	ENST00000342988	p.D355Y
SMAD4	ENST00000342988	p.F339L
SMAD4	ENST00000342988	p.F408L
SMAD4	ENST00000342988	p.G352R
SMAD4	ENST00000342988	p.G352V
SMAD4	ENST00000342988	p.G365D
SMAD4	ENST00000342988	p.G365R
SMAD4	ENST00000342988	p.G384D
SMAD4	ENST00000342988	p.G386S
SMAD4	ENST00000342988	p.G386V
SMAD4	ENST00000342988	p.H382D
SMAD4	ENST00000342988	p.I383R
SMAD4	ENST00000342988	p.K507N
SMAD4	ENST00000342988	p.P356L
SMAD4	ENST00000342988	p.P356S
SMAD4	ENST00000342988	p.Q366K
SMAD4	ENST00000342988	p.R361C
SMAD4	ENST00000342988	p.R361H
SMAD4	ENST00000342988	p.S368C
SMAD4	ENST00000342988	p.S504R
SMAD4	ENST00000342988	p.W509G
SMAD4	ENST00000342988	p.W524L
SMAD4	ENST00000342988	p.W524R
SMAD4	ENST00000342988	p.Y353C
SMAD4	ENST00000342988	p.Y353N
SPOP	ENST00000393331	p.W131G
SPOP	ENST00000393331	p.Y87N
TGFBR2	ENST00000359013	p.R553C
TGFBR2	ENST00000359013	p.R553H
TGFBR2	ENST00000359013	p.T555I
TP53	ENST00000269305	p.A138T
TP53	ENST00000269305	p.A138V
TP53	ENST00000269305	p.A159P
TP53	ENST00000269305	p.A161D
TP53	ENST00000269305	p.A161T
TP53	ENST00000269305	p.A276G
TP53	ENST00000269305	p.A276P
TP53	ENST00000269305	p.C135R
TP53	ENST00000269305	p.C135Y
TP53	ENST00000269305	p.C141R
TP53	ENST00000269305	p.C141Y
TP53	ENST00000269305	p.C176F
TP53	ENST00000269305	p.C176R
TP53	ENST00000269305	p.C238R
TP53	ENST00000269305	p.C238W
TP53	ENST00000269305	p.C238Y
TP53	ENST00000269305	p.C242S
TP53	ENST00000269305	p.C242Y
TP53	ENST00000269305	p.C275G
TP53	ENST00000269305	p.C275Y
TP53	ENST00000269305	p.C277G
TP53	ENST00000269305	p.C277Y
TP53	ENST00000269305	p.D208G
TP53	ENST00000269305	p.D259V
TP53	ENST00000269305	p.D259Y
TP53	ENST00000269305	p.D281E
TP53	ENST00000269305	p.D281H
TP53	ENST00000269305	p.D281V
TP53	ENST00000269305	p.E171K
TP53	ENST00000269305	p.E180K
TP53	ENST00000269305	p.E258D
TP53	ENST00000269305	p.E258G
TP53	ENST00000269305	p.E258K
TP53	ENST00000269305	p.E271K
TP53	ENST00000269305	p.E271V
TP53	ENST00000269305	p.E285K
TP53	ENST00000269305	p.E285V
TP53	ENST00000269305	p.E286G
TP53	ENST00000269305	p.E286Q
TP53	ENST00000269305	p.F109S
TP53	ENST00000269305	p.F109V
TP53	ENST00000269305	p.F113C
TP53	ENST00000269305	p.F113V
TP53	ENST00000269305	p.F134L
TP53	ENST00000269305	p.F270S
TP53	ENST00000269305	p.F270V
TP53	ENST00000269305	p.G105C
TP53	ENST00000269305	p.G105V
TP53	ENST00000269305	p.G154V
TP53	ENST00000269305	p.G244D
TP53	ENST00000269305	p.G244S
TP53	ENST00000269305	p.G245D
TP53	ENST00000269305	p.G245S
TP53	ENST00000269305	p.G262V
TP53	ENST00000269305	p.G266R
TP53	ENST00000269305	p.G266V
TP53	ENST00000269305	p.G279E
TP53	ENST00000269305	p.G279R
TP53	ENST00000269305	p.G334V
TP53	ENST00000269305	p.G334W
TP53	ENST00000269305	p.H168R
TP53	ENST00000269305	p.H178Q
TP53	ENST00000269305	p.H179D
TP53	ENST00000269305	p.H179Q
TP53	ENST00000269305	p.H179R
TP53	ENST00000269305	p.H193N
TP53	ENST00000269305	p.H193R
TP53	ENST00000269305	p.H214R
TP53	ENST00000269305	p.I162F
TP53	ENST00000269305	p.I162N
TP53	ENST00000269305	p.I195F
TP53	ENST00000269305	p.I195M
TP53	ENST00000269305	p.I195N
TP53	ENST00000269305	p.I232S
TP53	ENST00000269305	p.I251F
TP53	ENST00000269305	p.I251N
TP53	ENST00000269305	p.I254S
TP53	ENST00000269305	p.I255T
TP53	ENST00000269305	p.I332F
TP53	ENST00000269305	p.K120E
TP53	ENST00000269305	p.K132E
TP53	ENST00000269305	p.K132N
TP53	ENST00000269305	p.K132R
TP53	ENST00000269305	p.K164E
TP53	ENST00000269305	p.L111R
TP53	ENST00000269305	p.L130R
TP53	ENST00000269305	p.L130V
TP53	ENST00000269305	p.L137Q
TP53	ENST00000269305	p.L145P
TP53	ENST00000269305	p.L194F
TP53	ENST00000269305	p.L194H
TP53	ENST00000269305	p.L257R
TP53	ENST00000269305	p.L265P
TP53	ENST00000269305	p.L348F
TP53	ENST00000269305	p.L348S
TP53	ENST00000269305	p.M237I
TP53	ENST00000269305	p.M237K
TP53	ENST00000269305	p.M237V
TP53	ENST00000269305	p.M243I
TP53	ENST00000269305	p.M246T
TP53	ENST00000269305	p.M246V
TP53	ENST00000269305	p.N131I
TP53	ENST00000269305	p.N239D
TP53	ENST00000269305	p.N247I
TP53	ENST00000269305	p.P142L
TP53	ENST00000269305	p.P151H
TP53	ENST00000269305	p.P151S
TP53	ENST00000269305	p.P152L
TP53	ENST00000269305	p.P152S
TP53	ENST00000269305	p.P177R
TP53	ENST00000269305	p.P177S
TP53	ENST00000269305	p.P190L
TP53	ENST00000269305	p.P250R
TP53	ENST00000269305	p.P278R
TP53	ENST00000269305	p.P278S
TP53	ENST00000269305	p.Q136E
TP53	ENST00000269305	p.Q136H
TP53	ENST00000269305	p.Q136P
TP53	ENST00000269305	p.Q144H
TP53	ENST00000269305	p.Q144P
TP53	ENST00000269305	p.Q192R
TP53	ENST00000269305	p.R110P
TP53	ENST00000269305	p.R156P
TP53	ENST00000269305	p.R158H
TP53	ENST00000269305	p.R158S
TP53	ENST00000269305	p.R174W
TP53	ENST00000269305	p.R175G
TP53	ENST00000269305	p.R175H
TP53	ENST00000269305	p.R181C
TP53	ENST00000269305	p.R181H
TP53	ENST00000269305	p.R196P
TP53	ENST00000269305	p.R213L
TP53	ENST00000269305	p.R248Q
TP53	ENST00000269305	p.R248W
TP53	ENST00000269305	p.R249G
TP53	ENST00000269305	p.R249M
TP53	ENST00000269305	p.R249S
TP53	ENST00000269305	p.R267Q
TP53	ENST00000269305	p.R267W
TP53	ENST00000269305	p.R273C
TP53	ENST00000269305	p.R273H
TP53	ENST00000269305	p.R280K
TP53	ENST00000269305	p.R280S
TP53	ENST00000269305	p.R282Q
TP53	ENST00000269305	p.R282W
TP53	ENST00000269305	p.R283P
TP53	ENST00000269305	p.R337H
TP53	ENST00000269305	p.R337S
TP53	ENST00000269305	p.S121Y
TP53	ENST00000269305	p.S127P
TP53	ENST00000269305	p.S127Y
TP53	ENST00000269305	p.S215G
TP53	ENST00000269305	p.S215I
TP53	ENST00000269305	p.S215R
TP53	ENST00000269305	p.S240R
TP53	ENST00000269305	p.S241F
TP53	ENST00000269305	p.S241P
TP53	ENST00000269305	p.T125M
TP53	ENST00000269305	p.T125P
TP53	ENST00000269305	p.T155P
TP53	ENST00000269305	p.T211I
TP53	ENST00000269305	p.T230P
TP53	ENST00000269305	p.T253A
TP53	ENST00000269305	p.T256I
TP53	ENST00000269305	p.T284P
TP53	ENST00000269305	p.V143A
TP53	ENST00000269305	p.V143M
TP53	ENST00000269305	p.V147G
TP53	ENST00000269305	p.V157D
TP53	ENST00000269305	p.V172D
TP53	ENST00000269305	p.V172F
TP53	ENST00000269305	p.V173G
TP53	ENST00000269305	p.V173L
TP53	ENST00000269305	p.V197G
TP53	ENST00000269305	p.V197L
TP53	ENST00000269305	p.V216E
TP53	ENST00000269305	p.V216L
TP53	ENST00000269305	p.V218E
TP53	ENST00000269305	p.V272G
TP53	ENST00000269305	p.V272M
TP53	ENST00000269305	p.V274G
TP53	ENST00000269305	p.V274L
TP53	ENST00000269305	p.Y107D
TP53	ENST00000269305	p.Y126D
TP53	ENST00000269305	p.Y126S
TP53	ENST00000269305	p.Y163C
TP53	ENST00000269305	p.Y163H
TP53	ENST00000269305	p.Y205N
TP53	ENST00000269305	p.Y205S
TP53	ENST00000269305	p.Y220C
TP53	ENST00000269305	p.Y220H
TP53	ENST00000269305	p.Y234C
TP53	ENST00000269305	p.Y234H
TP53	ENST00000269305	p.Y236C
TP53	ENST00000269305	p.Y236H
VHL	ENST00000256474	p.C162R
VHL	ENST00000256474	p.F136V
VHL	ENST00000256474	p.H115N
VHL	ENST00000256474	p.I151F
VHL	ENST00000256474	p.I151N
VHL	ENST00000256474	p.L118P
VHL	ENST00000256474	p.L128H
VHL	ENST00000256474	p.L153P
VHL	ENST00000256474	p.L158R
VHL	ENST00000256474	p.L158V
VHL	ENST00000256474	p.L178P
VHL	ENST00000256474	p.L184P
VHL	ENST00000256474	p.L188P
VHL	ENST00000256474	p.L89H
VHL	ENST00000256474	p.N131Y
VHL	ENST00000256474	p.R120G
VHL	ENST00000256474	p.R161Q
VHL	ENST00000256474	p.R79G
VHL	ENST00000256474	p.R82P
VHL	ENST00000256474	p.S80R
VHL	ENST00000256474	p.V130D
VHL	ENST00000256474	p.V130F
VHL	ENST00000256474	p.V165D
VHL	ENST00000256474	p.W117C
ZFP36L2	ENST00000282388	p.C159Y
