# Supplementary material for: Extreme value theory as a framework for understanding mutation frequency distribution in cancer genomes
Source: PLoS One. 2021 Aug 23;16(8):e0243595. doi: 10.1371/journal.pone.0243595 (PMC8382180; doi:10.1371/journal.pone.0243595)
Supplement: S11 File — (GZ) [file pone.0243595.s015.gz]

Archive with 1 entries (1 files):
- pone.0243595.s015
