# Supplementary material for: Extreme value theory as a framework for understanding mutation frequency distribution in cancer genomes
Source: PLoS One. 2021 Aug 23;16(8):e0243595. doi: 10.1371/journal.pone.0243595 (PMC8382180; doi:10.1371/journal.pone.0243595)
Supplement: S14 File — (TSV) [file pone.0243595.s018.tsv]

coord	chr	pos	ref	alt	gene	aa	type	tested_samples	affected_samples	MFaT
11:62289440:G:A	11	62289440	G	A	AHNAK	p.S4150F	BLCA	127	2	0.01574803
11:85445049:G:C	11	85445049	G	C	SYTL2	p.I440M	BLCA	127	2	0.01574803
12:1940449:C:T	12	1940449	C	T	LRTM2	p.S139L	BLCA	127	2	0.01574803
12:56478854:G:T	12	56478854	G	T	ERBB3	p.V104L	BLCA	127	2	0.01574803
12:106820975:C:T	12	106820975	C	T	POLR3B	p.L368F	BLCA	127	2	0.01574803
15:69721528:G:A	15	69721528	G	A	KIF23	p.E350K	BLCA	127	2	0.01574803
16:3788651:C:G	16	3788651	C	G	CREBBP	p.D1435H	BLCA	127	2	0.01574803
16:4945714:G:A	16	4945714	G	A	PPL	p.H326Y	BLCA	127	2	0.01574803
16:29852959:G:A	16	29852959	G	A	MVP	p.E412K	BLCA	127	2	0.01574803
17:7577085:C:T	17	7577085	C	T	TP53	p.E285K	BLCA	127	4	0.03149606
17:7577099:C:G	17	7577099	C	G	TP53	p.R280T	BLCA	127	3	0.02362205
17:7577121:G:A	17	7577121	G	A	TP53	p.R273C	BLCA	127	2	0.01574803
17:7577127:C:T	17	7577127	C	T	TP53	p.E271K	BLCA	127	3	0.02362205
17:7577538:C:T	17	7577538	C	T	TP53	p.R248Q	BLCA	127	7	0.05511811
17:7578275:G:A	17	7578275	G	A	TP53	p.Q192*	BLCA	127	3	0.02362205
17:7578406:C:T	17	7578406	C	T	TP53	p.R175H	BLCA	127	2	0.01574803
17:7578454:G:A	17	7578454	G	A	TP53	p.A159V	BLCA	127	2	0.01574803
17:56774148:G:A	17	56774148	G	A	RAD51C	p.D167N	BLCA	127	2	0.01574803
17:56780655:T:C	17	56780655	T	C	RAD51C	p.Y224H	BLCA	127	2	0.01574803
17:63010911:T:C	17	63010911	T	C	GNA13	p.R200G	BLCA	127	2	0.01574803
19:39995950:G:C	19	39995950	G	C	DLL3	p.D318H	BLCA	127	2	0.01574803
19:45867687:T:C	19	45867687	T	C	ERCC2	p.N238S	BLCA	127	2	0.01574803
19:47572355:C:T	19	47572355	C	T	ZC3H4	p.E798K	BLCA	127	2	0.01574803
19:55107923:C:T	19	55107923	C	T	LILRA1	p.H410Y	BLCA	127	2	0.01574803
19:58385546:G:T	19	58385546	G	T	ZNF814	p.D404E	BLCA	127	3	0.02362205
1:8617577:C:G	1	8617577	C	G	RERE	p.K176N	BLCA	127	2	0.01574803
2:11964910:C:T	2	11964910	C	T	LPIN1	p.S889L	BLCA	127	2	0.01574803
2:27302012:C:G	2	27302012	C	G	EMILIN1	p.R27G	BLCA	127	2	0.01574803
2:178098810:C:T	2	178098810	C	T	NFE2L2	p.E79K	BLCA	127	2	0.01574803
2:178098945:G:C	2	178098945	G	C	NFE2L2	p.R34G	BLCA	127	2	0.01574803
2:198265453:C:T	2	198265453	C	T	SF3B1	p.E902K	BLCA	127	2	0.01574803
3:178936082:G:A	3	178936082	G	A	PIK3CA	p.E542K	BLCA	127	2	0.01574803
3:178936091:G:A	3	178936091	G	A	PIK3CA	p.E545K	BLCA	127	5	0.03937008
3:184870595:G:A	3	184870595	G	A	C3orf70	p.S6L	BLCA	127	2	0.01574803
3:195505836:G:C	3	195505836	G	C	MUC4	p.H4077Q	BLCA	127	3	0.02362205
4:1803568:C:G	4	1803568	C	G	FGFR3	p.S249C	BLCA	127	8	0.06299213
4:1806119:G:A	4	1806119	G	A	FGFR3	p.G380R	BLCA	127	2	0.01574803
5:7861273:G:C	5	7861273	G	C	FASTKD3	p.Q625E	BLCA	127	2	0.01574803
6:1313343:C:T	6	1313343	C	T	FOXQ1	p.S135L	BLCA	127	2	0.01574803
6:32157485:C:T	6	32157485	C	T	PBX2	p.E70K	BLCA	127	2	0.01574803
6:88299660:G:A	6	88299660	G	A	RARS2	p.R6C	BLCA	127	2	0.01574803
7:116869938:A:C	7	116869938	A	C	ST7	p.T489P	BLCA	127	3	0.02362205
7:148484186:G:A	7	148484186	G	A	CUL1	p.E485K	BLCA	127	2	0.01574803
8:102213947:A:T	8	102213947	A	T	ZNF706	p.I8N	BLCA	127	2	0.01574803
9:35906559:A:C	9	35906559	A	C	HRCT1	p.H92P	BLCA	127	2	0.01574803
9:129958857:G:A	9	129958857	G	A	RALGPS1	p.R381Q	BLCA	127	2	0.01574803
9:137328351:C:T	9	137328351	C	T	RXRA	p.S427F	BLCA	127	3	0.02362205
X:30873150:C:G	X	30873150	C	G	TAB3	p.R211T	BLCA	127	2	0.01574803
X:44922802:C:T	X	44922802	C	T	KDM6A	p.Q555*	BLCA	127	6	0.04724409
X:123197011:C:T	X	123197011	C	T	STAG2	p.Q593*	BLCA	127	2	0.01574803
10:5200861:C:A	10	5200861	C	A	AKR1CL1	p.C34F	BRCA	949	5	0.005268704
10:6528089:G:T	10	6528089	G	T	PRKCQ	p.C42*	BRCA	949	2	0.002107482
10:26781288:G:A	10	26781288	G	A	APBB1IP	p.M11I	BRCA	949	2	0.002107482
10:46261214:T:A	10	46261214	T	A	FAM21C	p.S609T	BRCA	949	2	0.002107482
10:46998995:C:G	10	46998995	C	G	GPRIN2	p.L39V	BRCA	949	3	0.003161222
10:50724809:C:T	10	50724809	C	T	PGBD3	p.D118N	BRCA	949	2	0.002107482
10:51853633:C:T	10	51853633	C	T	FAM21A	p.T379M	BRCA	949	6	0.006322445
10:89124859:G:A	10	89124859	G	A	FAM22D	p.G473S	BRCA	949	2	0.002107482
10:89124862:G:A	10	89124862	G	A	FAM22D	p.E474K	BRCA	949	2	0.002107482
10:89720709:C:G	10	89720709	C	G	PTEN	p.S287*	BRCA	949	2	0.002107482
10:90591731:A:C	10	90591731	A	C	ANKRD22	p.V25G	BRCA	949	2	0.002107482
10:100503739:G:A	10	100503739	G	A	HPSE2	p.R229C	BRCA	949	2	0.002107482
10:123258034:A:T	10	123258034	A	T	FGFR2	p.N550K	BRCA	949	3	0.003161222
10:129845722:C:T	10	129845722	C	T	PTPRE	p.L60F	BRCA	949	3	0.003161222
11:561784:G:C	11	561784	G	C	RASSF7	p.A6P	BRCA	949	2	0.002107482
11:4703745:G:C	11	4703745	G	C	OR51E2	p.A66G	BRCA	949	2	0.002107482
11:5510400:G:C	11	5510400	G	C	OR52D1	p.S155T	BRCA	949	2	0.002107482
11:6291530:G:A	11	6291530	G	A	CCKBR	p.V206M	BRCA	949	2	0.002107482
11:19256462:C:T	11	19256462	C	T	E2F8	p.E199K	BRCA	949	3	0.003161222
11:66192244:A:G	11	66192244	A	G	NPAS4	p.E628G	BRCA	949	2	0.002107482
11:67399312:G:A	11	67399312	G	A	TBX10	p.Q308*	BRCA	949	2	0.002107482
11:89608899:T:G	11	89608899	T	G	TRIM64B	p.E96A	BRCA	949	2	0.002107482
11:89774252:G:A	11	89774252	G	A	TRIM49C	p.S298N	BRCA	949	2	0.002107482
11:108235935:C:T	11	108235935	C	T	ATM	p.R2993*	BRCA	949	2	0.002107482
11:118081378:C:T	11	118081378	C	T	AMICA1	p.R83H	BRCA	949	2	0.002107482
11:133791086:G:A	11	133791086	G	A	IGSF9B	p.T845M	BRCA	949	2	0.002107482
12:7527952:G:T	12	7527952	G	T	CD163L1	p.L976M	BRCA	949	2	0.002107482
12:11244194:T:C	12	11244194	T	C	TAS2R43	p.H212R	BRCA	949	3	0.003161222
12:12870853:C:A	12	12870853	C	A	CDKN1B	p.S27*	BRCA	949	2	0.002107482
12:25398284:C:A	12	25398284	C	A	KRAS	p.G12V	BRCA	949	2	0.002107482
12:27841969:G:A	12	27841969	G	A	PPFIBP1	p.V846I	BRCA	949	2	0.002107482
12:41419117:G:C	12	41419117	G	C	CNTN1	p.E897Q	BRCA	949	2	0.002107482
12:46245837:A:G	12	46245837	A	G	ARID2	p.K1311E	BRCA	949	2	0.002107482
12:52797575:C:T	12	52797575	C	T	KRT82	p.R177Q	BRCA	949	2	0.002107482
12:53345518:G:C	12	53345518	G	C	KRT18	p.E276Q	BRCA	949	2	0.002107482
12:53853067:C:G	12	53853067	C	G	PCBP2	p.S85R	BRCA	949	2	0.002107482
12:72338138:A:G	12	72338138	A	G	TPH2	p.E107G	BRCA	949	3	0.003161222
12:109654723:A:T	12	109654723	A	T	ACACB	p.I1188F	BRCA	949	2	0.002107482
12:111085646:A:C	12	111085646	A	C	TCTN1	p.H56P	BRCA	949	2	0.002107482
12:112121094:C:T	12	112121094	C	T	BRAP	p.E34K	BRCA	949	3	0.003161222
12:113321203:C:A	12	113321203	C	A	RPH3A	p.L478I	BRCA	949	2	0.002107482
12:120634697:G:C	12	120634697	G	C	RPLP0	p.A278G	BRCA	949	2	0.002107482
13:31205414:C:A	13	31205414	C	A	USPL1	p.A224D	BRCA	949	2	0.002107482
13:103301465:A:C	13	103301465	A	C	TPP2	p.N946T	BRCA	949	2	0.002107482
13:114773080:G:C	13	114773080	G	C	RASA3	p.F557L	BRCA	949	2	0.002107482
14:23398540:C:A	14	23398540	C	A	PRMT5	p.G11W	BRCA	949	2	0.002107482
14:23863422:G:A	14	23863422	G	A	MYH6	p.T847M	BRCA	949	2	0.002107482
14:38061240:G:A	14	38061240	G	A	FOXA1	p.S250F	BRCA	949	3	0.003161222
14:38061313:C:T	14	38061313	C	T	FOXA1	p.D226N	BRCA	949	2	0.002107482
14:38061461:G:C	14	38061461	G	C	FOXA1	p.I176M	BRCA	949	2	0.002107482
14:45513889:G:A	14	45513889	G	A	FAM179B	p.D1324N	BRCA	949	2	0.002107482
14:70243092:C:G	14	70243092	C	G	SLC10A1	p.M319I	BRCA	949	2	0.002107482
14:74042189:A:G	14	74042189	A	G	ACOT2	p.H475R	BRCA	949	3	0.003161222
14:75352289:G:T	14	75352289	G	T	DLST	p.G33V	BRCA	949	2	0.002107482
14:81382827:G:T	14	81382827	G	T	CEP128	p.A22D	BRCA	949	2	0.002107482
15:22077592:T:C	15	22077592	T	C	POTEB	p.E213G	BRCA	949	2	0.002107482
15:28769168:C:T	15	28769168	C	T	GOLGA8G	p.G225E	BRCA	949	2	0.002107482
15:30437636:G:A	15	30437636	G	A	GOLGA8J	p.A588T	BRCA	949	2	0.002107482
15:40913336:C:T	15	40913336	C	T	CASC5	p.Q318*	BRCA	949	3	0.003161222
15:41804458:G:A	15	41804458	G	A	LTK	p.S122L	BRCA	949	2	0.002107482
15:74032293:T:G	15	74032293	T	G	C15orf59	p.T283P	BRCA	949	2	0.002107482
15:75967903:C:G	15	75967903	C	G	CSPG4	p.Q2319H	BRCA	949	3	0.003161222
15:75982085:C:T	15	75982085	C	T	CSPG4	p.E441K	BRCA	949	2	0.002107482
15:82635510:C:A	15	82635510	C	A	GOLGA6L10	p.V424F	BRCA	949	2	0.002107482
15:85164438:G:A	15	85164438	G	A	ZSCAN2	p.E338K	BRCA	949	2	0.002107482
15:90196008:C:T	15	90196008	C	T	KIF7	p.D52N	BRCA	949	2	0.002107482
16:1291454:G:A	16	1291454	G	A	TPSAB1	p.A85T	BRCA	949	3	0.003161222
16:27441412:C:T	16	27441412	C	T	IL21R	p.A7V	BRCA	949	2	0.002107482
16:28909621:C:T	16	28909621	C	T	ATP2A1	p.T538M	BRCA	949	2	0.002107482
16:29821425:C:T	16	29821425	C	T	MAZ	p.A436V	BRCA	949	2	0.002107482
16:48396330:G:A	16	48396330	G	A	SIAH1	p.Q35*	BRCA	949	2	0.002107482
16:67070595:G:A	16	67070595	G	A	CBFB	p.W73*	BRCA	949	2	0.002107482
16:68772218:C:T	16	68772218	C	T	CDH1	p.Q23*	BRCA	949	4	0.004214963
16:68835596:C:T	16	68835596	C	T	CDH1	p.R63*	BRCA	949	2	0.002107482
16:68842647:C:T	16	68842647	C	T	CDH1	p.Q195*	BRCA	949	2	0.002107482
16:68844139:G:A	16	68844139	G	A	CDH1	p.E243K	BRCA	949	2	0.002107482
16:68845757:C:T	16	68845757	C	T	CDH1	p.R335*	BRCA	949	3	0.003161222
16:68856113:C:T	16	68856113	C	T	CDH1	p.Q641*	BRCA	949	2	0.002107482
16:70010458:G:A	16	70010458	G	A	ENSG00000226232	p.L274F	BRCA	949	2	0.002107482
16:89702958:C:T	16	89702958	C	T	DPEP1	p.R130W	BRCA	949	2	0.002107482
17:4540413:G:C	17	4540413	G	C	ALOX15	p.I338M	BRCA	949	2	0.002107482
17:7574002:C:G	17	7574002	C	G	TP53	p.R342P	BRCA	949	2	0.002107482
17:7574003:G:A	17	7574003	G	A	TP53	p.R342*	BRCA	949	4	0.004214963
17:7576855:G:A	17	7576855	G	A	TP53	p.Q331*	BRCA	949	3	0.003161222
17:7577022:G:A	17	7577022	G	A	TP53	p.R306*	BRCA	949	3	0.003161222
17:7577082:C:T	17	7577082	C	T	TP53	p.E286K	BRCA	949	2	0.002107482
17:7577085:C:T	17	7577085	C	T	TP53	p.E285K	BRCA	949	3	0.003161222
17:7577097:C:A	17	7577097	C	A	TP53	p.D281Y	BRCA	949	2	0.002107482
17:7577120:C:T	17	7577120	C	T	TP53	p.R273H	BRCA	949	7	0.007376185
17:7577121:G:A	17	7577121	G	A	TP53	p.R273C	BRCA	949	3	0.003161222
17:7577124:C:T	17	7577124	C	T	TP53	p.V272M	BRCA	949	2	0.002107482
17:7577141:C:T	17	7577141	C	T	TP53	p.G266E	BRCA	949	3	0.003161222
17:7577539:G:A	17	7577539	G	A	TP53	p.R248W	BRCA	949	6	0.006322445
17:7577547:C:T	17	7577547	C	T	TP53	p.G245D	BRCA	949	3	0.003161222
17:7577580:T:C	17	7577580	T	C	TP53	p.Y234C	BRCA	949	2	0.002107482
17:7578188:C:A	17	7578188	C	A	TP53	p.E221*	BRCA	949	2	0.002107482
17:7578190:T:C	17	7578190	T	C	TP53	p.Y220C	BRCA	949	5	0.005268704
17:7578203:C:T	17	7578203	C	T	TP53	p.V216M	BRCA	949	2	0.002107482
17:7578212:G:A	17	7578212	G	A	TP53	p.R213*	BRCA	949	7	0.007376185
17:7578253:C:A	17	7578253	C	A	TP53	p.G199V	BRCA	949	2	0.002107482
17:7578263:G:A	17	7578263	G	A	TP53	p.R196*	BRCA	949	9	0.009483667
17:7578265:A:G	17	7578265	A	G	TP53	p.I195T	BRCA	949	5	0.005268704
17:7578268:A:C	17	7578268	A	C	TP53	p.L194R	BRCA	949	2	0.002107482
17:7578394:T:C	17	7578394	T	C	TP53	p.H179R	BRCA	949	3	0.003161222
17:7578403:C:A	17	7578403	C	A	TP53	p.C176F	BRCA	949	5	0.005268704
17:7578406:C:T	17	7578406	C	T	TP53	p.R175H	BRCA	949	16	0.016859852
17:7578413:C:T	17	7578413	C	T	TP53	p.V173M	BRCA	949	2	0.002107482
17:7578508:C:T	17	7578508	C	T	TP53	p.C141Y	BRCA	949	3	0.003161222
17:7578534:C:G	17	7578534	C	G	TP53	p.K132N	BRCA	949	2	0.002107482
17:7578536:T:C	17	7578536	T	C	TP53	p.K132E	BRCA	949	2	0.002107482
17:7579355:A:G	17	7579355	A	G	TP53	p.L111P	BRCA	949	2	0.002107482
17:7989371:C:T	17	7989371	C	T	ALOX12B	p.M105I	BRCA	949	2	0.002107482
17:8415888:C:G	17	8415888	C	G	MYH10	p.A935P	BRCA	949	2	0.002107482
17:12011144:C:T	17	12011144	C	T	MAP2K4	p.S195L	BRCA	949	2	0.002107482
17:12016616:G:T	17	12016616	G	T	MAP2K4	p.S262I	BRCA	949	2	0.002107482
17:12913975:T:C	17	12913975	T	C	ELAC2	p.K8E	BRCA	949	2	0.002107482
17:18682505:T:C	17	18682505	T	C	FBXW10	p.V1027A	BRCA	949	2	0.002107482
17:19643676:T:G	17	19643676	T	G	ALDH3A1	p.T308P	BRCA	949	2	0.002107482
17:21319943:A:G	17	21319943	A	G	KCNJ12	p.E430G	BRCA	949	2	0.002107482
17:26101297:A:C	17	26101297	A	C	NOS2	p.F488V	BRCA	949	2	0.002107482
17:32483404:C:T	17	32483404	C	T	ASIC2	p.V50M	BRCA	949	3	0.003161222
17:37880220:T:C	17	37880220	T	C	ERBB2	p.L755S	BRCA	949	4	0.004214963
17:39305785:A:T	17	39305785	A	T	KRTAP4-5	p.C79S	BRCA	949	2	0.002107482
17:42929146:G:A	17	42929146	G	A	EFTUD2	p.R919C	BRCA	949	2	0.002107482
17:44430254:G:C	17	44430254	G	C	ARL17B	p.A64G	BRCA	949	2	0.002107482
17:44623731:C:T	17	44623731	C	T	LRRC37A2	p.T1055I	BRCA	949	2	0.002107482
17:62892271:A:T	17	62892271	A	T	LRRC37A3	p.S369T	BRCA	949	2	0.002107482
17:66871785:C:T	17	66871785	C	T	ABCA8	p.R1487Q	BRCA	949	2	0.002107482
17:71375348:C:A	17	71375348	C	A	SDK2	p.D1650Y	BRCA	949	3	0.003161222
17:78188424:G:C	17	78188424	G	C	SGSH	p.S33*	BRCA	949	2	0.002107482
17:7577568:C:A	17	7577568	C	A	TP53	p.C238F	BRCA	949	2	0.002107482
17:7578271:T:C	17	7578271	T	C	TP53	p.H193R	BRCA	949	7	0.007376185
18:21119843:G:A	18	21119843	G	A	NPC1	p.A602V	BRCA	949	2	0.002107482
18:34359414:G:A	18	34359414	G	A	FHOD3	p.R1414Q	BRCA	949	2	0.002107482
18:45368211:G:C	18	45368211	G	C	SMAD2	p.S464*	BRCA	949	2	0.002107482
18:47802228:G:A	18	47802228	G	A	MBD1	p.R240C	BRCA	949	2	0.002107482
18:48190626:G:A	18	48190626	G	A	MAPK4	p.V100M	BRCA	949	2	0.002107482
19:111016:T:G	19	111016	T	G	OR4F17	p.F113C	BRCA	949	4	0.004214963
19:2213589:C:G	19	2213589	C	G	DOT1L	p.Q537E	BRCA	949	2	0.002107482
19:8130997:C:T	19	8130997	C	T	FBN3	p.E2746K	BRCA	949	2	0.002107482
19:11687535:G:A	19	11687535	G	A	ACP5	p.R129C	BRCA	949	2	0.002107482
19:14876520:C:T	19	14876520	C	T	EMR2	p.W244*	BRCA	949	2	0.002107482
19:16339652:C:T	19	16339652	C	T	AP1M1	p.P77L	BRCA	949	2	0.002107482
19:17476399:G:T	19	17476399	G	T	PLVAP	p.A292E	BRCA	949	2	0.002107482
19:19035754:C:T	19	19035754	C	T	DDX49	p.S234F	BRCA	949	2	0.002107482
19:23837311:T:A	19	23837311	T	A	ZNF675	p.K142*	BRCA	949	2	0.002107482
19:33098731:G:C	19	33098731	G	C	ANKRD27	p.A728G	BRCA	949	2	0.002107482
19:39915205:A:T	19	39915205	A	T	PLEKHG2	p.H1012L	BRCA	949	2	0.002107482
19:49913081:T:G	19	49913081	T	G	CCDC155	p.H406Q	BRCA	949	2	0.002107482
19:50939080:G:A	19	50939080	G	A	MYBPC2	p.V53I	BRCA	949	2	0.002107482
1:6272027:C:T	1	6272027	C	T	RNF207	p.P121L	BRCA	949	2	0.002107482
1:10412697:C:T	1	10412697	C	T	KIF1B	p.R1274W	BRCA	949	2	0.002107482
1:17266536:G:C	1	17266536	G	C	CROCC	p.D586H	BRCA	949	2	0.002107482
1:27057874:C:T	1	27057874	C	T	ARID1A	p.Q528*	BRCA	949	2	0.002107482
1:32203298:C:G	1	32203298	C	G	BAI2	p.C944S	BRCA	949	2	0.002107482
1:34181939:C:T	1	34181939	C	T	CSMD2	p.R1055H	BRCA	949	2	0.002107482
1:39799297:C:T	1	39799297	C	T	MACF1	p.T2383I	BRCA	949	2	0.002107482
1:40235448:C:T	1	40235448	C	T	OXCT2	p.D494N	BRCA	949	3	0.003161222
1:44426575:G:T	1	44426575	G	T	IPO13	p.V713F	BRCA	949	2	0.002107482
1:46512262:A:C	1	46512262	A	C	PIK3R3	p.L372R	BRCA	949	2	0.002107482
1:58946709:C:T	1	58946709	C	T	OMA1	p.M501I	BRCA	949	3	0.003161222
1:89448782:T:G	1	89448782	T	G	RBMXL1	p.Y243S	BRCA	949	2	0.002107482
1:113456766:C:T	1	113456766	C	T	SLC16A1	p.G417E	BRCA	949	2	0.002107482
1:114225905:A:C	1	114225905	A	C	MAGI3	p.I1239L	BRCA	949	2	0.002107482
1:120611960:C:T	1	120611960	C	T	NOTCH2	p.A21T	BRCA	949	2	0.002107482
1:151137721:G:A	1	151137721	G	A	LYSMD1	p.S5F	BRCA	949	2	0.002107482
1:152186490:C:T	1	152186490	C	T	HRNR	p.G2539S	BRCA	949	2	0.002107482
1:152189237:C:G	1	152189237	C	G	HRNR	p.S1623T	BRCA	949	3	0.003161222
1:154842244:A:T	1	154842244	A	T	KCNN3	p.L66H	BRCA	949	4	0.004214963
1:155448988:G:A	1	155448988	G	A	ASH1L	p.H1225Y	BRCA	949	2	0.002107482
1:157509116:C:T	1	157509116	C	T	FCRL5	p.E388K	BRCA	949	2	0.002107482
1:170695530:C:T	1	170695530	C	T	PRRX1	p.A196V	BRCA	949	2	0.002107482
1:171121173:A:G	1	171121173	A	G	FMO6P	p.M318V	BRCA	949	2	0.002107482
1:175067673:C:A	1	175067673	C	A	TNN	p.H687Q	BRCA	949	2	0.002107482
1:176709226:C:T	1	176709226	C	T	PAPPA2	p.R1349W	BRCA	949	2	0.002107482
1:206611342:C:T	1	206611342	C	T	SRGAP2	p.R468*	BRCA	949	2	0.002107482
1:235345422:T:G	1	235345422	T	G	ARID4B	p.K938Q	BRCA	949	2	0.002107482
1:240370352:C:T	1	240370352	C	T	FMN2	p.S747F	BRCA	949	2	0.002107482
1:240370946:C:T	1	240370946	C	T	FMN2	p.P945L	BRCA	949	2	0.002107482
1:247835571:C:T	1	247835571	C	T	OR13G1	p.R258H	BRCA	949	2	0.002107482
20:18429657:C:T	20	18429657	C	T	DZANK1	p.M200I	BRCA	949	2	0.002107482
20:30904100:A:T	20	30904100	A	T	KIF3B	p.K495I	BRCA	949	2	0.002107482
20:42683025:G:A	20	42683025	G	A	TOX2	p.R12H	BRCA	949	2	0.002107482
20:48124536:T:G	20	48124536	T	G	PTGIS	p.E475A	BRCA	949	3	0.003161222
20:48700722:A:C	20	48700722	A	C	TMEM189-UBE2V1	p.F304V	BRCA	949	2	0.002107482
20:61907987:C:A	20	61907987	C	A	ARFGAP1	p.A109D	BRCA	949	2	0.002107482
21:38884440:A:G	21	38884440	A	G	DYRK1A	p.Y633C	BRCA	949	2	0.002107482
21:43496126:C:T	21	43496126	C	T	UMODL1	p.S30F	BRCA	949	3	0.003161222
22:20100266:G:C	22	20100266	G	C	TRMT2A	p.S84*	BRCA	949	2	0.002107482
22:24621545:G:A	22	24621545	G	A	GGT5	p.A38V	BRCA	949	2	0.002107482
22:30951295:T:G	22	30951295	T	G	GAL3ST1	p.H306P	BRCA	949	3	0.003161222
22:31655161:G:A	22	31655161	G	A	LIMK2	p.V103M	BRCA	949	2	0.002107482
22:32003986:G:T	22	32003986	G	T	SFI1	p.A741S	BRCA	949	3	0.003161222
22:32293469:T:A	22	32293469	T	A	DEPDC5	p.V1380D	BRCA	949	2	0.002107482
22:35713945:C:T	22	35713945	C	T	TOM1	p.T43M	BRCA	949	2	0.002107482
22:44585003:C:G	22	44585003	C	G	PARVG	p.A86G	BRCA	949	3	0.003161222
2:24118722:C:A	2	24118722	C	A	ATAD2B	p.R112L	BRCA	949	2	0.002107482
2:26707384:G:A	2	26707384	G	A	OTOF	p.T388M	BRCA	949	2	0.002107482
2:29259479:G:A	2	29259479	G	A	FAM179A	p.A831T	BRCA	949	2	0.002107482
2:74756062:G:A	2	74756062	G	A	AUP1	p.P114S	BRCA	949	2	0.002107482
2:75117929:C:T	2	75117929	C	T	HK2	p.A872V	BRCA	949	3	0.003161222
2:88071774:C:T	2	88071774	C	T	RGPD2	p.S1717N	BRCA	949	2	0.002107482
2:90078144:C:A	2	90078144	C	A	IGKV3D-20	p.P61T	BRCA	949	2	0.002107482
2:110301779:A:C	2	110301779	A	C	SEPT10	p.F519V	BRCA	949	6	0.006322445
2:116101439:C:T	2	116101439	C	T	DPP10	p.S29F	BRCA	949	2	0.002107482
2:129025860:C:T	2	129025860	C	T	HS6ST1	p.R371H	BRCA	949	2	0.002107482
2:129026227:G:T	2	129026227	G	T	HS6ST1	p.R249S	BRCA	949	3	0.003161222
2:129075877:G:T	2	129075877	G	T	HS6ST1	p.D87E	BRCA	949	5	0.005268704
2:131390121:G:C	2	131390121	G	C	POTEJ	p.S397T	BRCA	949	2	0.002107482
2:132021946:G:A	2	132021946	G	A	POTEE	p.G973D	BRCA	949	4	0.004214963
2:166152440:G:A	2	166152440	G	A	SCN2A	p.R36K	BRCA	949	2	0.002107482
2:186657778:C:A	2	186657778	C	A	FSIP2	p.S2061Y	BRCA	949	2	0.002107482
2:189918668:G:C	2	189918668	G	C	COL5A2	p.P818A	BRCA	949	2	0.002107482
2:198266834:T:C	2	198266834	T	C	SF3B1	p.K700E	BRCA	949	5	0.005268704
2:202622362:C:T	2	202622362	C	T	ALS2	p.E412K	BRCA	949	3	0.003161222
2:203242213:C:T	2	203242213	C	T	BMPR2	p.Q6*	BRCA	949	2	0.002107482
2:207041683:C:T	2	207041683	C	T	GPR1	p.V97M	BRCA	949	2	0.002107482
2:216288147:C:A	2	216288147	C	A	FN1	p.R440I	BRCA	949	2	0.002107482
2:219692583:C:T	2	219692583	C	T	PRKAG3	p.E265K	BRCA	949	3	0.003161222
2:238436082:G:A	2	238436082	G	A	MLPH	p.D315N	BRCA	949	2	0.002107482
2:241621869:G:A	2	241621869	G	A	AQP12B	p.T129M	BRCA	949	3	0.003161222
2:241631392:C:T	2	241631392	C	T	AQP12A	p.A21V	BRCA	949	2	0.002107482
2:241631413:T:G	2	241631413	T	G	AQP12A	p.L28R	BRCA	949	3	0.003161222
2:242054403:G:A	2	242054403	G	A	PASK	p.R1130W	BRCA	949	2	0.002107482
3:9594129:C:G	3	9594129	C	G	LHFPL4	p.G79R	BRCA	949	2	0.002107482
3:9959658:T:G	3	9959658	T	G	IL17RC	p.V131G	BRCA	949	3	0.003161222
3:10119819:C:T	3	10119819	C	T	FANCD2	p.L972F	BRCA	949	2	0.002107482
3:12447485:C:G	3	12447485	C	G	PPARG	p.L242V	BRCA	949	2	0.002107482
3:33175699:C:T	3	33175699	C	T	CRTAP	p.T365I	BRCA	949	2	0.002107482
3:42230525:C:T	3	42230525	C	T	TRAK1	p.S142L	BRCA	949	2	0.002107482
3:58413894:T:G	3	58413894	T	G	PDHB	p.N316T	BRCA	949	2	0.002107482
3:65346921:C:T	3	65346921	C	T	MAGI1	p.R1196K	BRCA	949	2	0.002107482
3:77611806:C:T	3	77611806	C	T	ROBO2	p.S481F	BRCA	949	2	0.002107482
3:175189546:G:T	3	175189546	G	T	NAALADL2	p.E551D	BRCA	949	2	0.002107482
3:178917478:G:A	3	178917478	G	A	PIK3CA	p.G118D	BRCA	949	3	0.003161222
3:178921553:T:A	3	178921553	T	A	PIK3CA	p.N345K	BRCA	949	8	0.008429926
3:178927980:T:C	3	178927980	T	C	PIK3CA	p.C420R	BRCA	949	3	0.003161222
3:178928079:G:A	3	178928079	G	A	PIK3CA	p.E453K	BRCA	949	3	0.003161222
3:178936082:G:A	3	178936082	G	A	PIK3CA	p.E542K	BRCA	949	33	0.034773446
3:178936091:G:A	3	178936091	G	A	PIK3CA	p.E545K	BRCA	949	49	0.051633298
3:178936094:C:A	3	178936094	C	A	PIK3CA	p.Q546K	BRCA	949	3	0.003161222
3:178936095:A:G	3	178936095	A	G	PIK3CA	p.Q546R	BRCA	949	3	0.003161222
3:178938934:G:A	3	178938934	G	A	PIK3CA	p.E726K	BRCA	949	4	0.004214963
3:178951957:G:A	3	178951957	G	A	PIK3CA	p.M1004I	BRCA	949	2	0.002107482
3:178952075:A:T	3	178952075	A	T	PIK3CA	p.N1044Y	BRCA	949	2	0.002107482
3:178952085:A:G	3	178952085	A	G	PIK3CA	p.H1047R	BRCA	949	106	0.1116965
3:184911054:C:G	3	184911054	C	G	EHHADH	p.V378L	BRCA	949	2	0.002107482
3:192516720:G:C	3	192516720	G	C	MB21D2	p.Q311E	BRCA	949	2	0.002107482
4:48486056:G:A	4	48486056	G	A	SLC10A4	p.A160T	BRCA	949	2	0.002107482
4:57181827:C:G	4	57181827	C	G	KIAA1211	p.S720C	BRCA	949	2	0.002107482
4:85530598:A:G	4	85530598	A	G	CDS1	p.I88V	BRCA	949	2	0.002107482
4:89388332:C:A	4	89388332	C	A	HERC5	p.S345*	BRCA	949	2	0.002107482
4:153249385:G:A	4	153249385	G	A	FBXW7	p.R465C	BRCA	949	2	0.002107482
4:187541561:G:A	4	187541561	G	A	FAT1	p.S2060F	BRCA	949	2	0.002107482
5:314701:A:G	5	314701	A	G	PDCD6	p.N110S	BRCA	949	2	0.002107482
5:56168740:C:T	5	56168740	C	T	MAP3K1	p.R532*	BRCA	949	2	0.002107482
5:56178169:C:T	5	56178169	C	T	MAP3K1	p.Q1048*	BRCA	949	2	0.002107482
5:64267547:G:A	5	64267547	G	A	CWC27	p.D354N	BRCA	949	3	0.003161222
5:68470891:G:T	5	68470891	G	T	CCNB1	p.G298V	BRCA	949	2	0.002107482
5:132228002:G:C	5	132228002	G	C	AFF4	p.R831G	BRCA	949	2	0.002107482
5:137289955:G:A	5	137289955	G	A	FAM13B	p.P518S	BRCA	949	2	0.002107482
5:140741005:A:G	5	140741005	A	G	PCDHGB2	p.S435G	BRCA	949	2	0.002107482
5:140769441:G:A	5	140769441	G	A	PCDHGB4	p.D664N	BRCA	949	2	0.002107482
5:145531429:T:A	5	145531429	T	A	LARS	p.E474V	BRCA	949	2	0.002107482
5:148756510:G:A	5	148756510	G	A	IL17B	p.R34W	BRCA	949	2	0.002107482
6:26271575:C:T	6	26271575	C	T	HIST1H3G	p.G13D	BRCA	949	3	0.003161222
6:30691194:G:A	6	30691194	G	A	TUBB	p.V119M	BRCA	949	2	0.002107482
6:32489825:T:A	6	32489825	T	A	HLA-DRB5	p.Y76F	BRCA	949	2	0.002107482
6:43516145:A:G	6	43516145	A	G	XPO5	p.L638P	BRCA	949	2	0.002107482
6:53373506:C:G	6	53373506	C	G	GCLC	p.A278P	BRCA	949	2	0.002107482
6:54214608:C:T	6	54214608	C	T	TINAG	p.R332W	BRCA	949	2	0.002107482
6:130407393:A:G	6	130407393	A	G	L3MBTL3	p.K506E	BRCA	949	2	0.002107482
6:131925356:T:C	6	131925356	T	C	MED23	p.Y579C	BRCA	949	2	0.002107482
6:166918092:G:C	6	166918092	G	C	RPS6KA2	p.F181L	BRCA	949	2	0.002107482
7:14880851:G:A	7	14880851	G	A	DGKB	p.S13L	BRCA	949	2	0.002107482
7:23239963:G:C	7	23239963	G	C	NUPL2	p.G291R	BRCA	949	2	0.002107482
7:45120315:G:A	7	45120315	G	A	NACAD	p.A1533V	BRCA	949	2	0.002107482
7:47481602:G:A	7	47481602	G	A	TNS3	p.R96W	BRCA	949	2	0.002107482
7:55211097:G:A	7	55211097	G	A	EGFR	p.E114K	BRCA	949	2	0.002107482
7:72436307:C:T	7	72436307	C	T	TRIM74	p.V128I	BRCA	949	2	0.002107482
7:76121509:C:T	7	76121509	C	T	DTX2	p.R14C	BRCA	949	2	0.002107482
7:87258230:G:T	7	87258230	G	T	RUNDC3B	p.V31L	BRCA	949	2	0.002107482
7:100641744:C:T	7	100641744	C	T	MUC12	p.R2777C	BRCA	949	2	0.002107482
7:100647652:C:T	7	100647652	C	T	MUC12	p.T4746M	BRCA	949	2	0.002107482
7:102294074:T:C	7	102294074	T	C	SPDYE6	p.S113P	BRCA	949	2	0.002107482
7:107115253:C:A	7	107115253	C	A	GPR22	p.Q250K	BRCA	949	2	0.002107482
7:121651597:C:T	7	121651597	C	T	PTPRZ1	p.R833C	BRCA	949	2	0.002107482
7:143417083:T:C	7	143417083	T	C	FAM115C	p.C311R	BRCA	949	2	0.002107482
7:144061204:A:G	7	144061204	A	G	ARHGEF5	p.Q481R	BRCA	949	2	0.002107482
7:150773425:G:A	7	150773425	G	A	SLC4A2	p.E1233K	BRCA	949	3	0.003161222
7:155473489:G:A	7	155473489	G	A	RBM33	p.E152K	BRCA	949	2	0.002107482
8:12044217:G:C	8	12044217	G	C	FAM86B1	p.S17*	BRCA	949	2	0.002107482
8:12283473:C:T	8	12283473	C	T	FAM86B2	p.G126R	BRCA	949	2	0.002107482
8:12878609:G:A	8	12878609	G	A	KIAA1456	p.V141I	BRCA	949	2	0.002107482
8:30695338:C:G	8	30695338	C	G	TEX15	p.R2438T	BRCA	949	2	0.002107482
8:48730110:G:C	8	48730110	G	C	PRKDC	p.S3152C	BRCA	949	2	0.002107482
8:73848282:G:A	8	73848282	G	A	KCNB2	p.R231H	BRCA	949	2	0.002107482
8:104419920:G:C	8	104419920	G	C	SLC25A32	p.Q83E	BRCA	949	2	0.002107482
9:35616245:G:A	9	35616245	G	A	CD72	p.T128M	BRCA	949	2	0.002107482
9:39085796:C:T	9	39085796	C	T	CNTNAP3	p.V1127I	BRCA	949	2	0.002107482
9:43853546:C:T	9	43853546	C	T	CNTNAP3B	p.P651L	BRCA	949	2	0.002107482
9:69390020:T:A	9	69390020	T	A	ANKRD20A4	p.S192T	BRCA	949	3	0.003161222
9:88204545:G:A	9	88204545	G	A	AGTPBP1	p.R886W	BRCA	949	2	0.002107482
9:100070026:C:T	9	100070026	C	T	C9orf174	p.R136W	BRCA	949	2	0.002107482
9:110249348:T:G	9	110249348	T	G	KLF4	p.K409Q	BRCA	949	2	0.002107482
9:111735100:G:T	9	111735100	G	T	CTNNAL1	p.A401E	BRCA	949	2	0.002107482
9:130207444:G:C	9	130207444	G	C	ZNF79	p.V489L	BRCA	949	2	0.002107482
9:131346108:C:T	9	131346108	C	T	SPTAN1	p.R685C	BRCA	949	2	0.002107482
9:133569210:G:C	9	133569210	G	C	EXOSC2	p.R11P	BRCA	949	2	0.002107482
9:139101011:C:T	9	139101011	C	T	QSOX2	p.V554M	BRCA	949	2	0.002107482
X:29301120:C:T	X	29301120	C	T	IL1RAPL1	p.R50*	BRCA	949	2	0.002107482
X:32380914:C:G	X	32380914	C	G	DMD	p.K1772N	BRCA	949	2	0.002107482
X:34149897:C:T	X	34149897	C	T	FAM47A	p.E167K	BRCA	949	2	0.002107482
X:48214616:C:A	X	48214616	C	A	SSX3	p.K23N	BRCA	949	2	0.002107482
X:99551448:G:T	X	99551448	G	T	PCDH19	p.R1092S	BRCA	949	2	0.002107482
X:114424746:G:A	X	114424746	G	A	RBMXL3	p.D248N	BRCA	949	2	0.002107482
X:117053569:T:C	X	117053569	T	C	KLHL13	p.D165G	BRCA	949	2	0.002107482
X:134680717:C:T	X	134680717	C	T	DDX26B	p.R174C	BRCA	949	2	0.002107482
X:135592323:G:C	X	135592323	G	C	HTATSF1	p.W336S	BRCA	949	2	0.002107482
X:154490240:A:C	X	154490240	A	C	RAB39B	p.F164V	BRCA	949	2	0.002107482
11:534285:C:A	11	534285	C	A	HRAS	p.G13V	HNSC	266	2	0.007518797
12:117968797:G:A	12	117968797	G	A	KSR2	p.T555M	HNSC	266	2	0.007518797
14:24034829:C:T	14	24034829	C	T	AP1G2	p.D243N	HNSC	266	2	0.007518797
17:7577022:G:A	17	7577022	G	A	TP53	p.R306*	HNSC	266	3	0.011278195
17:7577046:C:A	17	7577046	C	A	TP53	p.E298*	HNSC	266	2	0.007518797
17:7577085:C:T	17	7577085	C	T	TP53	p.E285K	HNSC	266	2	0.007518797
17:7577094:G:A	17	7577094	G	A	TP53	p.R282W	HNSC	266	6	0.022556391
17:7577114:C:A	17	7577114	C	A	TP53	p.C275F	HNSC	266	2	0.007518797
17:7577120:C:T	17	7577120	C	T	TP53	p.R273H	HNSC	266	4	0.015037594
17:7577141:C:T	17	7577141	C	T	TP53	p.G266E	HNSC	266	2	0.007518797
17:7577538:C:T	17	7577538	C	T	TP53	p.R248Q	HNSC	266	3	0.011278195
17:7577539:G:A	17	7577539	G	A	TP53	p.R248W	HNSC	266	2	0.007518797
17:7577547:C:A	17	7577547	C	A	TP53	p.G245V	HNSC	266	2	0.007518797
17:7577548:C:T	17	7577548	C	T	TP53	p.G245S	HNSC	266	4	0.015037594
17:7577556:C:A	17	7577556	C	A	TP53	p.C242F	HNSC	266	2	0.007518797
17:7577574:T:C	17	7577574	T	C	TP53	p.Y236C	HNSC	266	2	0.007518797
17:7578190:T:C	17	7578190	T	C	TP53	p.Y220C	HNSC	266	2	0.007518797
17:7578212:G:A	17	7578212	G	A	TP53	p.R213*	HNSC	266	4	0.015037594
17:7578271:T:A	17	7578271	T	A	TP53	p.H193L	HNSC	266	3	0.011278195
17:7578394:T:C	17	7578394	T	C	TP53	p.H179R	HNSC	266	3	0.011278195
17:7578406:C:T	17	7578406	C	T	TP53	p.R175H	HNSC	266	6	0.022556391
17:7578413:C:T	17	7578413	C	T	TP53	p.V173M	HNSC	266	2	0.007518797
17:7578461:C:A	17	7578461	C	A	TP53	p.V157F	HNSC	266	2	0.007518797
17:7579358:C:A	17	7579358	C	A	TP53	p.R110L	HNSC	266	2	0.007518797
18:63489364:C:A	18	63489364	C	A	CDH7	p.Q225K	HNSC	266	2	0.007518797
1:196309633:G:A	1	196309633	G	A	KCNT2	p.R541*	HNSC	266	2	0.007518797
2:178098810:C:G	2	178098810	C	G	NFE2L2	p.E79Q	HNSC	266	2	0.007518797
3:14154580:G:A	3	14154580	G	A	CHCHD4	p.T79M	HNSC	266	2	0.007518797
3:89498433:C:G	3	89498433	C	G	EPHA3	p.T802R	HNSC	266	2	0.007518797
3:97439174:G:C	3	97439174	G	C	EPHA6	p.D952H	HNSC	266	2	0.007518797
3:178936082:G:A	3	178936082	G	A	PIK3CA	p.E542K	HNSC	266	5	0.018796992
3:178936091:G:A	3	178936091	G	A	PIK3CA	p.E545K	HNSC	266	5	0.018796992
3:178952085:A:G	3	178952085	A	G	PIK3CA	p.H1047R	HNSC	266	3	0.011278195
3:195505836:G:C	3	195505836	G	C	MUC4	p.H4077Q	HNSC	266	2	0.007518797
4:153247289:G:C	4	153247289	G	C	FBXW7	p.R505G	HNSC	266	2	0.007518797
6:137245833:G:C	6	137245833	G	C	SLC35D3	p.*417S	HNSC	266	2	0.007518797
7:116869938:A:C	7	116869938	A	C	ST7	p.T489P	HNSC	266	2	0.007518797
9:21971000:C:A	9	21971000	C	A	CDKN2A	p.E120*	HNSC	266	4	0.015037594
9:21971028:C:T	9	21971028	C	T	CDKN2A	p.W110*	HNSC	266	3	0.011278195
9:21971029:C:T	9	21971029	C	T	CDKN2A	p.W110*	HNSC	266	3	0.011278195
9:21971096:C:A	9	21971096	C	A	CDKN2A	p.E88*	HNSC	266	2	0.007518797
9:21971120:G:A	9	21971120	G	A	CDKN2A	p.R80*	HNSC	266	12	0.045112782
9:21971186:G:A	9	21971186	G	A	CDKN2A	p.R58*	HNSC	266	8	0.030075188
X:40456555:G:C	X	40456555	G	C	ATP6AP2	p.E119Q	HNSC	266	2	0.007518797
X:44922694:C:T	X	44922694	C	T	KDM6A	p.R519*	HNSC	266	2	0.007518797
11:1092643:A:C	11	1092643	A	C	MUC2	p.T1488P	KIRP	161	3	0.01863354
11:95825424:G:T	11	95825424	G	T	MAML2	p.Q591K	KIRP	161	2	0.01242236
12:25398284:C:T	12	25398284	C	T	KRAS	p.G12D	KIRP	161	2	0.01242236
12:110906786:C:T	12	110906786	C	T	FAM216A	p.P36S	KIRP	161	2	0.01242236
14:23886422:C:T	14	23886422	C	T	MYH7	p.A1487T	KIRP	161	2	0.01242236
14:31926584:G:A	14	31926584	G	A	DTD2	p.R6W	KIRP	161	2	0.01242236
14:59931931:T:G	14	59931931	T	G	GPR135	p.Q5P	KIRP	161	2	0.01242236
16:2059674:T:C	16	2059674	T	C	ZNF598	p.E25G	KIRP	161	10	0.06211180
17:7163815:A:C	17	7163815	A	C	CLDN7	p.S172A	KIRP	161	2	0.01242236
17:31618997:C:A	17	31618997	C	A	ASIC2	p.R46L	KIRP	161	4	0.02484472
19:2253780:A:G	19	2253780	A	G	JSRP1	p.V92A	KIRP	161	2	0.01242236
1:2160390:C:G	1	2160390	C	G	SKI	p.A62G	KIRP	161	6	0.03726708
1:147142085:A:C	1	147142085	A	C	ACP6	p.V29G	KIRP	161	2	0.01242236
1:181058618:C:G	1	181058618	C	G	IER5	p.R194G	KIRP	161	2	0.01242236
20:60895706:A:C	20	60895706	A	C	LAMA5	p.L2223R	KIRP	161	2	0.01242236
22:29885562:G:A	22	29885562	G	A	NEFH	p.E645K	KIRP	161	2	0.01242236
2:33172879:T:C	2	33172879	T	C	LTBP1	p.L163P	KIRP	161	2	0.01242236
2:176995295:G:C	2	176995295	G	C	HOXD8	p.Q67H	KIRP	161	2	0.01242236
4:980971:T:G	4	980971	T	G	IDUA	p.H33Q	KIRP	161	4	0.02484472
4:15704874:G:C	4	15704874	G	C	BST1	p.G36A	KIRP	161	2	0.01242236
7:116417463:C:T	7	116417463	C	T	MET	p.H1112Y	KIRP	161	2	0.01242236
7:116423474:T:C	7	116423474	T	C	MET	p.M1268T	KIRP	161	2	0.01242236
9:1051930:C:G	9	1051930	C	G	DMRT2	p.T106S	KIRP	161	2	0.01242236
14:24517998:T:C	14	24517998	T	C	DHRS4L1	p.I218T	LIHC	191	2	0.01047120
17:7577534:C:A	17	7577534	C	A	TP53	p.R249S	LIHC	191	7	0.03664921
17:7578271:T:C	17	7578271	T	C	TP53	p.H193R	LIHC	191	3	0.01570681
17:7578457:C:T	17	7578457	C	T	TP53	p.R158H	LIHC	191	2	0.01047120
17:7578461:C:A	17	7578461	C	A	TP53	p.V157F	LIHC	191	2	0.01047120
20:57484420:C:T	20	57484420	C	T	GNAS	p.R844C	LIHC	191	2	0.01047120
2:209113113:G:A	2	209113113	G	A	IDH1	p.R132C	LIHC	191	2	0.01047120
3:41266100:T:C	3	41266100	T	C	CTNNB1	p.S33P	LIHC	191	4	0.02094241
3:41266110:A:C	3	41266110	A	C	CTNNB1	p.H36P	LIHC	191	3	0.01570681
3:41266136:T:C	3	41266136	T	C	CTNNB1	p.S45P	LIHC	191	2	0.01047120
3:41268766:A:T	3	41268766	A	T	CTNNB1	p.K335I	LIHC	191	4	0.02094241
3:178952085:A:G	3	178952085	A	G	PIK3CA	p.H1047R	LIHC	191	2	0.01047120
3:41266098:A:G	3	41266098	A	G	CTNNB1	p.D32G	LIHC	191	3	0.01570681
7:126086303:G:A	7	126086303	G	A	GRM8	p.R852C	LIHC	191	2	0.01047120
10:55721652:C:A	10	55721652	C	A	PCDH15	p.G957*	LUAD	225	2	0.008888889
10:106974319:G:T	10	106974319	G	T	SORCS3	p.R832L	LUAD	225	2	0.008888889
11:76507537:C:G	11	76507537	C	G	TSKU	p.P293A	LUAD	225	2	0.008888889
12:92000:A:T	12	92000	A	T	Unknown	p.L104M	LUAD	225	2	0.008888889
12:25398284:C:A	12	25398284	C	A	KRAS	p.G12V	LUAD	225	16	0.07111111
12:25398285:C:A	12	25398285	C	A	KRAS	p.G12C	LUAD	225	27	0.12
15:24923271:G:T	15	24923271	G	T	C15orf2	p.V753F	LUAD	225	2	0.008888889
15:102515299:G:A	15	102515299	G	A	WASH3P	p.G175S	LUAD	225	5	0.022222222
16:81388292:G:T	16	81388292	G	T	GAN	p.V189F	LUAD	225	2	0.008888889
17:7574017:C:A	17	7574017	C	A	TP53	p.R337L	LUAD	225	2	0.008888889
17:7577108:C:A	17	7577108	C	A	TP53	p.C277F	LUAD	225	2	0.008888889
17:7578275:G:A	17	7578275	G	A	TP53	p.Q192*	LUAD	225	2	0.008888889
17:7578455:C:G	17	7578455	C	G	TP53	p.A159P	LUAD	225	2	0.008888889
17:7578457:C:A	17	7578457	C	A	TP53	p.R158L	LUAD	225	2	0.008888889
17:7579358:C:A	17	7579358	C	A	TP53	p.R110L	LUAD	225	2	0.008888889
19:1220699:G:T	19	1220699	G	T	STK11	p.W239C	LUAD	225	2	0.008888889
19:44564659:G:T	19	44564659	G	T	ZNF223	p.G23W	LUAD	225	2	0.008888889
1:156914841:C:A	1	156914841	C	A	ARHGEF11	p.R947S	LUAD	225	2	0.008888889
21:44524456:G:A	21	44524456	G	A	U2AF1	p.S34F	LUAD	225	6	0.026666667
22:26937214:A:C	22	26937214	A	C	TPST2	p.V128G	LUAD	225	2	0.008888889
2:114355998:C:G	2	114355998	C	G	WASH2P	p.H206D	LUAD	225	2	0.008888889
3:41266113:C:T	3	41266113	C	T	CTNNB1	p.S37F	LUAD	225	2	0.008888889
3:178936091:G:A	3	178936091	G	A	PIK3CA	p.E545K	LUAD	225	2	0.008888889
3:195505836:G:C	3	195505836	G	C	MUC4	p.H4077Q	LUAD	225	2	0.008888889
4:55981449:G:T	4	55981449	G	T	KDR	p.A163E	LUAD	225	2	0.008888889
4:119059263:G:A	4	119059263	G	A	NDST3	p.V427I	LUAD	225	2	0.008888889
5:131895051:G:T	5	131895051	G	T	RAD50	p.D69Y	LUAD	225	2	0.008888889
7:55259515:T:G	7	55259515	T	G	EGFR	p.L858R	LUAD	225	5	0.022222222
7:55259524:T:A	7	55259524	T	A	EGFR	p.L861Q	LUAD	225	2	0.008888889
7:140453136:A:T	7	140453136	A	T	BRAF	p.V600E	LUAD	225	3	0.013333333
7:140481402:C:A	7	140481402	C	A	BRAF	p.G469V	LUAD	225	2	0.008888889
X:155254706:C:T	X	155254706	C	T	Unknown	p.T201M	LUAD	225	2	0.008888889
X:155254735:C:G	X	155254735	C	G	Unknown	p.L211V	LUAD	225	2	0.008888889
10:43617416:T:C	10	43617416	T	C	RET	p.M918T	PCPG	168	4	0.02380952
11:533874:T:C	11	533874	T	C	HRAS	p.Q61R	PCPG	168	13	0.07738095
11:533875:G:T	11	533875	G	T	HRAS	p.Q61K	PCPG	168	2	0.01190476
11:534286:C:G	11	534286	C	G	HRAS	p.G13R	PCPG	168	2	0.01190476
12:73046874:T:A	12	73046874	T	A	TRHDE	p.N929K	PCPG	168	3	0.01785714
12:106820987:C:T	12	106820987	C	T	POLR3B	p.L372F	PCPG	168	2	0.01190476
13:95235377:C:T	13	95235377	C	T	TGDS	p.D143N	PCPG	168	3	0.01785714
2:46607400:C:T	2	46607400	C	T	EPAS1	p.A530V	PCPG	168	2	0.01190476
2:46607403:C:T	2	46607403	C	T	EPAS1	p.P531L	PCPG	168	2	0.01190476
2:46607406:A:G	2	46607406	A	G	EPAS1	p.Y532C	PCPG	168	2	0.01190476
2:215910616:A:T	2	215910616	A	T	ABCA12	p.F273I	PCPG	168	2	0.01190476
4:46967155:G:T	4	46967155	G	T	GABRA4	p.F322L	PCPG	168	2	0.01190476
7:33020059:G:C	7	33020059	G	C	FKBP9	p.E263Q	PCPG	168	3	0.01785714
8:38274849:G:T	8	38274849	G	T	FGFR1	p.N546K	PCPG	168	2	0.01190476
11:533874:T:C	11	533874	T	C	HRAS	p.Q61R	PRAD	268	2	0.007462687
14:105246551:C:T	14	105246551	C	T	AKT1	p.E17K	PRAD	268	2	0.007462687
17:7578509:A:C	17	7578509	A	C	TP53	p.C141G	PRAD	268	2	0.007462687
17:47696425:A:C	17	47696425	A	C	SPOP	p.F133C	PRAD	268	2	0.007462687
17:47696426:A:C	17	47696426	A	C	SPOP	p.F133V	PRAD	268	4	0.014925373
17:47696432:A:C	17	47696432	A	C	SPOP	p.W131G	PRAD	268	4	0.014925373
17:47696644:A:C	17	47696644	A	C	SPOP	p.F102V	PRAD	268	2	0.007462687
17:47696689:A:T	17	47696689	A	T	SPOP	p.Y87N	PRAD	268	2	0.007462687
7:151845693:T:C	7	151845693	T	C	KMT2C	p.Y4497C	PRAD	268	2	0.007462687
X:70349255:G:C	X	70349255	G	C	MED12	p.V1223L	PRAD	268	2	0.007462687
10:1041878:C:T	10	1041878	C	T	GTPBP4	p.P77S	SKCM	340	2	0.005882353
10:1175199:C:T	10	1175199	C	T	WDR37	p.P468L	SKCM	340	2	0.005882353
10:5258737:C:T	10	5258737	C	T	AKR1C4	p.R304*	SKCM	340	2	0.005882353
10:12071456:G:A	10	12071456	G	A	UPF2	p.R145C	SKCM	340	2	0.005882353
10:13323103:G:A	10	13323103	G	A	PHYH	p.S279F	SKCM	340	2	0.005882353
10:15106407:G:A	10	15106407	G	A	OLAH	p.G156E	SKCM	340	2	0.005882353
10:15197214:G:A	10	15197214	G	A	LOC100192204	p.R36C	SKCM	340	2	0.005882353
10:15254982:C:T	10	15254982	C	T	FAM171A1	p.G869R	SKCM	340	2	0.005882353
10:15255455:G:A	10	15255455	G	A	FAM171A1	p.S711F	SKCM	340	2	0.005882353
10:15686188:C:T	10	15686188	C	T	ITGA8	p.D414N	SKCM	340	2	0.005882353
10:15760852:C:T	10	15760852	C	T	ITGA8	p.D86N	SKCM	340	2	0.005882353
10:15879309:G:A	10	15879309	G	A	FAM188A	p.S157L	SKCM	340	2	0.005882353
10:17157555:G:A	10	17157555	G	A	CUBN	p.S212F	SKCM	340	2	0.005882353
10:20432314:C:T	10	20432314	C	T	PLXDC2	p.S211F	SKCM	340	2	0.005882353
10:20500617:C:T	10	20500617	C	T	PLXDC2	p.R361C	SKCM	340	2	0.005882353
10:20506404:G:A	10	20506404	G	A	PLXDC2	p.R391Q	SKCM	340	2	0.005882353
10:21141544:C:T	10	21141544	C	T	NEBL	p.G313E	SKCM	340	2	0.005882353
10:24762301:C:T	10	24762301	C	T	KIAA1217	p.P331S	SKCM	340	2	0.005882353
10:24813542:C:T	10	24813542	C	T	KIAA1217	p.S916F	SKCM	340	2	0.005882353
10:24833228:G:A	10	24833228	G	A	KIAA1217	p.E1677K	SKCM	340	2	0.005882353
10:24833351:C:T	10	24833351	C	T	KIAA1217	p.P1718S	SKCM	340	2	0.005882353
10:24835206:G:A	10	24835206	G	A	KIAA1217	p.G1929R	SKCM	340	2	0.005882353
10:24884069:G:A	10	24884069	G	A	ARHGAP21	p.R1255C	SKCM	340	2	0.005882353
10:25887166:G:A	10	25887166	G	A	GPR158	p.E871K	SKCM	340	2	0.005882353
10:26241088:C:T	10	26241088	C	T	MYO3A	p.P17S	SKCM	340	2	0.005882353
10:26414347:C:T	10	26414347	C	T	MYO3A	p.R642W	SKCM	340	2	0.005882353
10:26463421:G:A	10	26463421	G	A	MYO3A	p.D1410N	SKCM	340	2	0.005882353
10:26490216:G:A	10	26490216	G	A	MYO3A	p.R1523Q	SKCM	340	2	0.005882353
10:27499923:G:A	10	27499923	G	A	ACBD5	p.R131C	SKCM	340	2	0.005882353
10:28023391:G:A	10	28023391	G	A	MKX	p.R278C	SKCM	340	2	0.005882353
10:28196681:G:A	10	28196681	G	A	ARMC4	p.R841C	SKCM	340	2	0.005882353
10:28224012:C:T	10	28224012	C	T	ARMC4	p.G808R	SKCM	340	2	0.005882353
10:28225794:C:T	10	28225794	C	T	ARMC4	p.E705K	SKCM	340	2	0.005882353
10:28233336:C:T	10	28233336	C	T	ARMC4	p.E520K	SKCM	340	2	0.005882353
10:28272861:G:A	10	28272861	G	A	ARMC4	p.R244C	SKCM	340	2	0.005882353
10:28284008:C:T	10	28284008	C	T	ARMC4	p.E22K	SKCM	340	4	0.011764706
10:28358748:C:T	10	28358748	C	T	MPP7	p.R386Q	SKCM	340	4	0.011764706
10:28378660:C:T	10	28378660	C	T	MPP7	p.E355K	SKCM	340	3	0.008823529
10:28420578:C:T	10	28420578	C	T	MPP7	p.D120N	SKCM	340	3	0.008823529
10:37430723:G:A	10	37430723	G	A	ANKRD30A	p.E244K	SKCM	340	2	0.005882353
10:37430981:G:A	10	37430981	G	A	ANKRD30A	p.E330K	SKCM	340	2	0.005882353
10:37488708:G:A	10	37488708	G	A	ANKRD30A	p.D868N	SKCM	340	2	0.005882353
10:37506663:G:A	10	37506663	G	A	ANKRD30A	p.D986N	SKCM	340	2	0.005882353
10:37507968:G:A	10	37507968	G	A	ANKRD30A	p.E1054K	SKCM	340	2	0.005882353
10:37508025:G:A	10	37508025	G	A	ANKRD30A	p.E1073K	SKCM	340	2	0.005882353
10:37508103:G:A	10	37508103	G	A	ANKRD30A	p.E1099K	SKCM	340	2	0.005882353
10:43615054:G:A	10	43615054	G	A	RET	p.G823E	SKCM	340	2	0.005882353
10:44112749:C:T	10	44112749	C	T	ZNF485	p.P420S	SKCM	340	2	0.005882353
10:44285190:G:A	10	44285190	G	A	HNRNPA3P1	p.R216C	SKCM	340	2	0.005882353
10:44285397:C:T	10	44285397	C	T	HNRNPA3P1	p.E147K	SKCM	340	2	0.005882353
10:47193377:T:C	10	47193377	T	C	AGAP9	p.M248V	SKCM	340	2	0.005882353
10:48371305:C:T	10	48371305	C	T	ZNF488	p.S258L	SKCM	340	2	0.005882353
10:48390024:G:A	10	48390024	G	A	RBP3	p.S285F	SKCM	340	2	0.005882353
10:48414365:C:T	10	48414365	C	T	GDF2	p.G168E	SKCM	340	2	0.005882353
10:49218553:T:C	10	49218553	T	C	LOC399753	p.H529R	SKCM	340	2	0.005882353
10:49457098:C:T	10	49457098	C	T	FRMPD2	p.G92E	SKCM	340	2	0.005882353
10:49654486:G:A	10	49654486	G	A	ARHGAP22	p.S698L	SKCM	340	2	0.005882353
10:50315705:C:T	10	50315705	C	T	VSTM4	p.E131K	SKCM	340	2	0.005882353
10:50396379:C:T	10	50396379	C	T	C10orf128	p.M1I	SKCM	340	2	0.005882353
10:50531036:C:T	10	50531036	C	T	C10orf71	p.S149F	SKCM	340	2	0.005882353
10:50954001:C:T	10	50954001	C	T	OGDHL	p.R467Q	SKCM	340	2	0.005882353
10:52573735:C:T	10	52573735	C	T	A1CF	p.G410E	SKCM	340	2	0.005882353
10:55566490:C:T	10	55566490	C	T	PCDH15	p.R1631K	SKCM	340	2	0.005882353
10:55569295:C:T	10	55569295	C	T	PCDH15	p.R1522K	SKCM	340	2	0.005882353
10:55570336:C:T	10	55570336	C	T	PCDH15	p.E1498K	SKCM	340	2	0.005882353
10:55582895:C:T	10	55582895	C	T	PCDH15	p.E1538K	SKCM	340	2	0.005882353
10:55591165:C:T	10	55591165	C	T	PCDH15	p.G1376E	SKCM	340	2	0.005882353
10:55782888:G:A	10	55782888	G	A	PCDH15	p.R769C	SKCM	340	6	0.017647059
10:61831464:C:T	10	61831464	C	T	ANK3	p.E3059K	SKCM	340	2	0.005882353
10:61833636:C:T	10	61833636	C	T	ANK3	p.E2335K	SKCM	340	2	0.005882353
10:61834107:G:A	10	61834107	G	A	ANK3	p.P2178S	SKCM	340	2	0.005882353
10:61894123:G:A	10	61894123	G	A	ANK3	p.S916F	SKCM	340	2	0.005882353
10:61973199:G:A	10	61973199	G	A	ANK3	p.R323*	SKCM	340	2	0.005882353
10:68940116:G:A	10	68940116	G	A	CTNNA3	p.R336C	SKCM	340	2	0.005882353
10:74631160:C:T	10	74631160	C	T	MCU	p.A228V	SKCM	340	2	0.005882353
10:74806745:G:A	10	74806745	G	A	P4HA1	p.R339C	SKCM	340	2	0.005882353
10:75082833:G:A	10	75082833	G	A	TTC18	p.S337L	SKCM	340	2	0.005882353
10:76468180:C:T	10	76468180	C	T	ADK	p.P356S	SKCM	340	2	0.005882353
10:76855365:C:T	10	76855365	C	T	DUSP13	p.R121Q	SKCM	340	2	0.005882353
10:79742503:G:A	10	79742503	G	A	POLR3A	p.H1168Y	SKCM	340	2	0.005882353
10:82122713:G:A	10	82122713	G	A	DYDC2	p.E52K	SKCM	340	2	0.005882353
10:84711264:C:T	10	84711264	C	T	NRG3	p.S365L	SKCM	340	2	0.005882353
10:85972965:C:T	10	85972965	C	T	CDHR1	p.S634F	SKCM	340	2	0.005882353
10:87966247:G:A	10	87966247	G	A	GRID1	p.P132S	SKCM	340	2	0.005882353
10:89720741:C:T	10	89720741	C	T	PTEN	p.Q298*	SKCM	340	2	0.005882353
10:91198523:G:A	10	91198523	G	A	SLC16A12	p.S289F	SKCM	340	2	0.005882353
10:92509065:G:A	10	92509065	G	A	HTR7	p.P276S	SKCM	340	2	0.005882353
10:95335855:C:T	10	95335855	C	T	O3FAR1	p.S192L	SKCM	340	2	0.005882353
10:95422929:G:A	10	95422929	G	A	PDE6C	p.E838K	SKCM	340	2	0.005882353
10:95552643:C:T	10	95552643	C	T	LGI1	p.S216L	SKCM	340	2	0.005882353
10:95790940:G:A	10	95790940	G	A	PLCE1	p.R46Q	SKCM	340	2	0.005882353
10:95791303:G:A	10	95791303	G	A	PLCE1	p.G167E	SKCM	340	2	0.005882353
10:95791437:G:A	10	95791437	G	A	PLCE1	p.D212N	SKCM	340	2	0.005882353
10:96044656:G:A	10	96044656	G	A	PLCE1	p.E1657K	SKCM	340	2	0.005882353
10:96443650:G:A	10	96443650	G	A	CYP2C19	p.G25E	SKCM	340	2	0.005882353
10:96447651:G:A	10	96447651	G	A	CYP2C19	p.G98E	SKCM	340	2	0.005882353
10:96480210:G:A	10	96480210	G	A	CYP2C19	p.D293N	SKCM	340	2	0.005882353
10:96534882:G:A	10	96534882	G	A	CYP2C19	p.G79E	SKCM	340	2	0.005882353
10:96707649:G:A	10	96707649	G	A	CYP2C9	p.E199K	SKCM	340	2	0.005882353
10:96805651:C:T	10	96805651	C	T	CYP2C8	p.D293N	SKCM	340	2	0.005882353
10:96827404:C:T	10	96827404	C	T	CYP2C8	p.M71I	SKCM	340	2	0.005882353
10:101716647:G:A	10	101716647	G	A	DNMBP	p.P195L	SKCM	340	2	0.005882353
10:102749036:C:T	10	102749036	C	T	C10orf2	p.R357C	SKCM	340	2	0.005882353
10:102753064:C:T	10	102753064	C	T	C10orf2	p.P618S	SKCM	340	2	0.005882353
10:105005966:G:A	10	105005966	G	A	LOC729020	p.M71I	SKCM	340	2	0.005882353
10:105386875:G:A	10	105386875	G	A	SH3PXD2A	p.S145F	SKCM	340	2	0.005882353
10:105484080:C:T	10	105484080	C	T	SH3PXD2A	p.E46K	SKCM	340	2	0.005882353
10:105797396:C:T	10	105797396	C	T	COL17A1	p.R1069Q	SKCM	340	2	0.005882353
10:106124613:G:A	10	106124613	G	A	CCDC147	p.R188Q	SKCM	340	2	0.005882353
10:106152112:C:T	10	106152112	C	T	CCDC147	p.S496L	SKCM	340	2	0.005882353
10:106974277:G:A	10	106974277	G	A	SORCS3	p.G818E	SKCM	340	2	0.005882353
10:107022146:G:A	10	107022146	G	A	SORCS3	p.M1167I	SKCM	340	2	0.005882353
10:107022168:G:A	10	107022168	G	A	SORCS3	p.E1175K	SKCM	340	3	0.008823529
10:112696573:T:C	10	112696573	T	C	RPL13AP6	p.H140R	SKCM	340	2	0.005882353
10:114177625:C:T	10	114177625	C	T	ACSL5	p.R470C	SKCM	340	2	0.005882353
10:115343993:C:T	10	115343993	C	T	HABP2	p.P442S	SKCM	340	2	0.005882353
10:115889665:G:A	10	115889665	G	A	C10orf118	p.R723C	SKCM	340	2	0.005882353
10:116045715:G:A	10	116045715	G	A	VWA2	p.E339K	SKCM	340	2	0.005882353
10:116046165:G:A	10	116046165	G	A	VWA2	p.E489K	SKCM	340	2	0.005882353
10:118084575:G:A	10	118084575	G	A	C10orf96	p.E18K	SKCM	340	2	0.005882353
10:123244952:C:T	10	123244952	C	T	FGFR2	p.E718K	SKCM	340	2	0.005882353
10:123247617:C:T	10	123247617	C	T	FGFR2	p.R625Q	SKCM	340	2	0.005882353
10:123969945:G:A	10	123969945	G	A	TACC2	p.G2002D	SKCM	340	2	0.005882353
10:124266289:C:T	10	124266289	C	T	HTRA1	p.S287F	SKCM	340	2	0.005882353
10:124336154:G:A	10	124336154	G	A	DMBT1	p.E175K	SKCM	340	2	0.005882353
10:124351962:G:A	10	124351962	G	A	DMBT1	p.G784E	SKCM	340	2	0.005882353
10:124358388:G:A	10	124358388	G	A	DMBT1	p.D1019N	SKCM	340	3	0.008823529
10:124358464:G:A	10	124358464	G	A	DMBT1	p.G1044E	SKCM	340	2	0.005882353
10:124380647:C:T	10	124380647	C	T	DMBT1	p.R1658*	SKCM	340	2	0.005882353
10:124380872:G:A	10	124380872	G	A	DMBT1	p.E1733K	SKCM	340	2	0.005882353
10:125516860:C:T	10	125516860	C	T	CPXM2	p.D596N	SKCM	340	2	0.005882353
10:125805533:C:T	10	125805533	C	T	CHST15	p.E66K	SKCM	340	2	0.005882353
10:127677178:C:T	10	127677178	C	T	FANK1	p.R84C	SKCM	340	2	0.005882353
10:128973962:C:T	10	128973962	C	T	FAM196A	p.G233E	SKCM	340	2	0.005882353
10:129904640:G:A	10	129904640	G	A	MKI67	p.R1822C	SKCM	340	2	0.005882353
10:134218812:C:T	10	134218812	C	T	PWWP2B	p.P270S	SKCM	340	2	0.005882353
10:135368917:C:T	10	135368917	C	T	SYCE1	p.G286R	SKCM	340	2	0.005882353
11:197726:G:A	11	197726	G	A	ODF3	p.R92H	SKCM	340	2	0.005882353
11:489449:C:T	11	489449	C	T	PTDSS2	p.R302C	SKCM	340	2	0.005882353
11:533875:G:T	11	533875	G	T	HRAS	p.Q61K	SKCM	340	2	0.005882353
11:1629276:G:A	11	1629276	G	A	KRTAP5-3	p.R114C	SKCM	340	2	0.005882353
11:1642939:C:T	11	1642939	C	T	KRTAP5-4	p.G94R	SKCM	340	3	0.008823529
11:3047965:G:A	11	3047965	G	A	CARS	p.S365F	SKCM	340	2	0.005882353
11:4703277:C:T	11	4703277	C	T	OR51E2	p.R222Q	SKCM	340	4	0.011764706
11:4703487:G:A	11	4703487	G	A	OR51E2	p.S152F	SKCM	340	2	0.005882353
11:4790565:G:A	11	4790565	G	A	OR51F1	p.R195W	SKCM	340	2	0.005882353
11:4825340:G:A	11	4825340	G	A	OR52R1	p.H91Y	SKCM	340	3	0.008823529
11:4842823:C:T	11	4842823	C	T	OR51F2	p.H70Y	SKCM	340	2	0.005882353
11:4843021:C:T	11	4843021	C	T	OR51F2	p.R136C	SKCM	340	2	0.005882353
11:4843076:G:A	11	4843076	G	A	OR51F2	p.R154Q	SKCM	340	3	0.008823529
11:4869718:G:A	11	4869718	G	A	OR51S1	p.R241C	SKCM	340	3	0.008823529
11:4869859:G:A	11	4869859	G	A	OR51S1	p.R194C	SKCM	340	4	0.011764706
11:4869964:G:A	11	4869964	G	A	OR51S1	p.R159*	SKCM	340	2	0.005882353
11:4869969:G:A	11	4869969	G	A	OR51S1	p.S157F	SKCM	340	2	0.005882353
11:4904108:G:A	11	4904108	G	A	OR51T1	p.D354N	SKCM	340	2	0.005882353
11:4936029:G:A	11	4936029	G	A	OR51G2	p.P289S	SKCM	340	2	0.005882353
11:4936151:G:A	11	4936151	G	A	OR51G2	p.S248F	SKCM	340	2	0.005882353
11:4936874:C:T	11	4936874	C	T	OR51G2	p.G7E	SKCM	340	2	0.005882353
11:4968024:C:T	11	4968024	C	T	OR51A4	p.E103K	SKCM	340	2	0.005882353
11:4976637:C:T	11	4976637	C	T	OR51A2	p.E103K	SKCM	340	2	0.005882353
11:5012670:G:A	11	5012670	G	A	MMP26	p.G180E	SKCM	340	2	0.005882353
11:5020909:C:T	11	5020909	C	T	OR51L1	p.R233C	SKCM	340	2	0.005882353
11:5068032:G:A	11	5068032	G	A	OR52J3	p.E93K	SKCM	340	2	0.005882353
11:5068338:C:T	11	5068338	C	T	OR52J3	p.R195C	SKCM	340	3	0.008823529
11:5068609:C:T	11	5068609	C	T	OR52J3	p.P285L	SKCM	340	2	0.005882353
11:5080082:G:A	11	5080082	G	A	OR52E2	p.S259F	SKCM	340	2	0.005882353
11:5153391:G:A	11	5153391	G	A	OR52A5	p.S161F	SKCM	340	2	0.005882353
11:5153503:G:A	11	5153503	G	A	OR52A5	p.R124C	SKCM	340	2	0.005882353
11:5173160:C:T	11	5173160	C	T	OR52A1	p.G147E	SKCM	340	2	0.005882353
11:5173466:G:A	11	5173466	G	A	OR52A1	p.S45F	SKCM	340	2	0.005882353
11:5255394:C:T	11	5255394	C	T	HBD	p.D48N	SKCM	340	2	0.005882353
11:5345040:G:A	11	5345040	G	A	OR51B2	p.S163L	SKCM	340	4	0.011764706
11:5345263:C:T	11	5345263	C	T	OR51B2	p.E89K	SKCM	340	2	0.005882353
11:5364610:C:T	11	5364610	C	T	OR51B5	p.E49K	SKCM	340	3	0.008823529
11:5364678:G:A	11	5364678	G	A	OR51B5	p.S26F	SKCM	340	2	0.005882353
11:5372760:C:T	11	5372760	C	T	OR51B6	p.S8F	SKCM	340	2	0.005882353
11:5444253:C:T	11	5444253	C	T	OR51Q1	p.H275Y	SKCM	340	2	0.005882353
11:5461959:C:T	11	5461959	C	T	OR51I1	p.M262I	SKCM	340	2	0.005882353
11:5462631:C:T	11	5462631	C	T	OR51I1	p.M38I	SKCM	340	2	0.005882353
11:5474840:G:A	11	5474840	G	A	OR51I2	p.G41E	SKCM	340	2	0.005882353
11:5475368:C:T	11	5475368	C	T	OR51I2	p.S217F	SKCM	340	2	0.005882353
11:5475610:G:A	11	5475610	G	A	OR51I2	p.E298K	SKCM	340	2	0.005882353
11:5510223:C:T	11	5510223	C	T	OR52D1	p.S96F	SKCM	340	3	0.008823529
11:5809841:G:A	11	5809841	G	A	OR52N1	p.S69F	SKCM	340	2	0.005882353
11:5862608:G:A	11	5862608	G	A	OR52E6	p.R174C	SKCM	340	2	0.005882353
11:5862851:C:T	11	5862851	C	T	OR52E6	p.E93K	SKCM	340	2	0.005882353
11:5905976:G:A	11	5905976	G	A	OR52E4	p.G152R	SKCM	340	2	0.005882353
11:5969351:C:T	11	5969351	C	T	OR56A3	p.L259F	SKCM	340	2	0.005882353
11:5989598:C:T	11	5989598	C	T	OR56A5	p.G43R	SKCM	340	2	0.005882353
11:6007457:G:A	11	6007457	G	A	OR52L1	p.S235F	SKCM	340	3	0.008823529
11:6007836:C:T	11	6007836	C	T	OR52L1	p.E109K	SKCM	340	2	0.005882353
11:6190872:G:A	11	6190872	G	A	OR52B2	p.R229C	SKCM	340	2	0.005882353
11:6425049:G:A	11	6425049	G	A	APBB1	p.S242F	SKCM	340	2	0.005882353
11:6816561:G:A	11	6816561	G	A	OR6A2	p.R127C	SKCM	340	2	0.005882353
11:6913368:G:A	11	6913368	G	A	OR2D2	p.R122C	SKCM	340	2	0.005882353
11:7022616:G:A	11	7022616	G	A	ZNF214	p.R100C	SKCM	340	2	0.005882353
11:7064407:G:A	11	7064407	G	A	NLRP14	p.E384K	SKCM	340	2	0.005882353
11:7064875:C:T	11	7064875	C	T	NLRP14	p.R540*	SKCM	340	2	0.005882353
11:7334696:G:A	11	7334696	G	A	SYT9	p.E190K	SKCM	340	2	0.005882353
11:7949293:C:T	11	7949293	C	T	OR10A6	p.R306Q	SKCM	340	2	0.005882353
11:7981729:G:A	11	7981729	G	A	NLRP10	p.S477F	SKCM	340	2	0.005882353
11:7981739:G:A	11	7981739	G	A	NLRP10	p.H474Y	SKCM	340	2	0.005882353
11:7982099:G:A	11	7982099	G	A	NLRP10	p.P354S	SKCM	340	2	0.005882353
11:8132361:C:T	11	8132361	C	T	RIC3	p.E360K	SKCM	340	2	0.005882353
11:8474411:C:T	11	8474411	C	T	STK33	p.E277K	SKCM	340	2	0.005882353
11:10508849:G:A	11	10508849	G	A	AMPD3	p.E302K	SKCM	340	2	0.005882353
11:10824772:G:A	11	10824772	G	A	EIF4G2	p.R89C	SKCM	340	2	0.005882353
11:12023884:C:T	11	12023884	C	T	DKK3	p.G105E	SKCM	340	2	0.005882353
11:12316171:C:T	11	12316171	C	T	MICALCL	p.S398F	SKCM	340	2	0.005882353
11:16812746:C:T	11	16812746	C	T	PLEKHA7	p.E917K	SKCM	340	2	0.005882353
11:18288502:C:T	11	18288502	C	T	SAA1	p.S23L	SKCM	340	2	0.005882353
11:19247302:C:T	11	19247302	C	T	E2F8	p.R668K	SKCM	340	2	0.005882353
11:22399212:G:A	11	22399212	G	A	SLC17A6	p.E559K	SKCM	340	2	0.005882353
11:24750779:C:T	11	24750779	C	T	LUZP2	p.R43C	SKCM	340	2	0.005882353
11:24936055:C:T	11	24936055	C	T	LUZP2	p.R165C	SKCM	340	2	0.005882353
11:25004772:C:T	11	25004772	C	T	LUZP2	p.P233L	SKCM	340	2	0.005882353
11:25071642:G:A	11	25071642	G	A	LUZP2	p.G275E	SKCM	340	2	0.005882353
11:26584708:C:T	11	26584708	C	T	MUC15	p.D294N	SKCM	340	2	0.005882353
11:26734223:G:A	11	26734223	G	A	SLC5A12	p.R124C	SKCM	340	3	0.008823529
11:30255338:G:A	11	30255338	G	A	FSHB	p.M127I	SKCM	340	2	0.005882353
11:30946894:C:T	11	30946894	C	T	DCDC5	p.E435K	SKCM	340	2	0.005882353
11:32663547:C:T	11	32663547	C	T	CCDC73	p.E341K	SKCM	340	3	0.008823529
11:33881075:G:A	11	33881075	G	A	LMO2	p.R102C	SKCM	340	2	0.005882353
11:34502410:G:A	11	34502410	G	A	ELF5	p.R204W	SKCM	340	2	0.005882353
11:35454298:G:A	11	35454298	G	A	PAMR1	p.S607F	SKCM	340	2	0.005882353
11:36614751:C:T	11	36614751	C	T	RAG2	p.G323E	SKCM	340	2	0.005882353
11:36614842:C:T	11	36614842	C	T	RAG2	p.E293K	SKCM	340	2	0.005882353
11:40136898:C:T	11	40136898	C	T	LRRC4C	p.W315*	SKCM	340	3	0.008823529
11:40137212:C:T	11	40137212	C	T	LRRC4C	p.E211K	SKCM	340	2	0.005882353
11:40137376:C:T	11	40137376	C	T	LRRC4C	p.R156Q	SKCM	340	2	0.005882353
11:45246334:C:T	11	45246334	C	T	PRDM11	p.P471S	SKCM	340	2	0.005882353
11:45274136:G:A	11	45274136	G	A	SYT13	p.P228S	SKCM	340	2	0.005882353
11:47350616:C:T	11	47350616	C	T	MADD	p.S1620F	SKCM	340	2	0.005882353
11:48267238:G:A	11	48267238	G	A	OR4X2	p.G195R	SKCM	340	4	0.011764706
11:48510571:C:T	11	48510571	C	T	OR4A47	p.S76F	SKCM	340	2	0.005882353
11:49168441:C:T	11	49168441	C	T	FOLH1	p.G707E	SKCM	340	2	0.005882353
11:49974138:C:T	11	49974138	C	T	OR4C13	p.S55F	SKCM	340	3	0.008823529
11:49974850:G:A	11	49974850	G	A	OR4C13	p.M292I	SKCM	340	3	0.008823529
11:51412038:G:A	11	51412038	G	A	OR4A5	p.R120C	SKCM	340	2	0.005882353
11:51412124:G:A	11	51412124	G	A	OR4A5	p.S91F	SKCM	340	2	0.005882353
11:51515496:C:T	11	51515496	C	T	OR4C46	p.S72F	SKCM	340	2	0.005882353
11:55032382:G:A	11	55032382	G	A	TRIM48	p.M17I	SKCM	340	2	0.005882353
11:55110948:C:T	11	55110948	C	T	OR4A16	p.S91F	SKCM	340	3	0.008823529
11:55136093:C:T	11	55136093	C	T	OR4A15	p.S245F	SKCM	340	2	0.005882353
11:55136144:G:A	11	55136144	G	A	OR4A15	p.R262Q	SKCM	340	5	0.014705882
11:55321940:G:A	11	55321940	G	A	OR4C15	p.G53E	SKCM	340	3	0.008823529
11:55322305:C:T	11	55322305	C	T	OR4C15	p.R175C	SKCM	340	2	0.005882353
11:55322738:C:T	11	55322738	C	T	OR4C15	p.S319F	SKCM	340	3	0.008823529
11:55339891:G:A	11	55339891	G	A	OR4C16	p.M96I	SKCM	340	2	0.005882353
11:55418383:G:A	11	55418383	G	A	OR4S2	p.E2K	SKCM	340	2	0.005882353
11:55418737:C:T	11	55418737	C	T	OR4S2	p.R120C	SKCM	340	2	0.005882353
11:55703593:G:A	11	55703593	G	A	OR5I1	p.S95F	SKCM	340	2	0.005882353
11:55735717:C:T	11	55735717	C	T	OR10AG1	p.D75N	SKCM	340	2	0.005882353
11:55735767:G:A	11	55735767	G	A	OR10AG1	p.S58F	SKCM	340	2	0.005882353
11:55762055:C:T	11	55762055	C	T	OR5F1	p.G16E	SKCM	340	2	0.005882353
11:55798094:C:T	11	55798094	C	T	OR5AS1	p.S67F	SKCM	340	2	0.005882353
11:55798846:C:T	11	55798846	C	T	OR5AS1	p.R318C	SKCM	340	2	0.005882353
11:55861147:C:T	11	55861147	C	T	OR8I2	p.R122C	SKCM	340	2	0.005882353
11:55904960:G:A	11	55904960	G	A	OR8J3	p.P79S	SKCM	340	2	0.005882353
11:55944743:C:T	11	55944743	C	T	OR5J2	p.S217F	SKCM	340	2	0.005882353
11:56000536:C:T	11	56000536	C	T	OR5T2	p.M42I	SKCM	340	2	0.005882353
11:56043514:C:T	11	56043514	C	T	OR5T1	p.R134C	SKCM	340	2	0.005882353
11:56058264:G:A	11	56058264	G	A	OR8H1	p.S92F	SKCM	340	3	0.008823529
11:56086282:C:T	11	56086282	C	T	OR8K3	p.S167F	SKCM	340	2	0.005882353
11:56185123:C:T	11	56185123	C	T	OR5R1	p.E196K	SKCM	340	4	0.011764706
11:56344834:G:A	11	56344834	G	A	OR5M10	p.R122C	SKCM	340	2	0.005882353
11:56409093:C:T	11	56409093	C	T	OR5AP2	p.E275K	SKCM	340	2	0.005882353
11:56756999:G:A	11	56756999	G	A	OR5AK2	p.G204E	SKCM	340	2	0.005882353
11:57381809:G:A	11	57381809	G	A	SERPING1	p.D420N	SKCM	340	2	0.005882353
11:57971493:C:T	11	57971493	C	T	OR1S2	p.G54E	SKCM	340	2	0.005882353
11:58125899:G:A	11	58125899	G	A	OR5B17	p.S215F	SKCM	340	4	0.011764706
11:58170735:C:T	11	58170735	C	T	OR5B3	p.D50N	SKCM	340	2	0.005882353
11:58722282:C:T	11	58722282	C	T	GLYATL1	p.R107C	SKCM	340	2	0.005882353
11:59132584:C:T	11	59132584	C	T	OR5AN1	p.S218F	SKCM	340	2	0.005882353
11:59271645:G:A	11	59271645	G	A	OR4D11	p.M199I	SKCM	340	2	0.005882353
11:59837684:C:T	11	59837684	C	T	MS4A3	p.S208F	SKCM	340	2	0.005882353
11:59949119:C:T	11	59949119	C	T	MS4A6A	p.E56K	SKCM	340	2	0.005882353
11:60105331:G:A	11	60105331	G	A	MS4A6E	p.E89K	SKCM	340	2	0.005882353
11:60233401:G:A	11	60233401	G	A	MS4A1	p.G115E	SKCM	340	2	0.005882353
11:60637362:G:A	11	60637362	G	A	ZP1	p.R224Q	SKCM	340	2	0.005882353
11:62284730:G:A	11	62284730	G	A	AHNAK	p.S5720F	SKCM	340	2	0.005882353
11:62748520:G:A	11	62748520	G	A	SLC22A6	p.S325L	SKCM	340	2	0.005882353
11:63176257:G:A	11	63176257	G	A	SLC22A9	p.G503R	SKCM	340	2	0.005882353
11:64026164:C:T	11	64026164	C	T	PLCB3	p.S411F	SKCM	340	2	0.005882353
11:65373427:G:A	11	65373427	G	A	MAP3K11	p.Q577*	SKCM	340	2	0.005882353
11:66100171:G:A	11	66100171	G	A	RIN1	p.T643I	SKCM	340	2	0.005882353
11:67219664:C:T	11	67219664	C	T	GPR152	p.D178N	SKCM	340	2	0.005882353
11:67223192:C:T	11	67223192	C	T	CABP4	p.R100C	SKCM	340	3	0.008823529
11:67225861:G:A	11	67225861	G	A	CABP4	p.G224E	SKCM	340	2	0.005882353
11:69625098:G:A	11	69625098	G	A	FGF3	p.S232F	SKCM	340	2	0.005882353
11:70183477:C:T	11	70183477	C	T	PPFIA1	p.L479F	SKCM	340	2	0.005882353
11:70331897:C:T	11	70331897	C	T	SHANK2	p.D1435N	SKCM	340	2	0.005882353
11:70333073:C:T	11	70333073	C	T	SHANK2	p.D1043N	SKCM	340	2	0.005882353
11:71238539:G:A	11	71238539	G	A	KRTAP5-7	p.G65R	SKCM	340	2	0.005882353
11:71276950:C:T	11	71276950	C	T	KRTAP5-10	p.S106F	SKCM	340	3	0.008823529
11:74085522:G:A	11	74085522	G	A	PGM2L1	p.R73C	SKCM	340	2	0.005882353
11:74415687:C:T	11	74415687	C	T	CHRDL2	p.D199N	SKCM	340	2	0.005882353
11:75852180:C:T	11	75852180	C	T	UVRAG	p.S608F	SKCM	340	2	0.005882353
11:76062171:G:A	11	76062171	G	A	PRKRIR	p.P675S	SKCM	340	2	0.005882353
11:76877191:C:T	11	76877191	C	T	MYO7A	p.Q594*	SKCM	340	2	0.005882353
11:78383099:C:T	11	78383099	C	T	ODZ4	p.W1924*	SKCM	340	2	0.005882353
11:78440676:C:T	11	78440676	C	T	ODZ4	p.E1051K	SKCM	340	2	0.005882353
11:83195190:C:T	11	83195190	C	T	DLG2	p.E654K	SKCM	340	2	0.005882353
11:89891358:G:A	11	89891358	G	A	NAALAD2	p.R281Q	SKCM	340	2	0.005882353
11:89911136:G:A	11	89911136	G	A	NAALAD2	p.R570Q	SKCM	340	2	0.005882353
11:89911178:C:T	11	89911178	C	T	NAALAD2	p.P584L	SKCM	340	2	0.005882353
11:92085966:G:A	11	92085966	G	A	FAT3	p.E230K	SKCM	340	2	0.005882353
11:92086197:G:A	11	92086197	G	A	FAT3	p.D307N	SKCM	340	2	0.005882353
11:92086899:G:A	11	92086899	G	A	FAT3	p.E541K	SKCM	340	2	0.005882353
11:92531727:C:T	11	92531727	C	T	FAT3	p.H1850Y	SKCM	340	2	0.005882353
11:92534248:C:T	11	92534248	C	T	FAT3	p.S2690F	SKCM	340	2	0.005882353
11:92624013:G:A	11	92624013	G	A	FAT3	p.E4470K	SKCM	340	2	0.005882353
11:93837781:G:A	11	93837781	G	A	HEPHL1	p.E924K	SKCM	340	3	0.008823529
11:99690398:G:A	11	99690398	G	A	CNTN5	p.G60E	SKCM	340	2	0.005882353
11:99786792:G:A	11	99786792	G	A	CNTN5	p.G195E	SKCM	340	2	0.005882353
11:99932090:G:A	11	99932090	G	A	CNTN5	p.G376E	SKCM	340	2	0.005882353
11:99932099:C:T	11	99932099	C	T	CNTN5	p.S379F	SKCM	340	3	0.008823529
11:99941237:G:A	11	99941237	G	A	CNTN5	p.G415E	SKCM	340	2	0.005882353
11:100061917:G:A	11	100061917	G	A	CNTN5	p.G547E	SKCM	340	2	0.005882353
11:100064354:G:A	11	100064354	G	A	CNTN5	p.D615N	SKCM	340	2	0.005882353
11:100126527:G:A	11	100126527	G	A	CNTN5	p.E681K	SKCM	340	2	0.005882353
11:100141950:G:A	11	100141950	G	A	CNTN5	p.R764Q	SKCM	340	2	0.005882353
11:100169975:G:A	11	100169975	G	A	CNTN5	p.E823K	SKCM	340	3	0.008823529
11:100211914:G:A	11	100211914	G	A	CNTN5	p.E1003K	SKCM	340	2	0.005882353
11:100912815:C:T	11	100912815	C	T	PGR	p.R836Q	SKCM	340	2	0.005882353
11:101323826:C:T	11	101323826	C	T	TRPC6	p.E886K	SKCM	340	2	0.005882353
11:101946634:G:A	11	101946634	G	A	C11orf70	p.E156K	SKCM	340	2	0.005882353
11:102667484:C:T	11	102667484	C	T	MMP1	p.G179E	SKCM	340	2	0.005882353
11:102937231:G:A	11	102937231	G	A	DCUN1D5	p.S136L	SKCM	340	2	0.005882353
11:108384777:C:T	11	108384777	C	T	EXPH5	p.G486E	SKCM	340	2	0.005882353
11:112014327:C:T	11	112014327	C	T	IL18	p.E192K	SKCM	340	2	0.005882353
11:113283578:C:T	11	113283578	C	T	DRD2	p.E280K	SKCM	340	2	0.005882353
11:113700029:G:A	11	113700029	G	A	USP28	p.P317S	SKCM	340	2	0.005882353
11:114183152:G:A	11	114183152	G	A	NNMT	p.E250K	SKCM	340	2	0.005882353
11:116633707:G:A	11	116633707	G	A	BUD13	p.P200S	SKCM	340	2	0.005882353
11:117152097:C:T	11	117152097	C	T	RNF214	p.R405W	SKCM	340	2	0.005882353
11:117342748:G:A	11	117342748	G	A	DSCAML1	p.S990F	SKCM	340	2	0.005882353
11:118344458:C:T	11	118344458	C	T	MLL	p.R862*	SKCM	340	2	0.005882353
11:118359392:C:T	11	118359392	C	T	MLL	p.P1466S	SKCM	340	2	0.005882353
11:118373290:C:T	11	118373290	C	T	MLL	p.S2225F	SKCM	340	2	0.005882353
11:118769512:G:A	11	118769512	G	A	BCL9L	p.P1371L	SKCM	340	2	0.005882353
11:120732707:C:T	11	120732707	C	T	GRIK4	p.R262C	SKCM	340	2	0.005882353
11:120983847:G:A	11	120983847	G	A	TECTA	p.E185K	SKCM	340	2	0.005882353
11:121348870:C:T	11	121348870	C	T	SORL1	p.S149L	SKCM	340	2	0.005882353
11:121429346:C:T	11	121429346	C	T	SORL1	p.R904W	SKCM	340	2	0.005882353
11:121477932:C:T	11	121477932	C	T	SORL1	p.S1700F	SKCM	340	2	0.005882353
11:121500230:G:A	11	121500230	G	A	SORL1	p.M2201I	SKCM	340	2	0.005882353
11:123624553:C:T	11	123624553	C	T	OR6X1	p.R225Q	SKCM	340	3	0.008823529
11:123753985:C:T	11	123753985	C	T	TMEM225	p.E180K	SKCM	340	2	0.005882353
11:123777788:C:T	11	123777788	C	T	OR8D4	p.S217L	SKCM	340	2	0.005882353
11:123810601:C:T	11	123810601	C	T	OR4D5	p.S93F	SKCM	340	3	0.008823529
11:123810973:C:T	11	123810973	C	T	OR4D5	p.S217L	SKCM	340	2	0.005882353
11:123813765:G:A	11	123813765	G	A	OR6T1	p.R261C	SKCM	340	2	0.005882353
11:123813896:G:A	11	123813896	G	A	OR6T1	p.S217F	SKCM	340	2	0.005882353
11:123814011:G:A	11	123814011	G	A	OR6T1	p.R179C	SKCM	340	2	0.005882353
11:123894476:C:T	11	123894476	C	T	OR10G9	p.P253S	SKCM	340	2	0.005882353
11:123900949:C:T	11	123900949	C	T	OR10G8	p.S207L	SKCM	340	2	0.005882353
11:123988472:C:T	11	123988472	C	T	VWA5A	p.P46S	SKCM	340	2	0.005882353
11:124095962:C:T	11	124095962	C	T	OR8G2	p.H189Y	SKCM	340	2	0.005882353
11:124096194:G:A	11	124096194	G	A	OR8G2	p.G266E	SKCM	340	2	0.005882353
11:124121107:C:T	11	124121107	C	T	OR8G1	p.R229C	SKCM	340	2	0.005882353
11:124179743:C:T	11	124179743	C	T	OR8D1	p.G307E	SKCM	340	4	0.011764706
11:124180299:G:A	11	124180299	G	A	OR8D1	p.R122C	SKCM	340	2	0.005882353
11:124189289:C:T	11	124189289	C	T	OR8D2	p.E269K	SKCM	340	2	0.005882353
11:124266550:C:T	11	124266550	C	T	OR8B3	p.G233E	SKCM	340	2	0.005882353
11:124310178:C:T	11	124310178	C	T	OR8B8	p.M268I	SKCM	340	2	0.005882353
11:130060463:G:A	11	130060463	G	A	ST14	p.G250E	SKCM	340	2	0.005882353
12:336800:G:A	12	336800	G	A	SLC6A13	p.S289F	SKCM	340	2	0.005882353
12:344336:G:A	12	344336	G	A	SLC6A13	p.R251*	SKCM	340	2	0.005882353
12:2622102:G:A	12	2622102	G	A	CACNA1C	p.D448N	SKCM	340	2	0.005882353
12:3387672:C:T	12	3387672	C	T	TSPAN9	p.S50L	SKCM	340	2	0.005882353
12:4553315:C:T	12	4553315	C	T	FGF6	p.G145E	SKCM	340	2	0.005882353
12:4919931:G:A	12	4919931	G	A	KCNA6	p.E242K	SKCM	340	3	0.008823529
12:4919936:G:A	12	4919936	G	A	KCNA6	p.M243I	SKCM	340	2	0.005882353
12:4920414:G:A	12	4920414	G	A	KCNA6	p.D403N	SKCM	340	2	0.005882353
12:5154998:C:T	12	5154998	C	T	KCNA5	p.S562F	SKCM	340	2	0.005882353
12:5848488:C:T	12	5848488	C	T	ANO2	p.E473K	SKCM	340	2	0.005882353
12:5963220:G:A	12	5963220	G	A	ANO2	p.P204S	SKCM	340	2	0.005882353
12:6062751:C:T	12	6062751	C	T	VWF	p.E2633K	SKCM	340	2	0.005882353
12:6128845:G:A	12	6128845	G	A	VWF	p.P1247S	SKCM	340	2	0.005882353
12:7310207:C:T	12	7310207	C	T	CLSTN3	p.P896S	SKCM	340	2	0.005882353
12:7510023:G:A	12	7510023	G	A	CD163L1	p.P1457S	SKCM	340	2	0.005882353
12:7522042:C:T	12	7522042	C	T	CD163L1	p.G1327E	SKCM	340	2	0.005882353
12:7531810:C:T	12	7531810	C	T	CD163L1	p.G722E	SKCM	340	2	0.005882353
12:7633762:G:A	12	7633762	G	A	CD163	p.S1113F	SKCM	340	2	0.005882353
12:7633767:C:T	12	7633767	C	T	CD163	p.M1111I	SKCM	340	2	0.005882353
12:7637779:C:T	12	7637779	C	T	CD163	p.G898R	SKCM	340	2	0.005882353
12:7640410:C:T	12	7640410	C	T	CD163	p.G565E	SKCM	340	2	0.005882353
12:7647853:C:T	12	7647853	C	T	CD163	p.G415E	SKCM	340	2	0.005882353
12:7882210:C:T	12	7882210	C	T	CLEC4C	p.M208I	SKCM	340	3	0.008823529
12:8376706:C:T	12	8376706	C	T	FAM90A1	p.E77K	SKCM	340	2	0.005882353
12:8757480:C:T	12	8757480	C	T	AICDA	p.E156K	SKCM	340	2	0.005882353
12:9231867:C:T	12	9231867	C	T	A2M	p.R1031Q	SKCM	340	2	0.005882353
12:9264799:G:A	12	9264799	G	A	A2M	p.R147C	SKCM	340	2	0.005882353
12:9322148:G:A	12	9322148	G	A	PZP	p.P627S	SKCM	340	2	0.005882353
12:9345244:G:A	12	9345244	G	A	PZP	p.S449F	SKCM	340	2	0.005882353
12:10783853:C:T	12	10783853	C	T	STYK1	p.G81E	SKCM	340	2	0.005882353
12:10962038:G:A	12	10962038	G	A	TAS2R9	p.R213*	SKCM	340	2	0.005882353
12:11420926:C:T	12	11420926	C	T	PRB3	p.G86E	SKCM	340	3	0.008823529
12:11545984:C:T	12	11545984	C	T	PRB2	p.G343E	SKCM	340	2	0.005882353
12:11546884:C:T	12	11546884	C	T	PRB2	p.G43E	SKCM	340	2	0.005882353
12:13220139:C:T	12	13220139	C	T	KIAA1467	p.R351*	SKCM	340	2	0.005882353
12:13716751:C:T	12	13716751	C	T	GRIN2B	p.E1141K	SKCM	340	2	0.005882353
12:18234186:C:T	12	18234186	C	T	RERGL	p.G186E	SKCM	340	2	0.005882353
12:18573894:C:T	12	18573894	C	T	PIK3C2G	p.R738C	SKCM	340	2	0.005882353
12:18716344:G:A	12	18716344	G	A	PIK3C2G	p.E1231K	SKCM	340	4	0.011764706
12:18800921:G:A	12	18800921	G	A	PIK3C2G	p.D1433N	SKCM	340	2	0.005882353
12:18849183:G:A	12	18849183	G	A	PLCZ1	p.H398Y	SKCM	340	2	0.005882353
12:18854670:C:T	12	18854670	C	T	PLCZ1	p.G302E	SKCM	340	2	0.005882353
12:18889240:C:T	12	18889240	C	T	PLCZ1	p.G17E	SKCM	340	2	0.005882353
12:18891712:G:A	12	18891712	G	A	CAPZA3	p.W170*	SKCM	340	4	0.011764706
12:20874906:C:T	12	20874906	C	T	SLCO1C1	p.S315F	SKCM	340	2	0.005882353
12:21032513:C:T	12	21032513	C	T	SLCO1B3	p.P427S	SKCM	340	2	0.005882353
12:21033868:G:A	12	21033868	G	A	SLCO1B3	p.E471K	SKCM	340	2	0.005882353
12:21036398:G:A	12	21036398	G	A	SLCO1B3	p.R515K	SKCM	340	2	0.005882353
12:21453303:C:T	12	21453303	C	T	SLCO1A2	p.E297K	SKCM	340	2	0.005882353
12:21457408:G:A	12	21457408	G	A	SLCO1A2	p.S181F	SKCM	340	3	0.008823529
12:21918682:C:T	12	21918682	C	T	KCNJ8	p.G417E	SKCM	340	2	0.005882353
12:21954063:C:T	12	21954063	C	T	ABCC9	p.G1522E	SKCM	340	2	0.005882353
12:24985736:C:T	12	24985736	C	T	BCAT1	p.G322E	SKCM	340	2	0.005882353
12:27070630:G:A	12	27070630	G	A	ASUN	p.S309L	SKCM	340	2	0.005882353
12:27152555:G:A	12	27152555	G	A	TM7SF3	p.L101F	SKCM	340	2	0.005882353
12:33560122:C:T	12	33560122	C	T	SYT10	p.E227K	SKCM	340	3	0.008823529
12:34179674:C:T	12	34179674	C	T	ALG10	p.R416C	SKCM	340	2	0.005882353
12:40643657:G:A	12	40643657	G	A	LRRK2	p.E290K	SKCM	340	2	0.005882353
12:43846459:C:T	12	43846459	C	T	ADAMTS20	p.M600I	SKCM	340	2	0.005882353
12:43862502:G:A	12	43862502	G	A	ADAMTS20	p.S375L	SKCM	340	2	0.005882353
12:43945032:G:A	12	43945032	G	A	ADAMTS20	p.P45S	SKCM	340	2	0.005882353
12:45410265:G:A	12	45410265	G	A	DBX2	p.P275L	SKCM	340	2	0.005882353
12:45429837:G:A	12	45429837	G	A	DBX2	p.S155F	SKCM	340	2	0.005882353
12:46230641:C:T	12	46230641	C	T	ARID2	p.S297F	SKCM	340	4	0.011764706
12:46230691:C:T	12	46230691	C	T	ARID2	p.R314C	SKCM	340	2	0.005882353
12:46242662:C:T	12	46242662	C	T	ARID2	p.R542*	SKCM	340	2	0.005882353
12:46243472:C:T	12	46243472	C	T	ARID2	p.Q609*	SKCM	340	2	0.005882353
12:46244034:C:T	12	46244034	C	T	ARID2	p.P710S	SKCM	340	2	0.005882353
12:46244079:C:T	12	46244079	C	T	ARID2	p.Q725*	SKCM	340	2	0.005882353
12:46598182:G:A	12	46598182	G	A	SLC38A1	p.Q242*	SKCM	340	2	0.005882353
12:47170749:G:A	12	47170749	G	A	SLC38A4	p.S371F	SKCM	340	3	0.008823529
12:47172358:G:A	12	47172358	G	A	SLC38A4	p.H307Y	SKCM	340	2	0.005882353
12:47178369:C:T	12	47178369	C	T	SLC38A4	p.G150E	SKCM	340	2	0.005882353
12:47181798:G:A	12	47181798	G	A	SLC38A4	p.S76F	SKCM	340	2	0.005882353
12:47471912:G:A	12	47471912	G	A	AMIGO2	p.R292C	SKCM	340	2	0.005882353
12:47629357:G:A	12	47629357	G	A	FAM113B	p.E171K	SKCM	340	2	0.005882353
12:47629874:C:T	12	47629874	C	T	FAM113B	p.S343F	SKCM	340	2	0.005882353
12:47630056:C:T	12	47630056	C	T	FAM113B	p.R404C	SKCM	340	2	0.005882353
12:48723366:G:A	12	48723366	G	A	H1FNT	p.E98K	SKCM	340	3	0.008823529
12:48963728:C:T	12	48963728	C	T	LALBA	p.E26K	SKCM	340	2	0.005882353
12:49390542:C:T	12	49390542	C	T	DDN	p.G706E	SKCM	340	2	0.005882353
12:49579070:G:A	12	49579070	G	A	TUBA1A	p.P360L	SKCM	340	2	0.005882353
12:50349313:G:A	12	50349313	G	A	AQP2	p.W246*	SKCM	340	2	0.005882353
12:51685437:C:T	12	51685437	C	T	BIN2	p.E485K	SKCM	340	2	0.005882353
12:51686091:G:A	12	51686091	G	A	BIN2	p.R267*	SKCM	340	2	0.005882353
12:52174539:G:A	12	52174539	G	A	SCN8A	p.R1309Q	SKCM	340	2	0.005882353
12:52825840:C:T	12	52825840	C	T	KRT75	p.E242K	SKCM	340	2	0.005882353
12:52864331:C:T	12	52864331	C	T	KRT6C	p.M387I	SKCM	340	2	0.005882353
12:52940176:C:T	12	52940176	C	T	KRT71	p.E407K	SKCM	340	2	0.005882353
12:53041570:C:T	12	53041570	C	T	KRT2	p.E398K	SKCM	340	2	0.005882353
12:53088463:C:T	12	53088463	C	T	KRT77	p.E343K	SKCM	340	2	0.005882353
12:53186124:G:A	12	53186124	G	A	KRT3	p.R363C	SKCM	340	2	0.005882353
12:53242587:G:A	12	53242587	G	A	KRT78	p.S43F	SKCM	340	2	0.005882353
12:53468952:G:A	12	53468952	G	A	SPRYD3	p.P100S	SKCM	340	2	0.005882353
12:53823694:G:A	12	53823694	G	A	AMHR2	p.R407Q	SKCM	340	2	0.005882353
12:54795612:G:A	12	54795612	G	A	ITGA5	p.P752S	SKCM	340	2	0.005882353
12:55028623:C:T	12	55028623	C	T	LACRT	p.M1I	SKCM	340	3	0.008823529
12:55039462:C:T	12	55039462	C	T	DCD	p.E43K	SKCM	340	3	0.008823529
12:55250568:G:A	12	55250568	G	A	MUCL1	p.D39N	SKCM	340	2	0.005882353
12:55420389:G:A	12	55420389	G	A	NEUROD4	p.E56K	SKCM	340	2	0.005882353
12:55641256:G:A	12	55641256	G	A	OR6C74	p.R62Q	SKCM	340	2	0.005882353
12:55714592:C:T	12	55714592	C	T	OR6C1	p.S70L	SKCM	340	3	0.008823529
12:55715062:C:T	12	55715062	C	T	OR6C1	p.P227S	SKCM	340	3	0.008823529
12:55794584:C:T	12	55794584	C	T	OR6C65	p.S91F	SKCM	340	2	0.005882353
12:55846191:C:T	12	55846191	C	T	OR6C2	p.S65F	SKCM	340	3	0.008823529
12:55846490:G:A	12	55846490	G	A	OR6C2	p.E165K	SKCM	340	2	0.005882353
12:55863568:C:T	12	55863568	C	T	OR6C70	p.D119N	SKCM	340	2	0.005882353
12:55887086:C:T	12	55887086	C	T	OR6C68	p.R314C	SKCM	340	2	0.005882353
12:55945843:C:T	12	55945843	C	T	OR6C4	p.S278L	SKCM	340	2	0.005882353
12:56031264:G:A	12	56031264	G	A	OR10P1	p.E197K	SKCM	340	2	0.005882353
12:56848172:G:A	12	56848172	G	A	MIP	p.L76F	SKCM	340	2	0.005882353
12:57348915:G:A	12	57348915	G	A	RDH16	p.S116F	SKCM	340	2	0.005882353
12:57588878:C:T	12	57588878	C	T	LRP1	p.H2768Y	SKCM	340	2	0.005882353
12:57600328:C:T	12	57600328	C	T	LRP1	p.S3888L	SKCM	340	2	0.005882353
12:57600439:C:T	12	57600439	C	T	LRP1	p.S3925F	SKCM	340	2	0.005882353
12:57958276:C:T	12	57958276	C	T	KIF5A	p.R144C	SKCM	340	2	0.005882353
12:58145436:T:A	12	58145436	T	A	CDK4	p.K22M	SKCM	340	2	0.005882353
12:62261172:C:T	12	62261172	C	T	FAM19A2	p.G12E	SKCM	340	2	0.005882353
12:64814155:C:T	12	64814155	C	T	XPOT	p.H233Y	SKCM	340	2	0.005882353
12:66638963:G:A	12	66638963	G	A	IRAK3	p.R412Q	SKCM	340	2	0.005882353
12:69120309:C:T	12	69120309	C	T	NUP107	p.S536F	SKCM	340	2	0.005882353
12:69965945:C:T	12	69965945	C	T	FRS2	p.P154S	SKCM	340	2	0.005882353
12:70946612:C:T	12	70946612	C	T	PTPRB	p.D1560N	SKCM	340	5	0.014705882
12:70946726:G:A	12	70946726	G	A	PTPRB	p.R1522W	SKCM	340	2	0.005882353
12:70953309:C:T	12	70953309	C	T	PTPRB	p.D1292N	SKCM	340	2	0.005882353
12:70964929:G:A	12	70964929	G	A	PTPRB	p.H865Y	SKCM	340	2	0.005882353
12:70980858:C:T	12	70980858	C	T	PTPRB	p.R529Q	SKCM	340	2	0.005882353
12:70980945:G:A	12	70980945	G	A	PTPRB	p.S500F	SKCM	340	2	0.005882353
12:70981045:G:A	12	70981045	G	A	PTPRB	p.P467S	SKCM	340	2	0.005882353
12:70983782:C:T	12	70983782	C	T	PTPRB	p.G453E	SKCM	340	2	0.005882353
12:71029486:C:T	12	71029486	C	T	PTPRB	p.G139E	SKCM	340	2	0.005882353
12:71094984:C:T	12	71094984	C	T	PTPRR	p.R376Q	SKCM	340	2	0.005882353
12:71531774:C:T	12	71531774	C	T	TSPAN8	p.E135K	SKCM	340	2	0.005882353
12:73012771:C:T	12	73012771	C	T	TRHDE	p.P763S	SKCM	340	2	0.005882353
12:75442073:C:T	12	75442073	C	T	KCNC2	p.G547E	SKCM	340	2	0.005882353
12:77423987:G:A	12	77423987	G	A	E2F7	p.S503F	SKCM	340	2	0.005882353
12:79679683:G:A	12	79679683	G	A	SYT1	p.E95K	SKCM	340	2	0.005882353
12:79689912:C:T	12	79689912	C	T	SYT1	p.P180S	SKCM	340	3	0.008823529
12:80623121:C:T	12	80623121	C	T	OTOGL	p.R183*	SKCM	340	2	0.005882353
12:80632729:C:T	12	80632729	C	T	OTOGL	p.P297S	SKCM	340	2	0.005882353
12:80633149:C:T	12	80633149	C	T	OTOGL	p.P319S	SKCM	340	2	0.005882353
12:81111096:G:A	12	81111096	G	A	MYF5	p.R85Q	SKCM	340	2	0.005882353
12:81112667:C:T	12	81112667	C	T	MYF5	p.S202F	SKCM	340	2	0.005882353
12:81283035:G:A	12	81283035	G	A	LIN7A	p.R66*	SKCM	340	2	0.005882353
12:81613796:G:A	12	81613796	G	A	ACSS3	p.M485I	SKCM	340	2	0.005882353
12:81647355:G:A	12	81647355	G	A	ACSS3	p.R634Q	SKCM	340	2	0.005882353
12:81719572:G:A	12	81719572	G	A	PPFIA2	p.R876*	SKCM	340	3	0.008823529
12:82147871:G:A	12	82147871	G	A	PPFIA2	p.R44C	SKCM	340	2	0.005882353
12:86198973:C:T	12	86198973	C	T	RASSF9	p.R272Q	SKCM	340	2	0.005882353
12:88390262:C:T	12	88390262	C	T	C12orf50	p.E124K	SKCM	340	2	0.005882353
12:88390364:C:T	12	88390364	C	T	C12orf50	p.E117K	SKCM	340	2	0.005882353
12:88926235:G:A	12	88926235	G	A	KITLG	p.P59S	SKCM	340	2	0.005882353
12:91347349:G:A	12	91347349	G	A	C12orf12	p.P391S	SKCM	340	2	0.005882353
12:91347528:C:T	12	91347528	C	T	C12orf12	p.G331E	SKCM	340	2	0.005882353
12:91358040:G:A	12	91358040	G	A	EPYC	p.R288C	SKCM	340	2	0.005882353
12:91449866:C:T	12	91449866	C	T	KERA	p.E65K	SKCM	340	2	0.005882353
12:91502014:C:T	12	91502014	C	T	LUM	p.G248E	SKCM	340	2	0.005882353
12:91502039:C:T	12	91502039	C	T	LUM	p.E240K	SKCM	340	2	0.005882353
12:91572281:C:T	12	91572281	C	T	DCN	p.G17R	SKCM	340	2	0.005882353
12:94965318:G:A	12	94965318	G	A	TMCC3	p.R443C	SKCM	340	2	0.005882353
12:96104261:G:A	12	96104261	G	A	NTN4	p.R380C	SKCM	340	2	0.005882353
12:97043713:G:A	12	97043713	G	A	C12orf63	p.E4K	SKCM	340	2	0.005882353
12:97136260:C:T	12	97136260	C	T	C12orf63	p.S797F	SKCM	340	3	0.008823529
12:97137536:G:A	12	97137536	G	A	C12orf63	p.E894K	SKCM	340	2	0.005882353
12:99898353:G:A	12	99898353	G	A	ANKS1B	p.P447S	SKCM	340	2	0.005882353
12:100042400:C:T	12	100042400	C	T	FAM71C	p.L150F	SKCM	340	2	0.005882353
12:100774643:C:T	12	100774643	C	T	SLC17A8	p.S89F	SKCM	340	2	0.005882353
12:100813746:G:A	12	100813746	G	A	SLC17A8	p.E527K	SKCM	340	3	0.008823529
12:101295595:G:A	12	101295595	G	A	ANO4	p.G11E	SKCM	340	2	0.005882353
12:101333113:C:T	12	101333113	C	T	ANO4	p.L61F	SKCM	340	2	0.005882353
12:101413856:G:A	12	101413856	G	A	ANO4	p.R260K	SKCM	340	2	0.005882353
12:101413904:G:A	12	101413904	G	A	ANO4	p.G276E	SKCM	340	2	0.005882353
12:101491710:G:A	12	101491710	G	A	ANO4	p.E665K	SKCM	340	2	0.005882353
12:101510519:G:A	12	101510519	G	A	ANO4	p.R838Q	SKCM	340	2	0.005882353
12:101520688:C:T	12	101520688	C	T	ANO4	p.S903L	SKCM	340	3	0.008823529
12:101581202:C:T	12	101581202	C	T	SLC5A8	p.D309N	SKCM	340	2	0.005882353
12:102071169:G:A	12	102071169	G	A	MYBPC1	p.D1029N	SKCM	340	2	0.005882353
12:104031812:G:A	12	104031812	G	A	STAB2	p.R243Q	SKCM	340	2	0.005882353
12:104042572:G:A	12	104042572	G	A	STAB2	p.G382E	SKCM	340	2	0.005882353
12:104078786:C:T	12	104078786	C	T	STAB2	p.S974L	SKCM	340	3	0.008823529
12:104118760:G:A	12	104118760	G	A	STAB2	p.G1564D	SKCM	340	2	0.005882353
12:104157375:G:A	12	104157375	G	A	STAB2	p.D2532N	SKCM	340	2	0.005882353
12:106633346:G:A	12	106633346	G	A	CKAP4	p.S422F	SKCM	340	2	0.005882353
12:108985573:C:T	12	108985573	C	T	TMEM119	p.G196E	SKCM	340	2	0.005882353
12:109604784:C:T	12	109604784	C	T	ACACB	p.R258W	SKCM	340	2	0.005882353
12:110495058:G:A	12	110495058	G	A	C12orf76	p.P79S	SKCM	340	2	0.005882353
12:110824147:G:A	12	110824147	G	A	ANAPC7	p.P302S	SKCM	340	2	0.005882353
12:111321968:G:A	12	111321968	G	A	CCDC63	p.E330K	SKCM	340	3	0.008823529
12:111353546:C:T	12	111353546	C	T	MYL2	p.D48N	SKCM	340	3	0.008823529
12:111746297:C:T	12	111746297	C	T	CUX2	p.L409F	SKCM	340	2	0.005882353
12:112926270:C:T	12	112926270	C	T	PTPN11	p.T468M	SKCM	340	2	0.005882353
12:117655918:C:T	12	117655918	C	T	NOS1	p.E1442K	SKCM	340	2	0.005882353
12:117655959:C:T	12	117655959	C	T	NOS1	p.R1428Q	SKCM	340	2	0.005882353
12:117696239:C:T	12	117696239	C	T	NOS1	p.E832K	SKCM	340	2	0.005882353
12:119866561:G:A	12	119866561	G	A	CCDC60	p.R55Q	SKCM	340	2	0.005882353
12:119942892:C:T	12	119942892	C	T	CCDC60	p.P223S	SKCM	340	2	0.005882353
12:119943007:C:T	12	119943007	C	T	CCDC60	p.S261L	SKCM	340	2	0.005882353
12:119957972:G:A	12	119957972	G	A	CCDC60	p.E339K	SKCM	340	3	0.008823529
12:121712086:G:A	12	121712086	G	A	CAMKK2	p.P82S	SKCM	340	2	0.005882353
12:121878938:G:A	12	121878938	G	A	KDM2B	p.S1128F	SKCM	340	2	0.005882353
12:122691861:G:A	12	122691861	G	A	B3GNT4	p.E355K	SKCM	340	2	0.005882353
12:122748207:G:A	12	122748207	G	A	VPS33A	p.R70C	SKCM	340	3	0.008823529
12:125834288:C:T	12	125834288	C	T	TMEM132B	p.P115S	SKCM	340	3	0.008823529
12:130929789:C:T	12	130929789	C	T	RIMBP2	p.E186K	SKCM	340	2	0.005882353
13:19752519:C:T	13	19752519	C	T	TUBA3C	p.G81E	SKCM	340	2	0.005882353
13:19997285:C:T	13	19997285	C	T	TPTE2	p.E496K	SKCM	340	2	0.005882353
13:23808834:G:A	13	23808834	G	A	SGCG	p.E94K	SKCM	340	2	0.005882353
13:23912862:G:A	13	23912862	G	A	SACS	p.S1718F	SKCM	340	2	0.005882353
13:23915199:G:A	13	23915199	G	A	SACS	p.S939F	SKCM	340	2	0.005882353
13:23915544:G:A	13	23915544	G	A	SACS	p.S824L	SKCM	340	2	0.005882353
13:25416217:G:A	13	25416217	G	A	RNF17	p.D841N	SKCM	340	2	0.005882353
13:28608113:G:A	13	28608113	G	A	FLT3	p.S618L	SKCM	340	2	0.005882353
13:29012450:C:T	13	29012450	C	T	FLT1	p.E141K	SKCM	340	2	0.005882353
13:29286936:C:T	13	29286936	C	T	SLC46A3	p.G314E	SKCM	340	2	0.005882353
13:30075288:G:A	13	30075288	G	A	MTUS2	p.E1295K	SKCM	340	2	0.005882353
13:31850896:C:T	13	31850896	C	T	B3GALTL	p.H280Y	SKCM	340	2	0.005882353
13:32821520:C:T	13	32821520	C	T	FRY	p.L2297F	SKCM	340	2	0.005882353
13:33629411:C:T	13	33629411	C	T	KL	p.P520S	SKCM	340	2	0.005882353
13:35644898:C:T	13	35644898	C	T	NBEA	p.H494Y	SKCM	340	2	0.005882353
13:38266349:G:A	13	38266349	G	A	TRPC4	p.P341S	SKCM	340	3	0.008823529
13:38320211:C:T	13	38320211	C	T	TRPC4	p.D254N	SKCM	340	2	0.005882353
13:38320295:C:T	13	38320295	C	T	TRPC4	p.E226K	SKCM	340	2	0.005882353
13:39264977:C:T	13	39264977	C	T	FREM2	p.R1166C	SKCM	340	2	0.005882353
13:39338470:C:T	13	39338470	C	T	FREM2	p.R1765C	SKCM	340	2	0.005882353
13:39918104:G:A	13	39918104	G	A	LHFP	p.S191L	SKCM	340	2	0.005882353
13:43181040:C:T	13	43181040	C	T	TNFSF11	p.R314*	SKCM	340	2	0.005882353
13:46287917:G:A	13	46287917	G	A	SPERT	p.E253K	SKCM	340	2	0.005882353
13:61985483:C:T	13	61985483	C	T	PCDH20	p.E917K	SKCM	340	2	0.005882353
13:72063191:G:A	13	72063191	G	A	DACH1	p.P556S	SKCM	340	2	0.005882353
13:72063265:G:A	13	72063265	G	A	DACH1	p.S531F	SKCM	340	2	0.005882353
13:72147103:G:A	13	72147103	G	A	DACH1	p.P392S	SKCM	340	2	0.005882353
13:73350130:C:G	13	73350130	C	G	DIS3	p.R252T	SKCM	340	2	0.005882353
13:74420329:G:A	13	74420329	G	A	KLF12	p.S102F	SKCM	340	2	0.005882353
13:76169099:C:T	13	76169099	C	T	UCHL3	p.H175Y	SKCM	340	2	0.005882353
13:84454874:C:T	13	84454874	C	T	SLITRK1	p.E257K	SKCM	340	2	0.005882353
13:84455231:C:T	13	84455231	C	T	SLITRK1	p.D138N	SKCM	340	2	0.005882353
13:84455278:C:T	13	84455278	C	T	SLITRK1	p.R122Q	SKCM	340	2	0.005882353
13:92345534:C:T	13	92345534	C	T	GPC5	p.S140L	SKCM	340	2	0.005882353
13:93518546:G:A	13	93518546	G	A	GPC5	p.D525N	SKCM	340	2	0.005882353
13:95715076:G:A	13	95715076	G	A	ABCC4	p.S1083F	SKCM	340	2	0.005882353
13:96239829:C:T	13	96239829	C	T	DZIP1	p.E728K	SKCM	340	2	0.005882353
13:96239907:G:A	13	96239907	G	A	DZIP1	p.P702S	SKCM	340	2	0.005882353
13:97485261:G:A	13	97485261	G	A	HS6ST3	p.E409K	SKCM	340	2	0.005882353
13:99115960:G:A	13	99115960	G	A	STK24	p.S317F	SKCM	340	2	0.005882353
13:103698491:C:T	13	103698491	C	T	SLC10A2	p.E347K	SKCM	340	2	0.005882353
13:103698526:G:A	13	103698526	G	A	SLC10A2	p.S335L	SKCM	340	5	0.014705882
13:103703668:G:A	13	103703668	G	A	SLC10A2	p.P234S	SKCM	340	2	0.005882353
13:107822868:C:T	13	107822868	C	T	FAM155A	p.E452K	SKCM	340	2	0.005882353
13:108518107:C:T	13	108518107	C	T	FAM155A	p.E280K	SKCM	340	2	0.005882353
13:109365066:C:T	13	109365066	C	T	MYO16	p.S117F	SKCM	340	2	0.005882353
13:109438085:G:A	13	109438085	G	A	MYO16	p.E204K	SKCM	340	2	0.005882353
13:109475607:C:T	13	109475607	C	T	MYO16	p.P360S	SKCM	340	2	0.005882353
13:110838746:G:A	13	110838746	G	A	COL4A1	p.S628F	SKCM	340	2	0.005882353
13:111138100:C:T	13	111138100	C	T	COL4A2	p.P1042S	SKCM	340	2	0.005882353
14:19377829:G:A	14	19377829	G	A	OR11H12	p.G79E	SKCM	340	2	0.005882353
14:20215708:G:A	14	20215708	G	A	OR4Q3	p.G41E	SKCM	340	2	0.005882353
14:20248603:G:A	14	20248603	G	A	OR4M1	p.G41E	SKCM	340	3	0.008823529
14:20248864:G:A	14	20248864	G	A	OR4M1	p.R128Q	SKCM	340	2	0.005882353
14:20249284:C:T	14	20249284	C	T	OR4M1	p.S268F	SKCM	340	2	0.005882353
14:20249310:C:T	14	20249310	C	T	OR4M1	p.H277Y	SKCM	340	2	0.005882353
14:20345076:C:T	14	20345076	C	T	OR4K2	p.S217L	SKCM	340	2	0.005882353
14:20345121:G:A	14	20345121	G	A	OR4K2	p.G232E	SKCM	340	2	0.005882353
14:20388956:G:A	14	20388956	G	A	OR4K5	p.G64E	SKCM	340	2	0.005882353
14:20404233:G:A	14	20404233	G	A	OR4K1	p.M136I	SKCM	340	2	0.005882353
14:20483307:C:T	14	20483307	C	T	OR4K14	p.G16R	SKCM	340	2	0.005882353
14:20502829:C:T	14	20502829	C	T	OR4K13	p.G30E	SKCM	340	2	0.005882353
14:20586509:C:T	14	20586509	C	T	OR4K17	p.P315L	SKCM	340	2	0.005882353
14:20612589:G:A	14	20612589	G	A	OR4N5	p.G232E	SKCM	340	2	0.005882353
14:21215878:G:A	14	21215878	G	A	EDDM3A	p.E47K	SKCM	340	2	0.005882353
14:21216002:G:A	14	21216002	G	A	EDDM3A	p.R88Q	SKCM	340	2	0.005882353
14:21794020:G:A	14	21794020	G	A	RPGRIP1	p.E800K	SKCM	340	2	0.005882353
14:22090560:G:A	14	22090560	G	A	D21847	p.D67N	SKCM	340	2	0.005882353
14:22090685:G:A	14	22090685	G	A	D21847	p.M108I	SKCM	340	2	0.005882353
14:22102815:G:A	14	22102815	G	A	OR10G2	p.R62C	SKCM	340	2	0.005882353
14:22133687:C:T	14	22133687	C	T	OR4E2	p.H131Y	SKCM	340	2	0.005882353
14:22133973:G:A	14	22133973	G	A	OR4E2	p.R226Q	SKCM	340	5	0.014705882
14:22192442:G:A	14	22192442	G	A	TRA	p.D73N	SKCM	340	2	0.005882353
14:22217917:G:A	14	22217917	G	A	TCRVA15	p.D90N	SKCM	340	2	0.005882353
14:22309797:G:A	14	22309797	G	A	TRAV12-1	p.D61N	SKCM	340	2	0.005882353
14:22337432:G:A	14	22337432	G	A	TCR-alpha	p.E75K	SKCM	340	2	0.005882353
14:22362919:G:A	14	22362919	G	A	TCRA	p.G17E	SKCM	340	2	0.005882353
14:22466434:C:T	14	22466434	C	T	TCRA	p.L122F	SKCM	340	2	0.005882353
14:22509297:G:A	14	22509297	G	A	TRAV20	p.E79K	SKCM	340	2	0.005882353
14:22539424:C:T	14	22539424	C	T	TCRA	p.S107F	SKCM	340	2	0.005882353
14:22671215:C:T	14	22671215	C	T	AV4S1	p.R79C	SKCM	340	2	0.005882353
14:22694915:G:A	14	22694915	G	A	TCRA	p.E36K	SKCM	340	2	0.005882353
14:23235899:C:T	14	23235899	C	T	OXA1L	p.L57F	SKCM	340	5	0.014705882
14:23235902:C:T	14	23235902	C	T	OXA1L	p.P58S	SKCM	340	2	0.005882353
14:23282435:G:A	14	23282435	G	A	SLC7A7	p.S58F	SKCM	340	2	0.005882353
14:23862712:C:T	14	23862712	C	T	MYH6	p.E982K	SKCM	340	2	0.005882353
14:24884614:C:T	14	24884614	C	T	NYNRIN	p.S1220F	SKCM	340	3	0.008823529
14:36946289:C:T	14	36946289	C	T	SFTA3	p.E50K	SKCM	340	2	0.005882353
14:38723898:C:T	14	38723898	C	T	CLEC14A	p.E444K	SKCM	340	2	0.005882353
14:42356795:C:T	14	42356795	C	T	LRFN5	p.P323S	SKCM	340	2	0.005882353
14:45633577:C:T	14	45633577	C	T	FANCM	p.R533C	SKCM	340	2	0.005882353
14:60193679:G:A	14	60193679	G	A	RTN1	p.P575S	SKCM	340	2	0.005882353
14:60923639:C:T	14	60923639	C	T	C14orf39	p.E452K	SKCM	340	2	0.005882353
14:60932705:C:T	14	60932705	C	T	C14orf39	p.D322N	SKCM	340	2	0.005882353
14:61180337:G:A	14	61180337	G	A	SIX4	p.R712C	SKCM	340	2	0.005882353
14:63174948:C:T	14	63174948	C	T	KCNH5	p.G749R	SKCM	340	2	0.005882353
14:63246607:C:T	14	63246607	C	T	KCNH5	p.E620K	SKCM	340	2	0.005882353
14:63269224:G:A	14	63269224	G	A	KCNH5	p.P549S	SKCM	340	2	0.005882353
14:65209862:C:T	14	65209862	C	T	PLEKHG3	p.S1155F	SKCM	340	2	0.005882353
14:67669881:C:T	14	67669881	C	T	FAM71D	p.S77F	SKCM	340	3	0.008823529
14:70634218:C:T	14	70634218	C	T	SLC8A3	p.E308K	SKCM	340	2	0.005882353
14:70634325:C:T	14	70634325	C	T	SLC8A3	p.G272E	SKCM	340	2	0.005882353
14:70713174:C:T	14	70713174	C	T	ADAM21P1	p.E232K	SKCM	340	3	0.008823529
14:70713473:G:A	14	70713473	G	A	ADAM21P1	p.S132L	SKCM	340	3	0.008823529
14:70713587:C:T	14	70713587	C	T	ADAM21P1	p.G94E	SKCM	340	2	0.005882353
14:70713681:C:T	14	70713681	C	T	ADAM21P1	p.E63K	SKCM	340	2	0.005882353
14:72941367:G:A	14	72941367	G	A	RGS6	p.R218Q	SKCM	340	2	0.005882353
14:75052711:C:T	14	75052711	C	T	LTBP2	p.E226K	SKCM	340	2	0.005882353
14:75265550:C:T	14	75265550	C	T	YLPM1	p.H1184Y	SKCM	340	2	0.005882353
14:75329636:C:T	14	75329636	C	T	PROX2	p.G301E	SKCM	340	2	0.005882353
14:77236309:C:T	14	77236309	C	T	VASH1	p.P105S	SKCM	340	2	0.005882353
14:77750178:G:A	14	77750178	G	A	POMT2	p.P539S	SKCM	340	2	0.005882353
14:80669111:G:A	14	80669111	G	A	DIO2	p.S284F	SKCM	340	2	0.005882353
14:88729587:G:A	14	88729587	G	A	KCNK10	p.H121Y	SKCM	340	2	0.005882353
14:90650488:G:A	14	90650488	G	A	KCNK13	p.G123E	SKCM	340	2	0.005882353
14:90651153:G:A	14	90651153	G	A	KCNK13	p.E345K	SKCM	340	2	0.005882353
14:91927910:G:A	14	91927910	G	A	SMEK1	p.L736F	SKCM	340	2	0.005882353
14:92136247:G:A	14	92136247	G	A	CATSPERB	p.P400S	SKCM	340	2	0.005882353
14:92150271:C:T	14	92150271	C	T	CATSPERB	p.G294E	SKCM	340	3	0.008823529
14:92159496:G:A	14	92159496	G	A	CATSPERB	p.R269C	SKCM	340	2	0.005882353
14:94044293:C:T	14	94044293	C	T	UNC79	p.R596C	SKCM	340	2	0.005882353
14:94088518:G:A	14	94088518	G	A	UNC79	p.E1492K	SKCM	340	3	0.008823529
14:94718122:G:A	14	94718122	G	A	PPP4R4	p.R585Q	SKCM	340	2	0.005882353
14:94754734:C:T	14	94754734	C	T	SERPINA10	p.G294E	SKCM	340	2	0.005882353
14:94754765:G:A	14	94754765	G	A	SERPINA10	p.R284C	SKCM	340	3	0.008823529
14:94756405:C:T	14	94756405	C	T	SERPINA10	p.E176K	SKCM	340	2	0.005882353
14:94914801:C:T	14	94914801	C	T	SERPINA11	p.G104E	SKCM	340	2	0.005882353
14:95030225:G:A	14	95030225	G	A	SERPINA4	p.E173K	SKCM	340	2	0.005882353
14:95053780:G:A	14	95053780	G	A	SERPINA5	p.M27I	SKCM	340	3	0.008823529
14:95109850:G:A	14	95109850	G	A	SERPINA13	p.E267K	SKCM	340	2	0.005882353
14:95109925:G:A	14	95109925	G	A	SERPINA13	p.D292N	SKCM	340	2	0.005882353
14:96730546:G:A	14	96730546	G	A	BDKRB1	p.R176Q	SKCM	340	2	0.005882353
14:96953373:G:A	14	96953373	G	A	AK7	p.E705K	SKCM	340	2	0.005882353
14:102894633:C:T	14	102894633	C	T	TECPR2	p.S333L	SKCM	340	2	0.005882353
14:105176039:C:T	14	105176039	C	T	INF2	p.P712L	SKCM	340	2	0.005882353
14:105207039:C:T	14	105207039	C	T	ADSSL1	p.S193F	SKCM	340	2	0.005882353
15:22369074:C:T	15	22369074	C	T	OR4M2	p.P167S	SKCM	340	2	0.005882353
15:23889196:C:T	15	23889196	C	T	MAGEL2	p.E1232K	SKCM	340	2	0.005882353
15:24921522:G:A	15	24921522	G	A	C15orf2	p.E170K	SKCM	340	2	0.005882353
15:24921531:G:A	15	24921531	G	A	C15orf2	p.D173N	SKCM	340	2	0.005882353
15:24922597:C:T	15	24922597	C	T	C15orf2	p.S528F	SKCM	340	3	0.008823529
15:24923385:G:A	15	24923385	G	A	C15orf2	p.D791N	SKCM	340	2	0.005882353
15:24924372:C:T	15	24924372	C	T	C15orf2	p.Q1120*	SKCM	340	2	0.005882353
15:26828491:C:T	15	26828491	C	T	GABRB3	p.E234K	SKCM	340	2	0.005882353
15:28196959:G:A	15	28196959	G	A	OCA2	p.S641L	SKCM	340	2	0.005882353
15:28519449:G:A	15	28519449	G	A	HERC2	p.S263F	SKCM	340	2	0.005882353
15:33962623:T:G	15	33962623	T	G	RYR3	p.V1909G	SKCM	340	4	0.011764706
15:34077940:G:A	15	34077940	G	A	RYR3	p.D3116N	SKCM	340	2	0.005882353
15:34102840:G:A	15	34102840	G	A	RYR3	p.R3396Q	SKCM	340	3	0.008823529
15:34647840:G:A	15	34647840	G	A	C15orf55	p.G544E	SKCM	340	2	0.005882353
15:35083353:C:T	15	35083353	C	T	ACTC1	p.E318K	SKCM	340	3	0.008823529
15:35083365:G:A	15	35083365	G	A	ACTC1	p.R314C	SKCM	340	3	0.008823529
15:35202393:G:A	15	35202393	G	A	AQR	p.R536C	SKCM	340	2	0.005882353
15:38234401:G:A	15	38234401	G	A	TMCO5A	p.E172K	SKCM	340	2	0.005882353
15:40675049:G:A	15	40675049	G	A	C15orf23	p.E5K	SKCM	340	3	0.008823529
15:40675068:G:A	15	40675068	G	A	C15orf23	p.R11K	SKCM	340	2	0.005882353
15:40675107:C:T	15	40675107	C	T	C15orf23	p.S24F	SKCM	340	5	0.014705882
15:41483761:G:A	15	41483761	G	A	EXD1	p.S248F	SKCM	340	2	0.005882353
15:42028729:C:T	15	42028729	C	T	MGA	p.P1423S	SKCM	340	2	0.005882353
15:42050032:C:T	15	42050032	C	T	MGA	p.R2396*	SKCM	340	2	0.005882353
15:42107506:C:T	15	42107506	C	T	MAPKBP1	p.S413F	SKCM	340	2	0.005882353
15:42298225:C:T	15	42298225	C	T	PLA2G4E	p.R163Q	SKCM	340	2	0.005882353
15:43038186:G:A	15	43038186	G	A	TTBK2	p.S1181L	SKCM	340	2	0.005882353
15:43489561:A:T	15	43489561	A	T	EPB42	p.M702K	SKCM	340	2	0.005882353
15:43641199:C:T	15	43641199	C	T	ADAL	p.S216F	SKCM	340	2	0.005882353
15:43748789:G:A	15	43748789	G	A	TP53BP1	p.P668S	SKCM	340	2	0.005882353
15:43815622:G:A	15	43815622	G	A	MAP1A	p.D651N	SKCM	340	2	0.005882353
15:43873490:G:A	15	43873490	G	A	PPIP5K1	p.R292*	SKCM	340	2	0.005882353
15:44092774:G:A	15	44092774	G	A	C15orf63	p.G39E	SKCM	340	2	0.005882353
15:45003745:A:T	15	45003745	A	T	B2M	p.M1L	SKCM	340	2	0.005882353
15:45258395:G:A	15	45258395	G	A	C15orf43	p.E130K	SKCM	340	2	0.005882353
15:45392024:C:T	15	45392024	C	T	DUOX2	p.R1084Q	SKCM	340	2	0.005882353
15:48704789:C:T	15	48704789	C	T	FBN1	p.E2735K	SKCM	340	2	0.005882353
15:50193395:G:A	15	50193395	G	A	ATP8B4	p.S728F	SKCM	340	2	0.005882353
15:50782595:C:T	15	50782595	C	T	USP8	p.P703S	SKCM	340	2	0.005882353
15:51687050:G:A	15	51687050	G	A	GLDN	p.G187E	SKCM	340	2	0.005882353
15:51742477:G:A	15	51742477	G	A	DMXL2	p.S2918L	SKCM	340	2	0.005882353
15:51780227:G:A	15	51780227	G	A	DMXL2	p.S1714F	SKCM	340	2	0.005882353
15:54305645:G:A	15	54305645	G	A	UNC13C	p.R182Q	SKCM	340	2	0.005882353
15:54306001:G:A	15	54306001	G	A	UNC13C	p.E301K	SKCM	340	2	0.005882353
15:54306845:C:T	15	54306845	C	T	UNC13C	p.S582L	SKCM	340	2	0.005882353
15:54590048:G:A	15	54590048	G	A	UNC13C	p.R1341Q	SKCM	340	2	0.005882353
15:54624244:G:A	15	54624244	G	A	UNC13C	p.E1475K	SKCM	340	2	0.005882353
15:54707184:C:T	15	54707184	C	T	UNC13C	p.P1616S	SKCM	340	2	0.005882353
15:54707203:G:A	15	54707203	G	A	UNC13C	p.G1622E	SKCM	340	3	0.008823529
15:54707217:G:A	15	54707217	G	A	UNC13C	p.E1627K	SKCM	340	2	0.005882353
15:54792317:G:A	15	54792317	G	A	UNC13C	p.E1699K	SKCM	340	2	0.005882353
15:54793064:C:T	15	54793064	C	T	UNC13C	p.S1728F	SKCM	340	2	0.005882353
15:54914527:C:T	15	54914527	C	T	UNC13C	p.R2035C	SKCM	340	2	0.005882353
15:54914599:C:T	15	54914599	C	T	UNC13C	p.H2059Y	SKCM	340	2	0.005882353
15:57731779:C:T	15	57731779	C	T	CGNL1	p.P528S	SKCM	340	2	0.005882353
15:57910298:G:A	15	57910298	G	A	GCOM1	p.R77Q	SKCM	340	2	0.005882353
15:59499593:G:A	15	59499593	G	A	LDHAL6B	p.G152R	SKCM	340	2	0.005882353
15:59813483:C:T	15	59813483	C	T	FAM81A	p.S338F	SKCM	340	2	0.005882353
15:59911232:G:A	15	59911232	G	A	GCNT3	p.W265*	SKCM	340	2	0.005882353
15:60768358:G:A	15	60768358	G	A	NARG2	p.S17F	SKCM	340	2	0.005882353
15:62985100:C:T	15	62985100	C	T	TLN2	p.S392F	SKCM	340	2	0.005882353
15:64686287:C:T	15	64686287	C	T	TRIP4	p.P82S	SKCM	340	2	0.005882353
15:66729162:C:T	15	66729162	C	T	MAP2K1	p.P124S	SKCM	340	6	0.017647059
15:67629389:C:T	15	67629389	C	T	IQCH	p.P155L	SKCM	340	2	0.005882353
15:72020948:G:A	15	72020948	G	A	THSD4	p.G473E	SKCM	340	2	0.005882353
15:72122637:G:A	15	72122637	G	A	MYO9A	p.R2285C	SKCM	340	2	0.005882353
15:72190946:G:A	15	72190946	G	A	MYO9A	p.P1300S	SKCM	340	3	0.008823529
15:72190967:G:A	15	72190967	G	A	MYO9A	p.R1293C	SKCM	340	2	0.005882353
15:73622119:C:T	15	73622119	C	T	HCN4	p.G462E	SKCM	340	2	0.005882353
15:74742300:G:A	15	74742300	G	A	UBL7	p.S214F	SKCM	340	2	0.005882353
15:75816585:G:A	15	75816585	G	A	PTPN9	p.R88C	SKCM	340	2	0.005882353
15:78211645:G:A	15	78211645	G	A	LOC645752	p.S41F	SKCM	340	2	0.005882353
15:78317818:G:A	15	78317818	G	A	TBC1D2B	p.P290L	SKCM	340	2	0.005882353
15:81172099:G:A	15	81172099	G	A	KIAA1199	p.R95Q	SKCM	340	2	0.005882353
15:81654585:C:T	15	81654585	C	T	TMC3	p.E124K	SKCM	340	2	0.005882353
15:86807702:C:T	15	86807702	C	T	AGBL1	p.P388S	SKCM	340	2	0.005882353
15:86808051:G:A	15	86808051	G	A	AGBL1	p.R504Q	SKCM	340	5	0.014705882
15:88423632:G:A	15	88423632	G	A	NTRK3	p.R735C	SKCM	340	2	0.005882353
15:90347724:G:A	15	90347724	G	A	ANPEP	p.S341L	SKCM	340	2	0.005882353
15:91308570:C:T	15	91308570	C	T	BLM	p.P707S	SKCM	340	2	0.005882353
15:97326937:G:A	15	97326937	G	A	SPATA8	p.E18K	SKCM	340	3	0.008823529
15:102346044:G:A	15	102346044	G	A	OR4F6	p.G41E	SKCM	340	2	0.005882353
15:102515299:G:A	15	102515299	G	A	WASH3P	p.G175S	SKCM	340	5	0.014705882
16:3266305:G:A	16	3266305	G	A	OR1F2P	p.G199E	SKCM	340	2	0.005882353
16:3304686:C:T	16	3304686	C	T	MEFV	p.E128K	SKCM	340	2	0.005882353
16:4412714:G:A	16	4412714	G	A	CORO7-PAM16	p.S434L	SKCM	340	2	0.005882353
16:4827818:C:T	16	4827818	C	T	SEPT12	p.D353N	SKCM	340	2	0.005882353
16:9857935:C:T	16	9857935	C	T	GRIN2A	p.E1156K	SKCM	340	2	0.005882353
16:9858202:G:A	16	9858202	G	A	GRIN2A	p.R1067W	SKCM	340	3	0.008823529
16:9984935:C:T	16	9984935	C	T	GRIN2A	p.D344N	SKCM	340	2	0.005882353
16:10867224:C:T	16	10867224	C	T	FAM18A	p.M133I	SKCM	340	2	0.005882353
16:14947797:C:T	16	14947797	C	T	NOMO1	p.P293S	SKCM	340	2	0.005882353
16:15815413:C:T	16	15815413	C	T	MYH11	p.E1489K	SKCM	340	2	0.005882353
16:19451968:G:A	16	19451968	G	A	TMC5	p.G203E	SKCM	340	2	0.005882353
16:19455440:C:T	16	19455440	C	T	TMC5	p.R276C	SKCM	340	5	0.014705882
16:19474639:C:T	16	19474639	C	T	TMC5	p.R396C	SKCM	340	2	0.005882353
16:20043083:C:T	16	20043083	C	T	GPR139	p.G346R	SKCM	340	2	0.005882353
16:20335551:G:A	16	20335551	G	A	GP2	p.S41L	SKCM	340	3	0.008823529
16:20559726:C:T	16	20559726	C	T	ACSM2B	p.D322N	SKCM	340	2	0.005882353
16:20566767:C:T	16	20566767	C	T	ACSM2B	p.M140I	SKCM	340	2	0.005882353
16:20570759:C:T	16	20570759	C	T	ACSM2B	p.R63Q	SKCM	340	2	0.005882353
16:20634825:C:T	16	20634825	C	T	ACSM1	p.E573K	SKCM	340	2	0.005882353
16:20952783:G:A	16	20952783	G	A	DNAH3	p.P3865L	SKCM	340	2	0.005882353
16:20959876:C:T	16	20959876	C	T	DNAH3	p.E3758K	SKCM	340	3	0.008823529
16:20986677:C:T	16	20986677	C	T	DNAH3	p.E2713K	SKCM	340	2	0.005882353
16:21031009:C:T	16	21031009	C	T	DNAH3	p.D1987N	SKCM	340	2	0.005882353
16:21063133:G:A	16	21063133	G	A	DNAH3	p.Q1366*	SKCM	340	2	0.005882353
16:21261887:G:A	16	21261887	G	A	ANKS4B	p.D334N	SKCM	340	3	0.008823529
16:21698771:G:A	16	21698771	G	A	OTOA	p.R146Q	SKCM	340	2	0.005882353
16:24372868:C:T	16	24372868	C	T	CACNG3	p.S211F	SKCM	340	2	0.005882353
16:24950850:G:A	16	24950850	G	A	ARHGAP17	p.S520F	SKCM	340	2	0.005882353
16:26147315:G:A	16	26147315	G	A	HS3ST4	p.D373N	SKCM	340	2	0.005882353
16:28509498:C:T	16	28509498	C	T	APOBR	p.R1018C	SKCM	340	5	0.014705882
16:29907160:G:A	16	29907160	G	A	SEZ6L2	p.S178F	SKCM	340	2	0.005882353
16:30975992:C:T	16	30975992	C	T	SETD1A	p.S310F	SKCM	340	2	0.005882353
16:31424248:G:A	16	31424248	G	A	ITGAD	p.M600I	SKCM	340	2	0.005882353
16:31539891:G:A	16	31539891	G	A	AHSP	p.R63Q	SKCM	340	2	0.005882353
16:46781861:G:A	16	46781861	G	A	MYLK3	p.P82L	SKCM	340	2	0.005882353
16:47143405:G:A	16	47143405	G	A	NETO2	p.S291F	SKCM	340	2	0.005882353
16:51174059:G:A	16	51174059	G	A	SALL1	p.Q595*	SKCM	340	2	0.005882353
16:51174110:G:A	16	51174110	G	A	SALL1	p.P578S	SKCM	340	2	0.005882353
16:51175015:G:A	16	51175015	G	A	SALL1	p.S276L	SKCM	340	2	0.005882353
16:51175273:G:A	16	51175273	G	A	SALL1	p.S190F	SKCM	340	3	0.008823529
16:53679563:G:A	16	53679563	G	A	RPGRIP1L	p.S886L	SKCM	340	2	0.005882353
16:56947280:G:A	16	56947280	G	A	SLC12A3	p.G1019E	SKCM	340	2	0.005882353
16:57416246:G:A	16	57416246	G	A	CX3CL1	p.G166R	SKCM	340	2	0.005882353
16:58031661:G:A	16	58031661	G	A	ZNF319	p.A170V	SKCM	340	2	0.005882353
16:58314339:C:T	16	58314339	C	T	PRSS54	p.G326E	SKCM	340	2	0.005882353
16:61851630:C:T	16	61851630	C	T	CDH8	p.D344N	SKCM	340	2	0.005882353
16:61935302:G:A	16	61935302	G	A	CDH8	p.Q110*	SKCM	340	2	0.005882353
16:66946460:C:T	16	66946460	C	T	CDH16	p.E436K	SKCM	340	2	0.005882353
16:67694198:G:A	16	67694198	G	A	ACD	p.L62F	SKCM	340	2	0.005882353
16:67694231:G:A	16	67694231	G	A	ACD	p.L51F	SKCM	340	3	0.008823529
16:68934380:C:T	16	68934380	C	T	TMCO7	p.S474F	SKCM	340	2	0.005882353
16:70871596:C:T	16	70871596	C	T	HYDIN	p.M4412I	SKCM	340	2	0.005882353
16:70889118:G:A	16	70889118	G	A	HYDIN	p.S4118F	SKCM	340	2	0.005882353
16:70889137:C:T	16	70889137	C	T	HYDIN	p.E4112K	SKCM	340	2	0.005882353
16:70926412:C:T	16	70926412	C	T	HYDIN	p.G3089E	SKCM	340	2	0.005882353
16:70954741:C:T	16	70954741	C	T	HYDIN	p.R2512K	SKCM	340	2	0.005882353
16:70977848:G:A	16	70977848	G	A	HYDIN	p.S2178F	SKCM	340	2	0.005882353
16:71015453:G:A	16	71015453	G	A	HYDIN	p.Q1450*	SKCM	340	2	0.005882353
16:71025992:C:T	16	71025992	C	T	HYDIN	p.D1256N	SKCM	340	2	0.005882353
16:71663283:G:A	16	71663283	G	A	MARVELD3	p.E161K	SKCM	340	2	0.005882353
16:71674572:G:A	16	71674572	G	A	MARVELD3	p.R292Q	SKCM	340	2	0.005882353
16:71710379:G:A	16	71710379	G	A	PHLPP2	p.S481F	SKCM	340	2	0.005882353
16:75563490:G:A	16	75563490	G	A	CHST5	p.R271C	SKCM	340	2	0.005882353
16:76389314:G:A	16	76389314	G	A	CNTNAP4	p.G102E	SKCM	340	2	0.005882353
16:77334253:G:A	16	77334253	G	A	ADAMTS18	p.P861S	SKCM	340	2	0.005882353
16:77353924:G:A	16	77353924	G	A	ADAMTS18	p.S785F	SKCM	340	2	0.005882353
16:77389943:G:A	16	77389943	G	A	ADAMTS18	p.P452S	SKCM	340	2	0.005882353
16:77850940:G:A	16	77850940	G	A	VAT1L	p.G119E	SKCM	340	2	0.005882353
16:78005753:G:A	16	78005753	G	A	VAT1L	p.E362K	SKCM	340	2	0.005882353
16:80583473:C:T	16	80583473	C	T	DYNLRB2	p.R58C	SKCM	340	3	0.008823529
16:81303860:G:A	16	81303860	G	A	BCMO1	p.E314K	SKCM	340	2	0.005882353
16:81972454:C:T	16	81972454	C	T	PLCG2	p.P1083S	SKCM	340	2	0.005882353
16:82101883:G:A	16	82101883	G	A	HSD17B2	p.R125Q	SKCM	340	2	0.005882353
16:84474529:G:A	16	84474529	G	A	ATP2C2	p.E426K	SKCM	340	2	0.005882353
16:84520383:G:A	16	84520383	G	A	KIAA1609	p.S271L	SKCM	340	2	0.005882353
16:88945680:C:T	16	88945680	C	T	CBFA2T3	p.E554K	SKCM	340	2	0.005882353
16:89347138:G:A	16	89347138	G	A	ANKRD11	p.P1938S	SKCM	340	2	0.005882353
17:1840680:C:T	17	1840680	C	T	RTN4RL1	p.G146S	SKCM	340	2	0.005882353
17:3029915:G:A	17	3029915	G	A	OR1G1	p.H311Y	SKCM	340	2	0.005882353
17:3119431:G:A	17	3119431	G	A	OR1A1	p.E173K	SKCM	340	2	0.005882353
17:3181392:C:T	17	3181392	C	T	OR3A2	p.D280N	SKCM	340	2	0.005882353
17:3594945:G:A	17	3594945	G	A	P2RX5	p.P94L	SKCM	340	2	0.005882353
17:4540538:C:T	17	4540538	C	T	ALOX15	p.E275K	SKCM	340	2	0.005882353
17:4994885:C:T	17	4994885	C	T	ZFP3	p.P29L	SKCM	340	2	0.005882353
17:6023659:C:T	17	6023659	C	T	WSCD1	p.S469L	SKCM	340	2	0.005882353
17:6376061:C:T	17	6376061	C	T	PITPNM3	p.E449K	SKCM	340	2	0.005882353
17:6441394:G:A	17	6441394	G	A	PITPNM3	p.P11S	SKCM	340	2	0.005882353
17:6929856:G:A	17	6929856	G	A	BCL6B	p.E324K	SKCM	340	2	0.005882353
17:7557429:G:A	17	7557429	G	A	ATP1B2	p.E136K	SKCM	340	2	0.005882353
17:7576897:G:A	17	7576897	G	A	TP53	p.Q317*	SKCM	340	2	0.005882353
17:7577099:C:T	17	7577099	C	T	TP53	p.R280K	SKCM	340	2	0.005882353
17:7577559:G:A	17	7577559	G	A	TP53	p.S241F	SKCM	340	3	0.008823529
17:7578212:G:A	17	7578212	G	A	TP53	p.R213*	SKCM	340	3	0.008823529
17:7578263:G:A	17	7578263	G	A	TP53	p.R196*	SKCM	340	3	0.008823529
17:7578530:A:G	17	7578530	A	G	TP53	p.F134L	SKCM	340	2	0.005882353
17:7720897:C:T	17	7720897	C	T	DNAH2	p.P3347S	SKCM	340	2	0.005882353
17:7979644:C:T	17	7979644	C	T	ALOX12B	p.E461K	SKCM	340	2	0.005882353
17:7989454:G:A	17	7989454	G	A	ALOX12B	p.P78S	SKCM	340	2	0.005882353
17:10265528:C:T	17	10265528	C	T	MYH13	p.E138K	SKCM	340	2	0.005882353
17:10265785:C:T	17	10265785	C	T	MYH13	p.M80I	SKCM	340	2	0.005882353
17:10299903:C:T	17	10299903	C	T	MYH8	p.E1499K	SKCM	340	2	0.005882353
17:10307703:C:T	17	10307703	C	T	MYH8	p.E878K	SKCM	340	2	0.005882353
17:10348361:G:A	17	10348361	G	A	MYH4	p.R1800C	SKCM	340	3	0.008823529
17:10357094:C:T	17	10357094	C	T	MYH4	p.E934K	SKCM	340	2	0.005882353
17:10358358:C:T	17	10358358	C	T	MYH4	p.E779K	SKCM	340	4	0.011764706
17:10362699:C:T	17	10362699	C	T	MYH4	p.E486K	SKCM	340	2	0.005882353
17:10395837:C:T	17	10395837	C	T	MYH1	p.E1906K	SKCM	340	2	0.005882353
17:10398588:G:A	17	10398588	G	A	MYH1	p.S1739F	SKCM	340	2	0.005882353
17:10399748:C:T	17	10399748	C	T	MYH1	p.R1592K	SKCM	340	2	0.005882353
17:10399767:C:T	17	10399767	C	T	MYH1	p.E1586K	SKCM	340	2	0.005882353
17:10400685:C:T	17	10400685	C	T	MYH1	p.E1484K	SKCM	340	2	0.005882353
17:10401113:C:T	17	10401113	C	T	MYH1	p.D1435N	SKCM	340	2	0.005882353
17:10404786:C:T	17	10404786	C	T	MYH1	p.E1127K	SKCM	340	2	0.005882353
17:10404792:C:T	17	10404792	C	T	MYH1	p.E1125K	SKCM	340	2	0.005882353
17:10408543:C:T	17	10408543	C	T	MYH1	p.R791Q	SKCM	340	4	0.011764706
17:10419889:C:T	17	10419889	C	T	MYH1	p.R24Q	SKCM	340	2	0.005882353
17:10429959:C:T	17	10429959	C	T	MYH2	p.E1382K	SKCM	340	4	0.011764706
17:10431131:C:T	17	10431131	C	T	MYH2	p.E1269K	SKCM	340	2	0.005882353
17:10435015:C:T	17	10435015	C	T	MYH2	p.E878K	SKCM	340	2	0.005882353
17:10435093:C:T	17	10435093	C	T	MYH2	p.E852K	SKCM	340	2	0.005882353
17:10443353:C:T	17	10443353	C	T	MYH2	p.E347K	SKCM	340	2	0.005882353
17:10596221:G:A	17	10596221	G	A	SCO1	p.S141F	SKCM	340	2	0.005882353
17:11511573:G:A	17	11511573	G	A	DNAH9	p.G182E	SKCM	340	2	0.005882353
17:11583132:G:A	17	11583132	G	A	DNAH9	p.E1138K	SKCM	340	2	0.005882353
17:11584057:G:A	17	11584057	G	A	DNAH9	p.W1198*	SKCM	340	2	0.005882353
17:11648297:C:T	17	11648297	C	T	DNAH9	p.P2099S	SKCM	340	2	0.005882353
17:11666863:G:A	17	11666863	G	A	DNAH9	p.E2368K	SKCM	340	3	0.008823529
17:11671833:C:T	17	11671833	C	T	DNAH9	p.P2412S	SKCM	340	3	0.008823529
17:11687708:G:A	17	11687708	G	A	DNAH9	p.G2638E	SKCM	340	2	0.005882353
17:12626229:G:A	17	12626229	G	A	MYOCD	p.D107N	SKCM	340	2	0.005882353
17:12626277:G:A	17	12626277	G	A	MYOCD	p.E123K	SKCM	340	2	0.005882353
17:12655875:C:T	17	12655875	C	T	MYOCD	p.P424S	SKCM	340	3	0.008823529
17:12656088:G:A	17	12656088	G	A	MYOCD	p.E495K	SKCM	340	2	0.005882353
17:12656204:G:A	17	12656204	G	A	MYOCD	p.W533*	SKCM	340	3	0.008823529
17:12661487:C:T	17	12661487	C	T	MYOCD	p.S763L	SKCM	340	3	0.008823529
17:12666750:C:T	17	12666750	C	T	MYOCD	p.S917L	SKCM	340	2	0.005882353
17:12823142:G:A	17	12823142	G	A	ARHGAP44	p.R153Q	SKCM	340	2	0.005882353
17:15212126:C:T	17	15212126	C	T	TEKT3	p.E371K	SKCM	340	2	0.005882353
17:26089931:G:A	17	26089931	G	A	NOS2	p.S898F	SKCM	340	2	0.005882353
17:26370206:C:T	17	26370206	C	T	NLK	p.P103S	SKCM	340	2	0.005882353
17:29533315:C:T	17	29533315	C	T	NF1	p.R440*	SKCM	340	4	0.011764706
17:29556163:C:T	17	29556163	C	T	NF1	p.L844F	SKCM	340	2	0.005882353
17:29665053:C:T	17	29665053	C	T	NF1	p.Q2239*	SKCM	340	2	0.005882353
17:31323938:G:A	17	31323938	G	A	SPACA3	p.G141R	SKCM	340	2	0.005882353
17:32647341:C:T	17	32647341	C	T	CCL8	p.P44S	SKCM	340	2	0.005882353
17:33513459:G:A	17	33513459	G	A	UNC45B	p.E893K	SKCM	340	2	0.005882353
17:33966762:C:T	17	33966762	C	T	AP2B1	p.H474Y	SKCM	340	2	0.005882353
17:34079764:C:T	17	34079764	C	T	GAS2L2	p.E36K	SKCM	340	2	0.005882353
17:34263826:G:A	17	34263826	G	A	LYZL6	p.P104S	SKCM	340	2	0.005882353
17:36704930:C:T	17	36704930	C	T	SRCIN1	p.E1045K	SKCM	340	2	0.005882353
17:37420601:G:A	17	37420601	G	A	FBXL20	p.R344C	SKCM	340	2	0.005882353
17:37922608:G:A	17	37922608	G	A	IKZF3	p.P322L	SKCM	340	2	0.005882353
17:38711757:C:T	17	38711757	C	T	CCR7	p.G125D	SKCM	340	2	0.005882353
17:38911513:C:T	17	38911513	C	T	KRT25	p.R4Q	SKCM	340	2	0.005882353
17:38928356:G:A	17	38928356	G	A	KRT26	p.R4*	SKCM	340	2	0.005882353
17:38954573:C:T	17	38954573	C	T	KRT28	p.E202K	SKCM	340	2	0.005882353
17:39019850:G:A	17	39019850	G	A	KRT12	p.R328C	SKCM	340	2	0.005882353
17:39578598:C:T	17	39578598	C	T	KRT37	p.G274E	SKCM	340	2	0.005882353
17:40557273:G:A	17	40557273	G	A	PTRF	p.S202L	SKCM	340	2	0.005882353
17:40831617:G:A	17	40831617	G	A	CCR10	p.S348F	SKCM	340	2	0.005882353
17:42452071:G:A	17	42452071	G	A	ITGA2B	p.P967S	SKCM	340	2	0.005882353
17:44073845:C:T	17	44073845	C	T	MAPT	p.P530S	SKCM	340	2	0.005882353
17:45297383:G:A	17	45297383	G	A	MYL4	p.E93K	SKCM	340	2	0.005882353
17:45820503:C:T	17	45820503	C	T	TBX21	p.S238L	SKCM	340	2	0.005882353
17:47119686:G:A	17	47119686	G	A	IGF2BP1	p.E342K	SKCM	340	3	0.008823529
17:47210392:G:A	17	47210392	G	A	B4GALNT2	p.G2E	SKCM	340	2	0.005882353
17:47243560:G:A	17	47243560	G	A	B4GALNT2	p.E407K	SKCM	340	2	0.005882353
17:48268796:C:T	17	48268796	C	T	COL1A1	p.G728E	SKCM	340	2	0.005882353
17:48697069:C:T	17	48697069	C	T	CACNA1G	p.S1936F	SKCM	340	2	0.005882353
17:48745836:G:A	17	48745836	G	A	ABCC3	p.E610K	SKCM	340	2	0.005882353
17:59557575:G:A	17	59557575	G	A	TBX4	p.E306K	SKCM	340	2	0.005882353
17:59560639:G:A	17	59560639	G	A	TBX4	p.G468E	SKCM	340	2	0.005882353
17:61498624:G:A	17	61498624	G	A	TANC2	p.E1761K	SKCM	340	2	0.005882353
17:61557763:G:A	17	61557763	G	A	ACE	p.E241K	SKCM	340	2	0.005882353
17:61562671:G:A	17	61562671	G	A	ACE	p.E666K	SKCM	340	2	0.005882353
17:61566478:C:T	17	61566478	C	T	ACE	p.P876S	SKCM	340	2	0.005882353
17:61958450:G:A	17	61958450	G	A	GH2	p.S77F	SKCM	340	2	0.005882353
17:62132152:G:A	17	62132152	G	A	ERN1	p.S570F	SKCM	340	2	0.005882353
17:62557655:G:A	17	62557655	G	A	SMURF2	p.R427C	SKCM	340	3	0.008823529
17:64875095:G:A	17	64875095	G	A	CACNG5	p.E68K	SKCM	340	2	0.005882353
17:66522027:C:T	17	66522027	C	T	PRKAR1A	p.R228*	SKCM	340	2	0.005882353
17:67016572:G:A	17	67016572	G	A	ABCA9	p.R853C	SKCM	340	2	0.005882353
17:71395335:G:A	17	71395335	G	A	SDK2	p.S1022F	SKCM	340	2	0.005882353
17:72469840:G:A	17	72469840	G	A	CD300A	p.G69E	SKCM	340	2	0.005882353
17:72915624:C:T	17	72915624	C	T	USH1G	p.R436Q	SKCM	340	2	0.005882353
17:72915871:C:T	17	72915871	C	T	USH1G	p.D354N	SKCM	340	2	0.005882353
17:73497865:C:T	17	73497865	C	T	CASKIN2	p.G1097E	SKCM	340	2	0.005882353
17:73725384:C:T	17	73725384	C	T	ITGB4	p.S202F	SKCM	340	2	0.005882353
17:74003218:G:A	17	74003218	G	A	EVPL	p.S2045F	SKCM	340	2	0.005882353
17:74015056:C:T	17	74015056	C	T	EVPL	p.R408Q	SKCM	340	2	0.005882353
17:79478095:G:A	17	79478095	G	A	ACTG1	p.S281F	SKCM	340	2	0.005882353
17:79650840:C:T	17	79650840	C	T	ARL16	p.G6R	SKCM	340	4	0.011764706
17:79880485:G:A	17	79880485	G	A	MAFG	p.S162L	SKCM	340	2	0.005882353
17:79954519:C:T	17	79954519	C	T	ASPSCR1	p.P244S	SKCM	340	2	0.005882353
17:80788605:C:T	17	80788605	C	T	ZNF750	p.E529K	SKCM	340	2	0.005882353
18:580847:G:A	18	580847	G	A	CETN1	p.D147N	SKCM	340	2	0.005882353
18:2891242:G:A	18	2891242	G	A	EMILIN2	p.E373K	SKCM	340	2	0.005882353
18:8819105:C:T	18	8819105	C	T	SOGA2	p.P1002S	SKCM	340	2	0.005882353
18:9258459:C:T	18	9258459	C	T	ANKRD12	p.P1732S	SKCM	340	2	0.005882353
18:9886232:G:A	18	9886232	G	A	TXNDC2	p.E21K	SKCM	340	2	0.005882353
18:13742516:C:T	18	13742516	C	T	RNMT	p.S335L	SKCM	340	2	0.005882353
18:13826737:G:A	18	13826737	G	A	MC5R	p.D325N	SKCM	340	2	0.005882353
18:13884916:C:T	18	13884916	C	T	MC2R	p.R201Q	SKCM	340	2	0.005882353
18:19997320:G:A	18	19997320	G	A	CTAGE1	p.S152F	SKCM	340	2	0.005882353
18:21136463:G:A	18	21136463	G	A	NPC1	p.S357L	SKCM	340	2	0.005882353
18:22056862:C:T	18	22056862	C	T	HRH4	p.S170L	SKCM	340	2	0.005882353
18:25570082:C:T	18	25570082	C	T	CDH2	p.R526Q	SKCM	340	2	0.005882353
18:28722027:C:T	18	28722027	C	T	DSC1	p.E399K	SKCM	340	2	0.005882353
18:28914104:G:A	18	28914104	G	A	DSG1	p.G315E	SKCM	340	3	0.008823529
18:28923508:C:T	18	28923508	C	T	DSG1	p.H595Y	SKCM	340	3	0.008823529
18:28934722:G:A	18	28934722	G	A	DSG1	p.D855N	SKCM	340	2	0.005882353
18:28968349:C:T	18	28968349	C	T	DSG4	p.S79L	SKCM	340	2	0.005882353
18:28968435:G:A	18	28968435	G	A	DSG4	p.E108K	SKCM	340	2	0.005882353
18:28971146:G:A	18	28971146	G	A	DSG4	p.D264N	SKCM	340	2	0.005882353
18:29049078:G:A	18	29049078	G	A	DSG3	p.E555K	SKCM	340	2	0.005882353
18:29056140:C:T	18	29056140	C	T	DSG3	p.P973S	SKCM	340	2	0.005882353
18:29102112:C:T	18	29102112	C	T	DSG2	p.S197F	SKCM	340	3	0.008823529
18:30257204:G:A	18	30257204	G	A	KLHL14	p.R560*	SKCM	340	2	0.005882353
18:31318725:G:A	18	31318725	G	A	ASXL3	p.E453K	SKCM	340	2	0.005882353
18:31323920:C:T	18	31323920	C	T	ASXL3	p.P1370S	SKCM	340	7	0.020588235
18:31538286:C:T	18	31538286	C	T	NOL4	p.E385K	SKCM	340	2	0.005882353
18:42530992:C:T	18	42530992	C	T	SETBP1	p.P563S	SKCM	340	2	0.005882353
18:42531530:C:T	18	42531530	C	T	SETBP1	p.P742L	SKCM	340	2	0.005882353
18:42533069:C:T	18	42533069	C	T	SETBP1	p.P1255L	SKCM	340	2	0.005882353
18:44027629:C:T	18	44027629	C	T	RNF165	p.P197S	SKCM	340	2	0.005882353
18:44260436:G:A	18	44260436	G	A	ST8SIA5	p.R270C	SKCM	340	2	0.005882353
18:44559889:C:T	18	44559889	C	T	TCEB3B	p.E583K	SKCM	340	2	0.005882353
18:44560939:C:T	18	44560939	C	T	TCEB3B	p.E233K	SKCM	340	2	0.005882353
18:47480796:C:T	18	47480796	C	T	MYO5B	p.G519R	SKCM	340	2	0.005882353
18:47765069:C:T	18	47765069	C	T	CCDC11	p.R407Q	SKCM	340	2	0.005882353
18:47777253:C:T	18	47777253	C	T	CCDC11	p.A291T	SKCM	340	2	0.005882353
18:47918471:C:T	18	47918471	C	T	SKA1	p.R208C	SKCM	340	2	0.005882353
18:50592482:G:A	18	50592482	G	A	DCC	p.E403K	SKCM	340	2	0.005882353
18:50705414:C:T	18	50705414	C	T	DCC	p.R501*	SKCM	340	3	0.008823529
18:50961561:G:A	18	50961561	G	A	DCC	p.D1071N	SKCM	340	2	0.005882353
18:51025778:C:T	18	51025778	C	T	DCC	p.R1337*	SKCM	340	2	0.005882353
18:52265165:C:T	18	52265165	C	T	C18orf26	p.S141L	SKCM	340	2	0.005882353
18:55024677:G:A	18	55024677	G	A	ST8SIA3	p.G279E	SKCM	340	2	0.005882353
18:56203320:C:T	18	56203320	C	T	ALPK2	p.E1367K	SKCM	340	2	0.005882353
18:56205126:G:A	18	56205126	G	A	ALPK2	p.R765C	SKCM	340	2	0.005882353
18:56985680:C:T	18	56985680	C	T	CPLX4	p.M5I	SKCM	340	2	0.005882353
18:59158012:G:A	18	59158012	G	A	CDH20	p.D76N	SKCM	340	2	0.005882353
18:59221584:G:A	18	59221584	G	A	CDH20	p.E688K	SKCM	340	2	0.005882353
18:59483414:G:A	18	59483414	G	A	RNF152	p.P95S	SKCM	340	2	0.005882353
18:61260157:G:A	18	61260157	G	A	SERPINB13	p.D151N	SKCM	340	2	0.005882353
18:61306490:C:T	18	61306490	C	T	SERPINB3	p.E233K	SKCM	340	2	0.005882353
18:61324085:C:T	18	61324085	C	T	SERPINB3	p.E250K	SKCM	340	2	0.005882353
18:61324524:C:T	18	61324524	C	T	SERPINB3	p.E198K	SKCM	340	2	0.005882353
18:61324626:G:A	18	61324626	G	A	SERPINB3	p.P164S	SKCM	340	2	0.005882353
18:61377522:C:T	18	61377522	C	T	SERPINB11	p.S32L	SKCM	340	2	0.005882353
18:61471555:C:T	18	61471555	C	T	SERPINB7	p.P277S	SKCM	340	2	0.005882353
18:66564531:G:A	18	66564531	G	A	CCDC102B	p.E377K	SKCM	340	2	0.005882353
18:66721273:G:A	18	66721273	G	A	CCDC102B	p.D481N	SKCM	340	2	0.005882353
18:67231792:C:T	18	67231792	C	T	DOK6	p.P46S	SKCM	340	2	0.005882353
18:67406248:G:A	18	67406248	G	A	DOK6	p.G216E	SKCM	340	2	0.005882353
18:67508495:C:T	18	67508495	C	T	DOK6	p.S291L	SKCM	340	2	0.005882353
18:70205419:G:A	18	70205419	G	A	CBLN2	p.P223S	SKCM	340	2	0.005882353
18:70450954:C:T	18	70450954	C	T	NETO1	p.R276Q	SKCM	340	2	0.005882353
18:70526078:C:T	18	70526078	C	T	NETO1	p.R151Q	SKCM	340	2	0.005882353
18:70526090:C:T	18	70526090	C	T	NETO1	p.G147E	SKCM	340	2	0.005882353
18:71740883:G:A	18	71740883	G	A	FBXO15	p.S449L	SKCM	340	2	0.005882353
18:74091512:G:A	18	74091512	G	A	ZNF516	p.P853L	SKCM	340	2	0.005882353
18:76754633:C:T	18	76754633	C	T	SALL3	p.S881L	SKCM	340	2	0.005882353
19:327884:G:A	19	327884	G	A	MIER2	p.P117S	SKCM	340	2	0.005882353
19:2878238:G:A	19	2878238	G	A	ZNF556	p.E428K	SKCM	340	2	0.005882353
19:3905638:G:A	19	3905638	G	A	ATCAY	p.E121K	SKCM	340	3	0.008823529
19:6312166:C:T	19	6312166	C	T	ACER1	p.G115E	SKCM	340	2	0.005882353
19:6496064:G:A	19	6496064	G	A	TUBB4A	p.T149M	SKCM	340	2	0.005882353
19:6535057:C:T	19	6535057	C	T	TNFSF9	p.P249S	SKCM	340	2	0.005882353
19:6696664:C:T	19	6696664	C	T	C3	p.G935R	SKCM	340	2	0.005882353
19:6697719:C:T	19	6697719	C	T	C3	p.E843K	SKCM	340	2	0.005882353
19:7122765:G:A	19	7122765	G	A	INSR	p.P1130L	SKCM	340	2	0.005882353
19:7831617:G:A	19	7831617	G	A	CLEC4M	p.R287Q	SKCM	340	2	0.005882353
19:7831649:G:A	19	7831649	G	A	CLEC4M	p.E298K	SKCM	340	2	0.005882353
19:8136957:C:T	19	8136957	C	T	FBN3	p.R2688Q	SKCM	340	2	0.005882353
19:8175759:C:T	19	8175759	C	T	FBN3	p.E1435K	SKCM	340	2	0.005882353
19:8595349:C:T	19	8595349	C	T	MYO1F	p.E718K	SKCM	340	2	0.005882353
19:8645836:G:A	19	8645836	G	A	ADAMTS10	p.Q1085*	SKCM	340	2	0.005882353
19:8807842:C:T	19	8807842	C	T	ACTL9	p.E404K	SKCM	340	2	0.005882353
19:8841397:G:A	19	8841397	G	A	OR2Z1	p.D3N	SKCM	340	2	0.005882353
19:8841889:C:T	19	8841889	C	T	OR2Z1	p.P167S	SKCM	340	4	0.011764706
19:9012794:C:T	19	9012794	C	T	MUC16	p.E12884K	SKCM	340	2	0.005882353
19:9014700:C:T	19	9014700	C	T	MUC16	p.E12759K	SKCM	340	2	0.005882353
19:9045944:G:A	19	9045944	G	A	MUC16	p.S11896F	SKCM	340	2	0.005882353
19:9047148:G:A	19	9047148	G	A	MUC16	p.P11495S	SKCM	340	2	0.005882353
19:9049655:G:A	19	9049655	G	A	MUC16	p.S10659L	SKCM	340	2	0.005882353
19:9054252:G:A	19	9054252	G	A	MUC16	p.S10457L	SKCM	340	2	0.005882353
19:9057400:C:T	19	9057400	C	T	MUC16	p.E10016K	SKCM	340	2	0.005882353
19:9059418:G:A	19	9059418	G	A	MUC16	p.S9343L	SKCM	340	2	0.005882353
19:9060904:C:T	19	9060904	C	T	MUC16	p.E8848K	SKCM	340	2	0.005882353
19:9062601:G:A	19	9062601	G	A	MUC16	p.S8282F	SKCM	340	2	0.005882353
19:9063559:G:A	19	9063559	G	A	MUC16	p.P7963S	SKCM	340	2	0.005882353
19:9064305:G:A	19	9064305	G	A	MUC16	p.P7714L	SKCM	340	2	0.005882353
19:9064386:G:A	19	9064386	G	A	MUC16	p.P7687L	SKCM	340	2	0.005882353
19:9066340:G:A	19	9066340	G	A	MUC16	p.P7036S	SKCM	340	2	0.005882353
19:9066520:G:A	19	9066520	G	A	MUC16	p.P6976S	SKCM	340	2	0.005882353
19:9067908:G:A	19	9067908	G	A	MUC16	p.S6513F	SKCM	340	2	0.005882353
19:9069660:G:A	19	9069660	G	A	MUC16	p.S5929F	SKCM	340	2	0.005882353
19:9069754:G:A	19	9069754	G	A	MUC16	p.P5898S	SKCM	340	2	0.005882353
19:9069895:G:A	19	9069895	G	A	MUC16	p.P5851S	SKCM	340	2	0.005882353
19:9070509:G:A	19	9070509	G	A	MUC16	p.S5646F	SKCM	340	2	0.005882353
19:9071745:G:A	19	9071745	G	A	MUC16	p.S5234F	SKCM	340	2	0.005882353
19:9072091:G:A	19	9072091	G	A	MUC16	p.P5119S	SKCM	340	6	0.017647059
19:9072100:C:T	19	9072100	C	T	MUC16	p.E5116K	SKCM	340	2	0.005882353
19:9072844:C:T	19	9072844	C	T	MUC16	p.E4868K	SKCM	340	2	0.005882353
19:9074964:G:A	19	9074964	G	A	MUC16	p.S4161F	SKCM	340	2	0.005882353
19:9075173:C:T	19	9075173	C	T	MUC16	p.M4091I	SKCM	340	2	0.005882353
19:9075414:G:A	19	9075414	G	A	MUC16	p.S4011F	SKCM	340	2	0.005882353
19:9075484:C:T	19	9075484	C	T	MUC16	p.E3988K	SKCM	340	2	0.005882353
19:9076887:G:A	19	9076887	G	A	MUC16	p.S3520L	SKCM	340	3	0.008823529
19:9077007:C:T	19	9077007	C	T	MUC16	p.G3480E	SKCM	340	2	0.005882353
19:9077809:C:T	19	9077809	C	T	MUC16	p.E3213K	SKCM	340	2	0.005882353
19:9080501:C:T	19	9080501	C	T	MUC16	p.G3177E	SKCM	340	2	0.005882353
19:9084665:C:T	19	9084665	C	T	MUC16	p.D2384N	SKCM	340	2	0.005882353
19:9084930:C:T	19	9084930	C	T	MUC16	p.W2295*	SKCM	340	2	0.005882353
19:9086131:G:A	19	9086131	G	A	MUC16	p.S1895F	SKCM	340	2	0.005882353
19:9088132:G:A	19	9088132	G	A	MUC16	p.S1228L	SKCM	340	2	0.005882353
19:9088636:C:T	19	9088636	C	T	MUC16	p.G1060E	SKCM	340	2	0.005882353
19:9089213:C:T	19	9089213	C	T	MUC16	p.E868K	SKCM	340	3	0.008823529
19:9090179:C:T	19	9090179	C	T	MUC16	p.E546K	SKCM	340	2	0.005882353
19:9091052:C:T	19	9091052	C	T	MUC16	p.E255K	SKCM	340	2	0.005882353
19:9091108:G:A	19	9091108	G	A	MUC16	p.S236F	SKCM	340	2	0.005882353
19:9091259:G:A	19	9091259	G	A	MUC16	p.P186S	SKCM	340	2	0.005882353
19:9204006:C:T	19	9204006	C	T	OR1M1	p.S29F	SKCM	340	2	0.005882353
19:9225634:C:T	19	9225634	C	T	OR7G1	p.R269Q	SKCM	340	2	0.005882353
19:9297116:G:A	19	9297116	G	A	OR7D2	p.R220Q	SKCM	340	2	0.005882353
19:9325456:C:T	19	9325456	C	T	OR7D4	p.D20N	SKCM	340	3	0.008823529
19:9577542:C:T	19	9577542	C	T	ZNF560	p.R694Q	SKCM	340	2	0.005882353
19:9579859:C:T	19	9579859	C	T	ZNF560	p.W178*	SKCM	340	2	0.005882353
19:9585962:G:A	19	9585962	G	A	ZNF560	p.Q10*	SKCM	340	2	0.005882353
19:9801776:C:T	19	9801776	C	T	ZNF812	p.E135K	SKCM	340	2	0.005882353
19:10077009:G:A	19	10077009	G	A	COL5A3	p.P1588L	SKCM	340	3	0.008823529
19:10078752:G:A	19	10078752	G	A	COL5A3	p.P1440S	SKCM	340	2	0.005882353
19:10100153:C:T	19	10100153	C	T	COL5A3	p.G680S	SKCM	340	2	0.005882353
19:10131441:G:A	19	10131441	G	A	RDH8	p.E167K	SKCM	340	2	0.005882353
19:10433941:G:A	19	10433941	G	A	RAVER1	p.R337W	SKCM	340	2	0.005882353
19:11152215:C:T	19	11152215	C	T	SMARCA4	p.A1468V	SKCM	340	2	0.005882353
19:11303680:G:A	19	11303680	G	A	KANK2	p.P359L	SKCM	340	2	0.005882353
19:12542018:G:A	19	12542018	G	A	ZNF443	p.S323F	SKCM	340	2	0.005882353
19:13414658:C:T	19	13414658	C	T	CACNA1A	p.G676E	SKCM	340	2	0.005882353
19:14141657:G:A	19	14141657	G	A	RLN3	p.G109E	SKCM	340	2	0.005882353
19:14507996:C:T	19	14507996	C	T	CD97	p.P196S	SKCM	340	2	0.005882353
19:14710852:G:A	19	14710852	G	A	CLEC17A	p.R251Q	SKCM	340	2	0.005882353
19:15728902:C:T	19	15728902	C	T	CYP4F8	p.P97L	SKCM	340	2	0.005882353
19:15739586:C:T	19	15739586	C	T	CYP4F8	p.R443C	SKCM	340	2	0.005882353
19:15784509:G:A	19	15784509	G	A	CYP4F12	p.R57Q	SKCM	340	2	0.005882353
19:15791071:G:A	19	15791071	G	A	CYP4F12	p.D121N	SKCM	340	2	0.005882353
19:16338374:C:T	19	16338374	C	T	AP1M1	p.S242F	SKCM	340	2	0.005882353
19:16496019:G:A	19	16496019	G	A	EPS15L1	p.P723L	SKCM	340	2	0.005882353
19:16875863:C:T	19	16875863	C	T	NWD1	p.S757F	SKCM	340	2	0.005882353
19:16908678:C:T	19	16908678	C	T	NWD1	p.S1147F	SKCM	340	2	0.005882353
19:17091331:G:A	19	17091331	G	A	CPAMD8	p.R568C	SKCM	340	2	0.005882353
19:18327613:C:T	19	18327613	C	T	PDE4C	p.D475N	SKCM	340	2	0.005882353
19:19790846:C:T	19	19790846	C	T	ZNF101	p.P350S	SKCM	340	2	0.005882353
19:20117929:C:T	19	20117929	C	T	ZNF682	p.E128K	SKCM	340	2	0.005882353
19:20727586:G:A	19	20727586	G	A	ZNF737	p.H475Y	SKCM	340	2	0.005882353
19:20728090:G:A	19	20728090	G	A	ZNF737	p.H307Y	SKCM	340	2	0.005882353
19:22154181:G:A	19	22154181	G	A	ZNF208	p.H1219Y	SKCM	340	2	0.005882353
19:22364321:C:T	19	22364321	C	T	ZNF676	p.M66I	SKCM	340	2	0.005882353
19:22364370:G:A	19	22364370	G	A	ZNF676	p.S50F	SKCM	340	2	0.005882353
19:22574496:C:T	19	22574496	C	T	ZNF98	p.G514E	SKCM	340	2	0.005882353
19:22941052:C:T	19	22941052	C	T	ZNF99	p.M553I	SKCM	340	2	0.005882353
19:22942286:C:T	19	22942286	C	T	ZNF99	p.G142E	SKCM	340	2	0.005882353
19:22951144:C:T	19	22951144	C	T	ZNF99	p.W63*	SKCM	340	2	0.005882353
19:22952122:G:A	19	22952122	G	A	ZNF99	p.S3L	SKCM	340	2	0.005882353
19:23937634:C:T	19	23937634	C	T	ZNF681	p.E73K	SKCM	340	2	0.005882353
19:30935403:G:A	19	30935403	G	A	ZNF536	p.E312K	SKCM	340	2	0.005882353
19:30936114:G:A	19	30936114	G	A	ZNF536	p.E549K	SKCM	340	2	0.005882353
19:31038981:C:T	19	31038981	C	T	ZNF536	p.Q819*	SKCM	340	2	0.005882353
19:31039935:G:A	19	31039935	G	A	ZNF536	p.G1137R	SKCM	340	2	0.005882353
19:31040061:G:A	19	31040061	G	A	ZNF536	p.D1179N	SKCM	340	3	0.008823529
19:31040238:C:T	19	31040238	C	T	ZNF536	p.L1238F	SKCM	340	2	0.005882353
19:31770514:G:A	19	31770514	G	A	TSHZ3	p.S62F	SKCM	340	2	0.005882353
19:34180240:C:T	19	34180240	C	T	CHST8	p.L25F	SKCM	340	2	0.005882353
19:35251315:G:A	19	35251315	G	A	ZNF599	p.Q131*	SKCM	340	2	0.005882353
19:35757850:C:T	19	35757850	C	T	LSR	p.P423L	SKCM	340	2	0.005882353
19:36223190:C:T	19	36223190	C	T	MLL2	p.R1914C	SKCM	340	2	0.005882353
19:36349665:C:T	19	36349665	C	T	KIRREL2	p.P141S	SKCM	340	2	0.005882353
19:36575559:C:T	19	36575559	C	T	WDR62	p.H519Y	SKCM	340	2	0.005882353
19:37210633:C:T	19	37210633	C	T	ZNF567	p.S336L	SKCM	340	2	0.005882353
19:37677213:G:A	19	37677213	G	A	ZNF585B	p.S409L	SKCM	340	3	0.008823529
19:37680644:G:A	19	37680644	G	A	ZNF585B	p.P71S	SKCM	340	2	0.005882353
19:38229581:G:A	19	38229581	G	A	ZNF573	p.H604Y	SKCM	340	2	0.005882353
19:38779819:T:C	19	38779819	T	C	SPINT2	p.F127L	SKCM	340	2	0.005882353
19:38795318:G:A	19	38795318	G	A	C19orf33	p.D65N	SKCM	340	2	0.005882353
19:38858385:G:A	19	38858385	G	A	CATSPERG	p.E967K	SKCM	340	2	0.005882353
19:38976621:C:T	19	38976621	C	T	RYR1	p.H1776Y	SKCM	340	2	0.005882353
19:39911444:C:T	19	39911444	C	T	PLEKHG2	p.P451S	SKCM	340	2	0.005882353
19:40408560:G:A	19	40408560	G	A	FCGBP	p.P1427S	SKCM	340	2	0.005882353
19:40411717:C:T	19	40411717	C	T	FCGBP	p.R1304Q	SKCM	340	2	0.005882353
19:40540452:G:A	19	40540452	G	A	ZNF780B	p.Q772*	SKCM	340	2	0.005882353
19:40541451:G:A	19	40541451	G	A	ZNF780B	p.H439Y	SKCM	340	2	0.005882353
19:41008319:G:A	19	41008319	G	A	SPTBN4	p.E370K	SKCM	340	2	0.005882353
19:42213851:C:T	19	42213851	C	T	CEACAM5	p.S106F	SKCM	340	2	0.005882353
19:42224866:C:T	19	42224866	C	T	CEACAM5	p.S599F	SKCM	340	2	0.005882353
19:42265234:G:A	19	42265234	G	A	CEACAM6	p.E168K	SKCM	340	2	0.005882353
19:43372477:G:A	19	43372477	G	A	PSG3	p.S340L	SKCM	340	2	0.005882353
19:43376041:G:A	19	43376041	G	A	PSG3	p.S196F	SKCM	340	2	0.005882353
19:43411107:C:T	19	43411107	C	T	PSG4	p.E403K	SKCM	340	2	0.005882353
19:43411146:G:A	19	43411146	G	A	PSG4	p.L390F	SKCM	340	2	0.005882353
19:43411155:G:A	19	43411155	G	A	PSG4	p.H387Y	SKCM	340	2	0.005882353
19:43420354:C:T	19	43420354	C	T	PSG4	p.G117E	SKCM	340	2	0.005882353
19:43429979:G:A	19	43429979	G	A	PSG7	p.R396C	SKCM	340	2	0.005882353
19:43430737:G:A	19	43430737	G	A	PSG7	p.P280S	SKCM	340	2	0.005882353
19:43522979:C:T	19	43522979	C	T	PSG11	p.E218K	SKCM	340	2	0.005882353
19:43576076:G:A	19	43576076	G	A	PSG2	p.S247L	SKCM	340	2	0.005882353
19:43579626:C:T	19	43579626	C	T	PSG2	p.E197K	SKCM	340	2	0.005882353
19:43674267:G:A	19	43674267	G	A	PSG5	p.P330S	SKCM	340	2	0.005882353
19:43674281:C:T	19	43674281	C	T	PSG5	p.G325E	SKCM	340	2	0.005882353
19:43679591:G:A	19	43679591	G	A	PSG5	p.S247L	SKCM	340	2	0.005882353
19:43689216:C:T	19	43689216	C	T	PSG5	p.D50N	SKCM	340	2	0.005882353
19:43699191:C:T	19	43699191	C	T	PSG4	p.R315Q	SKCM	340	3	0.008823529
19:43699348:C:T	19	43699348	C	T	PSG4	p.E263K	SKCM	340	4	0.011764706
19:43762387:C:T	19	43762387	C	T	PSG9	p.E404K	SKCM	340	4	0.011764706
19:43762435:G:A	19	43762435	G	A	PSG9	p.H388Y	SKCM	340	2	0.005882353
19:43766069:C:T	19	43766069	C	T	PSG9	p.E218K	SKCM	340	2	0.005882353
19:43766210:G:A	19	43766210	G	A	PSG9	p.P171S	SKCM	340	2	0.005882353
19:43922418:G:A	19	43922418	G	A	TEX101	p.E225K	SKCM	340	2	0.005882353
19:44223413:G:A	19	44223413	G	A	IRGC	p.D235N	SKCM	340	2	0.005882353
19:44514759:C:T	19	44514759	C	T	ZNF230	p.H190Y	SKCM	340	2	0.005882353
19:44591126:C:T	19	44591126	C	T	ZNF284	p.R499C	SKCM	340	2	0.005882353
19:44933871:G:A	19	44933871	G	A	ZNF229	p.S362L	SKCM	340	2	0.005882353
19:45016928:G:A	19	45016928	G	A	CEACAM20	p.S504F	SKCM	340	2	0.005882353
19:45028069:C:T	19	45028069	C	T	CEACAM20	p.R141Q	SKCM	340	2	0.005882353
19:45185854:C:T	19	45185854	C	T	CEACAM19	p.P270S	SKCM	340	2	0.005882353
19:45315788:G:A	19	45315788	G	A	BCAM	p.E163K	SKCM	340	2	0.005882353
19:45895188:G:A	19	45895188	G	A	PPP1R13L	p.P589S	SKCM	340	2	0.005882353
19:45895485:G:A	19	45895485	G	A	PPP1R13L	p.P490S	SKCM	340	2	0.005882353
19:45976161:C:T	19	45976161	C	T	FOSB	p.S303L	SKCM	340	2	0.005882353
19:46375805:C:T	19	46375805	C	T	FOXA3	p.S181F	SKCM	340	2	0.005882353
19:46393958:G:A	19	46393958	G	A	MYPOP	p.P375S	SKCM	340	2	0.005882353
19:46498687:G:A	19	46498687	G	A	CCDC61	p.E29K	SKCM	340	2	0.005882353
19:46498700:C:T	19	46498700	C	T	CCDC61	p.S33F	SKCM	340	3	0.008823529
19:46832684:C:T	19	46832684	C	T	HIF3A	p.P554L	SKCM	340	2	0.005882353
19:46832714:C:T	19	46832714	C	T	HIF3A	p.P564L	SKCM	340	2	0.005882353
19:47285682:G:A	19	47285682	G	A	SLC1A5	p.S261F	SKCM	340	2	0.005882353
19:49013730:C:T	19	49013730	C	T	LMTK3	p.D95N	SKCM	340	2	0.005882353
19:50169132:C:T	19	50169132	C	T	BCL2L12	p.R18W	SKCM	340	3	0.008823529
19:50464043:C:T	19	50464043	C	T	SIGLEC11	p.G76R	SKCM	340	2	0.005882353
19:50475286:G:A	19	50475286	G	A	SIGLEC16	p.E71K	SKCM	340	2	0.005882353
19:50944201:G:A	19	50944201	G	A	MYBPC2	p.E213K	SKCM	340	2	0.005882353
19:51022446:G:A	19	51022446	G	A	LRRC4B	p.S175F	SKCM	340	2	0.005882353
19:51452217:G:A	19	51452217	G	A	KLK5	p.R164C	SKCM	340	2	0.005882353
19:51645996:C:T	19	51645996	C	T	SIGLEC7	p.R124C	SKCM	340	3	0.008823529
19:51649346:C:T	19	51649346	C	T	SIGLEC7	p.S332F	SKCM	340	2	0.005882353
19:51656392:G:A	19	51656392	G	A	SIGLEC7	p.E432K	SKCM	340	2	0.005882353
19:51728536:G:A	19	51728536	G	A	CD33	p.G34S	SKCM	340	2	0.005882353
19:51728627:G:A	19	51728627	G	A	CD33	p.G64E	SKCM	340	3	0.008823529
19:51768691:G:A	19	51768691	G	A	C19orf75	p.G31E	SKCM	340	2	0.005882353
19:51768752:G:A	19	51768752	G	A	C19orf75	p.M51I	SKCM	340	2	0.005882353
19:51995067:G:A	19	51995067	G	A	SIGLEC12	p.S539F	SKCM	340	2	0.005882353
19:52033958:C:T	19	52033958	C	T	SIGLEC6	p.R228K	SKCM	340	2	0.005882353
19:52034594:C:T	19	52034594	C	T	SIGLEC6	p.E83K	SKCM	340	4	0.011764706
19:52249761:G:A	19	52249761	G	A	FPR1	p.R163C	SKCM	340	2	0.005882353
19:52327032:G:A	19	52327032	G	A	FPR3	p.E11K	SKCM	340	2	0.005882353
19:52469189:G:A	19	52469189	G	A	ZNF350	p.H173Y	SKCM	340	2	0.005882353
19:52793753:C:T	19	52793753	C	T	ZNF766	p.R252C	SKCM	340	2	0.005882353
19:52941587:C:T	19	52941587	C	T	ZNF534	p.H305Y	SKCM	340	4	0.011764706
19:52942068:C:T	19	52942068	C	T	ZNF534	p.S465F	SKCM	340	2	0.005882353
19:53014718:C:T	19	53014718	C	T	ZNF578	p.R362C	SKCM	340	2	0.005882353
19:53086690:C:T	19	53086690	C	T	ZNF701	p.H526Y	SKCM	340	2	0.005882353
19:53269225:G:A	19	53269225	G	A	ZNF600	p.S595L	SKCM	340	2	0.005882353
19:53383908:G:A	19	53383908	G	A	ZNF320	p.P491S	SKCM	340	2	0.005882353
19:53572054:G:A	19	53572054	G	A	ZNF160	p.S578L	SKCM	340	2	0.005882353
19:53612696:G:A	19	53612696	G	A	ZNF415	p.S249L	SKCM	340	2	0.005882353
19:53644084:G:A	19	53644084	G	A	ZNF347	p.S667L	SKCM	340	2	0.005882353
19:53958194:C:T	19	53958194	C	T	ZNF761	p.H145Y	SKCM	340	2	0.005882353
19:54080023:G:A	19	54080023	G	A	ZNF331	p.R70K	SKCM	340	2	0.005882353
19:54080355:C:T	19	54080355	C	T	ZNF331	p.H181Y	SKCM	340	2	0.005882353
19:54080487:C:T	19	54080487	C	T	ZNF331	p.R225W	SKCM	340	2	0.005882353
19:54137815:G:A	19	54137815	G	A	DPRX	p.R20Q	SKCM	340	2	0.005882353
19:54307284:C:T	19	54307284	C	T	NLRP12	p.G837E	SKCM	340	3	0.008823529
19:54313058:C:T	19	54313058	C	T	NLRP12	p.E619K	SKCM	340	2	0.005882353
19:54515331:G:A	19	54515331	G	A	CACNG6	p.G224D	SKCM	340	2	0.005882353
19:54725813:G:A	19	54725813	G	A	LILRB3	p.P182L	SKCM	340	2	0.005882353
19:55086387:C:T	19	55086387	C	T	LILRA1	p.S181F	SKCM	340	2	0.005882353
19:55087331:G:A	19	55087331	G	A	LILRA1	p.G337E	SKCM	340	2	0.005882353
19:55143065:G:A	19	55143065	G	A	LILRB1	p.R62K	SKCM	340	2	0.005882353
19:55143953:C:T	19	55143953	C	T	LILRB1	p.P234S	SKCM	340	2	0.005882353
19:55179098:G:A	19	55179098	G	A	LILRB4	p.D352N	SKCM	340	2	0.005882353
19:55263828:G:A	19	55263828	G	A	KIR2DL1	p.E295K	SKCM	340	2	0.005882353
19:55294968:G:A	19	55294968	G	A	KIR2DL1	p.G309E	SKCM	340	2	0.005882353
19:55377343:C:T	19	55377343	C	T	KIR3DL2	p.R362C	SKCM	340	2	0.005882353
19:55417934:G:A	19	55417934	G	A	NCR1	p.E42K	SKCM	340	5	0.014705882
19:55420724:G:A	19	55420724	G	A	NCR1	p.G159E	SKCM	340	2	0.005882353
19:55450285:C:T	19	55450285	C	T	NLRP7	p.M634I	SKCM	340	2	0.005882353
19:55451765:C:T	19	55451765	C	T	NLRP7	p.G141E	SKCM	340	2	0.005882353
19:55495050:C:A	19	55495050	C	A	NLRP2	p.L662I	SKCM	340	2	0.005882353
19:56243537:C:T	19	56243537	C	T	NLRP9	p.E554K	SKCM	340	2	0.005882353
19:56243633:C:T	19	56243633	C	T	NLRP9	p.E522K	SKCM	340	2	0.005882353
19:56297047:G:A	19	56297047	G	A	NLRP11	p.P1016S	SKCM	340	2	0.005882353
19:56319229:G:A	19	56319229	G	A	NLRP11	p.R665C	SKCM	340	2	0.005882353
19:56321216:G:A	19	56321216	G	A	NLRP11	p.P254S	SKCM	340	2	0.005882353
19:56329477:C:T	19	56329477	C	T	NLRP11	p.E22K	SKCM	340	2	0.005882353
19:56369489:G:A	19	56369489	G	A	NLRP4	p.D244N	SKCM	340	2	0.005882353
19:56369832:G:A	19	56369832	G	A	NLRP4	p.G358E	SKCM	340	3	0.008823529
19:56370494:C:T	19	56370494	C	T	NLRP4	p.H579Y	SKCM	340	2	0.005882353
19:56410206:C:T	19	56410206	C	T	NLRP13	p.D963N	SKCM	340	2	0.005882353
19:56421954:G:A	19	56421954	G	A	NLRP13	p.P753S	SKCM	340	2	0.005882353
19:56423937:C:T	19	56423937	C	T	NLRP13	p.E416K	SKCM	340	2	0.005882353
19:56424543:C:T	19	56424543	C	T	NLRP13	p.E214K	SKCM	340	2	0.005882353
19:56443675:C:T	19	56443675	C	T	NLRP13	p.M1I	SKCM	340	2	0.005882353
19:56459380:G:A	19	56459380	G	A	NLRP8	p.E38K	SKCM	340	2	0.005882353
19:56459573:C:T	19	56459573	C	T	NLRP8	p.S102L	SKCM	340	2	0.005882353
19:56466505:G:A	19	56466505	G	A	NLRP8	p.E361K	SKCM	340	2	0.005882353
19:56515201:C:T	19	56515201	C	T	NLRP5	p.S61F	SKCM	340	2	0.005882353
19:56515291:C:T	19	56515291	C	T	NLRP5	p.S91L	SKCM	340	2	0.005882353
19:56539409:G:A	19	56539409	G	A	NLRP5	p.E604K	SKCM	340	2	0.005882353
19:56539571:C:T	19	56539571	C	T	NLRP5	p.P658S	SKCM	340	3	0.008823529
19:56539572:C:T	19	56539572	C	T	NLRP5	p.P658L	SKCM	340	2	0.005882353
19:56539808:C:T	19	56539808	C	T	NLRP5	p.R737W	SKCM	340	3	0.008823529
19:56953625:G:A	19	56953625	G	A	ZNF667	p.H247Y	SKCM	340	2	0.005882353
19:57175863:G:A	19	57175863	G	A	ZNF835	p.S235L	SKCM	340	2	0.005882353
19:57327492:G:A	19	57327492	G	A	PEG3	p.S773L	SKCM	340	3	0.008823529
19:57327691:G:A	19	57327691	G	A	PEG3	p.H707Y	SKCM	340	4	0.011764706
19:57640389:G:A	19	57640389	G	A	USP29	p.D116N	SKCM	340	2	0.005882353
19:57640749:C:T	19	57640749	C	T	USP29	p.P236S	SKCM	340	2	0.005882353
19:57640915:G:A	19	57640915	G	A	USP29	p.G291E	SKCM	340	3	0.008823529
19:57641439:C:T	19	57641439	C	T	USP29	p.P466S	SKCM	340	2	0.005882353
19:57642615:G:A	19	57642615	G	A	USP29	p.D858N	SKCM	340	3	0.008823529
19:57838006:C:T	19	57838006	C	T	ZNF543	p.P51S	SKCM	340	2	0.005882353
19:58152816:C:T	19	58152816	C	T	ZNF211	p.S385L	SKCM	340	2	0.005882353
19:58437712:G:A	19	58437712	G	A	ZNF418	p.H613Y	SKCM	340	2	0.005882353
1:13418:G:A	1	13418	G	A	DDX11L9	p.E61K	SKCM	340	3	0.008823529
1:1905555:C:T	1	1905555	C	T	KIAA1751	p.G195R	SKCM	340	2	0.005882353
1:7863183:C:T	1	7863183	C	T	PER3	p.R317C	SKCM	340	2	0.005882353
1:7995160:C:T	1	7995160	C	T	TNFRSF9	p.E153K	SKCM	340	2	0.005882353
1:10335516:C:T	1	10335516	C	T	KIF1B	p.P305S	SKCM	340	2	0.005882353
1:10708096:G:A	1	10708096	G	A	CASZ1	p.P1087S	SKCM	340	2	0.005882353
1:11300494:G:A	1	11300494	G	A	MTOR	p.P551L	SKCM	340	2	0.005882353
1:12835290:C:T	1	12835290	C	T	PRAMEF12	p.R94C	SKCM	340	2	0.005882353
1:12887453:C:T	1	12887453	C	T	PRAMEF11	p.R135K	SKCM	340	2	0.005882353
1:12918948:G:A	1	12918948	G	A	PRAMEF2	p.M28I	SKCM	340	2	0.005882353
1:12939636:C:T	1	12939636	C	T	PRAMEF4	p.G389E	SKCM	340	2	0.005882353
1:12955399:G:A	1	12955399	G	A	PRAMEF10	p.R94C	SKCM	340	2	0.005882353
1:12955423:C:T	1	12955423	C	T	PRAMEF10	p.D86N	SKCM	340	2	0.005882353
1:13669144:C:T	1	13669144	C	T	PRAMEF14	p.D348N	SKCM	340	2	0.005882353
1:13743091:C:T	1	13743091	C	T	PRAMEF20	p.R94C	SKCM	340	2	0.005882353
1:15874796:C:T	1	15874796	C	T	DNAJC16	p.S299L	SKCM	340	3	0.008823529
1:15894599:C:T	1	15894599	C	T	DNAJC16	p.S759F	SKCM	340	2	0.005882353
1:16383395:C:T	1	16383395	C	T	CLCNKA	p.P683L	SKCM	340	2	0.005882353
1:16460021:C:T	1	16460021	C	T	EPHA2	p.E607K	SKCM	340	2	0.005882353
1:17277559:C:T	1	17277559	C	T	CROCC	p.S983F	SKCM	340	2	0.005882353
1:17690098:G:A	1	17690098	G	A	PADI4	p.E614K	SKCM	340	2	0.005882353
1:18149669:G:A	1	18149669	G	A	ACTL8	p.D56N	SKCM	340	2	0.005882353
1:18152407:C:T	1	18152407	C	T	ACTL8	p.P165L	SKCM	340	2	0.005882353
1:18808853:G:A	1	18808853	G	A	KLHDC7A	p.E460K	SKCM	340	3	0.008823529
1:18809378:G:A	1	18809378	G	A	KLHDC7A	p.E635K	SKCM	340	6	0.017647059
1:19443892:G:A	1	19443892	G	A	UBR4	p.S3549F	SKCM	340	2	0.005882353
1:21889741:G:A	1	21889741	G	A	ALPL	p.E146K	SKCM	340	2	0.005882353
1:22303555:C:T	1	22303555	C	T	CELA3B	p.S8F	SKCM	340	3	0.008823529
1:23232557:G:A	1	23232557	G	A	EPHB2	p.E615K	SKCM	340	2	0.005882353
1:26570684:C:T	1	26570684	C	T	CEP85	p.S28F	SKCM	340	2	0.005882353
1:26899811:C:T	1	26899811	C	T	RPS6KA1	p.P682S	SKCM	340	2	0.005882353
1:27100165:C:T	1	27100165	C	T	ARID1A	p.P1321S	SKCM	340	2	0.005882353
1:29040629:C:T	1	29040629	C	T	GMEB1	p.H356Y	SKCM	340	2	0.005882353
1:32101024:G:A	1	32101024	G	A	PEF1	p.P42S	SKCM	340	2	0.005882353
1:33236042:C:T	1	33236042	C	T	KIAA1522	p.S421F	SKCM	340	2	0.005882353
1:34008484:C:T	1	34008484	C	T	CSMD2	p.G3038E	SKCM	340	2	0.005882353
1:34052167:C:T	1	34052167	C	T	CSMD2	p.E2330K	SKCM	340	2	0.005882353
1:34080130:C:T	1	34080130	C	T	CSMD2	p.W2036*	SKCM	340	2	0.005882353
1:34102044:C:T	1	34102044	C	T	CSMD2	p.E1629K	SKCM	340	2	0.005882353
1:34182069:C:T	1	34182069	C	T	CSMD2	p.E1012K	SKCM	340	2	0.005882353
1:35223641:C:T	1	35223641	C	T	GJB5	p.S237F	SKCM	340	2	0.005882353
1:35227594:G:A	1	35227594	G	A	GJB4	p.D247N	SKCM	340	2	0.005882353
1:35334316:G:A	1	35334316	G	A	DLGAP3	p.P792L	SKCM	340	2	0.005882353
1:36181741:G:A	1	36181741	G	A	C1orf216	p.S61F	SKCM	340	2	0.005882353
1:38227533:C:T	1	38227533	C	T	EPHA10	p.E132K	SKCM	340	2	0.005882353
1:39377005:C:T	1	39377005	C	T	RHBDL2	p.G246E	SKCM	340	2	0.005882353
1:40701717:C:T	1	40701717	C	T	RLF	p.P448L	SKCM	340	2	0.005882353
1:41579008:G:A	1	41579008	G	A	SCMH1	p.P221L	SKCM	340	2	0.005882353
1:42628612:C:T	1	42628612	C	T	GUCA2A	p.E105K	SKCM	340	2	0.005882353
1:43652459:G:A	1	43652459	G	A	WDR65	p.E351K	SKCM	340	2	0.005882353
1:44069127:C:T	1	44069127	C	T	PTPRF	p.S794F	SKCM	340	2	0.005882353
1:44595031:G:A	1	44595031	G	A	KLF17	p.E30K	SKCM	340	2	0.005882353
1:47512182:G:A	1	47512182	G	A	CYP4X1	p.E373K	SKCM	340	2	0.005882353
1:47514289:G:A	1	47514289	G	A	CYP4X1	p.W420*	SKCM	340	3	0.008823529
1:47533279:G:A	1	47533279	G	A	CYP4Z1	p.M39I	SKCM	340	2	0.005882353
1:47533301:C:T	1	47533301	C	T	CYP4Z1	p.P47S	SKCM	340	2	0.005882353
1:47564916:G:A	1	47564916	G	A	CYP4Z1	p.E343K	SKCM	340	2	0.005882353
1:47582349:G:A	1	47582349	G	A	CYP4Z1	p.E432K	SKCM	340	2	0.005882353
1:47606542:C:T	1	47606542	C	T	CYP4A22	p.R96C	SKCM	340	2	0.005882353
1:47685646:C:T	1	47685646	C	T	TAL1	p.E248K	SKCM	340	2	0.005882353
1:52991400:G:A	1	52991400	G	A	ZCCHC11	p.P185S	SKCM	340	2	0.005882353
1:55119419:G:A	1	55119419	G	A	HEATR8	p.E274K	SKCM	340	2	0.005882353
1:55136553:C:T	1	55136553	C	T	HEATR8	p.S517F	SKCM	340	2	0.005882353
1:55158216:G:A	1	55158216	G	A	HEATR8	p.G944E	SKCM	340	2	0.005882353
1:55174728:C:T	1	55174728	C	T	HEATR8	p.R1237C	SKCM	340	2	0.005882353
1:55512301:G:A	1	55512301	G	A	PCSK9	p.D169N	SKCM	340	2	0.005882353
1:57161759:C:T	1	57161759	C	T	PRKAA2	p.R239C	SKCM	340	2	0.005882353
1:57221585:G:A	1	57221585	G	A	C1orf168	p.P372S	SKCM	340	3	0.008823529
1:57233561:G:A	1	57233561	G	A	C1orf168	p.S335L	SKCM	340	2	0.005882353
1:57258448:C:T	1	57258448	C	T	C1orf168	p.R13Q	SKCM	340	2	0.005882353
1:57347218:C:T	1	57347218	C	T	C8A	p.R189*	SKCM	340	2	0.005882353
1:57351711:G:A	1	57351711	G	A	C8A	p.D323N	SKCM	340	2	0.005882353
1:57372379:C:T	1	57372379	C	T	C8A	p.S379F	SKCM	340	2	0.005882353
1:57373655:G:A	1	57373655	G	A	C8A	p.E417K	SKCM	340	2	0.005882353
1:57378088:C:T	1	57378088	C	T	C8A	p.H465Y	SKCM	340	2	0.005882353
1:57399055:G:A	1	57399055	G	A	C8B	p.S502F	SKCM	340	2	0.005882353
1:57399065:C:T	1	57399065	C	T	C8B	p.E499K	SKCM	340	2	0.005882353
1:57411647:G:A	1	57411647	G	A	C8B	p.L318F	SKCM	340	2	0.005882353
1:57611094:G:A	1	57611094	G	A	DAB1	p.R26C	SKCM	340	3	0.008823529
1:60370618:C:T	1	60370618	C	T	CYP2J2	p.M372I	SKCM	340	2	0.005882353
1:62740493:C:T	1	62740493	C	T	KANK4	p.V95M	SKCM	340	2	0.005882353
1:66102394:G:A	1	66102394	G	A	LEPR	p.G1065E	SKCM	340	2	0.005882353
1:67155970:C:T	1	67155970	C	T	SGIP1	p.S514F	SKCM	340	2	0.005882353
1:70493873:G:A	1	70493873	G	A	LRRC7	p.R567Q	SKCM	340	3	0.008823529
1:71318529:C:T	1	71318529	C	T	PTGER3	p.G373E	SKCM	340	2	0.005882353
1:71318539:C:T	1	71318539	C	T	PTGER3	p.E370K	SKCM	340	2	0.005882353
1:71478162:C:T	1	71478162	C	T	PTGER3	p.M301I	SKCM	340	2	0.005882353
1:74492517:G:A	1	74492517	G	A	LRRIQ3	p.P619S	SKCM	340	2	0.005882353
1:74492586:C:T	1	74492586	C	T	LRRIQ3	p.A596T	SKCM	340	2	0.005882353
1:74506908:C:T	1	74506908	C	T	LRRIQ3	p.M569I	SKCM	340	2	0.005882353
1:74905279:G:A	1	74905279	G	A	FPGT-TNNI3K	p.E763K	SKCM	340	2	0.005882353
1:75038009:C:T	1	75038009	C	T	C1orf173	p.E1129K	SKCM	340	2	0.005882353
1:75039077:C:T	1	75039077	C	T	C1orf173	p.E773K	SKCM	340	2	0.005882353
1:75055399:C:T	1	75055399	C	T	C1orf173	p.E698K	SKCM	340	2	0.005882353
1:75055760:C:T	1	75055760	C	T	C1orf173	p.M577I	SKCM	340	2	0.005882353
1:75078455:G:A	1	75078455	G	A	C1orf173	p.P347S	SKCM	340	2	0.005882353
1:75097441:G:A	1	75097441	G	A	C1orf173	p.R259C	SKCM	340	2	0.005882353
1:75684184:C:T	1	75684184	C	T	SLC44A5	p.R546Q	SKCM	340	3	0.008823529
1:78958579:C:T	1	78958579	C	T	PTGFR	p.L51F	SKCM	340	2	0.005882353
1:79002193:C:T	1	79002193	C	T	PTGFR	p.P301S	SKCM	340	2	0.005882353
1:79358832:G:A	1	79358832	G	A	ELTD1	p.R598C	SKCM	340	2	0.005882353
1:79470895:G:A	1	79470895	G	A	ELTD1	p.S11F	SKCM	340	2	0.005882353
1:82408790:C:T	1	82408790	C	T	LPHN2	p.R179C	SKCM	340	2	0.005882353
1:82434923:C:T	1	82434923	C	T	LPHN2	p.S845F	SKCM	340	3	0.008823529
1:86524851:G:A	1	86524851	G	A	COL24A1	p.P587S	SKCM	340	2	0.005882353
1:86557978:G:A	1	86557978	G	A	COL24A1	p.S542F	SKCM	340	2	0.005882353
1:87043668:C:T	1	87043668	C	T	CLCA4	p.R679W	SKCM	340	3	0.008823529
1:89849796:G:A	1	89849796	G	A	GBP6	p.R538K	SKCM	340	2	0.005882353
1:90398923:C:T	1	90398923	C	T	LRRC8D	p.S99F	SKCM	340	3	0.008823529
1:91843722:C:T	1	91843722	C	T	HFM1	p.E419K	SKCM	340	2	0.005882353
1:92470044:C:T	1	92470044	C	T	BRDT	p.S821F	SKCM	340	2	0.005882353
1:92979374:G:A	1	92979374	G	A	EVI5	p.P769S	SKCM	340	2	0.005882353
1:94054934:G:A	1	94054934	G	A	BCAR3	p.R177C	SKCM	340	2	0.005882353
1:94502706:C:T	1	94502706	C	T	ABCA4	p.E1270K	SKCM	340	2	0.005882353
1:94643191:C:T	1	94643191	C	T	ARHGAP29	p.G961E	SKCM	340	2	0.005882353
1:94654429:C:T	1	94654429	C	T	ARHGAP29	p.E549K	SKCM	340	2	0.005882353
1:94668201:G:A	1	94668201	G	A	ARHGAP29	p.R348C	SKCM	340	2	0.005882353
1:97547948:C:T	1	97547948	C	T	DPYD	p.D949N	SKCM	340	2	0.005882353
1:97658696:C:T	1	97658696	C	T	DPYD	p.G851R	SKCM	340	2	0.005882353
1:97700485:G:A	1	97700485	G	A	DPYD	p.P789S	SKCM	340	2	0.005882353
1:97770838:C:T	1	97770838	C	T	DPYD	p.R759Q	SKCM	340	2	0.005882353
1:98039412:C:T	1	98039412	C	T	DPYD	p.E415K	SKCM	340	2	0.005882353
1:98164976:G:A	1	98164976	G	A	DPYD	p.S204F	SKCM	340	2	0.005882353
1:98205983:C:T	1	98205983	C	T	DPYD	p.D96N	SKCM	340	3	0.008823529
1:98348837:G:A	1	98348837	G	A	DPYD	p.P45S	SKCM	340	2	0.005882353
1:102290780:C:T	1	102290780	C	T	OLFM3	p.E152K	SKCM	340	2	0.005882353
1:102296230:G:A	1	102296230	G	A	OLFM3	p.Q144*	SKCM	340	2	0.005882353
1:103364265:C:T	1	103364265	C	T	COL11A1	p.G1414E	SKCM	340	2	0.005882353
1:109271457:G:A	1	109271457	G	A	FNDC7	p.E525K	SKCM	340	2	0.005882353
1:111439345:G:A	1	111439345	G	A	CD53	p.R165Q	SKCM	340	2	0.005882353
1:111957747:G:A	1	111957747	G	A	OVGP1	p.S459F	SKCM	340	2	0.005882353
1:111996918:C:T	1	111996918	C	T	ATP5F1	p.R202C	SKCM	340	3	0.008823529
1:112999892:C:T	1	112999892	C	T	CTTNBP2NL	p.P593L	SKCM	340	2	0.005882353
1:114165440:C:T	1	114165440	C	T	MAGI3	p.S395L	SKCM	340	2	0.005882353
1:114438613:G:A	1	114438613	G	A	AP4B1	p.R520C	SKCM	340	2	0.005882353
1:115218614:G:A	1	115218614	G	A	AMPD1	p.R500C	SKCM	340	3	0.008823529
1:115219982:G:A	1	115219982	G	A	AMPD1	p.P493S	SKCM	340	2	0.005882353
1:115221019:C:T	1	115221019	C	T	AMPD1	p.E376K	SKCM	340	3	0.008823529
1:115256528:T:A	1	115256528	T	A	NRAS	p.Q61H	SKCM	340	2	0.005882353
1:115256529:T:C	1	115256529	T	C	NRAS	p.Q61R	SKCM	340	34	0.1
1:115256530:G:T	1	115256530	G	T	NRAS	p.Q61K	SKCM	340	26	0.076470588
1:115258745:C:G	1	115258745	C	G	NRAS	p.G13R	SKCM	340	2	0.005882353
1:115454199:G:A	1	115454199	G	A	SYCP1	p.E509K	SKCM	340	2	0.005882353
1:115828696:C:T	1	115828696	C	T	NGF	p.A241T	SKCM	340	2	0.005882353
1:115829023:C:T	1	115829023	C	T	NGF	p.E132K	SKCM	340	3	0.008823529
1:117297327:C:T	1	117297327	C	T	CD2	p.P46S	SKCM	340	2	0.005882353
1:117297532:G:A	1	117297532	G	A	CD2	p.G114E	SKCM	340	2	0.005882353
1:117311214:C:T	1	117311214	C	T	CD2	p.R289C	SKCM	340	3	0.008823529
1:117944941:C:T	1	117944941	C	T	MAN1A2	p.Q146*	SKCM	340	2	0.005882353
1:118424453:G:A	1	118424453	G	A	GDAP2	p.R432C	SKCM	340	2	0.005882353
1:118558773:G:A	1	118558773	G	A	SPAG17	p.H1368Y	SKCM	340	2	0.005882353
1:118583359:C:T	1	118583359	C	T	SPAG17	p.E1054K	SKCM	340	2	0.005882353
1:118598527:C:T	1	118598527	C	T	SPAG17	p.E851K	SKCM	340	2	0.005882353
1:119923749:G:A	1	119923749	G	A	HAO2	p.R14Q	SKCM	340	2	0.005882353
1:120050152:G:A	1	120050152	G	A	HSD3B1	p.R18K	SKCM	340	2	0.005882353
1:120337285:C:T	1	120337285	C	T	REG4	p.E145K	SKCM	340	2	0.005882353
1:144828683:C:G	1	144828683	C	G	NBPF10	p.Q908E	SKCM	340	5	0.014705882
1:145562252:C:T	1	145562252	C	T	ANKRD35	p.S647F	SKCM	340	2	0.005882353
1:147091084:C:T	1	147091084	C	T	BCL9	p.P375S	SKCM	340	2	0.005882353
1:149905813:G:A	1	149905813	G	A	MTMR11	p.P236S	SKCM	340	2	0.005882353
1:150812123:G:A	1	150812123	G	A	ARNT	p.H94Y	SKCM	340	2	0.005882353
1:151338846:G:A	1	151338846	G	A	SELENBP1	p.P292S	SKCM	340	2	0.005882353
1:151748675:G:A	1	151748675	G	A	TDRKH	p.R372*	SKCM	340	3	0.008823529
1:152127305:C:T	1	152127305	C	T	RPTN	p.R757Q	SKCM	340	2	0.005882353
1:152127833:G:A	1	152127833	G	A	RPTN	p.S581F	SKCM	340	2	0.005882353
1:152128193:G:A	1	152128193	G	A	RPTN	p.S461F	SKCM	340	2	0.005882353
1:152190845:G:A	1	152190845	G	A	HRNR	p.S1087L	SKCM	340	2	0.005882353
1:152282675:C:T	1	152282675	C	T	FLG	p.E1563K	SKCM	340	2	0.005882353
1:152282941:C:T	1	152282941	C	T	FLG	p.R1474Q	SKCM	340	2	0.005882353
1:152284394:C:T	1	152284394	C	T	FLG	p.E990K	SKCM	340	2	0.005882353
1:152324797:C:T	1	152324797	C	T	FLG2	p.R1822Q	SKCM	340	2	0.005882353
1:152324960:C:T	1	152324960	C	T	FLG2	p.G1768R	SKCM	340	2	0.005882353
1:152325478:C:T	1	152325478	C	T	FLG2	p.R1595Q	SKCM	340	2	0.005882353
1:152326459:C:T	1	152326459	C	T	FLG2	p.R1268Q	SKCM	340	2	0.005882353
1:152327317:C:T	1	152327317	C	T	FLG2	p.G982E	SKCM	340	2	0.005882353
1:152383101:G:A	1	152383101	G	A	CRNN	p.Q153*	SKCM	340	2	0.005882353
1:152595494:G:A	1	152595494	G	A	LCE3A	p.S29F	SKCM	340	2	0.005882353
[truncated: 2,212 more rows]
