# Supplementary material for: Extreme value theory as a framework for understanding mutation frequency distribution in cancer genomes
Source: PLoS One. 2021 Aug 23;16(8):e0243595. doi: 10.1371/journal.pone.0243595 (PMC8382180; doi:10.1371/journal.pone.0243595)
Supplement: S15 File — (TSV) [file pone.0243595.s019.tsv]

geneHGNCsymbol	Tumor_type	rtcga_type
CNOT1	ALL	ALL
ABL2	LUSC	LUSC
ACACA	UCEC	UCEC
ACAD8	GBM	GBM
ACAD8	HNSC	HNSC
ACAD8	LUAD	LUAD
ACAD8	LUSC	LUSC
ACAD8	STAD	STAD
ACO1	BRCA	BRCA
ACO1	CM	SKCM
ACO1	COREAD	COREAD
ACO1	ESCA	ESCA
ACO1	LGG	LGG
ACO1	LUAD	LUAD
ACO1	LUSC	LUSC
ACO1	OV	OV
ACO1	RCCC	RCCC
ACSL3	CM	SKCM
ACSL6	BLCA	BLCA
ACSL6	BRCA	BRCA
ACSL6	COREAD	COREAD
ACSL6	ESCA	ESCA
ACSL6	LUSC	LUSC
ACSL6	STAD	STAD
ACTB	BLCA	BLCA
ACTB	BRCA	BRCA
ACTB	DLBC	DLBC
ACTB	HNSC	HNSC
ACTB	UCEC	UCEC
ACTG1	BLCA	BLCA
ACTG1	CLL	CLL
ACTG1	CM	SKCM
ACTG1	HNSC	HNSC
ACTG1	LUAD	LUAD
ACTG1	OV	OV
ACTG1	RCCC	RCCC
ACTG1	UCEC	UCEC
ACTG2	CM	SKCM
ACTG2	LUAD	LUAD
ACTG2	LUSC	LUSC
ACTG2	STAD	STAD
ACVR1B	BRCA	BRCA
ACVR1B	CM	SKCM
ACVR1B	COREAD	COREAD
ACVR1B	ESCA	ESCA
ACVR1B	LUAD	LUAD
ACVR1B	LUSC	LUSC
ACVR1B	PAAD	PAAD
ACVR1B	STAD	STAD
ACVR2A	CM	SKCM
ACVR2A	HC	LIHC
ACVR2A	HNSC	HNSC
ACVR2A	LUAD	LUAD
ACVR2A	STAD	STAD
ADAM10	BLCA	BLCA
ADAM10	ESCA	ESCA
ADAM10	GBM	GBM
ADAM10	HNSC	HNSC
ADAM10	LUAD	LUAD
ADAM10	LUSC	LUSC
ADAM10	STAD	STAD
ADCY1	PRAD	PRAD
AFF4	BLCA	BLCA
AFF4	BRCA	BRCA
AFF4	CM	SKCM
AFF4	ESCA	ESCA
AFF4	LUAD	LUAD
AFF4	LUSC	LUSC
AFF4	OV	OV
AFF4	STAD	STAD
AHCTF1	CM	SKCM
AHNAK	BLCA	BLCA
AHNAK	BRCA	BRCA
AHNAK	CM	SKCM
AHNAK	PAAD	PAAD
AHNAK	PRAD	PRAD
AHNAK	SCLC	SCLC
AHNAK	THCA	THCA
AHR	BLCA	BLCA
AHR	CM	SKCM
AHR	ESCA	ESCA
AHR	HNSC	HNSC
AHR	NB	NB
AHR	RCCC	RCCC
AHR	SCLC	SCLC
AHR	UCEC	UCEC
AKAP9	BRCA	BRCA
AKAP9	COREAD	COREAD
AKAP9	DLBC	DLBC
AKAP9	GBM	GBM
AKAP9	NSCLC	NSCLC
AKAP9	PRAD	PRAD
AKAP9	SCLC	SCLC
AKAP9	STAD	STAD
AKAP9	THCA	THCA
AKT1	BRCA	BRCA
AKT1	CM	SKCM
AKT1	HNSC	HNSC
AKT1	LUAD	LUAD
AKT1	RCCC	RCCC
AKT1	UCEC	UCEC
ALK	NB	NB
ALK	UCEC	UCEC
ANK3	BLCA	BLCA
ANK3	BRCA	BRCA
ANK3	CLL	CLL
ANK3	CM	SKCM
ANK3	GBM	GBM
ANK3	NB	NB
ANK3	PAAD	PAAD
ANK3	SCLC	SCLC
ANK3	STAD	STAD
ANK3	UCEC	UCEC
APAF1	HNSC	HNSC
APC	BLCA	BLCA
APC	BRCA	BRCA
APC	COREAD	COREAD
APC	HC	LIHC
APC	HNSC	HNSC
APC	MM	MM
APC	NSCLC	NSCLC
APC	PRAD	PRAD
APC	STAD	STAD
AQR	BLCA	BLCA
AQR	BRCA	BRCA
AQR	CM	SKCM
AQR	GBM	GBM
AQR	LUSC	LUSC
AQR	PRAD	PRAD
AQR	STAD	STAD
ARAP3	UCEC	UCEC
ARFGAP1	BLCA	BLCA
ARFGAP1	CM	SKCM
ARFGAP1	HNSC	HNSC
ARFGAP1	LUAD	LUAD
ARFGAP3	PRAD	PRAD
ARFGEF1	STAD	STAD
ARFGEF2	BLCA	BLCA
ARFGEF2	BRCA	BRCA
ARFGEF2	CM	SKCM
ARFGEF2	ESCA	ESCA
ARFGEF2	GBM	GBM
ARFGEF2	HNSC	HNSC
ARFGEF2	LGG	LGG
ARFGEF2	LUSC	LUSC
ARHGAP26	BLCA	BLCA
ARHGAP26	CM	SKCM
ARHGAP26	ESCA	ESCA
ARHGAP26	LGG	LGG
ARHGAP26	LUAD	LUAD
ARHGAP26	RCCC	RCCC
ARHGAP26	STAD	STAD
ARHGAP26	THCA	THCA
ARHGAP29	CM	SKCM
ARHGAP35	BLCA	BLCA
ARHGAP35	BRCA	BRCA
ARHGAP35	CM	SKCM
ARHGAP35	ESCA	ESCA
ARHGAP35	GBM	GBM
ARHGAP35	HC	LIHC
ARHGAP35	HNSC	HNSC
ARHGAP35	MM	MM
ARHGAP35	PAAD	PAAD
ARHGAP35	STAD	STAD
ARHGAP35	UCEC	UCEC
ARHGEF2	CM	SKCM
ARHGEF6	CM	SKCM
ARHGEF6	GBM	GBM
ARHGEF6	HNSC	HNSC
ARHGEF6	LGG	LGG
ARHGEF6	LUSC	LUSC
ARHGEF6	STAD	STAD
ARHGEF6	UCEC	UCEC
ARID1A	BLCA	BLCA
ARID1A	BRCA	BRCA
ARID1A	CLL	CLL
ARID1A	COREAD	COREAD
ARID1A	DLBC	DLBC
ARID1A	ESCA	ESCA
ARID1A	GBM	GBM
ARID1A	HC	LIHC
ARID1A	LGG	LGG
ARID1A	LUAD	LUAD
ARID1A	LUSC	LUSC
ARID1A	MB	MB
ARID1A	NB	NB
ARID1A	OV	OV
ARID1A	PAAD	PAAD
ARID1A	RCCC	RCCC
ARID1A	SCLC	SCLC
ARID1A	STAD	STAD
ARID1A	UCEC	UCEC
ARID1B	BLCA	BLCA
ARID1B	CM	SKCM
ARID1B	HC	LIHC
ARID1B	HNSC	HNSC
ARID1B	LGG	LGG
ARID1B	LUSC	LUSC
ARID1B	MB	MB
ARID1B	PRAD	PRAD
ARID1B	RCCC	RCCC
ARID1B	SCLC	SCLC
ARID1B	STAD	STAD
ARID2	BRCA	BRCA
ARID2	CM	SKCM
ARID2	ESCA	ESCA
ARID2	GBM	GBM
ARID2	HC	LIHC
ARID2	HNSC	HNSC
ARID2	LGG	LGG
ARID2	MB	MB
ARID2	MM	MM
ARID2	PAAD	PAAD
ARID2	RCCC	RCCC
ARID2	SCLC	SCLC
ARID2	THCA	THCA
ARID4A	STAD	STAD
ARID4B	BRCA	BRCA
ARID5B	UCEC	UCEC
ARNTL	BRCA	BRCA
ARNTL	COREAD	COREAD
ARNTL	ESCA	ESCA
ARNTL	LUSC	LUSC
ARNTL	UCEC	UCEC
ASH1L	BRCA	BRCA
ASH1L	HC	LIHC
ASH1L	OV	OV
ASH1L	RCCC	RCCC
ASH1L	SCLC	SCLC
ASH1L	STAD	STAD
ASPM	BRCA	BRCA
ASPM	CM	SKCM
ASPM	COREAD	COREAD
ASPM	ESCA	ESCA
ASPM	OV	OV
ASPM	SCLC	SCLC
ASXL1	AML	AML
ATF1	BRCA	BRCA
ATF1	CM	SKCM
ATF1	OV	OV
ATF1	RCCC	RCCC
ATF1	UCEC	UCEC
ATIC	BRCA	BRCA
ATIC	CM	SKCM
ATIC	HNSC	HNSC
ATIC	LUAD	LUAD
ATIC	OV	OV
ATIC	PRAD	PRAD
ATIC	STAD	STAD
ATIC	UCEC	UCEC
ATM	BRCA	BRCA
ATM	CLL	CLL
ATM	COREAD	COREAD
ATM	ESCA	ESCA
ATM	HNSC	HNSC
ATM	NB	NB
ATM	PAAD	PAAD
ATM	PRAD	PRAD
ATM	RCCC	RCCC
ATM	UCEC	UCEC
ATP6AP2	CM	SKCM
ATP6AP2	HNSC	HNSC
ATP6AP2	LUAD	LUAD
ATP6AP2	STAD	STAD
ATR	BLCA	BLCA
ATR	BRCA	BRCA
ATR	ESCA	ESCA
ATR	HNSC	HNSC
ATR	OV	OV
ATR	SCLC	SCLC
ATR	STAD	STAD
ATR	UCEC	UCEC
ATRX	CM	SKCM
ATRX	COREAD	COREAD
ATRX	ESCA	ESCA
ATRX	GBM	GBM
ATRX	HC	LIHC
ATRX	HNSC	HNSC
ATRX	LGG	LGG
ATRX	NB	NB
ATRX	OV	OV
ATRX	PRAD	PRAD
ATRX	SCLC	SCLC
ATRX	STAD	STAD
AXIN1	UCEC	UCEC
AXIN2	COREAD	COREAD
B2M	CM	SKCM
B2M	HNSC	HNSC
B2M	LUSC	LUSC
BAP1	BLCA	BLCA
BAP1	BRCA	BRCA
BAP1	CM	SKCM
BAP1	ESCA	ESCA
BAP1	GBM	GBM
BAP1	HNSC	HNSC
BAP1	LUAD	LUAD
BAP1	OV	OV
BAP1	RCCC	RCCC
BAP1	STAD	STAD
BAZ2B	CM	SKCM
BAZ2B	HNSC	HNSC
BAZ2B	LUAD	LUAD
BAZ2B	OV	OV
BAZ2B	SCLC	SCLC
BAZ2B	UCEC	UCEC
BCL11A	HNSC	HNSC
BCLAF1	BLCA	BLCA
BCLAF1	CM	SKCM
BCLAF1	ESCA	ESCA
BCLAF1	MB	MB
BCLAF1	PRAD	PRAD
BCLAF1	RCCC	RCCC
BCLAF1	SCLC	SCLC
BCLAF1	UCEC	UCEC
BCOR	AML	AML
BCOR	BLCA	BLCA
BCOR	BRCA	BRCA
BCOR	CLL	CLL
BCOR	COREAD	COREAD
BCOR	MB	MB
BCOR	PRAD	PRAD
BCOR	RCCC	RCCC
BCOR	STAD	STAD
BLM	BLCA	BLCA
BLM	CM	SKCM
BLM	ESCA	ESCA
BLM	HC	LIHC
BLM	LUAD	LUAD
BLM	LUSC	LUSC
BMPR2	BLCA	BLCA
BMPR2	BRCA	BRCA
BMPR2	CM	SKCM
BMPR2	COREAD	COREAD
BMPR2	HNSC	HNSC
BMPR2	LUAD	LUAD
BMPR2	OV	OV
BMPR2	RCCC	RCCC
BMPR2	SCLC	SCLC
BMPR2	UCEC	UCEC
BNC2	BRCA	BRCA
BNC2	CM	SKCM
BNC2	HNSC	HNSC
BNC2	PRAD	PRAD
BNC2	SCLC	SCLC
BPTF	BRCA	BRCA
BPTF	CM	SKCM
BPTF	COREAD	COREAD
BPTF	ESCA	ESCA
BPTF	GBM	GBM
BPTF	HC	LIHC
BPTF	HNSC	HNSC
BPTF	PRAD	PRAD
BPTF	STAD	STAD
BPTF	THCA	THCA
BRAF	BLCA	BLCA
BRAF	BRCA	BRCA
BRAF	CM	SKCM
BRAF	COREAD	COREAD
BRAF	GBM	GBM
BRAF	HNSC	HNSC
BRAF	LUAD	LUAD
BRAF	MM	MM
BRAF	OV	OV
BRAF	PRAD	PRAD
BRAF	STAD	STAD
BRAF	THCA	THCA
BRAF	UCEC	UCEC
BRCA1	BLCA	BLCA
BRCA1	BRCA	BRCA
BRCA1	CM	SKCM
BRCA1	GBM	GBM
BRCA1	HNSC	HNSC
BRCA1	OV	OV
BRCA1	STAD	STAD
BRCA1	UCEC	UCEC
BRCA2	BRCA	BRCA
BRCA2	OV	OV
BRWD1	CM	SKCM
BRWD1	COREAD	COREAD
BRWD1	HNSC	HNSC
BRWD1	LUAD	LUAD
BRWD1	SCLC	SCLC
C15orf55	CM	SKCM
CAD	BLCA	BLCA
CAD	BRCA	BRCA
CAD	COREAD	COREAD
CAD	GBM	GBM
CAD	HNSC	HNSC
CAD	LGG	LGG
CAD	RCCC	RCCC
CAD	STAD	STAD
CAPN7	ESCA	ESCA
CAPN7	LUAD	LUAD
CAPN7	STAD	STAD
CAPN7	UCEC	UCEC
CARM1	BLCA	BLCA
CARM1	BRCA	BRCA
CARM1	GBM	GBM
CARM1	HNSC	HNSC
CARM1	LUAD	LUAD
CARM1	UCEC	UCEC
CASP1	CM	SKCM
CASP1	GBM	GBM
CASP1	HNSC	HNSC
CASP1	OV	OV
CASP1	PRAD	PRAD
CASP8	BLCA	BLCA
CASP8	BRCA	BRCA
CASP8	CM	SKCM
CASP8	COREAD	COREAD
CASP8	HNSC	HNSC
CASP8	LUAD	LUAD
CASP8	LUSC	LUSC
CASP8	MM	MM
CASP8	STAD	STAD
CAST	BLCA	BLCA
CAST	BRCA	BRCA
CAST	CM	SKCM
CAST	LUSC	LUSC
CAST	UCEC	UCEC
CAT	BLCA	BLCA
CAT	CM	SKCM
CAT	HNSC	HNSC
CAT	LUAD	LUAD
CAT	PRAD	PRAD
CAT	RCCC	RCCC
CAT	STAD	STAD
CAT	UCEC	UCEC
CBFB	AML	AML
CBFB	BRCA	BRCA
CBFB	CM	SKCM
CCAR1	BLCA	BLCA
CCAR1	BRCA	BRCA
CCAR1	CM	SKCM
CCAR1	HNSC	HNSC
CCAR1	LUAD	LUAD
CCAR1	LUSC	LUSC
CCAR1	MB	MB
CCAR1	OV	OV
CCAR1	RCCC	RCCC
CCAR1	STAD	STAD
CCND1	UCEC	UCEC
CCT5	BLCA	BLCA
CCT5	BRCA	BRCA
CCT5	CM	SKCM
CCT5	HNSC	HNSC
CCT5	LUAD	LUAD
CCT5	OV	OV
CCT5	SCLC	SCLC
CCT5	STAD	STAD
CDC27	PRAD	PRAD
CDC73	CM	SKCM
CDC73	COREAD	COREAD
CDC73	LUSC	LUSC
CDC73	RCCC	RCCC
CDC73	STAD	STAD
CDH1	BLCA	BLCA
CDH1	BRCA	BRCA
CDH1	CM	SKCM
CDH1	ESCA	ESCA
CDH1	HNSC	HNSC
CDH1	LUAD	LUAD
CDH1	LUSC	LUSC
CDH1	PRAD	PRAD
CDH1	RCCC	RCCC
CDH1	STAD	STAD
CDK12	BLCA	BLCA
CDK12	BRCA	BRCA
CDK12	COREAD	COREAD
CDK12	HNSC	HNSC
CDK12	LGG	LGG
CDK12	LUAD	LUAD
CDK12	OV	OV
CDK12	SCLC	SCLC
CDK12	THCA	THCA
CDK4	CM	SKCM
CDKN1A	BLCA	BLCA
CDKN1A	CM	SKCM
CDKN1A	LUSC	LUSC
CDKN1B	BLCA	BLCA
CDKN1B	BRCA	BRCA
CDKN1B	COREAD	COREAD
CDKN1B	ESCA	ESCA
CDKN1B	HNSC	HNSC
CDKN1B	LUAD	LUAD
CDKN1B	PRAD	PRAD
CDKN1B	UCEC	UCEC
CDKN2A	BLCA	BLCA
CDKN2A	CM	SKCM
CDKN2A	ESCA	ESCA
CDKN2A	HNSC	HNSC
CDKN2A	LUAD	LUAD
CDKN2A	LUSC	LUSC
CDKN2A	STAD	STAD
CEBPA	AML	AML
CEP290	BLCA	BLCA
CEP290	BRCA	BRCA
CEP290	CM	SKCM
CEP290	COREAD	COREAD
CEP290	ESCA	ESCA
CEP290	HC	LIHC
CEP290	HNSC	HNSC
CEP290	MM	MM
CEP290	NB	NB
CEP290	PRAD	PRAD
CEP290	STAD	STAD
CHD1L	CM	SKCM
CHD1L	LUAD	LUAD
CHD1L	LUSC	LUSC
CHD1L	OV	OV
CHD1L	PRAD	PRAD
CHD1L	SCLC	SCLC
CHD1L	STAD	STAD
CHD3	BLCA	BLCA
CHD3	CM	SKCM
CHD3	LUSC	LUSC
CHD3	PRAD	PRAD
CHD3	STAD	STAD
CHD3	THCA	THCA
CHD3	UCEC	UCEC
CHD4	AML	AML
CHD4	BRCA	BRCA
CHD4	COREAD	COREAD
CHD4	DLBC	DLBC
CHD4	ESCA	ESCA
CHD4	OV	OV
CHD4	PRAD	PRAD
CHD4	UCEC	UCEC
CHD6	CM	SKCM
CHD8	GBM	GBM
CHD9	BLCA	BLCA
CHD9	BRCA	BRCA
CHD9	CM	SKCM
CHD9	COREAD	COREAD
CHD9	HNSC	HNSC
CHD9	MM	MM
CHD9	UCEC	UCEC
CHEK2	BLCA	BLCA
CHEK2	BRCA	BRCA
CHEK2	CM	SKCM
CHEK2	LGG	LGG
CHEK2	LUAD	LUAD
CHEK2	LUSC	LUSC
CHEK2	PRAD	PRAD
CHEK2	RCCC	RCCC
CHEK2	SCLC	SCLC
CHEK2	STAD	STAD
CHEK2	UCEC	UCEC
CIC	BLCA	BLCA
CIC	BRCA	BRCA
CIC	CM	SKCM
CIC	ESCA	ESCA
CIC	LGG	LGG
CIC	LUAD	LUAD
CIC	LUSC	LUSC
CIITA	HNSC	HNSC
CLASP2	BLCA	BLCA
CLASP2	BRCA	BRCA
CLASP2	CM	SKCM
CLASP2	HNSC	HNSC
CLASP2	LUAD	LUAD
CLASP2	LUSC	LUSC
CLASP2	OV	OV
CLASP2	STAD	STAD
CLCC1	CM	SKCM
CLOCK	CM	SKCM
CLOCK	GBM	GBM
CLOCK	LUSC	LUSC
CLOCK	STAD	STAD
CLOCK	UCEC	UCEC
CLSPN	BLCA	BLCA
CLSPN	BRCA	BRCA
CLSPN	CLL	CLL
CLSPN	CM	SKCM
CLSPN	COREAD	COREAD
CLSPN	HNSC	HNSC
CLSPN	LUAD	LUAD
CLSPN	OV	OV
CLSPN	SCLC	SCLC
CLTC	BLCA	BLCA
CLTC	BRCA	BRCA
CLTC	CM	SKCM
CLTC	ESCA	ESCA
CLTC	GBM	GBM
CLTC	RCCC	RCCC
CLTC	STAD	STAD
CLTC	UCEC	UCEC
CNOT1	BLCA	BLCA
CNOT1	COREAD	COREAD
CNOT1	ESCA	ESCA
CNOT1	GBM	GBM
CNOT1	HC	LIHC
CNOT1	PRAD	PRAD
CNOT1	STAD	STAD
CNOT3	ALL	ALL
CNOT3	BRCA	BRCA
CNOT3	CLL	CLL
CNOT3	CM	SKCM
CNOT3	ESCA	ESCA
CNOT3	LUAD	LUAD
CNOT3	LUSC	LUSC
CNOT3	PRAD	PRAD
CNOT3	RCCC	RCCC
CNOT4	HNSC	HNSC
CNOT4	LUAD	LUAD
CNOT4	LUSC	LUSC
CNOT4	RCCC	RCCC
CNOT4	STAD	STAD
CNOT4	UCEC	UCEC
CNTNAP1	PRAD	PRAD
COL1A1	CM	SKCM
COL1A1	HNSC	HNSC
COL1A1	LUAD	LUAD
COL1A1	NB	NB
COL1A1	STAD	STAD
COPS2	BLCA	BLCA
COPS2	CM	SKCM
COPS2	LUAD	LUAD
COPS2	LUSC	LUSC
COPS2	RCCC	RCCC
COPS2	STAD	STAD
CREBBP	CLL	CLL
CREBBP	COREAD	COREAD
CREBBP	DLBC	DLBC
CREBBP	ESCA	ESCA
CREBBP	LUAD	LUAD
CREBBP	MB	MB
CREBBP	NB	NB
CREBBP	PAAD	PAAD
CREBBP	SCLC	SCLC
CRNKL1	LUAD	LUAD
CRTC3	CM	SKCM
CSDA	CM	SKCM
CSDA	LUSC	LUSC
CSDA	RCCC	RCCC
CSDA	STAD	STAD
CSDE1	BLCA	BLCA
CSDE1	BRCA	BRCA
CSDE1	GBM	GBM
CSDE1	LUSC	LUSC
CSDE1	OV	OV
CSDE1	STAD	STAD
CSNK1G3	BRCA	BRCA
CSNK1G3	CM	SKCM
CSNK1G3	ESCA	ESCA
CSNK1G3	LUAD	LUAD
CSNK1G3	STAD	STAD
CSNK1G3	UCEC	UCEC
CSNK2A1	HNSC	HNSC
CTCF	BLCA	BLCA
CTCF	BRCA	BRCA
CTCF	CM	SKCM
CTCF	COREAD	COREAD
CTCF	HNSC	HNSC
CTCF	LUAD	LUAD
CTCF	RCCC	RCCC
CTCF	UCEC	UCEC
CTNNB1	BLCA	BLCA
CTNNB1	CM	SKCM
CTNNB1	COREAD	COREAD
CTNNB1	ESCA	ESCA
CTNNB1	HC	LIHC
CTNNB1	HNSC	HNSC
CTNNB1	LUAD	LUAD
CTNNB1	LUSC	LUSC
CTNNB1	MB	MB
CTNNB1	OV	OV
CTNNB1	PRAD	PRAD
CTNNB1	STAD	STAD
CTNNB1	THCA	THCA
CTNNB1	UCEC	UCEC
CTNND1	UCEC	UCEC
CTTN	LUSC	LUSC
CUL1	AML	AML
CUL1	BRCA	BRCA
CUL1	CM	SKCM
CUL1	COREAD	COREAD
CUL1	GBM	GBM
CUL1	HNSC	HNSC
CUL1	LUSC	LUSC
CUL1	RCCC	RCCC
CUL1	STAD	STAD
CUL1	UCEC	UCEC
CUL2	BLCA	BLCA
CUL2	CM	SKCM
CUL2	LUAD	LUAD
CUL2	OV	OV
CUL2	PRAD	PRAD
CUL2	STAD	STAD
CUL3	CM	SKCM
CUL3	ESCA	ESCA
CUL3	HNSC	HNSC
CUL3	LUAD	LUAD
CUL3	PRAD	PRAD
CUL3	STAD	STAD
CUX1	UCEC	UCEC
CYLD	CM	SKCM
CYLD	HNSC	HNSC
CYLD	LUAD	LUAD
CYLD	STAD	STAD
CYTH4	CM	SKCM
DDX3X	BLCA	BLCA
DDX3X	BRCA	BRCA
DDX3X	CLL	CLL
DDX3X	CM	SKCM
DDX3X	HNSC	HNSC
DDX3X	LGG	LGG
DDX3X	LUAD	LUAD
DDX3X	LUSC	LUSC
DDX3X	MB	MB
DDX3X	MM	MM
DDX3X	RCCC	RCCC
DDX5	BLCA	BLCA
DDX5	BRCA	BRCA
DDX5	CM	SKCM
DDX5	ESCA	ESCA
DDX5	LUAD	LUAD
DDX5	OV	OV
DDX5	RCCC	RCCC
DDX5	STAD	STAD
DEPDC1B	UCEC	UCEC
DHX15	BRCA	BRCA
DHX15	CM	SKCM
DHX15	LUAD	LUAD
DHX15	LUSC	LUSC
DHX15	RCCC	RCCC
DHX15	STAD	STAD
DHX15	UCEC	UCEC
DHX35	UCEC	UCEC
DHX9	LUSC	LUSC
DICER1	BLCA	BLCA
DICER1	CM	SKCM
DICER1	HNSC	HNSC
DICER1	RCCC	RCCC
DICER1	SCLC	SCLC
DICER1	THCA	THCA
DICER1	UCEC	UCEC
DIS3	AML	AML
DIS3	BLCA	BLCA
DIS3	BRCA	BRCA
DIS3	CM	SKCM
DIS3	COREAD	COREAD
DIS3	GBM	GBM
DIS3	RCCC	RCCC
DIS3	STAD	STAD
DIS3	UCEC	UCEC
DLG1	BLCA	BLCA
DLG1	CM	SKCM
DLG1	ESCA	ESCA
DLG1	LUSC	LUSC
DLG1	OV	OV
DLG1	STAD	STAD
DNMT3A	AML	AML
DNMT3A	CM	SKCM
DNMT3A	COREAD	COREAD
DNMT3A	HNSC	HNSC
DNMT3A	LUAD	LUAD
DNMT3A	OV	OV
DNMT3A	STAD	STAD
DNMT3A	UCEC	UCEC
EEF1A1	ESCA	ESCA
EEF1A1	HNSC	HNSC
EEF1A1	LUSC	LUSC
EEF1A1	RCCC	RCCC
EEF1A1	STAD	STAD
EEF1B2	BLCA	BLCA
EEF1B2	LGG	LGG
EEF1B2	LUAD	LUAD
EEF1B2	PRAD	PRAD
EFTUD2	LUAD	LUAD
EGFR	AML	AML
EGFR	BRCA	BRCA
EGFR	CLL	CLL
EGFR	COREAD	COREAD
EGFR	ESCA	ESCA
EGFR	GBM	GBM
EGFR	HNSC	HNSC
EGFR	LGG	LGG
EGFR	LUAD	LUAD
EGFR	LUSC	LUSC
EGFR	PRAD	PRAD
EGFR	RCCC	RCCC
EGFR	STAD	STAD
EGFR	UCEC	UCEC
EIF1AX	BRCA	BRCA
EIF1AX	CM	SKCM
EIF1AX	LGG	LGG
EIF1AX	THCA	THCA
EIF1AX	UCEC	UCEC
EIF2AK3	BLCA	BLCA
EIF2AK3	CM	SKCM
EIF2AK3	ESCA	ESCA
EIF2AK3	LUAD	LUAD
EIF2AK3	OV	OV
EIF2AK3	PRAD	PRAD
EIF2AK3	RCCC	RCCC
EIF2AK3	SCLC	SCLC
EIF2AK3	STAD	STAD
EIF2AK3	UCEC	UCEC
EIF2C3	BRCA	BRCA
EIF2C3	HNSC	HNSC
EIF2C3	LUAD	LUAD
EIF2C3	LUSC	LUSC
EIF2C3	NB	NB
EIF2C3	RCCC	RCCC
EIF2C3	UCEC	UCEC
EIF4A2	BLCA	BLCA
EIF4A2	BRCA	BRCA
EIF4A2	CM	SKCM
EIF4A2	LUAD	LUAD
EIF4A2	LUSC	LUSC
EIF4A2	OV	OV
EIF4A2	RCCC	RCCC
EIF4A2	STAD	STAD
EIF4A2	UCEC	UCEC
EIF4G1	BLCA	BLCA
EIF4G1	BRCA	BRCA
EIF4G1	CM	SKCM
EIF4G1	ESCA	ESCA
EIF4G1	LUAD	LUAD
EIF4G1	PRAD	PRAD
EIF4G1	RCCC	RCCC
EIF4G1	STAD	STAD
EIF4G1	UCEC	UCEC
EIF4G3	CM	SKCM
ELF1	BLCA	BLCA
ELF1	BRCA	BRCA
ELF1	CM	SKCM
ELF1	HNSC	HNSC
ELF1	LUSC	LUSC
ELF1	RCCC	RCCC
ELF3	BLCA	BLCA
ELF3	CM	SKCM
ELF3	COREAD	COREAD
ELF3	ESCA	ESCA
ELF3	STAD	STAD
ELF4	HNSC	HNSC
EP300	BLCA	BLCA
EP300	BRCA	BRCA
EP300	CLL	CLL
EP300	CM	SKCM
EP300	ESCA	ESCA
EP300	HNSC	HNSC
EP300	LUAD	LUAD
EP300	PAAD	PAAD
EP300	PRAD	PRAD
EP300	SCLC	SCLC
EP300	UCEC	UCEC
EPC1	PAAD	PAAD
EPHA1	STAD	STAD
EPHA2	HNSC	HNSC
EPHA4	LUAD	LUAD
EPHB2	LUAD	LUAD
ERBB2	BRCA	BRCA
ERBB2IP	BLCA	BLCA
ERBB2IP	BRCA	BRCA
ERBB2IP	CLL	CLL
ERBB2IP	CM	SKCM
ERBB2IP	ESCA	ESCA
ERBB2IP	LUAD	LUAD
ERBB2IP	LUSC	LUSC
ERBB2IP	OV	OV
ERBB2IP	RCCC	RCCC
ERBB2IP	STAD	STAD
ERBB3	BLCA	BLCA
ERBB3	CM	SKCM
ERBB3	UCEC	UCEC
ERCC2	BLCA	BLCA
ERCC2	BRCA	BRCA
ERCC2	ESCA	ESCA
ERCC2	LUAD	LUAD
ERCC2	PRAD	PRAD
ERCC2	STAD	STAD
EZH2	AML	AML
EZH2	CM	SKCM
EZH2	ESCA	ESCA
EZH2	GBM	GBM
EZH2	HNSC	HNSC
EZH2	LUAD	LUAD
EZH2	LUSC	LUSC
EZH2	RCCC	RCCC
EZH2	STAD	STAD
F8	OV	OV
FAF1	CM	SKCM
FAM123B	BLCA	BLCA
FAM123B	COREAD	COREAD
FAM123B	LGG	LGG
FAM123B	OV	OV
FAM123B	RCCC	RCCC
FAM123B	SCLC	SCLC
FAM123B	STAD	STAD
FAM123B	UCEC	UCEC
FAM46C	MM	MM
FANCI	CM	SKCM
FAS	CM	SKCM
FAS	STAD	STAD
FAS	UCEC	UCEC
FAT1	BLCA	BLCA
FAT1	GBM	GBM
FAT1	HNSC	HNSC
FAT1	LGG	LGG
FAT1	LUAD	LUAD
FAT1	PRAD	PRAD
FAT1	SCLC	SCLC
FAT2	HNSC	HNSC
FBXO11	DLBC	DLBC
FBXW7	ALL	ALL
FBXW7	BLCA	BLCA
FBXW7	BRCA	BRCA
FBXW7	CLL	CLL
FBXW7	CM	SKCM
FBXW7	COREAD	COREAD
FBXW7	ESCA	ESCA
FBXW7	HNSC	HNSC
FBXW7	LUAD	LUAD
FBXW7	MB	MB
FBXW7	OV	OV
FBXW7	UCEC	UCEC
FCRL4	CM	SKCM
FGFR1	PA	PA
FGFR2	BLCA	BLCA
FGFR2	CLL	CLL
FGFR2	ESCA	ESCA
FGFR2	HNSC	HNSC
FGFR2	LUAD	LUAD
FGFR2	LUSC	LUSC
FGFR2	PRAD	PRAD
FGFR2	STAD	STAD
FGFR2	UCEC	UCEC
FGFR3	BLCA	BLCA
FGFR3	CLL	CLL
FGFR3	CM	SKCM
FGFR3	LUSC	LUSC
FIP1L1	PRAD	PRAD
FKBP5	BLCA	BLCA
FLT3	ALL	ALL
FLT3	AML	AML
FLT3	BLCA	BLCA
FLT3	BRCA	BRCA
FLT3	ESCA	ESCA
FLT3	HC	LIHC
FLT3	HNSC	HNSC
FLT3	OV	OV
FLT3	RCCC	RCCC
FLT3	STAD	STAD
FLT3	UCEC	UCEC
FMR1	BRCA	BRCA
FMR1	CM	SKCM
FMR1	HNSC	HNSC
FMR1	LUAD	LUAD
FMR1	LUSC	LUSC
FMR1	MB	MB
FMR1	OV	OV
FMR1	RCCC	RCCC
FN1	BLCA	BLCA
FN1	BRCA	BRCA
FN1	CM	SKCM
FN1	COREAD	COREAD
FN1	GBM	GBM
FN1	HNSC	HNSC
FN1	LUAD	LUAD
FN1	LUSC	LUSC
FN1	PRAD	PRAD
FN1	SCLC	SCLC
FOXA1	BRCA	BRCA
FOXA2	UCEC	UCEC
FOXP1	BRCA	BRCA
FOXP1	CM	SKCM
FOXP1	COREAD	COREAD
FOXP1	HNSC	HNSC
FOXP1	LUSC	LUSC
FOXP1	STAD	STAD
FRG1	PRAD	PRAD
FUBP1	BRCA	BRCA
FUBP1	CM	SKCM
FUBP1	HNSC	HNSC
FUBP1	LGG	LGG
FUBP1	LUAD	LUAD
FUBP1	LUSC	LUSC
FUBP1	STAD	STAD
FUBP1	UCEC	UCEC
FUS	BLCA	BLCA
FUS	BRCA	BRCA
FUS	RCCC	RCCC
FXR1	CM	SKCM
FXR1	COREAD	COREAD
FXR1	LUAD	LUAD
FXR1	LUSC	LUSC
FXR1	MM	MM
FXR1	UCEC	UCEC
G3BP1	LUAD	LUAD
G3BP2	BLCA	BLCA
G3BP2	BRCA	BRCA
G3BP2	CM	SKCM
G3BP2	HNSC	HNSC
G3BP2	LUAD	LUAD
G3BP2	LUSC	LUSC
G3BP2	PRAD	PRAD
G3BP2	RCCC	RCCC
G3BP2	STAD	STAD
G3BP2	UCEC	UCEC
GATA3	BRCA	BRCA
GATA3	CM	SKCM
GATA3	COREAD	COREAD
GATA3	LUSC	LUSC
GATA3	STAD	STAD
GNA11	STAD	STAD
GNAI1	LUAD	LUAD
GNAI1	LUSC	LUSC
GNAI1	STAD	STAD
GNAI1	UCEC	UCEC
GNAS	BLCA	BLCA
GNAS	COREAD	COREAD
GNAS	HNSC	HNSC
GNAS	OV	OV
GNAS	PRAD	PRAD
GNAS	SCLC	SCLC
GNAS	THCA	THCA
GNG2	CM	SKCM
GNG2	LUAD	LUAD
GOLGA5	BLCA	BLCA
GOLGA5	BRCA	BRCA
GOLGA5	CM	SKCM
GOLGA5	COREAD	COREAD
GOLGA5	LUSC	LUSC
GOLGA5	OV	OV
GOLGA5	STAD	STAD
GPS2	BLCA	BLCA
GPS2	BRCA	BRCA
GPS2	OV	OV
GPS2	UCEC	UCEC
GPSM2	HNSC	HNSC
GPSM2	LUAD	LUAD
GPSM2	LUSC	LUSC
GPSM2	UCEC	UCEC
HCFC1	BRCA	BRCA
HDAC3	CM	SKCM
HDAC3	OV	OV
HDAC3	STAD	STAD
HDAC3	UCEC	UCEC
HDAC9	CM	SKCM
HDAC9	GBM	GBM
HDAC9	RCCC	RCCC
HGF	ESCA	ESCA
HGF	LGG	LGG
HGF	NSCLC	NSCLC
HGF	OV	OV
HGF	PRAD	PRAD
HGF	SCLC	SCLC
HGF	UCEC	UCEC
HLA-A	BLCA	BLCA
HLA-A	BRCA	BRCA
HLA-A	CM	SKCM
HLA-A	HNSC	HNSC
HLA-A	LUAD	LUAD
HLA-A	LUSC	LUSC
HLA-A	STAD	STAD
HLA-B	CM	SKCM
HLA-B	ESCA	ESCA
HLA-B	HNSC	HNSC
HLA-B	STAD	STAD
HLF	BRCA	BRCA
HLF	CM	SKCM
HLF	LUSC	LUSC
HLF	RCCC	RCCC
HNF1A	PRAD	PRAD
HNRPDL	BLCA	BLCA
HNRPDL	BRCA	BRCA
HNRPDL	CLL	CLL
HNRPDL	CM	SKCM
HNRPDL	HNSC	HNSC
HNRPDL	RCCC	RCCC
HNRPDL	STAD	STAD
HNRPDL	THCA	THCA
HRAS	BLCA	BLCA
HRAS	CM	SKCM
HRAS	HNSC	HNSC
HRAS	LUSC	LUSC
HRAS	PRAD	PRAD
HRAS	THCA	THCA
HSP90AA1	BLCA	BLCA
HSP90AA1	LUAD	LUAD
HSP90AA1	LUSC	LUSC
HSP90AA1	OV	OV
HSP90AB1	BLCA	BLCA
HSP90AB1	GBM	GBM
HSP90AB1	LUAD	LUAD
HSP90AB1	LUSC	LUSC
HSP90AB1	PRAD	PRAD
HSP90AB1	RCCC	RCCC
HSP90AB1	SCLC	SCLC
HSP90AB1	STAD	STAD
HSPA8	BLCA	BLCA
HSPA8	BRCA	BRCA
HSPA8	CM	SKCM
HSPA8	HNSC	HNSC
HSPA8	LUAD	LUAD
HSPA8	LUSC	LUSC
HSPA8	PRAD	PRAD
IDH1	AML	AML
IDH1	BLCA	BLCA
IDH1	BRCA	BRCA
IDH1	CLL	CLL
IDH1	CM	SKCM
IDH1	GBM	GBM
IDH1	HC	LIHC
IDH1	LGG	LGG
IDH1	LUAD	LUAD
IDH1	LUSC	LUSC
IDH1	PRAD	PRAD
IDH1	RCCC	RCCC
IDH1	UCEC	UCEC
IDH2	AML	AML
IDH2	CM	SKCM
IDH2	COREAD	COREAD
IDH2	LGG	LGG
ING1	UCEC	UCEC
INPP4A	UCEC	UCEC
INPPL1	UCEC	UCEC
IREB2	BLCA	BLCA
IREB2	CM	SKCM
IREB2	ESCA	ESCA
IREB2	HNSC	HNSC
IREB2	LUAD	LUAD
IREB2	LUSC	LUSC
IREB2	STAD	STAD
IREB2	UCEC	UCEC
IRF2	CLL	CLL
IRF2	STAD	STAD
IRF6	HNSC	HNSC
IRF7	CM	SKCM
IRS2	BLCA	BLCA
IRS2	ESCA	ESCA
IRS2	HNSC	HNSC
IRS2	LUAD	LUAD
IRS2	LUSC	LUSC
IRS2	PRAD	PRAD
IRS2	STAD	STAD
ITGA9	CM	SKCM
ITSN1	BRCA	BRCA
ITSN1	CM	SKCM
ITSN1	COREAD	COREAD
ITSN1	ESCA	ESCA
ITSN1	HC	LIHC
ITSN1	LUSC	LUSC
ITSN1	OV	OV
ITSN1	RCCC	RCCC
ITSN1	SCLC	SCLC
JMY	CM	SKCM
KALRN	BRCA	BRCA
KALRN	ESCA	ESCA
KALRN	GBM	GBM
KALRN	HNSC	HNSC
KALRN	NSCLC	NSCLC
KALRN	SCLC	SCLC
KAT6B	LGG	LGG
KDM5C	BRCA	BRCA
KDM5C	CM	SKCM
KDM5C	GBM	GBM
KDM5C	HNSC	HNSC
KDM5C	LUSC	LUSC
KDM5C	RCCC	RCCC
KDM6A	AML	AML
KDM6A	BLCA	BLCA
KDM6A	CLL	CLL
KDM6A	CM	SKCM
KDM6A	ESCA	ESCA
KDM6A	GBM	GBM
KDM6A	HNSC	HNSC
KDM6A	LUAD	LUAD
KDM6A	MB	MB
KDM6A	PRAD	PRAD
KDM6A	RCCC	RCCC
KDM6A	SCLC	SCLC
KDM6A	STAD	STAD
KDM6A	UCEC	UCEC
KDR	GBM	GBM
KDR	LUAD	LUAD
KEAP1	BLCA	BLCA
KEAP1	BRCA	BRCA
KEAP1	LUAD	LUAD
KEAP1	LUSC	LUSC
KEAP1	NSCLC	NSCLC
KEAP1	PRAD	PRAD
KEAP1	RCCC	RCCC
KIT	AML	AML
KLF4	BRCA	BRCA
KLF4	CM	SKCM
KLF4	NB	NB
KLF4	STAD	STAD
KLF4	UCEC	UCEC
KLF6	BLCA	BLCA
KLF6	CM	SKCM
KLF6	HNSC	HNSC
KLF6	LUAD	LUAD
KLF6	STAD	STAD
KRAS	ALL	ALL
KRAS	AML	AML
KRAS	BRCA	BRCA
KRAS	CLL	CLL
KRAS	CM	SKCM
KRAS	COREAD	COREAD
KRAS	GBM	GBM
KRAS	LUAD	LUAD
KRAS	LUSC	LUSC
KRAS	MM	MM
KRAS	NSCLC	NSCLC
KRAS	OV	OV
KRAS	PAAD	PAAD
KRAS	STAD	STAD
KRAS	THCA	THCA
KRAS	UCEC	UCEC
LAMA2	HNSC	HNSC
LCP1	BRCA	BRCA
LCP1	CM	SKCM
LCP1	LUAD	LUAD
LCP1	RCCC	RCCC
LCP1	STAD	STAD
LDHA	CM	SKCM
LDHA	LUAD	LUAD
LDHA	THCA	THCA
LIMA1	BLCA	BLCA
LNPEP	CM	SKCM
LPHN2	BRCA	BRCA
LPHN2	COREAD	COREAD
LPHN2	HNSC	HNSC
LPHN2	LUAD	LUAD
LPHN2	OV	OV
LPHN2	RCCC	RCCC
LPHN2	STAD	STAD
LRP6	BRCA	BRCA
LRP6	CM	SKCM
LRP6	ESCA	ESCA
LRP6	GBM	GBM
LRP6	NB	NB
LRP6	RCCC	RCCC
LRPPRC	CM	SKCM
MACF1	BRCA	BRCA
MACF1	ESCA	ESCA
MACF1	HC	LIHC
MACF1	HNSC	HNSC
MACF1	NB	NB
MACF1	STAD	STAD
MAGI2	CM	SKCM
MAP2K1	CM	SKCM
MAP2K1	COREAD	COREAD
MAP2K1	LUAD	LUAD
MAP2K1	LUSC	LUSC
MAP2K1	STAD	STAD
MAP2K4	BRCA	BRCA
MAP2K4	CM	SKCM
MAP2K4	ESCA	ESCA
MAP2K4	LUAD	LUAD
MAP2K4	PAAD	PAAD
MAP2K4	STAD	STAD
MAP2K4	UCEC	UCEC
MAP3K1	BLCA	BLCA
MAP3K1	BRCA	BRCA
MAP3K1	CM	SKCM
MAP3K1	HNSC	HNSC
MAP3K1	LUAD	LUAD
MAP3K1	LUSC	LUSC
MAP3K1	STAD	STAD
MAP3K1	UCEC	UCEC
MAP3K11	CM	SKCM
MAP3K4	BLCA	BLCA
MAP3K4	CM	SKCM
MAP3K4	COREAD	COREAD
MAP3K4	ESCA	ESCA
MAP3K4	GBM	GBM
MAP3K4	LUAD	LUAD
MAP3K4	LUSC	LUSC
MAP3K4	OV	OV
MAP4K1	LUAD	LUAD
MAP4K3	BLCA	BLCA
MAP4K3	CM	SKCM
MAP4K3	GBM	GBM
MAP4K3	HNSC	HNSC
MAP4K3	LUAD	LUAD
MAP4K3	OV	OV
MAT2A	CM	SKCM
MAX	BRCA	BRCA
MAX	GBM	GBM
MAX	LGG	LGG
MAX	LUAD	LUAD
MAX	RCCC	RCCC
MAX	UCEC	UCEC
MCM3	CM	SKCM
MCM8	CM	SKCM
MECOM	BLCA	BLCA
MECOM	BRCA	BRCA
MECOM	CM	SKCM
MECOM	COREAD	COREAD
MECOM	LGG	LGG
MECOM	MM	MM
MECOM	NB	NB
MECOM	OV	OV
MECOM	PRAD	PRAD
MECOM	STAD	STAD
MED12	AML	AML
MED12	BLCA	BLCA
MED12	BRCA	BRCA
MED12	CLL	CLL
MED12	COREAD	COREAD
MED12	ESCA	ESCA
MED12	OV	OV
MED12	PRAD	PRAD
MED12	SCLC	SCLC
MED12	STAD	STAD
MED17	CM	SKCM
MED17	HNSC	HNSC
MED17	LUAD	LUAD
MED17	LUSC	LUSC
MED17	RCCC	RCCC
MED17	STAD	STAD
MED17	UCEC	UCEC
MED23	BRCA	BRCA
MED24	BLCA	BLCA
MED24	BRCA	BRCA
MED24	CM	SKCM
MED24	COREAD	COREAD
MED24	LUAD	LUAD
MED24	LUSC	LUSC
MED24	RCCC	RCCC
MEF2C	HNSC	HNSC
MEN1	CM	SKCM
MEN1	GBM	GBM
MEN1	HNSC	HNSC
MEN1	LUAD	LUAD
MEN1	LUSC	LUSC
MET	BLCA	BLCA
MET	ESCA	ESCA
MET	GBM	GBM
MET	LGG	LGG
MET	LUAD	LUAD
MET	LUSC	LUSC
MET	NB	NB
MET	RCCC	RCCC
MET	STAD	STAD
MET	UCEC	UCEC
MFNG	CM	SKCM
MGA	BLCA	BLCA
MGA	BRCA	BRCA
MGA	COREAD	COREAD
MGA	ESCA	ESCA
MGA	HNSC	HNSC
MGA	LUAD	LUAD
MGA	MB	MB
MGA	RCCC	RCCC
MGA	UCEC	UCEC
MGMT	HNSC	HNSC
MKL1	BRCA	BRCA
MKL1	CM	SKCM
MKL1	LUAD	LUAD
MKL1	LUSC	LUSC
MKL1	OV	OV
MKL1	RCCC	RCCC
MKL1	STAD	STAD
MKL1	UCEC	UCEC
MLH1	BLCA	BLCA
MLH1	BRCA	BRCA
MLH1	CM	SKCM
MLH1	LUAD	LUAD
MLH1	LUSC	LUSC
MLH1	OV	OV
MLH1	STAD	STAD
MLH1	UCEC	UCEC
MLH3	UCEC	UCEC
MLL	BRCA	BRCA
MLL	CLL	CLL
MLL	GBM	GBM
MLL	HNSC	HNSC
MLL	LGG	LGG
MLL	LUAD	LUAD
MLL	LUSC	LUSC
MLL	SCLC	SCLC
MLL	THCA	THCA
MLL2	BLCA	BLCA
MLL2	BRCA	BRCA
MLL2	CLL	CLL
MLL2	COREAD	COREAD
MLL2	DLBC	DLBC
MLL2	ESCA	ESCA
MLL2	HNSC	HNSC
MLL2	LGG	LGG
MLL2	LUSC	LUSC
MLL2	MB	MB
MLL2	NB	NB
MLL2	OV	OV
MLL2	PRAD	PRAD
MLL2	SCLC	SCLC
MLL3	BLCA	BLCA
MLL3	BRCA	BRCA
MLL3	CLL	CLL
MLL3	CM	SKCM
MLL3	HC	LIHC
MLL3	LUAD	LUAD
MLL3	MB	MB
MLL3	NSCLC	NSCLC
MLL3	PAAD	PAAD
MLL3	RCCC	RCCC
MLL3	SCLC	SCLC
MLL3	THCA	THCA
MLLT4	BRCA	BRCA
MMP2	LUAD	LUAD
MNDA	SCLC	SCLC
MSR1	BRCA	BRCA
MSR1	CM	SKCM
MSR1	COREAD	COREAD
MSR1	ESCA	ESCA
MSR1	HNSC	HNSC
MSR1	LUAD	LUAD
MSR1	SCLC	SCLC
MSR1	STAD	STAD
MTOR	BLCA	BLCA
MTOR	BRCA	BRCA
MTOR	CLL	CLL
MTOR	ESCA	ESCA
MTOR	HNSC	HNSC
MTOR	LGG	LGG
MTOR	RCCC	RCCC
MTOR	SCLC	SCLC
MUC20	BRCA	BRCA
MUC20	HNSC	HNSC
MUC20	LUSC	LUSC
MUC20	UCEC	UCEC
MYB	BRCA	BRCA
MYB	LUAD	LUAD
MYB	LUSC	LUSC
MYB	SCLC	SCLC
MYB	UCEC	UCEC
MYC	DLBC	DLBC
MYCN	NB	NB
MYD88	CLL	CLL
MYH10	BLCA	BLCA
MYH10	COREAD	COREAD
MYH10	HC	LIHC
MYH10	LUAD	LUAD
MYH10	OV	OV
MYH10	PRAD	PRAD
MYH10	UCEC	UCEC
MYH11	BLCA	BLCA
MYH11	BRCA	BRCA
MYH11	STAD	STAD
MYH14	BRCA	BRCA
MYH9	BRCA	BRCA
MYH9	HNSC	HNSC
MYH9	STAD	STAD
NAP1L1	BLCA	BLCA
NAP1L1	PRAD	PRAD
NAP1L1	STAD	STAD
NCF2	BLCA	BLCA
NCF2	CM	SKCM
NCF2	GBM	GBM
NCF2	HNSC	HNSC
NCF2	LUSC	LUSC
NCF2	UCEC	UCEC
NCK1	LUAD	LUAD
NCK1	LUSC	LUSC
NCK1	STAD	STAD
NCK1	THCA	THCA
NCKAP1	CM	SKCM
NCKAP1	ESCA	ESCA
NCKAP1	HNSC	HNSC
NCKAP1	LUAD	LUAD
NCKAP1	OV	OV
NCKAP1	SCLC	SCLC
NCKAP1	STAD	STAD
NCKAP1	UCEC	UCEC
NCOR1	BRCA	BRCA
NCOR1	CLL	CLL
NCOR1	CM	SKCM
NCOR1	GBM	GBM
NCOR1	HNSC	HNSC
NCOR1	LGG	LGG
NCOR1	RCCC	RCCC
NCOR1	UCEC	UCEC
NCOR2	BLCA	BLCA
NDRG1	BLCA	BLCA
NDRG1	BRCA	BRCA
NDRG1	CM	SKCM
NDRG1	LUSC	LUSC
NDRG1	OV	OV
NDRG1	UCEC	UCEC
NEDD4L	GBM	GBM
NEDD4L	HNSC	HNSC
NEDD4L	LGG	LGG
NEDD4L	LUAD	LUAD
NEDD4L	STAD	STAD
NEDD4L	UCEC	UCEC
NF1	ALL	ALL
NF1	AML	AML
NF1	BRCA	BRCA
NF1	CLL	CLL
NF1	CM	SKCM
NF1	COREAD	COREAD
NF1	GBM	GBM
NF1	HC	LIHC
NF1	HNSC	HNSC
NF1	LGG	LGG
NF1	LUAD	LUAD
NF1	LUSC	LUSC
NF1	MB	MB
NF1	MM	MM
NF1	NB	NB
NF1	OV	OV
NF1	SCLC	SCLC
NF2	BRCA	BRCA
NF2	CM	SKCM
NF2	LGG	LGG
NF2	LUAD	LUAD
NF2	UCEC	UCEC
NFATC4	CM	SKCM
NFATC4	GBM	GBM
NFATC4	HC	LIHC
NFATC4	HNSC	HNSC
NFATC4	LUSC	LUSC
NFE2L2	BLCA	BLCA
NFE2L2	CM	SKCM
NFE2L2	ESCA	ESCA
NFE2L2	HC	LIHC
NFE2L2	HNSC	HNSC
NFE2L2	LUAD	LUAD
NFE2L2	LUSC	LUSC
NFE2L2	RCCC	RCCC
NFE2L2	STAD	STAD
NFE2L2	UCEC	UCEC
NKX3-1	PRAD	PRAD
NOTCH1	BLCA	BLCA
NOTCH1	BRCA	BRCA
NOTCH1	CLL	CLL
NOTCH1	CM	SKCM
NOTCH1	HNSC	HNSC
NOTCH1	LGG	LGG
NOTCH1	LUSC	LUSC
NOTCH1	NB	NB
NOTCH1	OV	OV
NOTCH1	PRAD	PRAD
NOTCH1	SCLC	SCLC
NOTCH2	BRCA	BRCA
NOTCH2	HNSC	HNSC
NOTCH2	PRAD	PRAD
NPM1	AML	AML
NPM1	CM	SKCM
NPM1	LUAD	LUAD
NR2F2	CM	SKCM
NR2F2	COREAD	COREAD
NR2F2	GBM	GBM
NR2F2	STAD	STAD
NR2F2	UCEC	UCEC
NR4A2	BRCA	BRCA
NR4A2	CM	SKCM
NR4A2	COREAD	COREAD
NR4A2	HNSC	HNSC
NR4A2	LUSC	LUSC
NR4A2	OV	OV
NR4A2	SCLC	SCLC
NR4A2	STAD	STAD
NRAS	ALL	ALL
NRAS	AML	AML
NRAS	BLCA	BLCA
NRAS	BRCA	BRCA
NRAS	CLL	CLL
NRAS	CM	SKCM
NRAS	COREAD	COREAD
NRAS	LUAD	LUAD
NRAS	MM	MM
NRAS	NB	NB
NRAS	OV	OV
NRAS	THCA	THCA
NRAS	UCEC	UCEC
NSD1	BRCA	BRCA
NSD1	ESCA	ESCA
NSD1	HNSC	HNSC
NSD1	MM	MM
NSD1	OV	OV
NSD1	STAD	STAD
NSD1	THCA	THCA
NTN4	CM	SKCM
NTN4	COREAD	COREAD
NTN4	LUAD	LUAD
NTN4	LUSC	LUSC
NTN4	RCCC	RCCC
NTRK2	LUAD	LUAD
NUP107	BLCA	BLCA
NUP107	BRCA	BRCA
NUP107	CM	SKCM
NUP107	COREAD	COREAD
NUP107	ESCA	ESCA
NUP107	GBM	GBM
NUP107	HNSC	HNSC
NUP107	LUAD	LUAD
NUP107	LUSC	LUSC
NUP107	SCLC	SCLC
NUP107	STAD	STAD
NUP93	UCEC	UCEC
NUP98	BLCA	BLCA
NUP98	BRCA	BRCA
NUP98	CM	SKCM
NUP98	COREAD	COREAD
NUP98	ESCA	ESCA
NUP98	LUAD	LUAD
NUP98	LUSC	LUSC
NUP98	PRAD	PRAD
NUP98	RCCC	RCCC
NUP98	STAD	STAD
PABPC1	RCCC	RCCC
PABPC3	HNSC	HNSC
PAX5	BRCA	BRCA
PAX5	CM	SKCM
PAX5	ESCA	ESCA
PAX5	GBM	GBM
PAX5	HNSC	HNSC
PAX5	LUAD	LUAD
PAX5	LUSC	LUSC
PBRM1	BRCA	BRCA
PBRM1	CLL	CLL
PBRM1	GBM	GBM
PBRM1	HC	LIHC
PBRM1	HNSC	HNSC
PBRM1	LUAD	LUAD
PBRM1	NB	NB
PBRM1	PAAD	PAAD
PBRM1	RCCC	RCCC
PCBP1	COREAD	COREAD
PCDH18	BLCA	BLCA
PCDH18	BRCA	BRCA
PCDH18	CM	SKCM
PCDH18	GBM	GBM
PCDH18	HNSC	HNSC
PCDH18	LUSC	LUSC
PCDH18	PAAD	PAAD
PCDH18	PRAD	PRAD
PCDH18	RCCC	RCCC
PCDH18	UCEC	UCEC
PCSK5	STAD	STAD
PCSK6	BLCA	BLCA
PCSK6	BRCA	BRCA
PCSK6	LUAD	LUAD
PCSK6	LUSC	LUSC
PCSK6	PAAD	PAAD
PCSK6	RCCC	RCCC
PER1	CM	SKCM
PGR	UCEC	UCEC
PHF6	AML	AML
PHF6	BLCA	BLCA
PHF6	BRCA	BRCA
PHF6	CM	SKCM
PHF6	LUAD	LUAD
PHF6	LUSC	LUSC
PHF6	RCCC	RCCC
PHF6	STAD	STAD
PHF6	UCEC	UCEC
PIK3C2B	CM	SKCM
PIK3CA	BRCA	BRCA
PIK3CA	CM	SKCM
PIK3CA	COREAD	COREAD
PIK3CA	ESCA	ESCA
PIK3CA	GBM	GBM
PIK3CA	HC	LIHC
PIK3CA	HNSC	HNSC
PIK3CA	LGG	LGG
PIK3CA	LUSC	LUSC
PIK3CA	MB	MB
PIK3CA	MM	MM
PIK3CA	NB	NB
PIK3CA	OV	OV
PIK3CA	SCLC	SCLC
PIK3CA	STAD	STAD
PIK3CA	THCA	THCA
PIK3CA	UCEC	UCEC
PIK3CB	BLCA	BLCA
PIK3CB	BRCA	BRCA
PIK3CB	CM	SKCM
PIK3CB	GBM	GBM
PIK3CB	LUSC	LUSC
PIK3CB	NB	NB
PIK3CB	PRAD	PRAD
PIK3CB	STAD	STAD
PIK3R1	BRCA	BRCA
PIK3R1	CM	SKCM
PIK3R1	COREAD	COREAD
PIK3R1	GBM	GBM
PIK3R1	HNSC	HNSC
PIK3R1	LGG	LGG
PIK3R1	LUAD	LUAD
PIK3R1	RCCC	RCCC
PIK3R1	STAD	STAD
PIK3R1	UCEC	UCEC
PIK3R3	BRCA	BRCA
PIK3R3	CM	SKCM
PIK3R3	HNSC	HNSC
PIK3R3	LUAD	LUAD
PIK3R3	LUSC	LUSC
PIK3R3	UCEC	UCEC
PIP5K1A	BLCA	BLCA
PIP5K1A	BRCA	BRCA
PIP5K1A	CM	SKCM
PIP5K1A	LUAD	LUAD
PIP5K1A	LUSC	LUSC
PIP5K1A	RCCC	RCCC
PIP5K1A	STAD	STAD
PLCB1	CLL	CLL
PLCB1	CM	SKCM
PLCG1	UCEC	UCEC
PLXNA1	PRAD	PRAD
PLXNB2	UCEC	UCEC
POLR2B	BRCA	BRCA
POLR2B	CM	SKCM
POLR2B	COREAD	COREAD
POLR2B	HNSC	HNSC
POLR2B	LUAD	LUAD
POLR2B	OV	OV
POLR2B	STAD	STAD
POM121	CM	SKCM
PPM1D	THCA	THCA
PPP2R1A	CM	SKCM
PPP2R1A	COREAD	COREAD
PPP2R1A	HNSC	HNSC
PPP2R1A	LUAD	LUAD
PPP2R1A	RCCC	RCCC
PPP2R1A	STAD	STAD
PPP2R1A	THCA	THCA
PPP2R1A	UCEC	UCEC
PPP2R5A	CM	SKCM
PPP2R5A	LUAD	LUAD
PPP2R5A	UCEC	UCEC
PPP2R5C	CM	SKCM
PPP2R5C	HNSC	HNSC
PPP2R5C	LUSC	LUSC
PPP2R5C	UCEC	UCEC
PPP6C	CM	SKCM
PRKAR1A	BRCA	BRCA
PRKAR1A	MB	MB
PRKCZ	BRCA	BRCA
PRPF8	AML	AML
PRPF8	GBM	GBM
PRPF8	HNSC	HNSC
PRPF8	LUAD	LUAD
PRPF8	LUSC	LUSC
PRPF8	PRAD	PRAD
PRPF8	THCA	THCA
PRPF8	UCEC	UCEC
PRRX1	CM	SKCM
PRRX1	HNSC	HNSC
PRRX1	LUAD	LUAD
PRRX1	STAD	STAD
PRRX1	UCEC	UCEC
PSIP1	HNSC	HNSC
PSMA6	CM	SKCM
PSMA6	LUAD	LUAD
PSMA6	RCCC	RCCC
PSMD11	LUAD	LUAD
PSME3	RCCC	RCCC
PTCH1	MB	MB
PTEN	ALL	ALL
PTEN	BLCA	BLCA
PTEN	BRCA	BRCA
PTEN	CM	SKCM
PTEN	COREAD	COREAD
PTEN	GBM	GBM
PTEN	HC	LIHC
PTEN	LGG	LGG
PTEN	LUAD	LUAD
PTEN	LUSC	LUSC
PTEN	OV	OV
PTEN	PRAD	PRAD
PTEN	RCCC	RCCC
PTEN	SCLC	SCLC
PTEN	STAD	STAD
PTEN	THCA	THCA
PTEN	UCEC	UCEC
PTGS1	BRCA	BRCA
PTGS1	CM	SKCM
PTGS1	COREAD	COREAD
PTGS1	LUAD	LUAD
PTGS1	STAD	STAD
PTPN11	AML	AML
PTPN11	COREAD	COREAD
PTPN11	GBM	GBM
PTPN11	LGG	LGG
PTPN11	LUAD	LUAD
PTPN11	LUSC	LUSC
PTPN11	NB	NB
PTPN11	PA	PA
PTPN11	STAD	STAD
PTPN11	UCEC	UCEC
PTPRF	STAD	STAD
PTPRU	BLCA	BLCA
PTPRU	BRCA	BRCA
PTPRU	COREAD	COREAD
PTPRU	ESCA	ESCA
PTPRU	SCLC	SCLC
PTPRU	STAD	STAD
RAC1	CM	SKCM
RAC1	HNSC	HNSC
RAD21	AML	AML
RAD21	BLCA	BLCA
RAD21	CM	SKCM
RAD21	COREAD	COREAD
RAD21	ESCA	ESCA
RAD21	HNSC	HNSC
RAD21	LUSC	LUSC
RAD21	SCLC	SCLC
RAD21	STAD	STAD
RAD21	UCEC	UCEC
RAD23B	CM	SKCM
RAD23B	LUAD	LUAD
RAD23B	UCEC	UCEC
RASA1	BLCA	BLCA
RASA1	CM	SKCM
RASA1	HNSC	HNSC
RASA1	LGG	LGG
RASA1	LUAD	LUAD
RASA1	LUSC	LUSC
RASA1	RCCC	RCCC
RASA1	STAD	STAD
RASA2	CM	SKCM
RASGRP1	HNSC	HNSC
RB1	ALL	ALL
RB1	BLCA	BLCA
RB1	BRCA	BRCA
RB1	CLL	CLL
RB1	CM	SKCM
RB1	GBM	GBM
RB1	LGG	LGG
RB1	LUAD	LUAD
RB1	LUSC	LUSC
RB1	NSCLC	NSCLC
RB1	OV	OV
RB1	SCLC	SCLC
RBBP7	BRCA	BRCA
RBBP7	CM	SKCM
RBBP7	STAD	STAD
RBBP7	UCEC	UCEC
RBM10	COREAD	COREAD
RBM10	ESCA	ESCA
RBM10	LUAD	LUAD
RBM10	LUSC	LUSC
RBM5	BLCA	BLCA
RBM5	BRCA	BRCA
RBM5	LUAD	LUAD
RBM5	STAD	STAD
RBM5	UCEC	UCEC
RFC4	BRCA	BRCA
RGS3	CM	SKCM
RGS3	LUSC	LUSC
RHEB	BRCA	BRCA
RHEB	CM	SKCM
RHEB	LUAD	LUAD
RHEB	UCEC	UCEC
RHOA	BLCA	BLCA
RHOA	CM	SKCM
RHOA	ESCA	ESCA
RHOA	HNSC	HNSC
RHOA	OV	OV
RHOA	STAD	STAD
RHOT1	CM	SKCM
ROBO2	UCEC	UCEC
RPGR	BRCA	BRCA
RPL22	CM	SKCM
RPL22	HNSC	HNSC
RPL22	RCCC	RCCC
RPL22	STAD	STAD
RPL22	UCEC	UCEC
RPL5	ALL	ALL
RPL5	BRCA	BRCA
RPL5	CM	SKCM
RPL5	GBM	GBM
RPL5	LUSC	LUSC
RPL5	RCCC	RCCC
RPL5	UCEC	UCEC
RPSAP58	BLCA	BLCA
RPSAP58	GBM	GBM
RPSAP58	HNSC	HNSC
RPSAP58	PRAD	PRAD
RPSAP58	THCA	THCA
RTN4	CM	SKCM
RTN4	COREAD	COREAD
RTN4	ESCA	ESCA
RTN4	HC	LIHC
RTN4	LUAD	LUAD
RTN4	LUSC	LUSC
RTN4	STAD	STAD
RTN4	UCEC	UCEC
RUNX1	AML	AML
RUNX1	BRCA	BRCA
RUNX1	CM	SKCM
RUNX1	COREAD	COREAD
RUNX1	HNSC	HNSC
RUNX1	STAD	STAD
RUNX1	UCEC	UCEC
SCAI	PRAD	PRAD
SEC24D	BRCA	BRCA
SEC24D	CM	SKCM
SEC24D	HNSC	HNSC
SEC24D	LUSC	LUSC
SEC24D	NSCLC	NSCLC
SEC24D	RCCC	RCCC
SEC31A	UCEC	UCEC
SETD2	BLCA	BLCA
SETD2	BRCA	BRCA
SETD2	ESCA	ESCA
SETD2	LGG	LGG
SETD2	LUAD	LUAD
SETD2	LUSC	LUSC
SETD2	OV	OV
SETD2	RCCC	RCCC
SETD2	STAD	STAD
SETDB1	BLCA	BLCA
SETDB1	BRCA	BRCA
SETDB1	CLL	CLL
SETDB1	CM	SKCM
SETDB1	HC	LIHC
SETDB1	LUAD	LUAD
SETDB1	LUSC	LUSC
SETDB1	OV	OV
SETDB1	PRAD	PRAD
SF3A3	BLCA	BLCA
SF3A3	CM	SKCM
SF3A3	LUSC	LUSC
SF3B1	BLCA	BLCA
SF3B1	BRCA	BRCA
SF3B1	CLL	CLL
SF3B1	CM	SKCM
SF3B1	COREAD	COREAD
SF3B1	ESCA	ESCA
SF3B1	GBM	GBM
SF3B1	HC	LIHC
SF3B1	HNSC	HNSC
SF3B1	LUAD	LUAD
SF3B1	LUSC	LUSC
SF3B1	MM	MM
SF3B1	PAAD	PAAD
SF3B1	STAD	STAD
SFPQ	BLCA	BLCA
SFPQ	BRCA	BRCA
SFPQ	CM	SKCM
SFPQ	LUAD	LUAD
SH2B3	ALL	ALL
SHMT1	ESCA	ESCA
SHMT1	LUAD	LUAD
SHMT1	RCCC	RCCC
SHMT1	UCEC	UCEC
SIN3A	GBM	GBM
SIN3A	HNSC	HNSC
SIN3A	LUAD	LUAD
SIN3A	LUSC	LUSC
SIN3A	OV	OV
SIN3A	RCCC	RCCC
SIN3A	SCLC	SCLC
SIN3A	STAD	STAD
SMAD2	CM	SKCM
SMAD2	COREAD	COREAD
SMAD2	HNSC	HNSC
SMAD2	LUAD	LUAD
SMAD2	LUSC	LUSC
SMAD2	RCCC	RCCC
SMAD2	STAD	STAD
SMAD2	UCEC	UCEC
SMAD4	BLCA	BLCA
SMAD4	BRCA	BRCA
SMAD4	CM	SKCM
SMAD4	COREAD	COREAD
SMAD4	ESCA	ESCA
SMAD4	LUAD	LUAD
SMAD4	LUSC	LUSC
SMAD4	PAAD	PAAD
SMAD4	PRAD	PRAD
SMAD4	STAD	STAD
SMARCA1	PRAD	PRAD
SMARCA4	BRCA	BRCA
SMARCA4	DLBC	DLBC
SMARCA4	ESCA	ESCA
SMARCA4	HNSC	HNSC
SMARCA4	LGG	LGG
SMARCA4	LUAD	LUAD
SMARCA4	MB	MB
SMARCA4	NSCLC	NSCLC
SMARCA4	PAAD	PAAD
SMARCA4	STAD	STAD
SMARCB1	PRAD	PRAD
SMC1A	BLCA	BLCA
SMC1A	CM	SKCM
SMC1A	COREAD	COREAD
SMC1A	ESCA	ESCA
SMC1A	HNSC	HNSC
SMC1A	LUAD	LUAD
SMC1A	RCCC	RCCC
SMC1A	STAD	STAD
SMC1A	UCEC	UCEC
SMO	MB	MB
SMURF2	CM	SKCM
SOS1	BLCA	BLCA
SOS1	BRCA	BRCA
SOS1	CM	SKCM
SOS1	GBM	GBM
SOS1	OV	OV
SOS1	SCLC	SCLC
[truncated: 322 more rows]
