# Supplementary material for: Extreme value theory as a framework for understanding mutation frequency distribution in cancer genomes
Source: PLoS One. 2021 Aug 23;16(8):e0243595. doi: 10.1371/journal.pone.0243595 (PMC8382180; doi:10.1371/journal.pone.0243595)
Supplement: S16 File — (TSV) [file pone.0243595.s020.tsv]

coord	chr	pos	ref	alt	gene	aa	type	tested_samples	affected_samples	MFaT
11:62289440:G:A	11	62289440	G	A	AHNAK	p.S4150F	BLCA	127	2	0.01574803
12:56478854:G:T	12	56478854	G	T	ERBB3	p.V104L	BLCA	127	2	0.01574803
17:7577085:C:T	17	7577085	C	T	TP53	p.E285K	BLCA	127	4	0.03149606
17:7577099:C:G	17	7577099	C	G	TP53	p.R280T	BLCA	127	3	0.02362205
17:7577121:G:A	17	7577121	G	A	TP53	p.R273C	BLCA	127	2	0.01574803
17:7577127:C:T	17	7577127	C	T	TP53	p.E271K	BLCA	127	3	0.02362205
17:7577538:C:T	17	7577538	C	T	TP53	p.R248Q	BLCA	127	7	0.05511811
17:7578275:G:A	17	7578275	G	A	TP53	p.Q192*	BLCA	127	3	0.02362205
17:7578406:C:T	17	7578406	C	T	TP53	p.R175H	BLCA	127	2	0.01574803
17:7578454:G:A	17	7578454	G	A	TP53	p.A159V	BLCA	127	2	0.01574803
19:45867687:T:C	19	45867687	T	C	ERCC2	p.N238S	BLCA	127	2	0.01574803
19:58385546:G:T	19	58385546	G	T	ZNF814	p.D404E	BLCA	127	3	0.02362205
2:178098810:C:T	2	178098810	C	T	NFE2L2	p.E79K	BLCA	127	2	0.01574803
2:178098945:G:C	2	178098945	G	C	NFE2L2	p.R34G	BLCA	127	2	0.01574803
2:198265453:C:T	2	198265453	C	T	SF3B1	p.E902K	BLCA	127	2	0.01574803
4:1803568:C:G	4	1803568	C	G	FGFR3	p.S249C	BLCA	127	8	0.06299213
4:1806119:G:A	4	1806119	G	A	FGFR3	p.G380R	BLCA	127	2	0.01574803
X:44922802:C:T	X	44922802	C	T	KDM6A	p.Q555*	BLCA	127	6	0.04724409
X:123197011:C:T	X	123197011	C	T	STAG2	p.Q593*	BLCA	127	2	0.01574803
10:89720709:C:G	10	89720709	C	G	PTEN	p.S287*	BRCA	949	2	0.002107482
11:108235935:C:T	11	108235935	C	T	ATM	p.R2993*	BRCA	949	2	0.002107482
12:12870853:C:A	12	12870853	C	A	CDKN1B	p.S27*	BRCA	949	2	0.002107482
12:25398284:C:A	12	25398284	C	A	KRAS	p.G12V	BRCA	949	2	0.002107482
12:46245837:A:G	12	46245837	A	G	ARID2	p.K1311E	BRCA	949	2	0.002107482
14:38061240:G:A	14	38061240	G	A	FOXA1	p.S250F	BRCA	949	3	0.003161222
14:38061313:C:T	14	38061313	C	T	FOXA1	p.D226N	BRCA	949	2	0.002107482
14:38061461:G:C	14	38061461	G	C	FOXA1	p.I176M	BRCA	949	2	0.002107482
16:67070595:G:A	16	67070595	G	A	CBFB	p.W73*	BRCA	949	2	0.002107482
16:68772218:C:T	16	68772218	C	T	CDH1	p.Q23*	BRCA	949	4	0.004214963
16:68835596:C:T	16	68835596	C	T	CDH1	p.R63*	BRCA	949	2	0.002107482
16:68842647:C:T	16	68842647	C	T	CDH1	p.Q195*	BRCA	949	2	0.002107482
16:68844139:G:A	16	68844139	G	A	CDH1	p.E243K	BRCA	949	2	0.002107482
16:68845757:C:T	16	68845757	C	T	CDH1	p.R335*	BRCA	949	3	0.003161222
16:68856113:C:T	16	68856113	C	T	CDH1	p.Q641*	BRCA	949	2	0.002107482
17:7574002:C:G	17	7574002	C	G	TP53	p.R342P	BRCA	949	2	0.002107482
17:7574003:G:A	17	7574003	G	A	TP53	p.R342*	BRCA	949	4	0.004214963
17:7576855:G:A	17	7576855	G	A	TP53	p.Q331*	BRCA	949	3	0.003161222
17:7577022:G:A	17	7577022	G	A	TP53	p.R306*	BRCA	949	3	0.003161222
17:7577082:C:T	17	7577082	C	T	TP53	p.E286K	BRCA	949	2	0.002107482
17:7577085:C:T	17	7577085	C	T	TP53	p.E285K	BRCA	949	3	0.003161222
17:7577097:C:A	17	7577097	C	A	TP53	p.D281Y	BRCA	949	2	0.002107482
17:7577120:C:T	17	7577120	C	T	TP53	p.R273H	BRCA	949	7	0.007376185
17:7577121:G:A	17	7577121	G	A	TP53	p.R273C	BRCA	949	3	0.003161222
17:7577124:C:T	17	7577124	C	T	TP53	p.V272M	BRCA	949	2	0.002107482
17:7577141:C:T	17	7577141	C	T	TP53	p.G266E	BRCA	949	3	0.003161222
17:7577539:G:A	17	7577539	G	A	TP53	p.R248W	BRCA	949	6	0.006322445
17:7577547:C:T	17	7577547	C	T	TP53	p.G245D	BRCA	949	3	0.003161222
17:7577580:T:C	17	7577580	T	C	TP53	p.Y234C	BRCA	949	2	0.002107482
17:7578188:C:A	17	7578188	C	A	TP53	p.E221*	BRCA	949	2	0.002107482
17:7578190:T:C	17	7578190	T	C	TP53	p.Y220C	BRCA	949	5	0.005268704
17:7578203:C:T	17	7578203	C	T	TP53	p.V216M	BRCA	949	2	0.002107482
17:7578212:G:A	17	7578212	G	A	TP53	p.R213*	BRCA	949	7	0.007376185
17:7578253:C:A	17	7578253	C	A	TP53	p.G199V	BRCA	949	2	0.002107482
17:7578263:G:A	17	7578263	G	A	TP53	p.R196*	BRCA	949	9	0.009483667
17:7578265:A:G	17	7578265	A	G	TP53	p.I195T	BRCA	949	5	0.005268704
17:7578268:A:C	17	7578268	A	C	TP53	p.L194R	BRCA	949	2	0.002107482
17:7578394:T:C	17	7578394	T	C	TP53	p.H179R	BRCA	949	3	0.003161222
17:7578403:C:A	17	7578403	C	A	TP53	p.C176F	BRCA	949	5	0.005268704
17:7578406:C:T	17	7578406	C	T	TP53	p.R175H	BRCA	949	16	0.016859852
17:7578413:C:T	17	7578413	C	T	TP53	p.V173M	BRCA	949	2	0.002107482
17:7578508:C:T	17	7578508	C	T	TP53	p.C141Y	BRCA	949	3	0.003161222
17:7578534:C:G	17	7578534	C	G	TP53	p.K132N	BRCA	949	2	0.002107482
17:7578536:T:C	17	7578536	T	C	TP53	p.K132E	BRCA	949	2	0.002107482
17:7579355:A:G	17	7579355	A	G	TP53	p.L111P	BRCA	949	2	0.002107482
17:12011144:C:T	17	12011144	C	T	MAP2K4	p.S195L	BRCA	949	2	0.002107482
17:12016616:G:T	17	12016616	G	T	MAP2K4	p.S262I	BRCA	949	2	0.002107482
17:37880220:T:C	17	37880220	T	C	ERBB2	p.L755S	BRCA	949	4	0.004214963
17:7577568:C:A	17	7577568	C	A	TP53	p.C238F	BRCA	949	2	0.002107482
17:7578271:T:C	17	7578271	T	C	TP53	p.H193R	BRCA	949	7	0.007376185
1:27057874:C:T	1	27057874	C	T	ARID1A	p.Q528*	BRCA	949	2	0.002107482
1:39799297:C:T	1	39799297	C	T	MACF1	p.T2383I	BRCA	949	2	0.002107482
1:46512262:A:C	1	46512262	A	C	PIK3R3	p.L372R	BRCA	949	2	0.002107482
1:120611960:C:T	1	120611960	C	T	NOTCH2	p.A21T	BRCA	949	2	0.002107482
1:155448988:G:A	1	155448988	G	A	ASH1L	p.H1225Y	BRCA	949	2	0.002107482
1:235345422:T:G	1	235345422	T	G	ARID4B	p.K938Q	BRCA	949	2	0.002107482
22:35713945:C:T	22	35713945	C	T	TOM1	p.T43M	BRCA	949	2	0.002107482
2:198266834:T:C	2	198266834	T	C	SF3B1	p.K700E	BRCA	949	5	0.005268704
2:203242213:C:T	2	203242213	C	T	BMPR2	p.Q6*	BRCA	949	2	0.002107482
2:216288147:C:A	2	216288147	C	A	FN1	p.R440I	BRCA	949	2	0.002107482
3:178917478:G:A	3	178917478	G	A	PIK3CA	p.G118D	BRCA	949	3	0.003161222
3:178921553:T:A	3	178921553	T	A	PIK3CA	p.N345K	BRCA	949	8	0.008429926
3:178927980:T:C	3	178927980	T	C	PIK3CA	p.C420R	BRCA	949	3	0.003161222
3:178928079:G:A	3	178928079	G	A	PIK3CA	p.E453K	BRCA	949	3	0.003161222
3:178936082:G:A	3	178936082	G	A	PIK3CA	p.E542K	BRCA	949	33	0.034773446
3:178936091:G:A	3	178936091	G	A	PIK3CA	p.E545K	BRCA	949	49	0.051633298
3:178936094:C:A	3	178936094	C	A	PIK3CA	p.Q546K	BRCA	949	3	0.003161222
3:178936095:A:G	3	178936095	A	G	PIK3CA	p.Q546R	BRCA	949	3	0.003161222
3:178938934:G:A	3	178938934	G	A	PIK3CA	p.E726K	BRCA	949	4	0.004214963
3:178951957:G:A	3	178951957	G	A	PIK3CA	p.M1004I	BRCA	949	2	0.002107482
3:178952075:A:T	3	178952075	A	T	PIK3CA	p.N1044Y	BRCA	949	2	0.002107482
3:178952085:A:G	3	178952085	A	G	PIK3CA	p.H1047R	BRCA	949	106	0.111696500
4:153249385:G:A	4	153249385	G	A	FBXW7	p.R465C	BRCA	949	2	0.002107482
5:56168740:C:T	5	56168740	C	T	MAP3K1	p.R532*	BRCA	949	2	0.002107482
5:56178169:C:T	5	56178169	C	T	MAP3K1	p.Q1048*	BRCA	949	2	0.002107482
5:132228002:G:C	5	132228002	G	C	AFF4	p.R831G	BRCA	949	2	0.002107482
6:131925356:T:C	6	131925356	T	C	MED23	p.Y579C	BRCA	949	2	0.002107482
7:55211097:G:A	7	55211097	G	A	EGFR	p.E114K	BRCA	949	2	0.002107482
9:110249348:T:G	9	110249348	T	G	KLF4	p.K409Q	BRCA	949	2	0.002107482
9:131346108:C:T	9	131346108	C	T	SPTAN1	p.R685C	BRCA	949	2	0.002107482
11:534285:C:A	11	534285	C	A	HRAS	p.G13V	HNSC	266	2	0.007518797
17:7577022:G:A	17	7577022	G	A	TP53	p.R306*	HNSC	266	3	0.011278195
17:7577046:C:A	17	7577046	C	A	TP53	p.E298*	HNSC	266	2	0.007518797
17:7577085:C:T	17	7577085	C	T	TP53	p.E285K	HNSC	266	2	0.007518797
17:7577094:G:A	17	7577094	G	A	TP53	p.R282W	HNSC	266	6	0.022556391
17:7577114:C:A	17	7577114	C	A	TP53	p.C275F	HNSC	266	2	0.007518797
17:7577120:C:T	17	7577120	C	T	TP53	p.R273H	HNSC	266	4	0.015037594
17:7577141:C:T	17	7577141	C	T	TP53	p.G266E	HNSC	266	2	0.007518797
17:7577538:C:T	17	7577538	C	T	TP53	p.R248Q	HNSC	266	3	0.011278195
17:7577539:G:A	17	7577539	G	A	TP53	p.R248W	HNSC	266	2	0.007518797
17:7577547:C:A	17	7577547	C	A	TP53	p.G245V	HNSC	266	2	0.007518797
17:7577548:C:T	17	7577548	C	T	TP53	p.G245S	HNSC	266	4	0.015037594
17:7577556:C:A	17	7577556	C	A	TP53	p.C242F	HNSC	266	2	0.007518797
17:7577574:T:C	17	7577574	T	C	TP53	p.Y236C	HNSC	266	2	0.007518797
17:7578190:T:C	17	7578190	T	C	TP53	p.Y220C	HNSC	266	2	0.007518797
17:7578212:G:A	17	7578212	G	A	TP53	p.R213*	HNSC	266	4	0.015037594
17:7578271:T:A	17	7578271	T	A	TP53	p.H193L	HNSC	266	3	0.011278195
17:7578394:T:C	17	7578394	T	C	TP53	p.H179R	HNSC	266	3	0.011278195
17:7578406:C:T	17	7578406	C	T	TP53	p.R175H	HNSC	266	6	0.022556391
17:7578413:C:T	17	7578413	C	T	TP53	p.V173M	HNSC	266	2	0.007518797
17:7578461:C:A	17	7578461	C	A	TP53	p.V157F	HNSC	266	2	0.007518797
17:7579358:C:A	17	7579358	C	A	TP53	p.R110L	HNSC	266	2	0.007518797
2:178098810:C:G	2	178098810	C	G	NFE2L2	p.E79Q	HNSC	266	2	0.007518797
3:178936082:G:A	3	178936082	G	A	PIK3CA	p.E542K	HNSC	266	5	0.018796992
3:178936091:G:A	3	178936091	G	A	PIK3CA	p.E545K	HNSC	266	5	0.018796992
3:178952085:A:G	3	178952085	A	G	PIK3CA	p.H1047R	HNSC	266	3	0.011278195
4:153247289:G:C	4	153247289	G	C	FBXW7	p.R505G	HNSC	266	2	0.007518797
9:21971000:C:A	9	21971000	C	A	CDKN2A	p.E120*	HNSC	266	4	0.015037594
9:21971028:C:T	9	21971028	C	T	CDKN2A	p.W110*	HNSC	266	3	0.011278195
9:21971029:C:T	9	21971029	C	T	CDKN2A	p.W110*	HNSC	266	3	0.011278195
9:21971096:C:A	9	21971096	C	A	CDKN2A	p.E88*	HNSC	266	2	0.007518797
9:21971120:G:A	9	21971120	G	A	CDKN2A	p.R80*	HNSC	266	12	0.045112782
9:21971186:G:A	9	21971186	G	A	CDKN2A	p.R58*	HNSC	266	8	0.030075188
X:40456555:G:C	X	40456555	G	C	ATP6AP2	p.E119Q	HNSC	266	2	0.007518797
X:44922694:C:T	X	44922694	C	T	KDM6A	p.R519*	HNSC	266	2	0.007518797
17:7577534:C:A	17	7577534	C	A	TP53	p.R249S	LIHC	191	7	0.03664921
17:7578271:T:C	17	7578271	T	C	TP53	p.H193R	LIHC	191	3	0.01570681
17:7578457:C:T	17	7578457	C	T	TP53	p.R158H	LIHC	191	2	0.01047120
17:7578461:C:A	17	7578461	C	A	TP53	p.V157F	LIHC	191	2	0.01047120
2:209113113:G:A	2	209113113	G	A	IDH1	p.R132C	LIHC	191	2	0.01047120
3:41266100:T:C	3	41266100	T	C	CTNNB1	p.S33P	LIHC	191	4	0.02094241
3:41266110:A:C	3	41266110	A	C	CTNNB1	p.H36P	LIHC	191	3	0.01570681
3:41266136:T:C	3	41266136	T	C	CTNNB1	p.S45P	LIHC	191	2	0.01047120
3:41268766:A:T	3	41268766	A	T	CTNNB1	p.K335I	LIHC	191	4	0.02094241
3:178952085:A:G	3	178952085	A	G	PIK3CA	p.H1047R	LIHC	191	2	0.01047120
3:41266098:A:G	3	41266098	A	G	CTNNB1	p.D32G	LIHC	191	3	0.01570681
12:25398284:C:A	12	25398284	C	A	KRAS	p.G12V	LUAD	225	16	0.071111110
12:25398285:C:A	12	25398285	C	A	KRAS	p.G12C	LUAD	225	27	0.120000000
17:7574017:C:A	17	7574017	C	A	TP53	p.R337L	LUAD	225	2	0.008888889
17:7577108:C:A	17	7577108	C	A	TP53	p.C277F	LUAD	225	2	0.008888889
17:7578275:G:A	17	7578275	G	A	TP53	p.Q192*	LUAD	225	2	0.008888889
17:7578455:C:G	17	7578455	C	G	TP53	p.A159P	LUAD	225	2	0.008888889
17:7578457:C:A	17	7578457	C	A	TP53	p.R158L	LUAD	225	2	0.008888889
17:7579358:C:A	17	7579358	C	A	TP53	p.R110L	LUAD	225	2	0.008888889
19:1220699:G:T	19	1220699	G	T	STK11	p.W239C	LUAD	225	2	0.008888889
21:44524456:G:A	21	44524456	G	A	U2AF1	p.S34F	LUAD	225	6	0.026666667
3:41266113:C:T	3	41266113	C	T	CTNNB1	p.S37F	LUAD	225	2	0.008888889
4:55981449:G:T	4	55981449	G	T	KDR	p.A163E	LUAD	225	2	0.008888889
7:55259515:T:G	7	55259515	T	G	EGFR	p.L858R	LUAD	225	5	0.022222222
7:55259524:T:A	7	55259524	T	A	EGFR	p.L861Q	LUAD	225	2	0.008888889
7:140453136:A:T	7	140453136	A	T	BRAF	p.V600E	LUAD	225	3	0.013333333
7:140481402:C:A	7	140481402	C	A	BRAF	p.G469V	LUAD	225	2	0.008888889
11:533874:T:C	11	533874	T	C	HRAS	p.Q61R	PRAD	268	2	0.007462687
17:7578509:A:C	17	7578509	A	C	TP53	p.C141G	PRAD	268	2	0.007462687
17:47696425:A:C	17	47696425	A	C	SPOP	p.F133C	PRAD	268	2	0.007462687
17:47696426:A:C	17	47696426	A	C	SPOP	p.F133V	PRAD	268	4	0.014925373
17:47696432:A:C	17	47696432	A	C	SPOP	p.W131G	PRAD	268	4	0.014925373
17:47696644:A:C	17	47696644	A	C	SPOP	p.F102V	PRAD	268	2	0.007462687
17:47696689:A:T	17	47696689	A	T	SPOP	p.Y87N	PRAD	268	2	0.007462687
X:70349255:G:C	X	70349255	G	C	MED12	p.V1223L	PRAD	268	2	0.007462687
10:61831464:C:T	10	61831464	C	T	ANK3	p.E3059K	SKCM	340	2	0.005882353
10:61833636:C:T	10	61833636	C	T	ANK3	p.E2335K	SKCM	340	2	0.005882353
10:61834107:G:A	10	61834107	G	A	ANK3	p.P2178S	SKCM	340	2	0.005882353
10:61894123:G:A	10	61894123	G	A	ANK3	p.S916F	SKCM	340	2	0.005882353
10:61973199:G:A	10	61973199	G	A	ANK3	p.R323*	SKCM	340	2	0.005882353
10:89720741:C:T	10	89720741	C	T	PTEN	p.Q298*	SKCM	340	2	0.005882353
11:533875:G:T	11	533875	G	T	HRAS	p.Q61K	SKCM	340	2	0.005882353
11:62284730:G:A	11	62284730	G	A	AHNAK	p.S5720F	SKCM	340	2	0.005882353
11:65373427:G:A	11	65373427	G	A	MAP3K11	p.Q577*	SKCM	340	2	0.005882353
12:46230641:C:T	12	46230641	C	T	ARID2	p.S297F	SKCM	340	4	0.011764706
12:46230691:C:T	12	46230691	C	T	ARID2	p.R314C	SKCM	340	2	0.005882353
12:46242662:C:T	12	46242662	C	T	ARID2	p.R542*	SKCM	340	2	0.005882353
12:46243472:C:T	12	46243472	C	T	ARID2	p.Q609*	SKCM	340	2	0.005882353
12:46244034:C:T	12	46244034	C	T	ARID2	p.P710S	SKCM	340	2	0.005882353
12:46244079:C:T	12	46244079	C	T	ARID2	p.Q725*	SKCM	340	2	0.005882353
12:58145436:T:A	12	58145436	T	A	CDK4	p.K22M	SKCM	340	2	0.005882353
12:69120309:C:T	12	69120309	C	T	NUP107	p.S536F	SKCM	340	2	0.005882353
12:96104261:G:A	12	96104261	G	A	NTN4	p.R380C	SKCM	340	2	0.005882353
13:73350130:C:G	13	73350130	C	G	DIS3	p.R252T	SKCM	340	2	0.005882353
15:34647840:G:A	15	34647840	G	A	C15orf55	p.G544E	SKCM	340	2	0.005882353
15:35202393:G:A	15	35202393	G	A	AQR	p.R536C	SKCM	340	2	0.005882353
15:45003745:A:T	15	45003745	A	T	B2M	p.M1L	SKCM	340	2	0.005882353
15:66729162:C:T	15	66729162	C	T	MAP2K1	p.P124S	SKCM	340	6	0.017647059
15:91308570:C:T	15	91308570	C	T	BLM	p.P707S	SKCM	340	2	0.005882353
17:7576897:G:A	17	7576897	G	A	TP53	p.Q317*	SKCM	340	2	0.005882353
17:7577099:C:T	17	7577099	C	T	TP53	p.R280K	SKCM	340	2	0.005882353
17:7577559:G:A	17	7577559	G	A	TP53	p.S241F	SKCM	340	3	0.008823529
17:7578212:G:A	17	7578212	G	A	TP53	p.R213*	SKCM	340	3	0.008823529
17:7578263:G:A	17	7578263	G	A	TP53	p.R196*	SKCM	340	3	0.008823529
17:7578530:A:G	17	7578530	A	G	TP53	p.F134L	SKCM	340	2	0.005882353
17:29533315:C:T	17	29533315	C	T	NF1	p.R440*	SKCM	340	4	0.011764706
17:29556163:C:T	17	29556163	C	T	NF1	p.L844F	SKCM	340	2	0.005882353
17:29665053:C:T	17	29665053	C	T	NF1	p.Q2239*	SKCM	340	2	0.005882353
17:48268796:C:T	17	48268796	C	T	COL1A1	p.G728E	SKCM	340	2	0.005882353
17:62557655:G:A	17	62557655	G	A	SMURF2	p.R427C	SKCM	340	3	0.008823529
17:79478095:G:A	17	79478095	G	A	ACTG1	p.S281F	SKCM	340	2	0.005882353
1:94643191:C:T	1	94643191	C	T	ARHGAP29	p.G961E	SKCM	340	2	0.005882353
1:94654429:C:T	1	94654429	C	T	ARHGAP29	p.E549K	SKCM	340	2	0.005882353
1:94668201:G:A	1	94668201	G	A	ARHGAP29	p.R348C	SKCM	340	2	0.005882353
1:115256528:T:A	1	115256528	T	A	NRAS	p.Q61H	SKCM	340	2	0.005882353
1:115256529:T:C	1	115256529	T	C	NRAS	p.Q61R	SKCM	340	34	0.100000000
1:115256530:G:T	1	115256530	G	T	NRAS	p.Q61K	SKCM	340	26	0.076470588
1:115258745:C:G	1	115258745	C	G	NRAS	p.G13R	SKCM	340	2	0.005882353
1:155935153:G:A	1	155935153	G	A	ARHGEF2	p.S219F	SKCM	340	2	0.005882353
20:8639324:G:A	20	8639324	G	A	PLCB1	p.E279K	SKCM	340	2	0.005882353
20:8678363:G:A	20	8678363	G	A	PLCB1	p.G367E	SKCM	340	2	0.005882353
20:8689378:C:T	20	8689378	C	T	PLCB1	p.S410L	SKCM	340	2	0.005882353
20:40052233:G:A	20	40052233	G	A	CHD6	p.S1485F	SKCM	340	2	0.005882353
20:40113090:G:A	20	40113090	G	A	CHD6	p.S720F	SKCM	340	2	0.005882353
22:40827451:G:A	22	40827451	G	A	MKL1	p.R33W	SKCM	340	2	0.005882353
2:71653716:C:T	2	71653716	C	T	ZNF638	p.P1573S	SKCM	340	2	0.005882353
2:198267483:C:T	2	198267483	C	T	SF3B1	p.R625H	SKCM	340	4	0.011764706
2:202131505:C:T	2	202131505	C	T	CASP8	p.S99F	SKCM	340	2	0.005882353
2:209113112:C:A	2	209113112	C	A	IDH1	p.R132L	SKCM	340	2	0.005882353
2:209113113:G:A	2	209113113	G	A	IDH1	p.R132C	SKCM	340	10	0.029411765
2:223806250:C:T	2	223806250	C	T	ACSL3	p.R681C	SKCM	340	2	0.005882353
3:71026984:G:A	3	71026984	G	A	FOXP1	p.S448L	SKCM	340	2	0.005882353
3:138384011:G:A	3	138384011	G	A	PIK3CB	p.R847C	SKCM	340	2	0.005882353
3:168819869:C:T	3	168819869	C	T	MECOM	p.G917E	SKCM	340	2	0.005882353
3:168833255:C:T	3	168833255	C	T	MECOM	p.G802E	SKCM	340	2	0.005882353
3:168833340:C:T	3	168833340	C	T	MECOM	p.D774N	SKCM	340	2	0.005882353
3:168833417:C:T	3	168833417	C	T	MECOM	p.R748Q	SKCM	340	2	0.005882353
3:168833510:G:A	3	168833510	G	A	MECOM	p.S717L	SKCM	340	2	0.005882353
3:168834197:G:A	3	168834197	G	A	MECOM	p.S488F	SKCM	340	2	0.005882353
3:168861491:C:T	3	168861491	C	T	MECOM	p.D169N	SKCM	340	2	0.005882353
3:169099133:C:T	3	169099133	C	T	MECOM	p.D73N	SKCM	340	2	0.005882353
4:24543617:G:A	4	24543617	G	A	DHX15	p.S455F	SKCM	340	2	0.005882353
4:119736203:G:A	4	119736203	G	A	SEC24D	p.P261S	SKCM	340	2	0.005882353
4:138449647:C:T	4	138449647	C	T	PCDH18	p.G909R	SKCM	340	2	0.005882353
4:138451472:G:A	4	138451472	G	A	PCDH18	p.P591S	SKCM	340	2	0.005882353
4:138451538:C:T	4	138451538	C	T	PCDH18	p.E569K	SKCM	340	3	0.008823529
4:138451832:C:T	4	138451832	C	T	PCDH18	p.E471K	SKCM	340	2	0.005882353
4:138452734:G:A	4	138452734	G	A	PCDH18	p.S170F	SKCM	340	3	0.008823529
5:142593624:C:T	5	142593624	C	T	ARHGAP26	p.S776L	SKCM	340	2	0.005882353
6:42200500:G:A	6	42200500	G	A	TRERF1	p.S1086L	SKCM	340	2	0.005882353
6:136599171:C:T	6	136599171	C	T	BCLAF1	p.R283Q	SKCM	340	2	0.005882353
7:6426892:C:T	7	6426892	C	T	RAC1	p.P29S	SKCM	340	4	0.011764706
7:6426893:C:T	7	6426893	C	T	RAC1	p.P29L	SKCM	340	2	0.005882353
7:18633644:G:A	7	18633644	G	A	HDAC9	p.R219Q	SKCM	340	2	0.005882353
7:18688097:C:T	7	18688097	C	T	HDAC9	p.P420S	SKCM	340	2	0.005882353
7:18767315:C:T	7	18767315	C	T	HDAC9	p.S615F	SKCM	340	2	0.005882353
7:77973208:C:T	7	77973208	C	T	MAGI2	p.S432N	SKCM	340	2	0.005882353
7:140453134:T:C	7	140453134	T	C	BRAF	p.K601E	SKCM	340	3	0.008823529
7:140453136:A:T	7	140453136	A	T	BRAF	p.V600E	SKCM	340	108	0.317647059
7:140481411:C:T	7	140481411	C	T	BRAF	p.G466E	SKCM	340	3	0.008823529
7:148508728:A:T	7	148508728	A	T	EZH2	p.Y641N	SKCM	340	2	0.005882353
9:21971017:G:A	9	21971017	G	A	CDKN2A	p.P114L	SKCM	340	6	0.017647059
9:21971029:C:T	9	21971029	C	T	CDKN2A	p.W110*	SKCM	340	2	0.005882353
9:21971116:G:A	9	21971116	G	A	CDKN2A	p.P81L	SKCM	340	2	0.005882353
9:21971120:G:A	9	21971120	G	A	CDKN2A	p.R80*	SKCM	340	4	0.011764706
9:21974679:G:A	9	21974679	G	A	CDKN2A	p.Q50*	SKCM	340	2	0.005882353
9:21974684:G:A	9	21974684	G	A	CDKN2A	p.P48L	SKCM	340	2	0.005882353
9:93650807:G:A	9	93650807	G	A	SYK	p.G578E	SKCM	340	2	0.005882353
9:93650881:G:A	9	93650881	G	A	SYK	p.D603N	SKCM	340	2	0.005882353
9:113169251:C:T	9	113169251	C	T	SVEP1	p.G2877R	SKCM	340	2	0.005882353
9:113208295:C:T	9	113208295	C	T	SVEP1	p.D1429N	SKCM	340	2	0.005882353
9:113220765:C:T	9	113220765	C	T	SVEP1	p.E1188K	SKCM	340	2	0.005882353
9:127912061:G:A	9	127912061	G	A	PPP6C	p.S307L	SKCM	340	2	0.005882353
9:127912080:G:A	9	127912080	G	A	PPP6C	p.R301C	SKCM	340	5	0.014705882
9:127915925:G:A	9	127915925	G	A	PPP6C	p.P223S	SKCM	340	2	0.005882353
9:127915952:G:A	9	127915952	G	A	PPP6C	p.R214*	SKCM	340	2	0.005882353
X:41204721:C:T	X	41204721	C	T	DDX3X	p.S412F	SKCM	340	2	0.005882353
11:533874:T:C	11	533874	T	C	HRAS	p.Q61R	THCA	366	10	0.027322404
11:533875:G:T	11	533875	G	T	HRAS	p.Q61K	THCA	366	3	0.008196721
1:115256529:T:C	1	115256529	T	C	NRAS	p.Q61R	THCA	366	27	0.073770492
1:115256530:G:T	1	115256530	G	T	NRAS	p.Q61K	THCA	366	7	0.019125683
7:140453136:A:T	7	140453136	A	T	BRAF	p.V600E	THCA	366	194	0.530054645
