# Supplementary material for: Extreme value theory as a framework for understanding mutation frequency distribution in cancer genomes
Source: PLoS One. 2021 Aug 23;16(8):e0243595. doi: 10.1371/journal.pone.0243595 (PMC8382180; doi:10.1371/journal.pone.0243595)
Supplement: S17 File — (ZIP) [file pone.0243595.s021.zip]

Archive with 84 entries (82 files):
- R_analysis_TotalTumor/
- R_analysis_TotalTumor/analyze_BootSimCore_v1.R
- __MACOSX/R_analysis_TotalTumor/._analyze_BootSimCore_v1.R
- R_analysis_TotalTumor/plot_MfatDensity_v14.R
- __MACOSX/R_analysis_TotalTumor/._plot_MfatDensity_v14.R
- R_analysis_TotalTumor/.DS_Store
- __MACOSX/R_analysis_TotalTumor/._.DS_Store
- R_analysis_TotalTumor/get_MfatChang_v8.R
- __MACOSX/R_analysis_TotalTumor/._get_MfatChang_v8.R
- R_analysis_TotalTumor/plot_MfatDensityCore_v2.R
- __MACOSX/R_analysis_TotalTumor/._plot_MfatDensityCore_v2.R
- R_analysis_TotalTumor/plot_MfatFrechetCore.R
- __MACOSX/R_analysis_TotalTumor/._plot_MfatFrechetCore.R
- R_analysis_TotalTumor/analyze_BootSim_v7.R
- __MACOSX/R_analysis_TotalTumor/._analyze_BootSim_v7.R
- R_analysis_TotalTumor/plot_MfatDensity_v13.R
- __MACOSX/R_analysis_TotalTumor/._plot_MfatDensity_v13.R
- R_analysis_TotalTumor/analyze_BootSimCore_v2.R
- __MACOSX/R_analysis_TotalTumor/._analyze_BootSimCore_v2.R
- R_analysis_TotalTumor/base_Violin_v1.R
- __MACOSX/R_analysis_TotalTumor/._base_Violin_v1.R
- R_analysis_TotalTumor/get_MfatCosmic_v9.R
- __MACOSX/R_analysis_TotalTumor/._get_MfatCosmic_v9.R
- R_analysis_TotalTumor/analyze_BootSimCore.R
- __MACOSX/R_analysis_TotalTumor/._analyze_BootSimCore.R
- R_analysis_TotalTumor/legacy/
- R_analysis_TotalTumor/plot_MfatFrechetCore_v4.R
- __MACOSX/R_analysis_TotalTumor/._plot_MfatFrechetCore_v4.R
- R_analysis_TotalTumor/plot_MfatQq_v5.R
- __MACOSX/R_analysis_TotalTumor/._plot_MfatQq_v5.R
- R_analysis_TotalTumor/prepare_TotalDriverDefinition_v7.R
- __MACOSX/R_analysis_TotalTumor/._prepare_TotalDriverDefinition_v7.R
- R_analysis_TotalTumor/analyze_ChiSq_v4.R
- __MACOSX/R_analysis_TotalTumor/._analyze_ChiSq_v4.R
- R_analysis_TotalTumor/maximize_MfatCore_v1.R
- __MACOSX/R_analysis_TotalTumor/._maximize_MfatCore_v1.R
- R_analysis_TotalTumor/analyze_BootVio_v5.R
- __MACOSX/R_analysis_TotalTumor/._analyze_BootVio_v5.R
- R_analysis_TotalTumor/get_MfatCosmic_v8.R
- __MACOSX/R_analysis_TotalTumor/._get_MfatCosmic_v8.R
- R_analysis_TotalTumor/base_MfatStat_v6.R
- __MACOSX/R_analysis_TotalTumor/._base_MfatStat_v6.R
- R_analysis_TotalTumor/get_MfatIcgc_v5.R
- __MACOSX/R_analysis_TotalTumor/._get_MfatIcgc_v5.R
- R_analysis_TotalTumor/plot_MfatFrechetCore_v5.R
- __MACOSX/R_analysis_TotalTumor/._plot_MfatFrechetCore_v5.R
- R_analysis_TotalTumor/plot_MfatQq_v4.R
- __MACOSX/R_analysis_TotalTumor/._plot_MfatQq_v4.R
- R_analysis_TotalTumor/prepare_TotalDriverDefinition_v6.R
- __MACOSX/R_analysis_TotalTumor/._prepare_TotalDriverDefinition_v6.R
- R_analysis_TotalTumor/maximize_Mfat_v6.R
- __MACOSX/R_analysis_TotalTumor/._maximize_Mfat_v6.R
- R_analysis_TotalTumor/analyze_BootVio_v6.R
- __MACOSX/R_analysis_TotalTumor/._analyze_BootVio_v6.R
- R_analysis_TotalTumor/maximize_MfatCore_v2.R
- __MACOSX/R_analysis_TotalTumor/._maximize_MfatCore_v2.R
- R_analysis_TotalTumor/base_MfatStat.R
- __MACOSX/R_analysis_TotalTumor/._base_MfatStat.R
- R_analysis_TotalTumor/base_Violin.R
- __MACOSX/R_analysis_TotalTumor/._base_Violin.R
- R_analysis_TotalTumor/analyze_ChiSq_v3.R
- __MACOSX/R_analysis_TotalTumor/._analyze_ChiSq_v3.R
- R_analysis_TotalTumor/plot_MfatDensityCore.R
- __MACOSX/R_analysis_TotalTumor/._plot_MfatDensityCore.R
- R_analysis_TotalTumor/get_MfatIcgc_v6.R
- __MACOSX/R_analysis_TotalTumor/._get_MfatIcgc_v6.R
- R_analysis_TotalTumor/plot_MfatFrechet_v9.R
- __MACOSX/R_analysis_TotalTumor/._plot_MfatFrechet_v9.R
- R_analysis_TotalTumor/maximize_MfatCore.R
- __MACOSX/R_analysis_TotalTumor/._maximize_MfatCore.R
- R_analysis_TotalTumor/base_MfatStat_v5.R
- __MACOSX/R_analysis_TotalTumor/._base_MfatStat_v5.R
- R_analysis_TotalTumor/plot_MfatFrechet_v10.R
- __MACOSX/R_analysis_TotalTumor/._plot_MfatFrechet_v10.R
- R_analysis_TotalTumor/maximize_Mfat_v5.R
- __MACOSX/R_analysis_TotalTumor/._maximize_Mfat_v5.R
- R_analysis_TotalTumor/get_MfatChang_v9.R
- __MACOSX/R_analysis_TotalTumor/._get_MfatChang_v9.R
- R_analysis_TotalTumor/plot_MfatDensityCore_v3.R
- __MACOSX/R_analysis_TotalTumor/._plot_MfatDensityCore_v3.R
- R_analysis_TotalTumor/analyze_BootSim_v6.R
- __MACOSX/R_analysis_TotalTumor/._analyze_BootSim_v6.R
- R_analysis_TotalTumor/legacy/revel_test_19.R
- __MACOSX/R_analysis_TotalTumor/legacy/._revel_test_19.R
