# Supplementary material for: Extreme value theory as a framework for understanding mutation frequency distribution in cancer genomes
Source: PLoS One. 2021 Aug 23;16(8):e0243595. doi: 10.1371/journal.pone.0243595 (PMC8382180; doi:10.1371/journal.pone.0243595)
Supplement: S17 File — (ZIP) [file pone.0243595.s021.zip › R_analysis_TotalTumor/analyze_BootSimCore_v1.R]

library("evd")
library("boot")


source("./R/base_MfatStat.R")
# get_MfatStat_unique_mfats, select_MfatStat_mfats_by_theta_and_beneficial_count, get_MfatStat_mle_initials_gev, get_MfatStat_density_list, get_MfatStat_mle_gev, get_MfatStat_mle_gpd, get_MfatStat_mle_pareto


bootstrap_BootSimCore_parameter_pair <- function(
    n_boot = 1E3
    , mfat_file_path = "./drivergene_ICGC-IntOGen.tsv"
    
    , n_beneficial = 200
    , least = FALSE
    , theta = NULL
) {
    debug = FALSE
    
    # Get file stem .
    strs <- strsplit(mfat_file_path, split = "[/\\.]")[[1]]
    mfat_file_stem <- strs[length(strs) - 1]
    
    # Get output file .
    out_file_path = sprintf("bootstrap_Parameter-%d_%s.RData", n_boot, mfat_file_stem)
    
    mfat_frame <- read(mfat_file_path)
    mfats_unique <- get_MfatStat_unique_mfats(mfat_frame)
    
    mfat_list <- select_MfatStat_mfats_by_theta_and_beneficial_count(
        n_beneficial = n_beneficial
        , theta = theta
        , least = least
        , mfats_unique = mfats_unique
    )
    mfats <- mfat_list[["mfats"]]
    # Silence names for simulation .
    names(mfats) <- NULL
    
    if(debug) print(mfats)
    
    stats_label <- mfat_list[["main_suffix"]]
    print(stats_label)
    
    simulate_stats <- function(dist = "gev", n_boot = 100, data) {
        if(dist == "gev") {
            get_mle <- get_MfatStat_mle_gev
        } else if(dist == "gpd") {
            get_mle <- get_MfatStat_mle_gpd
        } else if(dist == "pareto") {
            get_mle <- get_MfatStat_mle_pareto
        } else {
            get_mle <- get_MfatStat_mle_gev
        }
        
        boot_f <- function(data, indices) {
            # Assume vector input .
            data <- data[indices]
            get_mle(data = data)
        }
        boot_result <- boot::boot(
            data = data
            , statistic = boot_f
            , R = n_boot
        )
        boot_result
    }
    
    # Loop on dists .
    dists = c("gev", "gpd", "pareto")
    submit_list <- list()
    for(dist in dists) {
        print(dist)
        stats_obj <- simulate_stats(
            dist = dist
            , n_boot = n_boot
            , data = mfats
        )
        submit_list[[dist]] <- stats_obj
    }
    save(submit_list, file = out_file_path)
    
    base::gc()
}
execute_block <- function() {
    
    
    
    bootstrap_BootSimCore_parameter_pair(
        n_boot = 1000
        , mfat_file_path = "./driversite_ICGC-IntOGen.tsv"
        
        , n_beneficial = 200
        , least = FALSE
        , theta = NULL
    )
    
    
    
    
}
