# Supplementary material for: Extreme value theory as a framework for understanding mutation frequency distribution in cancer genomes
Source: PLoS One. 2021 Aug 23;16(8):e0243595. doi: 10.1371/journal.pone.0243595 (PMC8382180; doi:10.1371/journal.pone.0243595)
Supplement: S17 File — (ZIP) [file pone.0243595.s021.zip › R_analysis_TotalTumor/get_MfatChang_v8.R]

library("data.table")


HOME_DIR_PATH = "/Users/user/tumor/EvtCancerGenome/analysis_TotalTumor"

setwd(HOME_DIR_PATH)

get_source <- function(num = 1) {
    source(sprintf("./R/get_MfatChang_v%d.R", num))
}


read <- function(
    file_path
    , header = TRUE, sep = "\t"
    , ...
) {
    # Be aware of updates in "data.table" package .
    frame <- data.table::fread(
        input = file_path
        , header = header
        , sep = sep
        , ...
    )
    class(frame) <- "data.frame"
    return(frame)
}
write_tsv <- function(frame, file, ...) {
    utils::write.table(
        x = frame
        , file = file
        , quote = FALSE
        , col.name = TRUE
        , row.name = FALSE
        , sep = "\t"
        , ...
    )
}


get_MfatChang_protein_altering_snv_frame <- function(maf_frame) {
    get_csq_frame <- function(maf_frame) {
        csqs <- maf_frame[, "Consequence"]
        select_csqs = c(
            "missense_variant", "initiator_codon_variant"
            , "stop_gained", "stop_lost"
        )
        condition_csq <- csqs %in% select_csqs
        maf_frame[which(condition_csq), ]
    }
    get_snp_frame <- function(maf_frame) {
        snps <- maf_frame[, "Variant_Type"]
        condition_snp <- "SNP" == snps
        maf_frame[which(condition_snp), ]
    }
    select_frame <- maf_frame
    select_frame <- get_csq_frame(select_frame)
    select_frame <- get_snp_frame(select_frame)
    select_frame
}
save_MfatChang_protein_altering_snv_frame <- function(
    out_file_path = "database_CHANG_temp_ProteinAlteringSnv.tsv.gz"
    , maf_file_path = "./CHANG_2016/pancan_unfiltered.maf.gz"
    , lighter = FALSE
) {
    maf_frame <- read(maf_file_path)
    
    if(lighter) {
        columns <- c(
            "Chromosome", "Start_Position"
            , "Reference_Allele", "Tumor_Seq_Allele2"
            , "Consequence", "Variant_Type"
            , "Tumor_Sample_Barcode"
            , "Hugo_Symbol", "Amino_Acid_Change"
        )
        maf_frame <- maf_frame[, columns]
    }
    
    submit_frame <- get_MfatChang_protein_altering_snv_frame(maf_frame)
    
    gz_file <- gzfile(out_file_path, "w")
    write_tsv(submit_frame, file = gz_file)
    close(gz_file)
}
execute_block <- function() {
    
    
    
    save_MfatChang_protein_altering_snv_frame(
        out_file_path = "database_CHANG_temp_ProteinAlteringSnv.tsv.gz"
        , maf_file_path = "./CHANG_2016/pancan_unfiltered.maf.gz"
        
        , lighter = TRUE
    )
    
    
    base::gc()
    
    
}


get_MfatChang_coordinates <- function(snv_frame) {
    sprintf(
        "%s:%s:%s:%s"
        , snv_frame[, "Chromosome"]
        , snv_frame[, "Start_Position"]
        , snv_frame[, "Reference_Allele"]
        , snv_frame[, "Tumor_Seq_Allele2"]
    )
}
get_MfatChang_doubleton_frame <- function(snv_frame) {
    samples <- snv_frame[, "Tumor_Sample_Barcode"]
    coords <- get_MfatChang_coordinates(snv_frame)
    
    # Because redundancy is completely removed in Chang's dataset, unique'ing is actually unnecessary .
    count_frame <- data.frame(
        "coord" = coords
        , "sample" = samples
    )
    tab <- table(count_frame[, "coord"])
    banners <- names(tab)
    counts <- as.numeric(tab)
    doubletons <- banners[counts >= 2L]
    
    condition <- coords %in% doubletons
    snv_frame[which(condition), ]
}

save_MfatChang_doubleton_frame <- function(
    out_file_path = "database_CHANG_temp_ProteinAlteringSnvDoubleton.tsv.gz"
    , snv_file_path = "database_CHANG_temp_ProteinAlteringSnv.tsv.gz"
) {
    # Assume redundancy on gene symbols is removed .
    snv_frame <- read(snv_file_path)
    samples <- snv_frame[, "Tumor_Sample_Barcode"]
    n_sample <- length(unique(samples))
    
    double_frame <- get_MfatChang_doubleton_frame(snv_frame)
    tested_samples <- rep(n_sample, nrow(double_frame))
    
    submit_frame <- data.frame(
        double_frame
        , "tested_samples" = tested_samples
    )
    cat(sprintf("# Saving ...\n"))
    
    gz_file <- gzfile(out_file_path, "w")
    write_tsv(submit_frame, file = gz_file)
    close(gz_file)
}
execute_block <- function() {
    
    
    save_MfatChang_doubleton_frame(
        out_file_path = "database_CHANG_temp_ProteinAlteringSnvDoubleton.tsv.gz"
        , snv_file_path = "database_CHANG_temp_ProteinAlteringSnv.tsv.gz"
    )
    
    base::gc()
    
    
    
    
}

aggregate_MfatChang_pre_maximization_frame <- function(
    out_file_path = "database_CHANG_temp_PreMax.tsv.gz"
    , snv_file_path = "database_CHANG_temp_ProteinAlteringSnvDoubleton.tsv.gz"
) {
    # Aggregate mutation frame based on sampe ID .
    snv_frame <- read(snv_file_path)
    
    n_tested_sample <- as.numeric(snv_frame[1, "tested_samples"])
    tested_samples <- rep(n_tested_sample, nrow(snv_frame))
    
    coords <- get_MfatChang_coordinates(snv_frame)
    samples <- snv_frame[, "Tumor_Sample_Barcode"]
    
    get_tab <- function(coords, samples) {
        count_frame <- unique(data.frame(
            "coord" = coords
            , "sample" = samples
        ))
        tab <- table(count_frame[, "coord"])
        tab
    }
    tab <- get_tab(coords = coords, samples = samples)
    
    affected_samples <- as.numeric(tab[coords])
    mfats <- affected_samples / tested_samples
    
    select_columns <- c(
        "Chromosome", "Start_Position"
        , "Reference_Allele", "Tumor_Seq_Allele2"
       , "Hugo_Symbol", "Amino_Acid_Change"
    )
    submit_frame <- data.frame(
        snv_frame[, select_columns]
        , "affected_samples" = affected_samples
        , "tested_samples" = tested_samples
        , "MFaT" = mfats
    )
    submit_frame <- unique(submit_frame)
    
    gz_file <- gzfile(out_file_path, "w")
    write_tsv(submit_frame, file = gz_file)
    close(gz_file)
}
execute_block <- function() {
    
    
    
    aggregate_MfatChang_pre_maximization_frame(
        out_file_path = "database_CHANG_temp_PreMax.tsv.gz"
        , snv_file_path = "database_CHANG_temp_ProteinAlteringSnvDoubleton.tsv.gz"
    )
    
    
    base::gc()
    
    
    
    
}
