# Supplementary material for: Extreme value theory as a framework for understanding mutation frequency distribution in cancer genomes
Source: PLoS One. 2021 Aug 23;16(8):e0243595. doi: 10.1371/journal.pone.0243595 (PMC8382180; doi:10.1371/journal.pone.0243595)
Supplement: S17 File — (ZIP) [file pone.0243595.s021.zip › R_analysis_TotalTumor/plot_MfatDensityCore_v2.R]

library("evd")


source("./R/base_MfatStat.R")
# get_MfatStat_unique_mfats, select_MfatStat_mfats_by_theta_and_beneficial_count, get_MfatStat_mle_initials_gev, get_MfatStat_density_list, get_MfatStat_mle_pareto, get_MfatStat_mle_gpd, dpareto_MfatStat_vgam


get_MfatDensityCore_normalized_x <- function(density_list) {
    x <- density_list[["x"]]
    data <- density_list[["data"]]
    condition <- min(data) <= x & x <= max(data)
    x <- x[condition]
    x
}

add_MfatDensityCore_fgev_line <- function(
    density_list
    , color = "red"
    , ...
) {
    x <- get_MfatDensityCore_normalized_x(density_list)
    est <- get_MfatStat_mle_initials_gev(density_list[["data"]])
    
    y <- evd::dgev(
        x = x
        , loc = est["loc"]
        , scale = est["scale"]
        , shape = est["shape"]
    )
    lines(x = x, y = y, col = color, ...)
}

add_MfatDensityCore_fpot_line <- function(density_list, color = "red", ...) {
    data <- density_list[["data"]]
    est <- get_MfatStat_mle_gpd(data)
    theta <- min(data)
    
    x <- get_MfatDensityCore_normalized_x(density_list)
    y <- evd::dgpd(
        x = x
        , loc = theta
        , scale = est["scale"]
        , shape = est["shape"]
    )
    lines(x = x, y = y, col = color, ...)
}

add_MfatDensityCore_pareto_line <- function(density_list, color = "red", ...) {
    x <- get_MfatDensityCore_normalized_x(density_list)
    data <- density_list[["data"]]
    
    est <- get_MfatStat_mle_pareto(data)
    y <- dpareto_MfatStat_vgam(
        x = x
        , scale = est["scale"]
        , shape = est["shape"]
    )
    lines(x = x, y = y, col = color, ...)
}

plot_MfatDensityCore_density <- function(
    mfat_file_path = "drivergene_ICGC-IntOGen.tsv"
    
    , color_obs = "red"
    , color_theo = "black"
    , xlimit = NULL
    , ylimit = c(0, 500)
    
    , n_beneficial = 200L
    , theta = NULL
    , least = FALSE
) {
    mfat_frame <- read(mfat_file_path)
    mfats_unique <- get_MfatStat_unique_mfats(mfat_frame)
    
    mfat_list <- select_MfatStat_mfats_by_theta_and_beneficial_count(
        n_beneficial = n_beneficial
        , theta = theta
        , least = least
        , mfats_unique = mfats_unique
    )
    mfats <- mfat_list[["mfats"]]
    
    if(is.null(xlimit)) {
        xlimit <- c(0, max(mfats))
    }
    
    density_list <- get_MfatStat_density_list(mfats)
    
    strs <- strsplit(mfat_file_path, split = "[_\\./]")[[1]]
    pair <- strs[length(strs) - 1]
    
    main <- sprintf("%s %s", pair, mfat_list[["main_suffix"]])
    plot(
        x = density_list[["x"]]
        , y = density_list[["y"]]
        , type = "l"
        , log = ""
        , col = color_obs
        , xlab = "MFaT"
        , ylab = "Frequency"
        , bty = "n"
        , xlim = xlimit
        , ylim = ylimit
        , main = main
    )
    
    # Add lines .
    add_MfatDensityCore_fgev_line(
        density_list = density_list
        , color = color_theo
        , lty = 1
    )
    add_MfatDensityCore_fpot_line(
        density_list = density_list
        , color = color_theo
        , lty = 2
    )
    add_MfatDensityCore_pareto_line(
        density_list = density_list
        , color = color_theo
        , lty = 3
    )
    
    legend(
        x = "topright"
        , legend = c("Observation", "GEV PDF", "GPD PDF", "Pareto PDF")
        , col = c(color_obs, rep(color_theo, 3))
        , lty = c(1, 1, 2, 3)
        , bty = "n"
    )
}
execute_block <- function() {
    
    
    
    plot_MfatDensityCore_density(
        mfat_file_path = "drivergene_ICGC-IntOGen.tsv"
        
        , color_obs = "red"
        , color_theo = "black"
        , xlimit = NULL
        , ylimit = c(0, 500)
        
        , n_beneficial = 200L
        , theta = NULL
        , least = FALSE
    )
    
    
}

plot_MfatDensityCore_densities <- function(
    case = "drivergene"
    , mfats = c("ICGC", "COSMIC", "CHANG")
    , drivers = c("IntOGen", "CGC", "Tokheim")
    
    , n_beneficial = 200L
    , colors_mfat = c("red", "blue", "forestgreen")
    , ylimit = c(0, 500)
    
    , transpose = FALSE
) {
    # Define layout .
    n_col = length(mfats)
    n_row = length(drivers)
    byrow = TRUE
    if(transpose) {
        n_temp <- n_col
        n_col <- n_row
        n_row <- n_temp
        byrow <- ! byrow
    }
    
    layout_mx <- matrix(seq(n_col * n_row), ncol = n_col, byrow = byrow)
    layout(layout_mx)
    
    for(driver in drivers) {
        for(i in seq_along(mfats)) {
            mfat <- mfats[i]
            color_obs <- colors_mfat[i]
            
            plot_MfatDensityCore_density(
                mfat_file_path = sprintf("%s_%s-%s.tsv", case, mfat, driver)
                
                , color_obs = color_obs
                , color_theo = "black"
                , xlimit = NULL
                , ylimit = ylimit
                
                , n_beneficial = n_beneficial
                , theta = NULL
                , least = FALSE
            )
            
        }
    }
}
execute_block <- function() {
    
    
    plot_MfatDensityCore_densities(
        case = "drivergene"
        , mfats = c("ICGC", "COSMIC", "CHANG")
        , drivers = c("IntOGen", "CGC", "Tokheim")
        
        , n_beneficial = 200L
        , colors_mfat = c("red", "blue", "forestgreen")
        , ylimit = c(0, 500)
    )
    
    
    
}
