# Supplementary material for: Extreme value theory as a framework for understanding mutation frequency distribution in cancer genomes
Source: PLoS One. 2021 Aug 23;16(8):e0243595. doi: 10.1371/journal.pone.0243595 (PMC8382180; doi:10.1371/journal.pone.0243595)
Supplement: S17 File — (ZIP) [file pone.0243595.s021.zip › R_analysis_TotalTumor/plot_MfatFrechetCore.R]

source("./R/base_MfatStat.R")
# get_MfatStat_unique_mfats, select_MfatStat_mfats_by_theta_and_beneficial_count


read <- function(
    file_path
    , header = TRUE, sep = "\t"
    , ...
) {
    # Be aware of updates in "data.table" package .
    frame <- data.table::fread(
        input = file_path
        , header = header
        , sep = sep
        , ...
    )
    class(frame) <- "data.frame"
    return(frame)
}
write_tsv <- function(frame, file, ...) {
    utils::write.table(
        x = frame
        , file = file
        , quote = FALSE
        , col.name = TRUE
        , row.name = FALSE
        , sep = "\t"
        , ...
    )
}


plot_MfatFrechetCore_frechet <- function(
    mfat_frame
    , color = "red"
    
    , n_beneficial = 200L
    , theta = NULL
    , least = FALSE
    
    , add_mfat = FALSE
) {
    show_r_square = TRUE
    
    mfats_unique <- get_MfatStat_unique_mfats(mfat_frame)
    
    mfat_list <- select_MfatStat_mfats_by_theta_and_beneficial_count(
        n_beneficial = n_beneficial
        , theta = theta
        , least = least
        , mfats_unique = mfats_unique
    )
    mfats <- mfat_list[["mfats"]]
    if(add_mfat) {
        mfats <- c(mfats, 1.0)
    }
    stats_label <- mfat_list[["main_suffix"]]
    
    get_emp_list <- function(data) {
        data <- sort(data)
        x <- log(data)
        
        F_emp <- stats::ecdf(data)
        y <- - log(- log(F_emp(data)))
        
        condition <- is.finite(x) & is.finite(y)
        x <- x[condition]
        y <- y[condition]
        list(x = x, y = y)
    }
    emp_list <- get_emp_list(data = mfats)
    
    get_limit <- function(points) {
        margin <- (max(points) - min(points)) / 20
        lower = min(points) - margin
        upper = max(points) + margin
        c(lower, upper)
    }
    xlimit <- get_limit(emp_list[["x"]])
    ylimit <- get_limit(emp_list[["y"]])
    
    strs <- strsplit(mfat_file_path, split = "[_\\./]")[[1]]
    pair <- strs[length(strs) - 1]
    
    xlabel = "ln(MFaT)"
    ylabel = "- ln(- ln(Empirical CDF))"
    plot(
        x = emp_list[["x"]]
        , y = emp_list[["y"]]
        
        , xlim = xlimit
        , ylim = ylimit
        
        , main = sprintf("Frechet Plot of %s", pair)
        , ylab = ylabel
        , xlab = xlabel
        , bty = "n"
        , type = "p"
        , col = color
        , lwd = 1
    )
    
    # Plot stats label .
    stats_pos_x <- xlimit[1] + 0 * (xlimit[2] - xlimit[1])
    stats_pos_y <- ylimit[1] + 1.0 * (ylimit[2] - ylimit[1])
    text(
        x = stats_pos_x
        , y = stats_pos_y
        , label = stats_label
        , adj = c(0, 1)
    )
    
    # Put regression label .
    if(show_r_square) {
        get_r_square <- function(emp_list) {
            x <- emp_list[["x"]]
            y <- emp_list[["y"]]
            r <- stats::cor(x, y)
            r_square <- r ^ 2
            r_square
        }
        get_r_coef_list <- function(emp_list) {
            x <- emp_list[["x"]]
            y <- emp_list[["y"]]
            model <- stats::lsfit(x = x, y = y)
            coefs <- model[["coefficients"]]
            list("a" = coefs["X"], "b" = coefs["Intercept"])
        }
        add_regression_line <- function(
            coef_list, xlimit
            , n_point = 1000
            , color = "red"
        ) {
            x <- seq(xlimit[1], xlimit[2], (xlimit[2] - xlimit[1]) / (n_point - 1))
            y <- coef_list[["a"]] * x + coef_list[["b"]]
            lines(x = x, y = y, col = color)
        }
        
        r_square <- get_r_square(emp_list)
        r_coef_list <- get_r_coef_list(emp_list)
        r_coef_banner <- sprintf(
            "y = %.4f x + %.4f"
            , r_coef_list[["a"]]
            , r_coef_list[["b"]]
        )
        regression_label <- base::bquote(
            R ^ 2 
            * .(sprintf(" = %.4f", r_square))
        )
        
        stats_pos_x <- xlimit[1] + 1.0 * (xlimit[2] - xlimit[1])
        stats_pos_y <- ylimit[1] + 0.1 * (ylimit[2] - ylimit[1])
        text(
            x = stats_pos_x
            , y = stats_pos_y
            , label = regression_label
            , adj = c(1, 0)
        )
        
        stats_pos_x <- xlimit[1] + 1.0 * (xlimit[2] - xlimit[1])
        stats_pos_y <- ylimit[1] + 0.0 * (ylimit[2] - ylimit[1])
        text(
            x = stats_pos_x
            , y = stats_pos_y
            , label = r_coef_banner
            , adj = c(1, 0)
        )
        add_regression_line(
            coef_list = r_coef_list
            , xlimit = xlimit
            , n_point = 1000
            , color = color
        )
    }
}
execute_block <- function() {
    
    
    
    mfat_file_path = "drivergene_ICGC-IntOGen.tsv"
    mfat_frame <- read(mfat_file_path)
    plot_MfatFrechetCore_frechet(
        mfat_frame = mfat_frame
        , color = "red"
        
        , n_beneficial = 200L
        , theta = NULL
        , least = FALSE
    )
    
    
}
