# Supplementary material for: Extreme value theory as a framework for understanding mutation frequency distribution in cancer genomes
Source: PLoS One. 2021 Aug 23;16(8):e0243595. doi: 10.1371/journal.pone.0243595 (PMC8382180; doi:10.1371/journal.pone.0243595)
Supplement: S17 File — (ZIP) [file pone.0243595.s021.zip › R_analysis_TotalTumor/analyze_BootSim_v7.R]

library("data.table")


HOME_DIR_PATH = "/Users/user/tumor/EvtCancerGenome/analysis_TotalTumor"

setwd(HOME_DIR_PATH)


source("./R/analyze_BootSimCore.R")
# bootstrap_BootSimCore_parameter_pair


get_source <- function(num = 1) {
    source(sprintf("./R/analyze_BootSim_v%d.R", num))
}


read <- function(
    file_path
    , header = TRUE, sep = "\t"
    , ...
) {
    # Be aware of updates in "data.table" package .
    frame <- data.table::fread(
        input = file_path
        , header = header
        , sep = sep
        , ...
    )
    class(frame) <- "data.frame"
    return(frame)
}
write_tsv <- function(frame, file, ...) {
    utils::write.table(
        x = frame
        , file = file
        , quote = FALSE
        , col.name = TRUE
        , row.name = FALSE
        , sep = "\t"
        , ...
    )
}


# Set font "Times", 10 pt .


execute_block <- function() {
    
    
    
    bootstrap_BootSimCore_parameter_pair(
        n_boot = 1000
        , mfat_file_path = "./driversite_ICGC-IntOGen.tsv"
        
        , n_beneficial = 200
        , least = FALSE
        , theta = NULL
    )
    
    
    
    
}


bootstrap_BootSim_parameter_pairs <- function(
    n_boot = 1000L
    , n_beneficial = 200L
    , case = "drivergene"
    , drivers = c("IntOGen", "CGC", "Tokheim")
) {
    mfats = c("ICGC", "COSMIC", "CHANG")
    
    for(driver in drivers) {
        for(i in seq_along(mfats)) {
            mfat <- mfats[i]
            
            bootstrap_BootSimCore_parameter_pair(
                n_boot = n_boot
                , mfat_file_path = sprintf("%s_%s-%s.tsv", case, mfat, driver)
                
                , n_beneficial = n_beneficial
                , least = FALSE
                , theta = NULL
            )
        }
    }
}
execute_block <- function() {
    
    
    bootstrap_BootSim_parameter_pairs(
        n_boot = 1000L
        , n_beneficial = 200L
        , case = "drivergene"
        , drivers = c("IntOGen", "CGC", "Tokheim")
    )
    bootstrap_BootSim_parameter_pairs(
        n_boot = 1000L
        , n_beneficial = NULL
        , case = "driversite"
        , drivers = c("IntOGen", "DoCM", "Bailey")
    )
    
    
    # 10k cases .
    bootstrap_BootSim_parameter_pairs(
        n_boot = 1E5L
        , n_beneficial = 200L
        , case = "drivergene"
        , drivers = c("IntOGen", "CGC", "Tokheim")
    )
    bootstrap_BootSim_parameter_pairs(
        n_boot = 1E5L
        , n_beneficial = NULL
        , case = "driversite"
        , drivers = c("IntOGen", "DoCM", "Bailey")
    )
    
    
    
    
    
    
}
