# Supplementary material for: Extreme value theory as a framework for understanding mutation frequency distribution in cancer genomes
Source: PLoS One. 2021 Aug 23;16(8):e0243595. doi: 10.1371/journal.pone.0243595 (PMC8382180; doi:10.1371/journal.pone.0243595)
Supplement: S17 File — (ZIP) [file pone.0243595.s021.zip › R_analysis_TotalTumor/base_Violin_v1.R]

# Based on vioplot::vioplot() .
violin <- function(
    data
    , range = 1.5
    , h = NULL
    , ylim = NULL
    , xlim = NULL
    , names = NULL
    
    , horizontal = FALSE
    , col = "grey"
    , border = "black"
    
    , lty = 1, lwd = 1
    , rectCol = NULL
    , colMed = "white"
    , pchMed = 19
    
    , at, add = FALSE
    , wex = 1
    , drawRect = TRUE
    
    , show.n = FALSE
    
    , ...
) {
    datas <- data
    if(class(data) != "list") {
        stop("Requires list input. Exitting .")
    }
    
    n <- length(datas)
    if(missing(at)) {
        at <- 1:n
    }
    
    if(length(border) == 1) {
        borders <- rep(border, n)
    } else if(length(border) == n) {
        borders <- border
    } else {
        stop("Error: invalid border vector length .")
    }
    
    if(is.null(rectCol)) {
        rect.colors <- borders
    } else if(length(rectCol) == 1) {
        rect.colors <- rep(rectCol, n)
    } else if(length(rectCol) == n) {
        rect.colors <- rectCol
    } else {
        stop("Error: invalid rectCol vector length .")
    }
    
    # Fill colors .
    if(length(col) == 1) {
        colors <- rep(col, n)
    } else if(length(col) == n) {
        colors <- col
    } else {
        stop("Error: invalid color vector length .")
    }
    
    upper <- vector(mode = "numeric", length = n)
    lower <- vector(mode = "numeric", length = n)
    q1 <- vector(mode = "numeric", length = n)
    q3 <- vector(mode = "numeric", length = n)
    med <- vector(mode = "numeric", length = n)
    base <- vector(mode = "list", length = n)
    height <- vector(mode = "list", length = n)
    baserange <- c(Inf, -Inf)
    args <- list(display = "none")
    
    if (!(is.null(h))) {
        args <- c(args, h = h)
    }
    
    for (i in 1:n) {
        data <- datas[[i]]
        data.min <- min(data)
        data.max <- max(data)
        q1[i] <- quantile(data, 0.25)
        q3[i] <- quantile(data, 0.75)
        med[i] <- median(data)
        iqd <- q3[i] - q1[i]
        upper[i] <- min(q3[i] + range * iqd, data.max)
        lower[i] <- max(q1[i] - range * iqd, data.min)
        est.xlim <- c(min(lower[i], data.min), max(upper[i], 
            data.max))
        smout <- do.call("sm.density", c(list(data, xlim = est.xlim), 
            args))
        hscale <- 0.4/max(smout$estimate) * wex
        base[[i]] <- smout$eval.points
        height[[i]] <- smout$estimate * hscale
        t <- range(base[[i]])
        baserange[1] <- min(baserange[1], t[1])
        baserange[2] <- max(baserange[2], t[2])
    }
    if (!add) {
        
        if (is.null(xlim)) {
            xlim <- if (n == 1) {
                at + c(-0.5, 0.5)
            } else {
                range(at) + min(diff(at))/2 * c(-1, 1)
            }
        }
        if (is.null(ylim)) {
            ylim <- baserange
        }
    }
    
    if (is.null(names)) {
        label <- .Primitive("names")(datas)
    } else {
        label <- names
    }
    if(show.n) {
        ns <- sapply(datas, length)
        label <- sprintf("%s\n(n = %d)", label, ns)
    }
    boxwidth <- 0.05 * wex
    
    
    plot.core <- function() {
        plot(
            NA
            , xlim = xlim
            , ylim = ylim
            
            , yaxt = "n"
            , xaxt = "n"
            
            , ...
        )
        axis(2, las = 2)
        axis(1, at = at, label = label, tick = FALSE, las = 1)
    }
    
    plot.core.horizontal <- function() {
        plot(
            NA
            , xlim = ylim
            , ylim = xlim
            
            , yaxt = "n"
            , xaxt = "n"
            
            , ...
        )
        axis(1)
        axis(2, at = at, label = label, tick = FALSE, las = 2)
    }
    
    #if (!add) { plot.new() }
    if (!horizontal) {
        # Vertical case .
        if (!add) {
            plot.core()
        }
        for (i in 1:n) {
            polygon(
                x = c(at[i] - height[[i]], rev(at[i] + height[[i]]))
                , y = c(base[[i]], rev(base[[i]]))
                , col = colors[i]
                , border = borders[i]
                , lty = lty, lwd = lwd
            )
            if (drawRect) {
                lines(
                    at[c(i, i)]
                    , c(lower[i], upper[i])
                    , lwd = lwd, lty = lty
                    , col = rect.colors[i]
                )
                rect(
                    xleft = at[i] - boxwidth/2
                    , ybottom = q1[i]
                    , xright = at[i] + boxwidth/2
                    , ytop = q3[i]
                    , col = rect.colors[i]
                    , border = rect.colors[i]
                )
                points(at[i], med[i], pch = pchMed, col = colMed)
            }
        }
    } else {
        # Horizontal case .
        if (!add) {
            plot.core.horizontal()
            
        }
        for (i in 1:n) {
            polygon(
                x = c(base[[i]], rev(base[[i]]))
                , y = c(
                    at[i] - height[[i]]
                    , rev(at[i] + height[[i]])
                )
                , col = colors[i]
                , border = borders[i]
                
                , lty = lty, lwd = lwd
            )
            if (drawRect) {
                lines(
                    c(lower[i], upper[i])
                    , at[c(i, i)]
                    , lwd = lwd, lty = lty
                    , col = rect.colors[i]
                )
                rect(
                    xleft = q1[i]
                    , ybottom = at[i] - boxwidth/2
                    , xright = q3[i]
                    , ytop = at[i] + boxwidth/2
                    , col = rect.colors[i]
                    , border = rect.colors[i]
                )
                points(med[i], at[i], pch = pchMed, col = colMed)
            }
        }
    }
    invisible(list(upper = upper, lower = lower, median = med, 
        q1 = q1, q3 = q3))
}
