# Supplementary material for: Extreme value theory as a framework for understanding mutation frequency distribution in cancer genomes
Source: PLoS One. 2021 Aug 23;16(8):e0243595. doi: 10.1371/journal.pone.0243595 (PMC8382180; doi:10.1371/journal.pone.0243595)
Supplement: S17 File — (ZIP) [file pone.0243595.s021.zip › R_analysis_TotalTumor/get_MfatCosmic_v9.R]

library("data.table")


HOME_DIR_PATH = "/Users/user/tumor/EvtCancerGenome/analysis_TotalTumor"

setwd(HOME_DIR_PATH)

get_source <- function(num = 1) {
    source(sprintf("./R/get_MfatCosmic_v%d.R", num))
}


read <- function(
    file_path
    , header = TRUE, sep = "\t"
    , ...
) {
    # Be aware of updates in "data.table" package .
    frame <- data.table::fread(
        input = file_path
        , header = header
        , sep = sep
        , ...
    )
    class(frame) <- "data.frame"
    return(frame)
}
write_tsv <- function(frame, file, ...) {
    utils::write.table(
        x = frame
        , file = file
        , quote = FALSE
        , col.name = TRUE
        , row.name = FALSE
        , sep = "\t"
        , ...
    )
}

save_MfatCosmic_mutation_id_frame <- function(
    out_file_path = "database_COSMIC_temp_IdCodingSnvDoubleton.tsv.gz"
    , vcf_file_path = "./COSMIC_grch37_v85/CosmicCodingMuts.vcf.gz"
) {
    vcf_frame <- read(vcf_file_path)
    
    # Sanitize to reduce record number .
    get_non_singleton_frame <- function(vcf_frame) {
        infos <- vcf_frame[, "INFO"]
        indices_singleton <- grep(pattern = "CNT=1$", x = infos)
        condition <- ! seq(nrow(vcf_frame)) %in% indices_singleton
        vcf_frame[which(condition), ]
    }
    vcf_frame <- get_non_singleton_frame(vcf_frame)
    
    # 
    condition_snv <- nchar(vcf_frame[, "REF"]) == 1L & nchar(vcf_frame[, "ALT"]) == 1L
    
    infos <- vcf_frame[, "INFO"]
    info_list <- strsplit(infos, split = ";")
    field_list <- lapply(info_list, function(atoms) {
        str_list <- strsplit(atoms, split = "=")
        banners <- sapply(str_list, function(x) x[1])
        values <- sapply(str_list, function(x) x[2])
        names(values) <- banners
        values
    })
    cnts <- as.numeric(sapply(field_list, function(x) x["CNT"]))
    condition_doubleton <- cnts >= 2L
    
    condition <- condition_snv & condition_doubleton
    submit_frame <- vcf_frame[which(condition), ]
    
    gz_file <- gzfile(out_file_path, "w")
    write_tsv(submit_frame, file = gz_file)
    close(gz_file)
}
execute_block <- function() {
    
    
    save_MfatCosmic_mutation_id_frame(
        out_file_path = "database_COSMIC_temp_IdCodingSnvDoubleton.tsv.gz"
        , vcf_file_path = "./COSMIC_grch37_v85/CosmicCodingMuts.vcf.gz"
    )
    
    base::gc()
    
    
}

save_MfatCosmic_select_export_frame <- function(
    out_file_path = "database_COSMIC_temp_CodingSnvDoubleton.tsv.gz"
    , vcf_file_path = "database_COSMIC_temp_IdCodingSnvDoubleton.tsv.gz"
    , export_filename = "./COSMIC_grch37_v85/CosmicMutantExport.tsv.gz"
) {
    # 1. Get records with mutation ids in doubletons 
    # 2. Get records with "Genome-wide screen" == "n"
    # 3. Get records with GRCh == "37"
    
    vcf_frame <- read(vcf_file_path)
    export_frame <- read(export_filename)
    
    get_intersect_export_frame <- function(
        export_frame
        , vcf_frame
    ) {
        ids_export <- export_frame[, "Mutation ID"]
        ids_vcf <- vcf_frame[, "ID"]
        export_frame[which(ids_export %in% ids_vcf), ]
    }
    
    # Sanitize by selection .
    export_frame <- get_intersect_export_frame(
        export_frame = export_frame
        , vcf_frame = vcf_frame
    )
    
    screens <- export_frame[, "Genome-wide screen"]
    grchs <- export_frame[, "GRCh"]
    condition <- (
        screens == "y"
        & grchs == "37"
    )
    submit_frame <- export_frame[which(condition), ]
    
    gz_file <- gzfile(out_file_path, "w")
    write_tsv(submit_frame, file = gz_file)
    close(gz_file)
}
execute_block <- function() {
    
    
    save_MfatCosmic_select_export_frame(
        out_file_path = "database_COSMIC_temp_CodingSnvDoubleton.tsv.gz"
        , vcf_file_path = "database_COSMIC_temp_IdCodingSnvDoubleton.tsv.gz"
        , export_filename = "./COSMIC_grch37_v85/CosmicMutantExport.tsv.gz"
    )
    
    
    
}


aggregate_MfatCosmic_coding_doubleton_snv <- function(
    out_file_path = "database_COSMIC_temp_Aggregate.tsv.gz"
    , cos_file_path = "database_COSMIC_temp_CodingSnvDoubleton.tsv.gz"
) {
    cos_frame <- read(cos_file_path)
    count_frame <- unique(cos_frame[, c("Mutation ID", "ID_tumour")])
    
    tumors <- cos_frame[, "ID_tumour"]
    n_tumor <- length(unique(tumors))
    
    get_doubleton_tab <- function(count_frame) {
        count_ids <- count_frame[, "Mutation ID"]
        tab <- table(count_ids)
        ids <- names(tab)
        counts <- as.numeric(tab)
        condition <- counts > 1
        tab[condition]
    }
    doubleton_tab <- get_doubleton_tab(count_frame)
    
    affected_tumors <- as.numeric(doubleton_tab)
    tested_tumors <- rep(n_tumor, length(affected_tumors))
    mutation_ids <- names(doubleton_tab)
    
    mfats <- affected_tumors / tested_tumors
    
    submit_frame <- data.frame(
        mutation_id = mutation_ids
        , affected_tumors = affected_tumors
        , tested_tumors = tested_tumors
        , MFaT = mfats
        , stringsAsFactors = FALSE
    )
    gz_file <- gzfile(out_file_path, "w")
    write_tsv(submit_frame, file = gz_file)
    close(gz_file)
}
execute_block <- function() {
    
    
    aggregate_MfatCosmic_coding_doubleton_snv(
        out_file_path = "database_COSMIC_temp_Aggregate.tsv.gz"
        , cos_file_path = "database_COSMIC_temp_CodingSnvDoubleton.tsv.gz"
    )
    
    base::gc()
    
    
}

save_MfatCosmic_coordinate_frame <- function(
    out_file_path = "database_COSMIC_temp_Coordinate.tsv.gz"
    , vcf_file_path = "database_COSMIC_temp_IdCodingSnvDoubleton.tsv.gz"
    , agg_file_path = "database_COSMIC_temp_Aggregate.tsv.gz"
) {
    vcf_frame <- read(vcf_file_path)
    agg_frame <- read(agg_file_path)
    
    ids_agg <- agg_frame[, "mutation_id"]
    coords <- sprintf(
        "%s:%s:%s:%s:%s"
        , vcf_frame[, "#CHROM"]
        , vcf_frame[, "POS"]
        , vcf_frame[, "REF"]
        , vcf_frame[, "ALT"]
        , vcf_frame[, "INFO"]
    )
    ids_vcf <- vcf_frame[, "ID"]
    
    count_frame <- data.frame(
        coords
        , ids_vcf
    )
    # Select first element if duplicated .
    uniq_frame <- count_frame[!duplicated(ids_vcf), ]
    
    coords <- uniq_frame[, 1]
    ids_vcf <- uniq_frame[, 2]
    names(coords) <- ids_vcf
    
    coords_submit <- coords[ids_agg]
    submit_frame <- data.frame(
        "coordinate" = coords_submit
        , agg_frame
    )
    
    gz_file <- gzfile(out_file_path, "w")
    write_tsv(submit_frame, file = gz_file)
    close(gz_file)
}
execute_block <- function() {
    
    save_MfatCosmic_coordinate_frame(
        out_file_path = "database_COSMIC_temp_Coordinate.tsv.gz"
        , vcf_file_name = "database_COSMIC_temp_IdCodingSnvDoubleton.tsv.gz"
        , agg_file_name = "database_COSMIC_temp_Aggregate.tsv.gz"
    )
    
    
    
    
}

get_MfatCosmic_format_frame <- function(co_frame) {
    coords <- co_frame[, "coordinate"]
    coord_list <- strsplit(coords, split = ":")
    
    chrs <- sapply(coord_list, function(x) x[1])
    poses <- sapply(coord_list, function(x) x[2])
    refs <- sapply(coord_list, function(x) x[3])
    alts <- sapply(coord_list, function(x) x[4])
    infos <- sapply(coord_list, function(x) x[5])
    
    info_list <- strsplit(infos, split = ";")
    #lens_info <- sapply(info_list, length)
    # This can be different .
    
    field_list <- lapply(info_list, function(atoms) {
        str_list <- strsplit(atoms, split = "=")
        banners <- sapply(str_list, function(x) x[1])
        values <- sapply(str_list, function(x) x[2])
        names(values) <- banners
        values
    })
    
    genes <- sapply(field_list, function(x) x["GENE"])
    aas <- sapply(field_list, function(x) x["AA"])
    
    columns_mfat <- c("affected_tumors", "tested_tumors", "MFaT")
    submit_frame <- data.frame(
        chrs, poses, co_frame[, "mutation_id"], refs, alts
        , infos, genes, aas, co_frame[, columns_mfat]
    )
    colnames(submit_frame) <- c(
        "#CHROM", "POS", "ID", "REF", "ALT"
        , "INFO", "gene", "aa", columns_mfat
    )
    submit_frame
}

get_MfatCosmic_gene_select_frame <- function(vcf_frame) {
    genes <- vcf_frame[, "gene"]
    
    # Remove genes containing "_"
    indices <- grep("_", genes)
    condition_bar <- ! seq(nrow(vcf_frame)) %in% indices
    
    # Remove genes containing "-"
    indices <- grep("-", genes)
    condition_hyphen <- ! seq(nrow(vcf_frame)) %in% indices
    
    # Remove genes containing "."
    indices <- grep("\\.", genes)
    condition_dot <- ! seq(nrow(vcf_frame)) %in% indices
    
    # Remove genes with head "ENSG"
    indices <- grep("^ENSG", genes)
    condition_ensg <- ! seq(nrow(vcf_frame)) %in% indices
    
    condition <- condition_bar & condition_hyphen & condition_ensg & condition_dot
    
    vcf_frame[which(condition), ]
}


get_MfatCosmic_nonsilent_frame <- function(vcf_frame) {
    aas <- vcf_frame[, "aa"]
    get_aa_nonsilent_condition <- function(aas) {
        is_peptide <- function(aa) {
            strs <- strsplit(aa, split = "\\.")[[1]]
            strs[1] == "p"
        }
        is_unknown <- function(aa) {
            substr(aa, start = 3, stop = 3) == "?"
        }
        get_from <- function(aa) {
            substr(aa, start = 3, stop = 3)
        }
        get_to <- function(aa) {
            substr(aa, start = nchar(aa), stop = nchar(aa))
        }
        
        are_peptide <- sapply(aas, is_peptide)
        are_unknown <- sapply(aas, is_unknown)
        
        aa_froms <- sapply(aas, get_from)
        aa_toes <- sapply(aas, get_to)
        
        are_nonsilent <- aa_froms != aa_toes
        
        are_nonsilent[! are_peptide] <- FALSE
        are_nonsilent[are_unknown] <- FALSE
        
        are_nonsilent
    }
    
    nonsilent_condition <- get_aa_nonsilent_condition(aas)
    vcf_frame[which(nonsilent_condition), ]
}

save_MfatCosmic_pre_maximization_frame <- function(
    out_file_path = "database_COSMIC_temp_PreMax.tsv.gz"
    , co_file_path = "database_COSMIC_temp_Coordinate.tsv.gz"
) {
    co_frame <- read(co_file_path)
    
    format_frame <- get_MfatCosmic_format_frame(co_frame)
    select_frame <- get_MfatCosmic_gene_select_frame(vcf_frame = format_frame)
    ns_frame <- get_MfatCosmic_nonsilent_frame(vcf_frame = select_frame)
    
    gz_file <- gzfile(out_file_path, "w")
    write_tsv(ns_frame, file = gz_file)
    close(gz_file)
}
execute_block <- function() {
    
    
    
    save_MfatCosmic_pre_maximization_frame(
        out_file_path = "database_COSMIC_temp_PreMax.tsv.gz"
        , co_file_path = "database_COSMIC_temp_Coordinate.tsv.gz"
    )
    
    base::gc()
    
    
    
}
