# Supplementary material for: Extreme value theory as a framework for understanding mutation frequency distribution in cancer genomes
Source: PLoS One. 2021 Aug 23;16(8):e0243595. doi: 10.1371/journal.pone.0243595 (PMC8382180; doi:10.1371/journal.pone.0243595)
Supplement: S17 File — (ZIP) [file pone.0243595.s021.zip › R_analysis_TotalTumor/plot_MfatQq_v5.R]

library("data.table")
library("evd")


HOME_DIR_PATH = "/Users/user/tumor/EvtCancerGenome/analysis_TotalTumor"

setwd(HOME_DIR_PATH)

get_source <- function(num = 1) {
    source(sprintf("./R/plot_MfatQq_v%d.R", num))
}


source("./R/base_MfatStat.R")
# get_MfatStat_unique_mfats, select_MfatStat_mfats_by_theta_and_beneficial_count


read <- function(
    file_path
    , header = TRUE, sep = "\t"
    , ...
) {
    # Be aware of updates in "data.table" package .
    frame <- data.table::fread(
        input = file_path
        , header = header
        , sep = sep
        , ...
    )
    class(frame) <- "data.frame"
    return(frame)
}
write_tsv <- function(frame, file, ...) {
    utils::write.table(
        x = frame
        , file = file
        , quote = FALSE
        , col.name = TRUE
        , row.name = FALSE
        , sep = "\t"
        , ...
    )
}


# Set font "Times", 10 pt .


plot_MfatQq_qq <- function(
    mfat_file_path = "drivergene_ICGC-IntOGen.tsv"
    , denom_correct = 1L
    # The plotting parameter d .
    , color = "red"
    
    , n_beneficial = 200L
    , theta = NULL
    , least = FALSE
) {
    mfat_frame <- read(mfat_file_path)
    mfats_unique <- get_MfatStat_unique_mfats(mfat_frame)
    
    mfat_list <- select_MfatStat_mfats_by_theta_and_beneficial_count(
        n_beneficial = n_beneficial
        , theta = theta
        , least = least
        , mfats_unique = mfats_unique
    )
    mfats <- mfat_list[["mfats"]]
    main_suffix <- mfat_list[["main_suffix"]]
    
    stats_label <- sprintf("%s, d = %d)", substr(main_suffix, 1, nchar(main_suffix) - 1), denom_correct)
    
    get_theo_values <- function(
        data
        , num_correct = - 0.3
        , denom_correct = 0.4
    ) {
        get_ranks <- function(data) {
            #1 + length(data) - rank(data, ties.method = "max")
            rank(data, ties.method = "min")
        }
        data <- sort(data, decreasing = FALSE)
        k_vec <- get_ranks(data)
        est <- get_MfatStat_mle_initials_gev(data)
        
        ranks_norm <- (
            (k_vec - num_correct) 
            / (length(data) + denom_correct)
        )
        evd::qgev(
            p = ranks_norm
            , loc = est["loc"]
            , shape = est["shape"]
            , scale = est["scale"]
        )
    }
    theo_values <- get_theo_values(
        data = mfats
        , num_correct = 0
        , denom_correct = denom_correct
    )
    print(theo_values)
    
    get_obs_values <- function(data) {
        data <- sort(data, decreasing = FALSE)
        data
    }
    obs_values <- get_obs_values(data = mfats)
    
    print(obs_values)
    
    limit <- c(0, 0.04)
    xlimit <- limit; ylimit <- limit; 
    
    strs <- strsplit(mfat_file_path, split = "[_\\./]")[[1]]
    pair <- strs[length(strs) - 1]
    
    plot(
        x = theo_values
        , y = obs_values
        , main = sprintf("Q-Q Plot of %s", pair)
        , col = color
        , bty = "n"
        , xlab = "Theoretical Values"
        , ylab = "Observed Values"
        , xlim = xlimit
        , ylim = ylimit
    )
    lines(
        x = xlimit, y = ylimit
        , col = color
    )
    
    stats_pos_x <- xlimit[1] + 0 * (xlimit[2] - xlimit[1])
    stats_pos_y <- ylimit[1] + 1.0 * (ylimit[2] - ylimit[1])
    text(
        x = stats_pos_x
        , y = stats_pos_y
        , label = stats_label
        , adj = c(0, 1)
    )
}
execute_block <- function() {
    
    
    
    
    plot_MfatQq_qq(
        mfat_file_path = "drivergene_ICGC-IntOGen.tsv"
        , denom_correct = 1
        # The plotting parameter d .
        , color = "red"
        
        , n_beneficial = 200
        , theta = NULL
        , least = FALSE
    )
    
    
    
    
    
}

plot_MfatQq_qqs <- function(
    case = "drivergene"
    , mfats = c("ICGC", "COSMIC", "CHANG")
    , drivers = c("IntOGen", "CGC", "Tokheim")
    
    , n_beneficial = 200L
    , colors_mfat = c("red", "blue", "forestgreen")
    , denom = t(data.frame(
        c(1, 7, 6), c(2, 7, 7), c(1, 5, 3)
    ))
) {
    # Define layout .
    n_col = length(mfats)
    n_row = length(drivers)
    layout_mx <- matrix(seq(n_col * n_row), ncol = n_col, byrow = TRUE)
    layout(layout_mx)
    
    for(j in seq_along(drivers)) {
        driver <- drivers[j]
        for(i in seq_along(mfats)) {
            mfat <- mfats[i]
            color <- colors_mfat[i]
            
            plot_MfatQq_qq(
                mfat_file_path = sprintf("%s_%s-%s.tsv", case, mfat, driver)
                , denom_correct = denom[j, i]
                , color = color
                
                , n_beneficial = n_beneficial
                , theta = NULL
                , least = FALSE
            )
            
        }
    }
}
execute_block <- function() {
    
    
    
    
    plot_MfatQq_qqs(
        case = "drivergene"
        , mfats = c("ICGC", "COSMIC", "CHANG")
        , drivers = c("IntOGen", "CGC", "Tokheim")
        
        , n_beneficial = 200L
        , colors_mfat = c("red", "blue", "forestgreen")
        , denom = t(data.frame(
            c(1, 3, 3), c(1, 3, 3), c(1, 5, 3)
        ))
    )
    
    
    plot_MfatQq_qqs(
        case = "driversite"
        , mfats = c("ICGC", "COSMIC", "CHANG")
        , drivers = c("IntOGen", "DoCM", "Bailey")
        
        , n_beneficial = NULL
        , colors_mfat = c("red", "blue", "forestgreen")
        , denom = t(data.frame(
            c(1, 7, 6), c(2, 7, 7), c(1, 5, 3)
        ))
    )
    
    
}


saveplot_MfatQq_qqs <- function(
    out_file_path = "project_evt_Figure_1B.pdf"
    , case = "drivergene"
    , drivers = c("IntOGen", "CGC", "Tokheim")
    
    , n_beneficial = 200L
    , denom = t(data.frame(
        c(1, 3, 3), c(1, 3, 3), c(1, 5, 3)
    ))
    , unit = 8
) {
    pdf(out_file_path, width = unit, height = unit)
    par(mar = c(3, 3, 2, 1))
    par(mgp = c(2.0, 0.5, 0))
    
    par(cex.main = 1.2)
    par(cex = 1.0)
    
    # Define figure font .
    par(family = "Times", ps = 10)
    plot_MfatQq_qqs(
        case = case
        , mfats = c("ICGC", "COSMIC", "CHANG")
        , drivers = drivers
        
        , n_beneficial = n_beneficial
        , colors_mfat = c("red", "blue", "forestgreen")
        , denom = denom
    )
    dev.off()
}
execute_block <- function() {
    
    
    
    saveplot_MfatQq_qqs(
        out_file_path = "project_evt_Figure_1B.pdf"
        , case = "drivergene"
        , drivers = c("IntOGen", "CGC", "Tokheim")
        
        , n_beneficial = 200L
        , denom = t(data.frame(
            c(1, 3, 3), c(1, 3, 3), c(1, 5, 3)
        ))
        , unit = 8
    )
    
    saveplot_MfatQq_qqs(
        out_file_path = "project_evt_Figure_2B.pdf"
        , case = "driversite"
        , drivers = c("IntOGen", "DoCM", "Bailey")
        
        , n_beneficial = NULL
        , denom = t(data.frame(
            c(1, 7, 6), c(2, 7, 7), c(1, 5, 3)
        ))
        , unit = 8
    )
    
    
    
    
}
