# Supplementary material for: Extreme value theory as a framework for understanding mutation frequency distribution in cancer genomes
Source: PLoS One. 2021 Aug 23;16(8):e0243595. doi: 10.1371/journal.pone.0243595 (PMC8382180; doi:10.1371/journal.pone.0243595)
Supplement: S17 File — (ZIP) [file pone.0243595.s021.zip › R_analysis_TotalTumor/prepare_TotalDriverDefinition_v7.R]

## Get driver gene definitions !
# 1. IntOgen 2014
# 2. COSMIC GRCh37 v85 CGC 
# 3. Tokheim et al, 2016


library("data.table")


HOME_DIR_PATH = "/Users/user/tumor/EvtCancerGenome/analysis_TotalTumor"

setwd(HOME_DIR_PATH)

get_source <- function(num = 1) {
    source(sprintf("./R/prepare_TotalDriverDefinition_v%d.R", num))
}


read <- function(
    file_path
    , header = TRUE, sep = "\t"
    , ...
) {
    # Be aware of updates in "data.table" package .
    frame <- data.table::fread(
        input = file_path
        , header = header
        , sep = sep
        , ...
    )
    class(frame) <- "data.frame"
    return(frame)
}
write_tsv <- function(frame, file, ...) {
    utils::write.table(
        x = frame
        , file = file
        , quote = FALSE
        , col.name = TRUE
        , row.name = FALSE
        , sep = "\t"
        , ...
    )
}

save_TotalDriverDefinition_case_TotalGene_database_intogen <- function(
    out_file_path = "driver_TotalGene_database_IntOGen.tsv"
    , int_file_path = "./IntOGen/intogen_cancer_drivers-2014.12/Mutational_drivers_per_tumor_type.tsv"
) {
    int_frame <- read(int_file_path, skip = 5)
    
    genes <- unique(as.character(int_frame[, 1]))
    submit_frame <- data.frame("gene" = genes)
    
    write_tsv(submit_frame, file = out_file_path)
}
execute_block <- function() {
    
    
    
    save_TotalDriverDefinition_case_TotalGene_database_intogen(
        out_file_path = "driver_TotalGene_database_IntOGen.tsv"
        , int_file_path = "./IntOGen/intogen_cancer_drivers-2014.12/Mutational_drivers_per_tumor_type.tsv"
    )
    
    
}

save_TotalDriverDefinition_case_TotalGene_database_cgc <- function(
    out_file_path = "driver_TotalGene_database_CGC.tsv"
    , cos_file_path = "./COSMIC_grch37_v85/cancer_gene_census.csv"
) {
    cos_frame <- read(cos_file_path, sep = ",")
    
    genes <- unique(as.character(cos_frame[, 1]))
    submit_frame <- data.frame("gene" = genes)
    
    write_tsv(submit_frame, file = out_file_path)
}
execute_block <- function() {
    
    
    save_TotalDriverDefinition_case_TotalGene_database_cgc(
        out_file_path = "driver_TotalGene_database_CGC.tsv"
        , cos_file_path = "./COSMIC_grch37_v85/cancer_gene_census.csv"
    )
    
    
    
}

# Tokheim total gene driver definition is implicitly generated .
save_TotalDriverDefinition_case_TotalGene_database_tokheim <- function(
    out_file_path = "./driver_TotalGene_database_Tokheim.tsv"
    , tok_file_path = "./Tokheim/Tokheim_2016_oncogenes_tsgs_typeless.tsv"
) {
    system(sprintf("cp %s %s", tok_file_path, out_file_path))
}
execute_block <- function() {
    
    save_TotalDriverDefinition_case_TotalGene_database_tokheim(
        out_file_path = "./driver_TotalGene_database_Tokheim.tsv"
        , tok_file_path = "./Tokheim/Tokheim_2016_oncogenes_tsgs_typeless.tsv"
    )
    
    
}

# Get intersection with MFaT dataset .
intersect_TotalDriverDefinition_case_TotalGene_mfat_frame <- function(
    out_file_path = "pair_ICGC-IntOGen.tsv"
    , mfat_file_path = "database_ICGC_temp_PostMax.tsv.gz"
    , driver_file_path = "driver_TotalGene_database_IntOGen.tsv"
    , mfat_gene_index = "gene"
) {
    mfat_frame <- read(mfat_file_path)
    driver_frame <- read(driver_file_path)
    
    mfat_genes <- as.character(mfat_frame[, mfat_gene_index])
    driver_genes <- as.character(driver_frame[, 1])
    
    condition <- mfat_genes %in% driver_genes
    submit_frame <- mfat_frame[which(condition), ]
    
    write_tsv(submit_frame, file = out_file_path)
}
intersect_TotalDriverDefinition_case_TotalGene_mfat_frame_auto <- function(
    case = "TotalGene"
    , drivers = c("IntOGen", "CGC", "Tokheim")
    , mfats = c("ICGC", "COSMIC", "CHANG")
    , mfat_gene_indices = c("gene", "gene", "Hugo_Symbol")
) {
    for(i in seq_along(mfats)) {
        mfat <- mfats[i]
        mfat_gene_index <- mfat_gene_indices[i]
        for(driver in drivers) {
            out_file_path = sprintf("drivergene_%s-%s.tsv", mfat, driver)
            print(out_file_path)
            intersect_TotalDriverDefinition_case_TotalGene_mfat_frame(
                out_file_path = out_file_path
                , mfat_file_path = sprintf("database_%s_temp_PostMax.tsv.gz", mfat)
                , driver_file_path = sprintf("driver_%s_database_%s.tsv", case, driver)
                , mfat_gene_index = mfat_gene_index
            )
        }
    }
}
execute_block <- function() {
    
    
    
    intersect_TotalDriverDefinition_case_TotalGene_mfat_frame_auto(
        case = "TotalGene"
        , drivers = c("IntOGen", "CGC", "Tokheim")
        , mfats = c("ICGC", "COSMIC", "CHANG")
        , mfat_gene_indices = c("gene", "gene", "Hugo_Symbol")
    )
    
    
    
}


## Driver Mutation Sites cases .
# 1. Generate driver mutation sites definitions .
# 2. Take intersections with MFaT datasets .

save_TotalDriverDefinition_case_TotalSite_database_intogen <- function(
    out_file_path = "driver_TotalGene_database_IntOGen.tsv"
    , int_dir_path = "./IntOGen/intogen_driver_mutations_catalog-2016"
) {
    types <- list.files(int_dir_path)
    
    get_snv_frame <- function(type_frame) {
        refs <- type_frame[, "ref"]
        alts <- type_frame[, "alt"]
        condition <- nchar(refs) == 1L & nchar(alts) == 1L
        type_frame[which(condition), ]
    }
    get_known_frame <- function(type_frame) {
        condition <- type_frame[, "driver"] == "known"
        type_frame[which(condition), ]
    }
    
    get_single_frame <- function(types) {
        submit_list <- list()
        for(i in seq_along(types)) {
            type <- types[i]
            print(type)
            
            type_file_path <- sprintf("%s/%s/mutation_analysis.tsv", int_dir_path, type)
            type_frame <- read(type_file_path)
            known_frame <- get_known_frame(type_frame)
            
            types_column <- rep(type, nrow(known_frame))
            
            temp_frame <- cbind(known_frame, "type" = types_column)
            if(i == 1) {
                header <- colnames(temp_frame)
                set_ncol <- ncol(temp_frame)
            }
            submit_list[[type]] <- as.vector(t(temp_frame))
        }
        submit_frame <- as.data.frame(matrix(
            data = unlist(submit_list), ncol = set_ncol
            , byrow = TRUE
        ))
        colnames(submit_frame) <- header
        submit_frame
    }
    single_frame <- get_single_frame(types)
    submit_frame <- get_snv_frame(single_frame)
    
    write_tsv(submit_frame, file = out_file_path)
}
execute_block <- function() {
    
    
    save_TotalDriverDefinition_case_TotalSite_database_intogen(
        out_file_path = "driver_TotalSite_database_IntOGen.tsv"
        , int_dir_path = "./IntOGen/intogen_driver_mutations_catalog-2016"
    )
    
    
}

intersect_TotalDriverDefinition_case_TotalSite_mfat_frame <- function(
    mfat_frame
    , site_frame
    , site_chr_index = "chr"
    , site_pos_index = "pos"
) {
    get_site_coords <- function(site_frame) {
        sprintf(
            "%s:%s"
            , site_frame[, site_chr_index]
            , site_frame[, site_pos_index]
        )
    }
    get_mfat_coords <- function(mfat_frame) {
        sprintf(
            "%s:%s"
            , mfat_frame[, 1]
            , mfat_frame[, 2]
        )
    }
    
    coords_site <- get_site_coords(site_frame)
    coords_mfat <- get_mfat_coords(mfat_frame)
    
    mfat_frame[which(coords_mfat %in% coords_site), ]
}

intersect_TotalDriverDefinition_case_TotalSite_mfat_frame_shell <- function(
    mfats = c("ICGC", "COSMIC", "CHANG")
    
    , driver = "IntOGen"
    , site_file_path = "driver_TotalSite_database_IntOGen.tsv"
    , site_chr_index = "chr"
    , site_pos_index = "pos"
) {
    site_frame <- read(site_file_path)
    
    for(i in seq_along(mfats)) {
        mfat <- mfats[i]
        print(mfat)
        
        out_file_path = sprintf("driversite_%s-%s.tsv", mfat, driver)
        mfat_file_path = sprintf("database_%s_temp_PostMax.tsv.gz", mfat)
        
        mfat_frame <- read(mfat_file_path)
        
        submit_frame <- intersect_TotalDriverDefinition_case_TotalSite_mfat_frame(
            mfat_frame = mfat_frame
            , site_frame = site_frame
            
            , site_chr_index = site_chr_index
            , site_pos_index = site_pos_index
        )
        write_tsv(submit_frame, file = out_file_path)
        
    }
}
intersect_TotalDriverDefinition_case_TotalSite_mfat_frame_database_intogen <- function() {
    intersect_TotalDriverDefinition_case_TotalSite_mfat_frame_shell(
        mfats = c("ICGC", "COSMIC", "CHANG")
        
        , driver = "IntOGen"
        , site_file_path = "driver_TotalSite_database_IntOGen.tsv"
        , site_chr_index = "chr"
        , site_pos_index = "pos"
    )
}
execute_block <- function() {
    
    
    
    intersect_TotalDriverDefinition_case_TotalSite_mfat_frame_database_intogen()
    
    
}


# docm_driver_variants.tsv is implicitly obtained .

save_TotalDriverDefinition_case_TotalSite_database_docm <- function(
    out_file_path = "driver_TotalSite_database_DoCM.tsv"
    , doc_file_path = "./DoCM/docm_driver_variants.tsv"
) {
    doc_frame <- read(doc_file_path)
    
    refs = doc_frame[, "read"]
    alts = doc_frame[, "variant"]
    
    condition <- nchar(refs) == 1L & nchar(alts) == 1L
    submit_frame <- doc_frame[which(condition), ]
    write_tsv(submit_frame, file = out_file_path)
}
execute_block <- function() {
    
    
    
    save_TotalDriverDefinition_case_TotalSite_database_docm(
        out_file_path = "driver_TotalSite_database_DoCM.tsv"
        , doc_file_path = "./DoCM/docm_driver_variants.tsv"
    )
    
    
}
intersect_TotalDriverDefinition_case_TotalSite_mfat_frame_database_docm <- function() {
    intersect_TotalDriverDefinition_case_TotalSite_mfat_frame_shell(
        mfats = c("ICGC", "COSMIC", "CHANG")
        
        , driver = "DoCM"
        , site_file_path = "driver_TotalSite_database_DoCM.tsv"
        , site_chr_index = "chromosome"
        , site_pos_index = "start"
    )
}
execute_block <- function() {
    
    intersect_TotalDriverDefinition_case_TotalSite_mfat_frame_database_docm()
    
    
}

# Bailey_2018_shared_driver_mutations.tsv is implicitly generated .

save_TotalDriverDefinition_case_TotalSite_database_bailey <- function(
    out_file_path = "./driver_TotalSite_database_Bailey.tsv"
    , site_file_path = "./Bailey/Bailey_2018_shared_driver_mutations.tsv"
) {
    system(sprintf("cp %s %s", site_file_path, out_file_path))
}
execute_block <- function() {
    
    save_TotalDriverDefinition_case_TotalSite_database_bailey(
        out_file_path = "./driver_TotalSite_database_Bailey.tsv"
        , site_file_path = "./Bailey/Bailey_2018_shared_driver_mutations.tsv"
    )
    
    
}


intersect_TotalDriverDefinition_case_TotalSite_mfat_frame_database_bailey_core <- function(
    site_frame
    , mfat_frame
    , mfat_gene_index = "gene"
    , mfat_aa_index = "aa"
) {
    sanitize_aas <- function(aas) {
        # Remove "p." at the head .
        heads <- substr(aas, start = 1, stop = 2)
        tails <- substr(aas, start = 3, stop = nchar(aas))
        condition <- "p." == heads
        condition[is.na(condition)] <- FALSE
        aas[condition] <- tails[condition]
        aas
    }
    
    get_codes_site <- function(site_frame) {
        sprintf(
            "%s:%s"
            , site_frame[, "gene"]
            , sanitize_aas(site_frame[, "aa"])
        )
    }
    get_codes_mfat <- function(mfat_frame) {
        sprintf(
            "%s:%s"
            , mfat_frame[, mfat_gene_index]
            , sanitize_aas(mfat_frame[, mfat_aa_index])
        )
    }
    codes_site <- get_codes_site(site_frame)
    codes_mfat <- get_codes_mfat(mfat_frame)
    
    mfat_frame[which(codes_mfat %in% codes_site), ]
}
intersect_TotalDriverDefinition_case_TotalSite_mfat_frame_database_bailey <- function() {
    
    mfats = c("ICGC", "COSMIC", "CHANG")
    mfat_gene_indices = c("gene", "gene", "Hugo_Symbol")
    mfat_aa_indices = c("aa", "aa", "Amino_Acid_Change")
    site_file_path = "driver_TotalSite_database_Bailey.tsv"
    
    site_frame <- read(site_file_path)
    
    driver = "Bailey"
    for(i in seq_along(mfats)) {
        mfat <- mfats[i]
        print(mfat)
        mfat_gene_index <- mfat_gene_indices[i]
        mfat_aa_index <- mfat_aa_indices[i]
        
        out_file_path = sprintf("driversite_%s-%s.tsv", mfat, driver)
        mfat_file_path = sprintf("database_%s_temp_PostMax.tsv.gz", mfat)
        
        mfat_frame <- read(mfat_file_path)
        
        submit_frame <- intersect_TotalDriverDefinition_case_TotalSite_mfat_frame_database_bailey_core(
            site_frame = site_frame
            , mfat_frame = mfat_frame
            , mfat_gene_index = mfat_gene_index
            , mfat_aa_index = mfat_aa_index
        )
        write_tsv(submit_frame, file = out_file_path)
    }
}
execute_block <- function() {
    
    
    intersect_TotalDriverDefinition_case_TotalSite_mfat_frame_database_bailey()
    
    
}
