# Supplementary material for: Extreme value theory as a framework for understanding mutation frequency distribution in cancer genomes
Source: PLoS One. 2021 Aug 23;16(8):e0243595. doi: 10.1371/journal.pone.0243595 (PMC8382180; doi:10.1371/journal.pone.0243595)
Supplement: S17 File — (ZIP) [file pone.0243595.s021.zip › R_analysis_TotalTumor/analyze_ChiSq_v4.R]

library("data.table")


HOME_DIR_PATH = "/Users/user/tumor/EvtCancerGenome/analysis_TotalTumor"

setwd(HOME_DIR_PATH)

source("./R/base_MfatStat.R")
# get_MfatStat_unique_mfats, select_MfatStat_mfats_by_theta_and_beneficial_count, get_MfatStat_mle_gev, get_MfatStat_mle_gpd, get_MfatStat_mle_pareto, dpareto_MfatStat_vgam


get_source <- function(num = 1) {
    source(sprintf("./R/analyze_ChiSq_v%d.R", num))
}


read <- function(
    file_path
    , header = TRUE, sep = "\t"
    , ...
) {
    # Be aware of updates in "data.table" package .
    frame <- data.table::fread(
        input = file_path
        , header = header
        , sep = sep
        , ...
    )
    class(frame) <- "data.frame"
    return(frame)
}
write_tsv <- function(frame, file, ...) {
    utils::write.table(
        x = frame
        , file = file
        , quote = FALSE
        , col.name = TRUE
        , row.name = FALSE
        , sep = "\t"
        , ...
    )
}


get_ChiSq_p_list <- function(
    mfat_file_path = "drivergene_ICGC-IntOGen.tsv"
    , n_beneficial = 200L
) {
    theta = NULL
    least = FALSE
    dists = c("gev", "pareto")
    
    mfat_frame <- read(mfat_file_path)
    mfats_unique <- get_MfatStat_unique_mfats(mfat_frame)
    
    mfat_list <- select_MfatStat_mfats_by_theta_and_beneficial_count(
        n_beneficial = n_beneficial
        , theta = theta
        , least = least
        , mfats_unique = mfats_unique
    )
    mfats <- mfat_list[["mfats"]]
    
    get_chisq_p_value <- function(data, theo_freqs) {
        
        tab <- table(data)
        # This is sorted by values (names) by default .
        
        obs_freqs <- as.numeric(tab) / sum(as.numeric(tab))
        theo_freqs <- theo_freqs / sum(theo_freqs)
        
        result <- stats::chisq.test(
            x = obs_freqs
            , p = theo_freqs
            , rescale.p = TRUE
            , simulate.p.value = TRUE
        )
        pvalue <- result[["p.value"]]
        pvalue
    }
    get_theo_values <- function(data) {
        tab <- table(data)
        # This is sorted by values (names) by default .
        
        obs_values <- as.numeric(names(tab))
        theo_values <- obs_values
        theo_values
    }
    
    get_gev_chisq_p <- function(data) {
        est <- get_MfatStat_mle_gev(data)
        
        theo_values <- get_theo_values(data)
        theo_freqs <- evd::dgev(
            x = theo_values
            , loc = est["loc"]
            , shape = est["shape"]
            , scale = est["scale"]
        )
        get_chisq_p_value(data = data, theo_freqs = theo_freqs)
    }
    get_gpd_chisq_p <- function(data) {
        est <- get_MfatStat_mle_gpd(data)
        
        theo_values <- get_theo_values(data)
        theo_freqs <- evd::dgpd(
            x = theo_values
            , loc = est["loc"]
            , shape = est["shape"]
            , scale = est["scale"]
        )
        get_chisq_p_value(data = data, theo_freqs = theo_freqs)
    }
    get_pareto_chisq_p <- function(data) {
        est <- get_MfatStat_mle_pareto(data)
        
        theo_values <- get_theo_values(data)
        theo_freqs <- dpareto_MfatStat_vgam(
            x = theo_values
            , shape = est["shape"]
            , scale = est["scale"]
        )
        get_chisq_p_value(data = data, theo_freqs = theo_freqs)
    }
    
    get_chisq_p <- function(dist, data) {
        if(dist == "gev") {
            submit_atom <- get_gev_chisq_p(data)
        } else if(dist == "gpd") {
            submit_atom <- get_gpd_chisq_p(data)
        } else if(dist == "pareto") {
            submit_atom <- get_pareto_chisq_p(data)
        } else {
            submit_atom <- get_gev_chisq_p(data)
        }
        names(submit_atom) <- sprintf("%s_chisq_p", dist)
        submit_atom
    }
    submit_list <- lapply(
        dists
        , get_chisq_p
        , data = mfats
    )
    names(submit_list) <- sprintf("%s_chisq_p", dists)
    
    submit_list
}
execute_block <- function() {
    
    
    
    get_ChiSq_p_list(
        mfat_file_path = "drivergene_ICGC-IntOGen.tsv"
        , n_beneficial = 200L
    )
    
    
    
}

save_ChiSq_p_frame <- function(
    out_file_path = "project_evt_Table_1.tsv"
    , case = "drivergene"
    , drivers = c("IntOGen", "CGC", "Tokheim")
    , n_beneficial = 200L
) {
    mfats = c("ICGC", "COSMIC", "CHANG")
    
    get_pair_list <- function(
        case = "drivergene"
        , mfats = c("ICGC", "COSMIC", "CHANG")
        , drivers = c("IntOGen", "CGC", "Tokheim")
        , n_beneficial = 200L
    ) {
        submit_list <- list()
        for(mfat in mfats) {
            for(driver in drivers) {
                pair <- sprintf("%s-%s", mfat, driver)
                mfat_file_name <- sprintf("%s_%s.tsv", case, pair)
                p_list <- get_ChiSq_p_list(
                    mfat_file_path = mfat_file_name
                    , n_beneficial = n_beneficial
                )
                submit_list[[pair]] <- p_list
            }
        }
        submit_list
    }
    
    pair_list <- get_pair_list(
        case = case
        , mfats = mfats
        , drivers = drivers
        , n_beneficial = n_beneficial
    )
    
    pairs <- names(pair_list)
    str_list <- strsplit(pairs, split = "-")
    mfats <- sapply(str_list, function(x) x[1])
    drivers <- sapply(str_list, function(x) x[2])
    
    gevs <- sapply(pair_list, function(e) e[["gev_chisq_p"]])
    paretos <- sapply(pair_list, function(e) e[["pareto_chisq_p"]])
    
    submit_frame <- data.frame(
        "Case" = pairs
        , "MFaT" = mfats
        , "Driver_Definition" = drivers
        , "GEV_P_Value" = gevs
        , "Pareto_P_Value" = paretos
    )
    write_tsv(submit_frame, file = out_file_path)
}
execute_block <- function() {
    
    
    save_ChiSq_p_frame(
        out_file_path = "project_evt_Table_1.tsv"
        , case = "drivergene"
        , drivers = c("IntOGen", "CGC", "Tokheim")
        , n_beneficial = 200L
    )
    save_ChiSq_p_frame(
        out_file_path = "project_evt_Table_2.tsv"
        , case = "driversite"
        , drivers = c("IntOGen", "DoCM", "Bailey")
        , n_beneficial = NULL
    )
    
    
    
    
    
}
