# Supplementary material for: Extreme value theory as a framework for understanding mutation frequency distribution in cancer genomes
Source: PLoS One. 2021 Aug 23;16(8):e0243595. doi: 10.1371/journal.pone.0243595 (PMC8382180; doi:10.1371/journal.pone.0243595)
Supplement: S17 File — (ZIP) [file pone.0243595.s021.zip › R_analysis_TotalTumor/analyze_BootVio_v5.R]

library("data.table")
library("sm")


HOME_DIR_PATH = "/Users/user/tumor/EvtCancerGenome/analysis_TotalTumor"

setwd(HOME_DIR_PATH)

source("./R/base_Violin.R")


get_source <- function(num = 1) {
    source(sprintf("./R/analyze_BootVio_v%d.R", num))
}


read <- function(
    file_path
    , header = TRUE, sep = "\t"
    , ...
) {
    # Be aware of updates in "data.table" package .
    frame <- data.table::fread(
        input = file_path
        , header = header
        , sep = sep
        , ...
    )
    class(frame) <- "data.frame"
    return(frame)
}
write_tsv <- function(frame, file, ...) {
    utils::write.table(
        x = frame
        , file = file
        , quote = FALSE
        , col.name = TRUE
        , row.name = FALSE
        , sep = "\t"
        , ...
    )
}


saveplot_BootVio_tail_index <- function(
    out_file_path = "project_evt_Figure_1C.pdf"
    , case = "drivergene"
    , drivers = c("IntOGen", "CGC", "Tokheim")
    
    , colors = c(
        "firebrick1", "firebrick2", "firebrick3"
        , "royalblue1", "royalblue2", "royalblue3"
        , "springgreen1", "springgreen2", "springgreen3"
    )
    , boot_file_stem = "bootstrap_Parameter-100000"
    , unit = 5
) {
    mfats = c("ICGC", "COSMIC", "CHANG")
    colors_mfat = c(
        "red", "royalblue", "forestgreen"
    )
    names(colors_mfat) <- mfats
    
    # Get a violin list .
    #colors = c()
    vio_list <- list()
    for(mfat in mfats) {
        for(driver in drivers) {
            
            boot_file_name <- sprintf("%s_%s_%s-%s.RData", boot_file_stem, case, mfat, driver)
            
            boot_list <- get(load(boot_file_name))
            result <- boot_list[["gev"]]
            est_names <- names(result[["t0"]])
            boot_mx <- result[["t"]]
            values <- as.numeric(boot_mx[, which("shape"== est_names)])
            
            banner <- sprintf("%s-%s", mfat, driver)
            vio_list[[banner]] <- values
            
            #colors <- c(colors, colors_mfat[mfat])
        }
    }
    
    main = "Tail Index (Bootstrap Distributions)"
    
    pdf(out_file_path, height = unit, width = unit * 1.2)
    
    # Define figure font .
    par(family = "Times", ps = 10)
    par(cex.main = 1.2)
    
    par(mar = c(4, 7, 2, 1))
    par(mgp = c(2.0, 0.7, 0))
    
    violin(
        data = rev(vio_list)
        , horizontal = TRUE
        , col = rev(colors)
        , xlab = "Tail Index"
        , ylab = ""
        , main = main
        , border = "transparent"
        , bty = "n"
        , rectCol = "black"
    )
    dev.off()
}
execute_block <- function() {
    
    
    
    saveplot_BootVio_tail_index(
        out_file_path = "project_evt_Figure_1C.pdf"
        , case = "drivergene"
        , drivers = c("IntOGen", "CGC", "Tokheim")
        
        , colors = c(
            "firebrick1", "firebrick2", "firebrick3"
            , "royalblue1", "royalblue2", "royalblue3"
            , "springgreen1", "springgreen2", "springgreen3"
        )
        , boot_file_stem = "bootstrap_Parameter-100000"
        , unit = 5
    )
    saveplot_BootVio_tail_index(
        out_file_path = "project_evt_Figure_2C.pdf"
        , case = "driversite"
        , drivers = c("IntOGen", "DoCM")
        
        , colors = c(
            "red", "darkred"
            , "blue", "darkblue"
            , "green", "darkgreen"
        )
        , boot_file_stem = "bootstrap_Parameter-100000"
        , unit = 5
    )
    
    
    
    
}

saveplot_BootVio_ci_pair <- function(
    boot_file_name = "bootstrap_Parameter-100000_drivergene_ICGC-IntOGen.RData"
    , dists = c("gev")
    , est_names = c("shape")
) {
    out_file_path = sprintf("prop_CI_%s", boot_file_name)
    
    boot_list <- get(load(boot_file_name))
    
    get_par_ci <- function(est_name, result) {
        est <- result$t0
        condition <- est_name == names(est)
        indices <- seq(length(est))
        index <- indices[which(condition)]
        
        indices <- c(index, indices[indices != index])
        
        result$t0 <- result$t0[indices]
        result$t <- result$t[, indices]
        
        ci <- boot::boot.ci(result)
        ci
    }
    
    par_list = list(
        gev = c("loc", "scale", "shape")
        , gpd = c("scale", "shape")
        , pareto = "shape"
    )
    if(is.null(dists)) {
        dists = names(par_list)
    }
    
    submit_list <- list()
    for(dist in dists) {
        cat(sprintf("# %s\n", dist))
        result <- boot_list[[dist]]
        
        if(is.null(est_names)) {
            est_names_select <- par_list[[dist]]
        } else {
            est_names_select <- est_names
        }
        
        temp_list <- list()
        for(est_name in est_names_select) {
            cat(sprintf("## %s\n", est_name))
            par_ci <- get_par_ci(
                est_name = est_name
                , result = result
            )
            temp_list[[est_name]] <- par_ci
        }
        
        submit_list[[dist]] <- temp_list
    }
    save(submit_list, file = out_file_path)
}

saveplot_BootVio_ci_pairs <- function(
    case = "drivergene"
    , mfats = c("COSMIC", "CHANG")
    , drivers = c("IntOGen", "CGC", "Tokheim")
    , boot_file_stem = "bootstrap_Parameter-100000"
) {
    for(mfat in mfats) {
        for(driver in drivers) {
            boot_file_name <- sprintf("%s_%s_%s-%s.RData", boot_file_stem, case, mfat, driver)
            
            saveplot_BootVio_ci_pair(
                boot_file_name = boot_file_name
                , dists = c("gev")
            )
        }
    }
}
execute_block <- function() {
    
    
    saveplot_BootVio_ci_pairs(
        case = "drivergene"
        , mfats = c("COSMIC", "CHANG")
        , drivers = c("IntOGen", "CGC", "Tokheim")
        , boot_file_stem = "bootstrap_Parameter-100000"
    )
    saveplot_BootVio_ci_pairs(
        case = "driversite"
        , mfats = c("COSMIC", "CHANG")
        , drivers = c("IntOGen", "DoCM", "Bailey")
        , boot_file_stem = "bootstrap_Parameter-100000"
    )
    
    
    
    
}

save_BootVio_ci_frame <- function(
    case = "drivergene"
    , mfats = c("COSMIC", "CHANG")
    , drivers = c("IntOGen", "CGC", "Tokheim")
    , ci_file_stem = "prop_CI_bootstrap_Parameter-100000"
) {
    out_file_path = sprintf("%s_%s_Pairs.tsv", ci_file_stem, case)
    
    ci_types = c("normal", "basic", "student", "percent", "bca")
    
    get_ci_interval <- function(ci, ci_type = "normal") {
        ci_matrix <- ci[[ci_type]]
        left <- ci_matrix[1, ncol(ci_matrix) - 1]
        right <- ci_matrix[1, ncol(ci_matrix)]
        interval <- list(left = left, right = right)
        interval
    }
    get_barred <- function(strings) {
        gsub(pattern = "\\.", replacement = "_", x = strings)
    }
    get_interval_line <- function(ci, ci_types) {
        interval_list <- list()
        for(ci_type in ci_types) {
            interval <- get_ci_interval(ci = ci, ci_type = ci_type)
            
            interval_list[[ci_type]] <- interval
        }
        interval_vec <- unlist(interval_list)
        
        interval_names <- get_barred(names(interval_vec))
        names(interval_vec) <- interval_names
        
        interval_line <- as.data.frame(t(interval_vec))
        interval_line
    }
    
    dist = "gev"
    est_name = "shape"
    
    init_flag = TRUE
    submit_vec <- c()
    for(mfat in mfats) {
        for(driver in drivers) {
            ci_file_name <- sprintf("%s_%s_%s-%s.RData", ci_file_stem, case, mfat, driver)
            
            ci_list <- get(load(ci_file_name))
            ci <- ci_list[[dist]][[est_name]]
            est <- ci[["t0"]]
            
            interval_line <- get_interval_line(
                ci = ci
                , ci_types = ci_types
            )
            temp_frame <- data.frame(
                "file" = ci_file_name
                , "est" = est
                , interval_line
            )
            
            if(init_flag) {
                header <- colnames(temp_frame)
                set_ncol <- length(header)
                init_flag <- FALSE
            }
            temp_vec <- as.vector(t(temp_frame))
            submit_vec <- c(submit_vec, temp_vec)
        }
    }
    submit_frame <- as.data.frame(matrix(
        submit_vec, ncol = set_ncol, byrow = TRUE
    ))
    colnames(submit_frame) <- header
    
    write_tsv(submit_frame, file = out_file_path)
}
execute_block <- function() {
    
    
    
    
    save_BootVio_ci_frame(
        case = "drivergene"
        , mfats = c("COSMIC", "CHANG")
        , drivers = c("IntOGen", "CGC", "Tokheim")
        , ci_file_stem = "prop_CI_bootstrap_Parameter-100000"
    )
    save_BootVio_ci_frame(
        case = "driversite"
        , mfats = c("COSMIC", "CHANG")
        , drivers = c("IntOGen", "DoCM")
        , ci_file_stem = "prop_CI_bootstrap_Parameter-100000"
    )
    
    
    
    
}


plot_BootVio_ci_types <- function(
    mfats = c("COSMIC", "CHANG")
    , drivers = c("IntOGen", "CGC", "Tokheim")
    , colors = c(
        "royalblue1", "royalblue2", "royalblue3"
        , "springgreen1", "springgreen2", "springgreen3"
    )
    , ci_frame
    , ylimit = c(0, 15)
) {
    name_ci_frame <- function(ci_frame) {
        files <- ci_frame[, "file"]
        pairs <- sapply(strsplit(files, split = "[_\\.]"), function(x) x[length(x) - 1])
        rownames(ci_frame) <- pairs
        ci_frame
    }
    ci_frame <- name_ci_frame(ci_frame)
    
    get_pairs <- function(
        mfats = c("COSMIC", "CHANG")
        , drivers = c("IntOGen", "CGC", "Tokheim")
    ) {
        atoms <- c()
        for(mfat in mfats) {
            for(driver in drivers) {
                pair <- sprintf("%s-%s", mfat, driver)
                atoms <- c(atoms, pair)
            }
        }
        atoms
    }
    pairs <- get_pairs(
        mfats = mfats
        , drivers = drivers
    )
    
    get_ci_interval_list <- function(
        pairs
        , ci_frame
    ) {
        ci_types = c("normal", "basic", "student", "percent", "bca")
        ci_banners = c("Normal", "Basic", "Student", "Percentile", "BCa")
        names(ci_banners) <- ci_types
        
        interval_list <- list()
        for(ci_type in ci_types) {
            pair_list <- list()
            for(pair in pairs) {
                #ci_file_name <- sprintf("%s_%s_%s-%s.RData", ci_file_stem, case, mfat, driver)
                
                line <- ci_frame[pair, ]
                #print(line)
                columns <- c(sprintf("%s_left", ci_type), sprintf("%s_right", ci_type))
                intervals <- as.numeric(line[, columns])
                
                pair_list[[pair]] <- intervals
            }
            interval_list[[ci_banners[ci_type]]] <- pair_list
        }
        interval_list
    }
    interval_list <- get_ci_interval_list(
        pairs = pairs
        , ci_frame = ci_frame
    )
    
    plot_base <- function(interval_list, ci_frame, ylimit = c(0, 15)) {
        banners <- names(interval_list)
        
        # Get range of the plot .
        xlimit = c(0.5, length(banners) + 0.5)
        
        if(is.null(ylimit)) {
            values_mx <- as.numeric(as.matrix(ci_frame[, seq(2, ncol(ci_frame))]))
            y_min <- min(values_mx); y_max <- max(values_mx);
            margin <- (y_max - y_min) / 20
            ylimit = c(y_min - margin, y_max + margin)
        }
        
        plot(
            x = NA
            , xlim = xlimit
            , ylim = ylimit
            , ylab = "Tail Index"
            , xlab = "Confidence Interval Methods"
            , xaxt = "n"
            , main = "Tail Index (Bootstrap Confidence Intervals)"
            , bty = "n"
        )
        axis(1, labels = banners, at = seq_along(banners))
    }
    
    add_interval_line <- function(
        interval
        , index = 1
        , shift = 0.2
        , end_width = 0.05
        , color = "red"
        , lwd = 2
    ) {
        # Shift in x direction .
        index <- index + shift
        lines(
            x = c(index, index)
            , y = c(interval[1], interval[2])
            , col = color
            , lwd = lwd
        )
        end_half <- end_width / 2
        lines(
            x = c(index - end_half, index + end_half)
            , y = c(interval[1], interval[1])
            , col = color
            , lwd = lwd
        )
        lines(
            x = c(index - end_half, index + end_half)
            , y = c(interval[2], interval[2])
            , col = color
            , lwd = lwd
        )
    }
    add_intervals_pair <- function(
        index = 2
        , interval_list
        , colors = c(
            "royalblue1", "royalblue2", "royalblue3"
            , "springgreen1", "springgreen2", "springgreen3"
        )
        , shift_unit = 0.05
    ) {
        first <- interval_list[[1]]
        
        len <- length(first)
        shift_start <- (shift_unit / 2) - (len / 2) * shift_unit
        shifts <- shift_start + seq(0, len - 1) * shift_unit
        
        pairs <- names(first)
        for(i in seq_along(pairs)) {
            pair <- pairs[i]
            shift <- shifts[i]
            color <- colors[i]
            
            add_interval_line(
                interval = interval_list[[index]][[pair]]
                , index = index
                , shift = shift
                , end_width = 0.05
                , color = color
                , lwd = 2L
            )
        }
    }
    add_intervals_pairs <- function(
        interval_list
        , colors = c(
            "royalblue1", "royalblue2", "royalblue3"
            , "springgreen1", "springgreen2", "springgreen3"
        )
        , shift_unit = 0.05
    ) {
        for(index in seq_along(interval_list)) {
            add_intervals_pair(
                index = index
                , interval_list = interval_list
                , colors = colors
                , shift_unit = shift_unit
            )
        }
    }
    
    plot_base(
        interval_list = interval_list
        , ci_frame = ci_frame
        , ylimit = ylimit
    )
    add_intervals_pairs(
        interval_list = interval_list
        , colors = colors
        , shift_unit = 0.08
    )
    # Add mean of estimates .
    ests <- as.numeric(ci_frame[pairs, "est"])
    abline(h = mean(ests), lty = 2)
    
    legend(
        x = "top"
        , pch = 15
        , pt.cex = 2.0
        , col = colors
        , legend = names(interval_list[[1]])
        , bty = "n"
        , ncol = 3
    )
}
execute_block <- function() {
    
    
    ci_file_path = "prop_CI_bootstrap_Parameter-100000_drivergene_Pairs.tsv"
    out_file_path = "project_evt_Figure_1D.pdf"
    ci_frame <- read(ci_file_path)
    
    plot_BootVio_ci_types(
        mfats = c("COSMIC", "CHANG")
        , drivers = c("IntOGen", "CGC", "Tokheim")
        , colors = c(
            "royalblue1", "royalblue2", "royalblue3"
            , "springgreen1", "springgreen2", "springgreen3"
        )
        , ci_frame = ci_frame
        , ylimit = c(0, 10)
    )
    
    
    
}

saveplot_BootVio_ci_types <- function(
    out_file_path = "project_evt_Figure_1D.pdf"
    , ci_file_path = "prop_CI_bootstrap_Parameter-100000_drivergene_Pairs.tsv"
    
    , mfats = c("COSMIC", "CHANG")
    , drivers = c("IntOGen", "CGC", "Tokheim")
    , colors = c(
        "royalblue1", "royalblue2", "royalblue3"
        , "springgreen1", "springgreen2", "springgreen3"
    )
    , ylimit = c(0, 10)
    , unit = 5
) {
    ci_frame <- read(ci_file_path)
    
    pdf(out_file_path, width = 1.2 * unit, height = unit)
    
    # Define figure font .
    par(family = "Times", ps = 10)
    par(cex.main = 1.2)
    
    par(mar = c(4, 4, 2, 1))
    par(mgp = c(2.0, 0.7, 0))
    
    plot_BootVio_ci_types(
        mfats = mfats
        , drivers = drivers
        , colors = colors
        , ci_frame = ci_frame
        , ylimit = ylimit
    )
    dev.off()
}
execute_block <- function() {
    
    
    
    
    saveplot_BootVio_ci_types(
        out_file_path = "project_evt_Figure_1D.pdf"
        , ci_file_path = "prop_CI_bootstrap_Parameter-100000_drivergene_Pairs.tsv"
        
        , mfats = c("COSMIC", "CHANG")
        , drivers = c("IntOGen", "CGC", "Tokheim")
        , colors = c(
            "royalblue1", "royalblue2", "royalblue3"
            , "springgreen1", "springgreen2", "springgreen3"
        )
        , ylimit = c(0, 10)
        , unit = 5
    )
    saveplot_BootVio_ci_types(
        out_file_path = "project_evt_Figure_2D.pdf"
        , ci_file_path = "prop_CI_bootstrap_Parameter-100000_driversite_Pairs.tsv"
        
        , mfats = c("COSMIC", "CHANG")
        , drivers = c("IntOGen", "DoCM")
        , colors = c("blue", "darkblue", "green", "darkgreen")
        , ylimit = c(-5, 10)
        , unit = 5
    )
    
    
    
    
    
}
