# Supplementary material for: Extreme value theory as a framework for understanding mutation frequency distribution in cancer genomes
Source: PLoS One. 2021 Aug 23;16(8):e0243595. doi: 10.1371/journal.pone.0243595 (PMC8382180; doi:10.1371/journal.pone.0243595)
Supplement: S17 File — (ZIP) [file pone.0243595.s021.zip › R_analysis_TotalTumor/base_MfatStat_v6.R]

library("evd")


# List parameters .
EVT_MLE_METHOD = "Nelder-Mead"
EVT_STD_ERR = FALSE


get_MfatStat_mle_initials_gev <- function(data) {
    start = list(loc = 0, scale = 0, shape = 1.25)
    # Return named vector
    ests <- rep(NA, 3)
    expr <- {
        result <- evd::fgev(
            x = data
            , start = start
            , method = EVT_MLE_METHOD
            , std.err = EVT_STD_ERR
            , warn.inf = FALSE
        )
        # This can return error .
        ests <- result[["estimate"]]
    }
    try(expr = expr, silent = TRUE)
    ests
}
get_MfatStat_mle_gev <- get_MfatStat_mle_initials_gev

get_MfatStat_mle_gpd <- function(data) {
    # Return named vector
    #epsilon = .Machine$double.eps
    theta = (
        min(data)
        # - epsilon * 100
    )
    
    est <- rep(NA, 3)
    expr <- {
        result <- evd::fpot(
            x = data
            , threshold = theta
            , model = "gpd"
            
            , method = EVT_MLE_METHOD
            , std.err = EVT_STD_ERR
        )
        # This can return error .
        est <- result[["estimate"]]
        est <- c(loc = theta, est)
    }
    try(expr = expr, silent = TRUE)
    est
}
get_MfatStat_mle_pareto <- function(data) {
    n <- length(data)
    m <- min(data)
    alpha <- n / sum(log(data) - log(m))
    c("scale" = m, "shape" = alpha)
}


get_MfatStat_unique_mfats <- function(mfat_frame) {
    get_coords <- function(mfat_frame) {
        sprintf("%s:%s", mfat_frame[, 1], mfat_frame[, 2])
    }
    coords <- get_coords(mfat_frame)
    mfats <- mfat_frame[, "MFaT"]
    unique_frame <- unique(data.frame("coord" = coords, "MFaT" = mfats))
    atoms <- as.numeric(unique_frame[, "MFaT"])
    names(atoms) <- unique_frame[, "coord"]
    atoms
}


select_MfatStat_mfats_by_theta_and_beneficial_count <- function(
    n_beneficial = 200L
    , theta = NULL
    , least = FALSE
    , mfats_unique
) {
    get_thetas <- function(data) {
        sort(unique(c(data, Inf)))
    }
    get_counts <- function(data) {
        get_count <- function(theta, data) {
            length(data[data > theta])
        }
        counts <- sapply(sort(unique(data)), get_count, data = data)
        counts <- c(length(data), counts)
        names(counts) <- get_thetas(data)
        
        cat(sprintf("Possible beneficial counts: \n"))
        print(counts)
        counts
    }
    
    get_beneficial_theta <- function(
        n = 300
        , least = TRUE
        , mfats
    ) {
        thetas <- get_thetas(mfats)
        counts <- get_counts(mfats)
        if(least) {
            # Return the threshold giving at least n elements .
            theta <- min(thetas[counts > n])
        } else {
            # Return the threshold giving an element count < n .
            theta <- min(thetas[counts < n])
        }
        theta
    }
    get_beneficial_data_n <- function(
        n = 300
        , least = FALSE
        , mfats
    ) {
        theta <- get_beneficial_theta(
            n = n
            , least = least
            , mfats = mfats
        )
        cat(sprintf("Theta: %f\n", theta))
        mfats <- mfats[mfats > theta]
        mfats
    }
    get_beneficial_data_theta <- function(theta, mfats) {
        counts <- get_counts(mfats)
        cat(sprintf("Theta: %f\n", theta))
        mfats <- mfats[mfats > theta]
        mfats
    }
    
    # Select only beneficial mutations !
    if(is.null(theta) && !is.null(n_beneficial)) {
        theta <- get_beneficial_theta(
            n = n_beneficial
            , least = least
            , mfats = mfats_unique
        )
        mfats <- get_beneficial_data_n(
            n = n_beneficial
            , least = least
            , mfats = mfats_unique
        )
        main_suffix <- sprintf("(b = %d, th = %.2E)", length(mfats), theta)
    } else if(!is.null(theta)) {
        mfats <- get_beneficial_data_theta(
            theta = theta
            , mfats = mfats_unique
        )
        main_suffix <- sprintf("(b = %d, th = %.2E)", length(mfats), theta)
    } else {
        mfats <- mfats_unique
        main_suffix <- sprintf("(b = %d)", length(mfats))
    }
    
    submit_list <- list(
        "mfats" = mfats
        , "mfats_unique" = mfats_unique
        , "main_suffix" = main_suffix
        , "n_beneficial" = n_beneficial
        , "theta" = theta
        , "least" = least
    )
    submit_list
}


get_MfatStat_density_list <- function(data) {
    x_vec <- stats::density(data)$x
    y_vec <- stats::density(data)$y
    condition <- x_vec > 0 & y_vec > 0
    x_vec <- x_vec[condition]
    y_vec <- y_vec[condition]
    list("x" = x_vec, "y" = y_vec, "data" = data)
}


dpareto_MfatStat_vgam <- function (x, scale = 1, shape, log = FALSE) {
    # Density function from VGAM .
    if (!is.logical(log.arg <- log) || length(log) != 1) 
        stop("bad input for argument 'log'")
    rm(log)
    L <- max(length(x), length(scale), length(shape))
    if (length(x) != L) 
        x <- rep_len(x, L)
    if (length(scale) != L) 
        scale <- rep_len(scale, L)
    if (length(shape) != L) 
        shape <- rep_len(shape, L)
    logdensity <- rep_len(log(0), L)
    xok <- (x >= scale)
    logdensity[xok] <- log(shape[xok]) + shape[xok] * log(scale[xok]) - (shape[xok] + 1) * log(x[xok])
    if (log.arg) 
        logdensity
    else exp(logdensity)
}
