# Supplementary material for: Extreme value theory as a framework for understanding mutation frequency distribution in cancer genomes
Source: PLoS One. 2021 Aug 23;16(8):e0243595. doi: 10.1371/journal.pone.0243595 (PMC8382180; doi:10.1371/journal.pone.0243595)
Supplement: S17 File — (ZIP) [file pone.0243595.s021.zip › R_analysis_TotalTumor/get_MfatIcgc_v5.R]

library("data.table")


HOME_DIR_PATH = "/Users/user/tumor/EvtCancerGenome/analysis_TotalTumor"

setwd(HOME_DIR_PATH)

get_source <- function(num = 1) {
    source(sprintf("./R/get_MfatIcgc_v%d.R", num))
}


read <- function(
    file_path
    , header = TRUE, sep = "\t"
    , ...
) {
    # Be aware of updates in "data.table" package .
    frame <- data.table::fread(
        input = file_path
        , header = header
        , sep = sep
        , ...
    )
    class(frame) <- "data.frame"
    return(frame)
}
write_tsv <- function(frame, file, ...) {
    utils::write.table(
        x = frame
        , file = file
        , quote = FALSE
        , col.name = TRUE
        , row.name = FALSE
        , sep = "\t"
        , ...
    )
}


get_MfatIcgc_protein_altering_vcf <- function() {
    
    command = "python2 ./python/get_IcgcProteinAltering.py ./ICGC_r27/simple_somatic_mutation.aggregated.vcf.gz ./database_ICGC_temp_ProteinAltering.vcf.gz \n"
    system(command)
}
execute_block <- function() {
    
    get_MfatIcgc_protein_altering_vcf()
    
}

save_MfatIcgc_pre_maximization_tsv <- function(
    out_file_path = "database_ICGC_temp_PreMax.tsv.gz"
    , vcf_file_path = "database_ICGC_temp_ProteinAltering.vcf.gz"
    , lighter = FALSE
) {
    # Select only SNVs and doubletons .
    # Add MFaTs .
    vcf_frame <- read(vcf_file_path)
    
    refs <- vcf_frame[, "REF"]
    alts <- vcf_frame[, "ALT"]
    
    condition_snv <- nchar(refs) == 1L & nchar(alts) == 1L
    
    infos <- vcf_frame[, "INFO"]
    str_list <- strsplit(infos, split = ";")
    fields_adonor <- sapply(str_list, function(x) x[3])
    adonor_list <- strsplit(fields_adonor, split = "=")
    adonors <- as.numeric(sapply(adonor_list, function(x) x[2]))
    
    condition_doubleton <- adonors >= 2L
    
    fields_tdonor <- sapply(str_list, function(x) x[7])
    tdonor_list <- strsplit(fields_tdonor, split = "=")
    tdonors <- as.numeric(sapply(tdonor_list, function(x) x[2]))
    
    mfats <- adonors / tdonors
    
    if(lighter) {
        columns <- c("#CHROM", "POS", "REF", "ALT")
        base_frame <- vcf_frame[, columns]
    } else {
        columns <- c("#CHROM", "POS", "ID", "REF", "ALT", "QUAL", "FILTER", "INFO")
        base_frame <- cbind(
            vcf_frame[, columns]
            , "affected_donors" = adonors
            , "tested_donors" = tdonors
        )
    }
    mfat_frame <- cbind(base_frame, "MFaT" = mfats)
    
    condition <- condition_snv & condition_doubleton
    submit_frame <- mfat_frame[which(condition), ]
    
    gz_file <- gzfile(out_file_path, "w")
    write_tsv(submit_frame, file = gz_file)
    close(gz_file)
}
execute_block <- function() {
    
    
    save_MfatIcgc_pre_maximization_tsv(
        out_file_path = "database_ICGC_temp_PreMax.tsv.gz"
        , vcf_file_path = "database_ICGC_temp_ProteinAltering.vcf.gz"
        , lighter = FALSE
    )
    
    
    
}
