# Supplementary material for: Extreme value theory as a framework for understanding mutation frequency distribution in cancer genomes
Source: PLoS One. 2021 Aug 23;16(8):e0243595. doi: 10.1371/journal.pone.0243595 (PMC8382180; doi:10.1371/journal.pone.0243595)
Supplement: S17 File — (ZIP) [file pone.0243595.s021.zip › R_analysis_TotalTumor/maximize_Mfat_v6.R]

library("data.table")


HOME_DIR_PATH = "/Users/user/tumor/EvtCancerGenome/analysis_TotalTumor"

setwd(HOME_DIR_PATH)

get_source <- function(num = 1) {
    source(sprintf("./R/maximize_Mfat_v%d.R", num))
}

source("./R/maximize_MfatCore.R")
# maximize_Mfat_vcf_frame_core


read <- function(
    file_path
    , header = TRUE, sep = "\t"
    , ...
) {
    # Be aware of updates in "data.table" package .
    frame <- data.table::fread(
        input = file_path
        , header = header
        , sep = sep
        , ...
    )
    class(frame) <- "data.frame"
    return(frame)
}
write_tsv <- function(frame, file, ...) {
    utils::write.table(
        x = frame
        , file = file
        , quote = FALSE
        , col.name = TRUE
        , row.name = FALSE
        , sep = "\t"
        , ...
    )
}

save_Mfat_database_icgc_pre_symbol_frame <- function(
    out_file_path = "database_ICGC_temp_PreSymbol.tsv.gz"
    , vcf_file_path = "database_ICGC_temp_PreMax.tsv.gz"
) {
    vcf_frame <- read(vcf_file_path)
    
    submit_frame <- maximize_Mfat_vcf_frame_core(
        vcf_frame = vcf_frame
        , vcf_chr_index = "#CHROM"
        , vcf_pos_index = "POS"
        , vcf_ref_index = "REF"
        , vcf_alt_index = "ALT"
        , vcf_mfat_index = "MFaT"
        , verbose_cycle = 100
    )
    
    gz_file <- gzfile(out_file_path, "w")
    write_tsv(submit_frame, file = gz_file)
    close(gz_file)
}
execute_block <- function() {
    
    
    
    save_Mfat_database_icgc_pre_symbol_frame(
        out_file_path = "database_ICGC_temp_PreSymbol.tsv.gz"
        , vcf_file_path = "database_ICGC_temp_PreMax.tsv.gz"
    )
    
    
}

save_Mfat_database_icgc_post_maximization_frame <- function(
    out_file_path = "database_ICGC_temp_PostMax.tsv.gz"
    , vcf_file_path = "database_ICGC_temp_PreSymbol.tsv.gz"
) {
    vcf_frame <- read(vcf_file_path)
    
    infos <- vcf_frame[, "INFO"]
    info_list <- strsplit(infos, split = ";")
    
    csqs <- sapply(info_list, function(x) x[1])
    csqs_core <- substr(csqs, start = 13L, stop = nchar(csqs))
    csq_list <- strsplit(csqs_core, split = ",")
    
    get_vcf_csq_frame <- function(
        csq_list
        , vcf_frame
        , cycle = 100L
    ) {
        header <- colnames(vcf_frame)
        select_columns <- header[header != "INFO"]
        
        header <- c(select_columns, "consequence")
        set_ncol = length(header)
        #init_flag = TRUE
        submit_list <- list()
        indices <- seq(nrow(vcf_frame))
        for(i in indices) {
            if(i %% cycle == 0) cat(sprintf(
                "##### Processing (i = %d / %d) ...\n"
                , i, length(indices)
            ))
            csqs <- csq_list[[i]]
            
            temp_frame <- data.frame(
                vcf_frame[rep(i, length(csqs)), select_columns]
                , consequence = csqs
            )
            temp_vec <- as.vector(t(temp_frame))
            submit_list[[i]] <- temp_vec
        }
        submit_frame <- as.data.frame(matrix(
            unlist(submit_list), ncol = set_ncol, byrow = TRUE
        ))
        # Use list to make it fast !
        colnames(submit_frame) <- header
        submit_frame
    }
    vcf_csq_frame <- get_vcf_csq_frame(
        csq_list = csq_list
        , vcf_frame = vcf_frame
        , cycle = 2000L
    )
    
    conseqs <- as.character(vcf_csq_frame[, "consequence"])
    conseq_list <- strsplit(conseqs, split = "\\|")
    
    genes <- sapply(conseq_list, function(x) x[1])
    aas <- sapply(conseq_list, function(x) x[9])
    
    submit_frame <- cbind(
        vcf_csq_frame
        , "gene" = genes
        , "aa" = aas
    )
    
    gz_file <- gzfile(out_file_path, "w")
    write_tsv(submit_frame, file = gz_file)
    close(gz_file)
}
execute_block <- function() {
    
    
    
    save_Mfat_database_icgc_post_maximization_frame(
        out_file_path = "database_ICGC_temp_PostMax.tsv.gz"
        , vcf_file_path = "database_ICGC_temp_PreSymbol.tsv.gz"
    )
    
    
    
}

save_Mfat_database_cosmic_post_maximization_frame <- function(
    out_file_path = "database_COSMIC_temp_PostMax.tsv.gz"
    , vcf_file_path = "database_COSMIC_temp_PreMax.tsv.gz"
) {
    vcf_frame <- read(vcf_file_path)
    
    submit_frame <- maximize_Mfat_vcf_frame_core(
        vcf_frame = vcf_frame
        , vcf_chr_index = "#CHROM"
        , vcf_pos_index = "POS"
        , vcf_ref_index = "REF"
        , vcf_alt_index = "ALT"
        , vcf_mfat_index = "MFaT"
        , verbose_cycle = 100
    )
    
    gz_file <- gzfile(out_file_path, "w")
    write_tsv(submit_frame, file = gz_file)
    close(gz_file)
}
execute_block <- function() {
    
    save_Mfat_database_cosmic_post_maximization_frame(
        out_file_path = "database_COSMIC_temp_PostMax.tsv.gz"
        , vcf_file_path = "database_COSMIC_temp_PreMax.tsv.gz"
    )
    
    
}

save_Mfat_database_chang_post_maximization_frame <- function(
    out_file_path = "database_CHANG_temp_PostMax.tsv.gz"
    , vcf_file_path = "database_CHANG_temp_PreMax.tsv.gz"
) {
    vcf_frame <- read(vcf_file_path)
    
    submit_frame <- maximize_Mfat_vcf_frame_core(
        vcf_frame = vcf_frame
        , vcf_chr_index = "Chromosome"
        , vcf_pos_index = "Start_Position"
        , vcf_ref_index = "Reference_Allele"
        , vcf_alt_index = "Tumor_Seq_Allele2"
        , vcf_mfat_index = "MFaT"
        , verbose_cycle = 100
    )
    
    gz_file <- gzfile(out_file_path, "w")
    write_tsv(submit_frame, file = gz_file)
    close(gz_file)
}
execute_block <- function() {
    
    save_Mfat_database_chang_post_maximization_frame(
        out_file_path = "database_CHANG_temp_PostMax.tsv.gz"
        , vcf_file_path = "database_CHANG_temp_PreMax.tsv.gz"
    )
    
    
}
