# Supplementary material for: Extreme value theory as a framework for understanding mutation frequency distribution in cancer genomes
Source: PLoS One. 2021 Aug 23;16(8):e0243595. doi: 10.1371/journal.pone.0243595 (PMC8382180; doi:10.1371/journal.pone.0243595)
Supplement: S17 File — (ZIP) [file pone.0243595.s021.zip › R_analysis_TotalTumor/maximize_MfatCore_v2.R]

maximize_Mfat_vcf_frame_core <- function(
    vcf_frame
    , vcf_chr_index = "#CHROM"
    , vcf_pos_index = "POS"
    , vcf_ref_index = "REF"
    , vcf_alt_index = "ALT"
    , vcf_mfat_index = "MFaT"
    , verbose_cycle = 100
) {
    
    
    get_vcf_chrs <- function(vcf_frame) {
        as.character(vcf_frame[, vcf_chr_index])
    }
    get_vcf_positions <- function(vcf_frame) {
        as.character(vcf_frame[, vcf_pos_index])
    }
    get_vcf_refs <- function(vcf_frame) {
        as.character(vcf_frame[, vcf_ref_index])
    }
    get_vcf_alts <- function(vcf_frame) {
        as.character(vcf_frame[, vcf_alt_index])
    }
    get_vcf_mfats <- function(vcf_frame) {
        as.numeric(vcf_frame[, vcf_mfat_index])
    }
    get_vcf_coords <- function(vcf_frame) {
        chrs <- get_vcf_chrs(vcf_frame)
        positions <- get_vcf_positions(vcf_frame)
        sprintf("%s:%s", chrs, positions)
    }
    get_vcf_coord_frame <- function(coord, vcf_frame) {
        coords <- get_vcf_coords(vcf_frame)
        condition <- coord == coords
        vcf_frame[which(condition), ]
    }
    sort_vcf_by_coord <- function(vcf_frame) {
        coords <- get_vcf_coords(vcf_frame)
        indices <- order(coords)
        vcf_frame[indices, ]
    }
    get_vcf_dup_condition <- function(vcf_frame) {
        coords <- get_vcf_coords(vcf_frame)
        dups <- duplicated(coords)
        shift <- c(dups[2:length(dups)], FALSE)
        condition <- shift | dups
        condition
    }
    get_vcf_dup_frame <- function(vcf_frame) {
        vcf_dup_condition <- get_vcf_dup_condition(vcf_frame)
        #nondup_condition <- ! condition
        condition <- vcf_dup_condition
        vcf_frame[which(condition), ]
    }
    get_vcf_nondup_frame <- function(vcf_frame) {
        vcf_dup_condition <- get_vcf_dup_condition(vcf_frame)
        condition <- ! vcf_dup_condition
        vcf_frame[which(condition), ]
    }
    get_maximized_submit_line <- function(coord, vcf_dup_frame) {
        vcf_coord_frame <- get_vcf_coord_frame(
            coord = coord
            , vcf_frame = vcf_dup_frame
        )
        alts <- get_vcf_alts(vcf_coord_frame)
        mfats <- get_vcf_mfats(vcf_coord_frame)
        
        if(length(unique(alts)) > 1) {
            condition <- mfats == max(mfats)
            alts_select <- unique(alts[which(condition)])
            # This can be length() > 1 .
            alt_select <- alts_select[1]
            condition <- alts == alt_select
            submit_frame <- vcf_coord_frame[which(condition), ]
        } else {
            submit_frame <- vcf_coord_frame
        }
        # Return multiple rows .
        submit_frame
        # For the case of multiple annotated genes/aas, the nrow can be multiple .  This won't cause a problem because intersection according to gene symbols will be taken .
    }
    
    vcf_frame <- sort_vcf_by_coord(vcf_frame)
    
    vcf_dup_frame <- get_vcf_dup_frame(vcf_frame)
    vcf_nondup_frame <- get_vcf_nondup_frame(vcf_frame)
    
    coords <- unique(get_vcf_coords(vcf_dup_frame))
    
    init_flag = TRUE
    submit_vec <- c()
    indices <- seq(length(coords))
    for(i in indices) {
        coord <- coords[i]
        if(i %% verbose_cycle == 0) cat(sprintf(
            "##### Processing (%s, i = %d / %d) ...\n"
            , coord, i, length(indices)
        ))
        submit_line <- get_maximized_submit_line(
            coord = coord
            , vcf_dup_frame = vcf_dup_frame
        )
        if(init_flag) {
            header <- colnames(submit_line)
            set_ncol <- length(header)
            init_flag <- FALSE
        }
        temp_vec <- as.vector(t(submit_line))
        submit_vec <- c(submit_vec, temp_vec)
    }
    submit_frame <- as.data.frame(matrix(
        submit_vec, ncol = set_ncol, byrow = TRUE
    ))
    colnames(submit_frame) <- header
    
    # Merge duplicated and nonduplicated subsets .
    dup_vec <- as.vector(t(submit_frame))
    nondup_vec <- as.vector(t(vcf_nondup_frame))
    submit_vec <- c(dup_vec, nondup_vec)
    submit_frame <- as.data.frame(matrix(
        submit_vec, ncol = set_ncol, byrow = TRUE
    ))
    colnames(submit_frame) <- header
    
    submit_frame <- sort_vcf_by_coord(submit_frame)
    
    submit_frame
}
