# Supplementary material for: Extreme value theory as a framework for understanding mutation frequency distribution in cancer genomes
Source: PLoS One. 2021 Aug 23;16(8):e0243595. doi: 10.1371/journal.pone.0243595 (PMC8382180; doi:10.1371/journal.pone.0243595)
Supplement: S17 File — (ZIP) [file pone.0243595.s021.zip › R_analysis_TotalTumor/plot_MfatFrechet_v9.R]

library("data.table")
library("evd")


HOME_DIR_PATH = "/Users/user/tumor/EvtCancerGenome/analysis_TotalTumor"

setwd(HOME_DIR_PATH)

get_source <- function(num = 1) {
    source(sprintf("./R/plot_MfatFrechet_v%d.R", num))
}

source("./R/plot_MfatFrechetCore.R")
# plot_MfatFrechetCore_frechet


read <- function(
    file_path
    , header = TRUE, sep = "\t"
    , ...
) {
    # Be aware of updates in "data.table" package .
    frame <- data.table::fread(
        input = file_path
        , header = header
        , sep = sep
        , ...
    )
    class(frame) <- "data.frame"
    return(frame)
}
write_tsv <- function(frame, file, ...) {
    utils::write.table(
        x = frame
        , file = file
        , quote = FALSE
        , col.name = TRUE
        , row.name = FALSE
        , sep = "\t"
        , ...
    )
}


# Set font "Times", 10 pt .

execute_block <- function() {
    
    
    mfat_file_path = "drivergene_ICGC-IntOGen.tsv"
    mfat_frame <- read(mfat_file_path)
    plot_MfatFrechetCore_frechet(
        mfat_frame = mfat_frame
        , color = "red"
        
        , n_beneficial = 200L
        , theta = NULL
        , least = FALSE
    )
    
    
}


plot_MfatFrechet_frechets <- function(
    case = "drivergene"
    , mfats = c("ICGC", "COSMIC", "CHANG")
    , drivers = c("IntOGen", "CGC", "Tokheim")
    
    , n_beneficial = 200L
    , colors_mfat = c("red", "blue", "forestgreen")
) {
    # Define layout .
    n_col = length(mfats)
    n_row = length(drivers)
    layout_mx <- matrix(seq(n_col * n_row), ncol = n_col, byrow = TRUE)
    layout(layout_mx)
    
    for(driver in drivers) {
        for(i in seq_along(mfats)) {
            mfat <- mfats[i]
            color <- colors_mfat[i]
            
            mfat_frame <- read(sprintf("%s_%s-%s.tsv", case, mfat, driver))
            plot_MfatFrechetCore_frechet(
                mfat_frame = mfat_frame
                , color = color
                
                , n_beneficial = n_beneficial
                , theta = NULL
                , least = FALSE
            )
        }
    }
}
execute_block <- function() {
    
    
    plot_MfatFrechet_frechets(
        case = "drivergene"
        , mfats = c("ICGC", "COSMIC", "CHANG")
        , drivers = c("IntOGen", "CGC", "Tokheim")
        
        , n_beneficial = 200L
        , colors_mfat = c("red", "blue", "forestgreen")
    )
    
    
    
}

saveplot_MfatFrechet_frechets <- function(
    out_file_path = "project_evt_Figure_1E.pdf"
    , case = "drivergene"
    , drivers = c("IntOGen", "CGC", "Tokheim")
    , n_beneficial = 200L
    , unit = 8
) {
    pdf(out_file_path, width = unit, height = unit)
    par(mar = c(3, 3, 2, 1))
    par(mgp = c(2.0, 0.5, 0))
    
    par(cex.main = 1.2)
    par(cex = 1.0)
    
    # Define figure font .
    par(family = "Times", ps = 10)
    
    plot_MfatFrechet_frechets(
        case = case
        , mfats = c("ICGC", "COSMIC", "CHANG")
        , drivers = drivers
        
        , n_beneficial = n_beneficial
        , colors_mfat = c("red", "blue", "forestgreen")
    )
    dev.off()
}
execute_block <- function() {
    
    
    
    saveplot_MfatFrechet_frechets(
        out_file_path = "project_evt_Figure_1E.pdf"
        , case = "drivergene"
        , drivers = c("IntOGen", "CGC", "Tokheim")
        , n_beneficial = 200L
        , unit = 8
    )
    
    saveplot_MfatFrechet_frechets(
        out_file_path = "project_evt_Figure_2E.pdf"
        , case = "driversite"
        , drivers = c("IntOGen", "DoCM", "Bailey")
        , n_beneficial = NULL
        , unit = 8
    )
    
    
}
