# Supplementary material for: Extreme value theory as a framework for understanding mutation frequency distribution in cancer genomes
Source: PLoS One. 2021 Aug 23;16(8):e0243595. doi: 10.1371/journal.pone.0243595 (PMC8382180; doi:10.1371/journal.pone.0243595)
Supplement: S17 File — (ZIP) [file pone.0243595.s021.zip › R_analysis_TotalTumor/legacy/revel_test_19.R]

# Require packages: "stats", "utils", "graphics", "grDevices", "data.table", "evd", "boot", "sm"

library(data.table)
library(evd)
library(boot)
library(sm)


# Constants .

BOOT_MLE_METHOD = "Nelder-Mead"
BOOT_STD_ERR = FALSE

GRAPH_MLE_METHOD = "Nelder-Mead"
GRAPH_STD_ERR = FALSE


path = "~/revelation_i"
# Change this to the extracted folder .

setwd(path)


# Utilities .
read <- function(filename) {
    frame <- data.table::fread(filename)
    class(frame) <- "data.frame"
    frame
}
write.tsv <- function(frame, filename) {
    utils::write.table(
        x = frame
        , file = filename
        , quote = F
        , col.name = T
        , row.name = F
        , sep = "\t"
    )
}

# The MFaT maximization function:

maximize_vcf_mfat_frame_core <- function(
    outfilename
    , vcf_filename
    , vcf_chr_index = "#CHROM"
    , vcf_pos_index = "POS"
    , vcf_ref_index = "REF"
    , vcf_alt_index = "ALT"
    , vcf_mfat_index = "MFaT"
    , verbose_cycle = 100
) {
    
    vcf_frame <- read(vcf_filename)
    
    get_vcf_chrs <- function(vcf_frame) {
        as.character(vcf_frame[, vcf_chr_index])
    }
    get_vcf_positions <- function(vcf_frame) {
        as.character(vcf_frame[, vcf_pos_index])
    }
    get_vcf_refs <- function(vcf_frame) {
        as.character(vcf_frame[, vcf_ref_index])
    }
    get_vcf_alts <- function(vcf_frame) {
        as.character(vcf_frame[, vcf_alt_index])
    }
    get_vcf_mfats <- function(vcf_frame) {
        as.numeric(vcf_frame[, vcf_mfat_index])
    }
    get_vcf_coords <- function(vcf_frame) {
        chrs <- get_vcf_chrs(vcf_frame)
        positions <- get_vcf_positions(vcf_frame)
        sprintf("%s:%s", chrs, positions)
    }
    get_vcf_coord_frame <- function(coord, vcf_frame) {
        coords <- get_vcf_coords(vcf_frame)
        condition <- coord == coords
        vcf_frame[which(condition), ]
    }
    sort_vcf_by_coord <- function(vcf_frame) {
        coords <- get_vcf_coords(vcf_frame)
        indices <- order(coords)
        vcf_frame[indices, ]
    }
    get_vcf_dup_condition <- function(vcf_frame) {
        coords <- get_vcf_coords(vcf_frame)
        dups <- duplicated(coords)
        shift <- c(dups[2:length(dups)], FALSE)
        condition <- shift | dups
        condition
    }
    get_vcf_dup_frame <- function(vcf_frame) {
        vcf_dup_condition <- get_vcf_dup_condition(vcf_frame)
        #nondup_condition <- ! condition
        condition <- vcf_dup_condition
        vcf_frame[which(condition), ]
    }
    get_vcf_nondup_frame <- function(vcf_frame) {
        vcf_dup_condition <- get_vcf_dup_condition(vcf_frame)
        condition <- ! vcf_dup_condition
        vcf_frame[which(condition), ]
    }
    get_maximized_submit_line <- function(coord, vcf_dup_frame) {
        vcf_coord_frame <- get_vcf_coord_frame(
            coord = coord
            , vcf_frame = vcf_dup_frame
        )
        alts <- get_vcf_alts(vcf_coord_frame)
        mfats <- get_vcf_mfats(vcf_coord_frame)
        
        if(length(unique(alts)) > 1) {
            condition <- mfats == max(mfats)
            alts_select <- unique(alts[which(condition)])
            # This can be length() > 1 .
            alt_select <- alts_select[1]
            condition <- alts == alt_select
            submit_frame <- vcf_coord_frame[which(condition), ]
        } else {
            submit_frame <- vcf_coord_frame
        }
        # Return multiple rows .
        submit_frame
        # For the case of multiple annotated genes/aas, the nrow can be multiple .  This won't cause a problem because intersection according to gene symbols will be taken .
    }
    
    vcf_frame <- sort_vcf_by_coord(vcf_frame)
    
    vcf_dup_frame <- get_vcf_dup_frame(vcf_frame)
    vcf_nondup_frame <- get_vcf_nondup_frame(vcf_frame)
    
    coords <- unique(get_vcf_coords(vcf_dup_frame))
    
    init_flag = TRUE
    submit_vec <- c()
    indices <- seq(length(coords))
    for(i in indices) {
        coord <- coords[i]
        if(i %% verbose_cycle == 0) cat(sprintf(
            "##### Processing (%s, i = %d / %d) ...\n"
            , coord, i, length(indices)
        ))
        submit_line <- get_maximized_submit_line(
            coord = coord
            , vcf_dup_frame = vcf_dup_frame
        )
        if(init_flag) {
            header <- colnames(submit_line)
            set_ncol <- length(header)
            init_flag <- FALSE
        }
        temp_vec <- as.vector(t(submit_line))
        submit_vec <- c(submit_vec, temp_vec)
    }
    submit_frame <- as.data.frame(matrix(
        submit_vec, ncol = set_ncol, byrow = TRUE
    ))
    colnames(submit_frame) <- header
    
    # Merge duplicated and nonduplicated subsets .
    dup_vec <- as.vector(t(submit_frame))
    nondup_vec <- as.vector(t(vcf_nondup_frame))
    submit_vec <- c(dup_vec, nondup_vec)
    submit_frame <- as.data.frame(matrix(
        submit_vec, ncol = set_ncol, byrow = TRUE
    ))
    colnames(submit_frame) <- header
    
    submit_frame <- sort_vcf_by_coord(submit_frame)
    
    write.tsv(submit_frame, outfilename)
}


## COSMIC DATA PREPARATION .

# Aggregate COSMIC .
# To do this, use coding mutation VCF to get genomic coordinate from mutation ID .
# Use mutant export to filter mutations .

get_cosmic_mutation_id_frame <- function(
    outfilename = "cosmic_mutation_id_snv_doubleton.tsv"
    , vcf_filename = "/Users/user/Cosmic/grch37_v85/CosmicCodingMuts.vcf"
) {
    # Get only doubleton SNVs .
    vcf_frame <- read(vcf_filename)
    
    get_snv_frame <- function(vcf_frame) {
        ref_lens <- nchar(vcf_frame[, "REF"])
        alt_lens <- nchar(vcf_frame[, "ALT"])
        
        condition <- ref_lens == 1 & alt_lens == 1
        
        submit_frame <- vcf_frame[which(condition), ]
        submit_frame
    }
    get_doubleton_frame <- function(vcf_frame) {
        
        list_info <- function(info) {
            fields <- strsplit(info, split = ";")[[1]]
            get_fields_vec <- function(fields) {
                get_field_list <- function(field) {
                    vec <- strsplit(field, split = "=")[[1]]
                    submit <- vec[2]
                    names(submit) <- vec[1]
                    submit
                }
                unlist(lapply(fields, get_field_list))
                
            }
            get_fields_vec(fields)
        }
        list_infos <- function(infos) {
            lapply(infos, list_info)
        }
        get_doubleton_condition <- function(infos_list) {
            cnts <- rep(NA, length(infos_list))
            for(i in seq(length(infos_list))) {
                cnts[i] <- as.numeric(infos_list[[i]]["CNT"])
                
            }
            condition <- cnts > 1
            condition
        }
        
        infos <- as.character(vcf_frame[, "INFO"])
        indices_singleton <- grep(pattern = "CNT=1$", x = infos)
        condition <- ! seq(nrow(vcf_frame)) %in% indices_singleton
        
        vcf_frame[which(condition), ]
    }
    
    doubleton_frame <- get_doubleton_frame(vcf_frame)
    submit_frame <- get_snv_frame(doubleton_frame)
    write.tsv(submit_frame, outfilename)
}
#get_cosmic_mutation_id_frame()

get_cosmic_snv_export_frame <- function(
    outfilename = "cosmic_export_snv.tsv"
    , export_filename = "/Users/user/Cosmic/grch37_v85/CosmicMutantExport.tsv"
    , double_filename = "cosmic_mutation_id_snv_doubleton.tsv"
    
    , export_id_index = "Mutation ID"
    , double_id_index = "ID"
    
    , export_grch_index = "GRCh"
    , export_screen_index = "Genome-wide screen"
) {
    # Select only SNV mutations !
    
    # 1. Get records with mutation ids in double_frame
    # 2. Get records with "Genome-wide screen" == "n"
    # 3. Get records with GRCh == "37"
    
        # This is unnecessary, though .
    export_frame <- read(export_filename)
    double_frame <- read(double_filename)
    
    get_double_ids <- function(double_frame) {
        as.character(double_frame[, double_id_index])
    }
    get_export_ids <- function(export_frame) {
        as.character(export_frame[, export_id_index])
    }
    get_export_screens <- function(export_frame) {
        as.character(export_frame[, export_screen_index])
    }
    get_export_grchs <- function(export_frame) {
        as.character(export_frame[, export_grch_index])
    }
    
    get_export_snv_frame <- function(export_frame, double_frame) {
        double_ids <- get_double_ids(double_frame)
        export_ids <- get_export_ids(export_frame)
        
        condition <- export_ids %in% double_ids
        export_frame[which(condition), ]
    }
    get_export_screen_frame <- function(export_frame) {
        export_screens <- get_export_screens(export_frame)
        condition <- "y" == export_screens
        export_frame[which(condition), ]
    }
    get_export_grch_frame <- function(export_frame) {
        export_grchs <- get_export_grchs(export_frame)
        condition <- "37" == export_grchs
        export_frame[which(condition), ]
    }
    
    select_frame <- get_export_snv_frame(
        export_frame = export_frame
        , double_frame = double_frame
    )
    select_frame <- get_export_screen_frame(select_frame)
    select_frame <- get_export_grch_frame(select_frame)
    
    write.tsv(select_frame, outfilename)
}
#get_cosmic_snv_export_frame()

aggregate_cosmic_export_frame <- function(
    outfilename = "cosmic_export_snv_doubleton_aggregated.tsv"
    , export_filename = "cosmic_export_snv.tsv"
) {
    export_frame <- read(export_filename)
    export_frame <- unique(export_frame)
    
    export_id_index = "Mutation ID"
    export_tumor_index = "ID_tumour"
    
    count_frame <- unique(export_frame[, c(export_id_index, export_tumor_index)])
    
    get_export_ids <- function(export_frame) {
        as.character(export_frame[, export_id_index])
    }
    get_export_tumors <- function(export_frame) {
        as.character(export_frame[, export_tumor_index])
    }
    get_doubleton_tab <- function(count_frame) {
        count_ids <- get_export_ids(count_frame)
        
        tab <- table(count_ids)
        ids <- names(tab)
        counts <- as.numeric(tab)
        condition <- counts > 1
        tab[condition]
    }
    
    export_tumors <- get_export_tumors(export_frame)
    n_tumor <- length(unique(export_tumors))
    
    doubleton_tab <- get_doubleton_tab(count_frame)
    
    affected_tumors <- as.numeric(doubleton_tab)
    tested_tumors <- rep(n_tumor, length(affected_tumors))
    mutation_ids <- names(doubleton_tab)
    
    mfats <- affected_tumors / tested_tumors
    
    submit_frame <- data.frame(
        mutation_id = mutation_ids
        , affected_tumors = affected_tumors
        , tested_tumors = tested_tumors
        , MFaT = mfats
    )
    
    write.tsv(submit_frame, outfilename)
}
#aggregate_cosmic_export_frame()

get_cosmic_coordinates_frame <- function(
    outfilename = "cosmic_mutation_id_snv_doubleton_coord.tsv"
    , snv_filename = "cosmic_mutation_id_snv_doubleton.tsv"
    , double_filename = "cosmic_export_snv_doubleton_aggregated.tsv"
    , verbose_cycle = 1000
    , dry_run = NULL
) {
    
    snv_frame <- read(snv_filename)
    double_frame <- read(double_filename)
    
    snv_chr_index = "#CHROM"
    snv_pos_index = "POS"
    snv_id_index = "ID"
    snv_ref_index = "REF"
    snv_alt_index = "ALT"
    snv_info_index = "INFO"
    
    double_id_index = "mutation_id"
    
    get_double_ids <- function(double_frame) {
        as.character(double_frame[, double_id_index])
    }
    get_snv_chrs <- function(snv_frame) {
        as.character(snv_frame[, snv_chr_index])
    }
    get_snv_positions <- function(snv_frame) {
        as.character(snv_frame[, snv_pos_index])
    }
    get_snv_ids <- function(snv_frame) {
        as.character(snv_frame[, snv_id_index])
    }
    get_snv_refs <- function(snv_frame) {
        as.character(snv_frame[, snv_ref_index])
    }
    get_snv_alts <- function(snv_frame) {
        as.character(snv_frame[, snv_alt_index])
    }
    get_snv_infos <- function(snv_frame) {
        as.character(snv_frame[, snv_info_index])
    }
    get_snv_coords <- function(snv_frame) {
        snv_chrs <- get_snv_chrs(snv_frame)
        snv_positions <- get_snv_positions(snv_frame)
        snv_refs <- get_snv_refs(snv_frame)
        snv_alts <- get_snv_alts(snv_frame)
        snv_infos <- get_snv_infos(snv_frame)
        coords <- sprintf("%s:%s:%s:%s:%s", snv_chrs, snv_positions, snv_refs, snv_alts, snv_infos)
        coords
    }
    get_snv_coord_frame <- function(snv_frame) {
        snv_ids <- get_snv_ids(snv_frame)
        snv_coords <- get_snv_coords(snv_frame)
        submit_frame <- data.frame(
            coord = snv_coords
            , id = snv_ids
        )
        submit_frame
    }
    double_ids <- get_double_ids(double_frame)
    snv_coord_frame <- get_snv_coord_frame(snv_frame)
    
    get_id_coord <- function(id, snv_coord_frame) {
        # Assume one ID per genomic location .
        coords <- as.character(snv_coord_frame[, "coord"])
        ids <- as.character(snv_coord_frame[, "id"])
        condition <- id == ids
        coords[which(condition)[1]]
    }
    
    id_coords <- rep(NA, length(double_ids))
    indices <- seq(length(double_ids))
    if(!is.null(dry_run)) indices <- seq(dry_run)
    for(i in indices) {
        id <- double_ids[i]
        if(i %% verbose_cycle == 0) {
            cat(sprintf(
                "##### Processing (%s, i = %d / %d) ...\n"
                , id, i, length(indices)
            ))
        }
        id_coord <- get_id_coord(
            id = id
            , snv_coord_frame = snv_coord_frame
        )
        
        id_coords[i] <- id_coord
    }
    # This is going to be overnight .
    
    submit_frame <- data.frame(
        coordinate = id_coords
        , double_frame
    )
    
    write.tsv(submit_frame, outfilename)
}
#get_cosmic_coordinates_frame(dry_run = 50)
#get_cosmic_coordinates_frame()
# Run this overnight !
# TIME-CONSUMING-FLAG


format_cosmic_coordinates_frame <- function(
    outfilename = "cosmic_mutation_id_snv_doubleton_coord_format.tsv"
    , coord_filename = "cosmic_mutation_id_snv_doubleton_coord.tsv"
    , verbose_cycle = 1E4
) {
    
    coord_coord_index = "coordinate"
    coord_id_index = "mutation_id"
    coord_ad_index = "affected_tumors"
    coord_td_index = "tested_tumors"
    coord_mfat_index = "MFaT"
    
    get_coord_coords <- function(coord_frame) {
        as.character(coord_frame[, coord_coord_index])
    }
    
    coord_frame <- read(coord_filename)
    
    coords <- get_coord_coords(coord_frame)
    
    coords_list <- strsplit(coords, split = ":")
    
    get_vec_core <- function(index = 1, liste) {
        submit_vec <- rep(NA, length(liste))
        for(i in seq(length(liste))) {
            submit_vec[i] <- liste[[i]][index]
        }
        submit_vec
    }
    get_chrs <- function(coords_list) {
        index = 1
        get_vec_core(index = index, liste = coords_list)
    }
    get_positions <- function(coords_list) {
        index = 2
        get_vec_core(index = index, liste = coords_list)
    }
    get_refs <- function(coords_list) {
        index = 3
        get_vec_core(index = index, liste = coords_list)
    }
    get_alts <- function(coords_list) {
        index = 4
        get_vec_core(index = index, liste = coords_list)
    }
    get_infos <- function(coords_list) {
        index = 5
        get_vec_core(index = index, liste = coords_list)
    }
    
    chrs <- get_chrs(coords_list)
    positions <- get_positions(coords_list)
    refs <- get_refs(coords_list)
    alts <- get_alts(coords_list)
    
    infos <- get_infos(coords_list)
    
    
    get_infos_list <- function(infos) {
        
        infos_list <- strsplit(infos, split = ";")
        
        get_field <- function(code) {
            strs <- strsplit(code, split = "=")[[1]]
            submit <- strs[2]
            submit
        }
        get_name <- function(code) {
            strs <- strsplit(code, split = "=")[[1]]
            submit <- strs[1]
            submit
        }
        
        get_named_fields <- function(codes) {
            
            banners <- sapply(codes, get_name)
            fields <- sapply(codes, get_field)
            names(fields) <- banners
            fields
        }
        
        submit_list <- infos_list
        indices <- seq(length(infos_list))
        for(i in indices) {
            if(i %% verbose_cycle == 0) cat(sprintf(
                "##### Processing (i = %d / %d) ...\n"
                , i, length(indices)
            ))
            submit_list[[i]] <- get_named_fields(infos_list[[i]])
        }
        
        submit_list
    }
    infos_list <- get_infos_list(infos)
    
    get_info_genes <- function(infos_list) {
        index = "GENE"
        genes <- get_vec_core(index = index, liste = infos_list)
        genes
    }
    get_info_aas <- function(infos_list) {
        index = "AA"
        aas <- get_vec_core(index = index, liste = infos_list)
        aas
    }
    
    info_genes <- get_info_genes(infos_list)
    info_aas <- get_info_aas(infos_list)
    
    submit_frame <- data.frame(
        X.CHROM = chrs
        , POS = positions
        , ID = coord_frame[, coord_id_index]
        , REF = refs
        , ALT = alts
        , INFO = infos
        , gene = info_genes
        , aa = info_aas
        , coord_frame[, c(coord_ad_index, coord_td_index, coord_mfat_index)]
    )
    
    header <- colnames(submit_frame)
    header[header == "X.CHROM"] <- "#CHROM"
    colnames(submit_frame) <- header
    
    write.tsv(submit_frame, outfilename)
}
#format_cosmic_coordinates_frame()

# There's redundancy due to annotation (i.e., gene name) !
get_cosmic_nonredundant_frame <- function(
    outfilename = "cosmic_mutation_id_snv_doubleton_coord_format_nonred.tsv"
    , vcf_filename = "cosmic_mutation_id_snv_doubleton_coord_format.tsv"
) {
    # To remove redundancy due to gene name, 
    # choose the record with the shortest gene name among ones 
    # sharing the same genomic location .
    
    vcf_chr_index = "#CHROM"
    vcf_pos_index = "POS"
    vcf_ref_index = "REF"
    vcf_alt_index = "ALT"
    vcf_gene_index = "gene"
    
    vcf_frame <- read(vcf_filename)
    
    get_vcf_chrs <- function(vcf_frame) {
        as.character(vcf_frame[, vcf_chr_index])
    }
    get_vcf_positions <- function(vcf_frame) {
        as.character(vcf_frame[, vcf_pos_index])
    }
    get_vcf_refs <- function(vcf_frame) {
        as.character(vcf_frame[, vcf_ref_index])
    }
    get_vcf_alts <- function(vcf_frame) {
        as.character(vcf_frame[, vcf_alt_index])
    }
    get_vcf_genes <- function(vcf_frame) {
        as.character(vcf_frame[, vcf_gene_index])
    }
    get_vcf_coords <- function(vcf_frame) {
        chrs <- get_vcf_chrs(vcf_frame)
        positions <- get_vcf_positions(vcf_frame)
        refs <- get_vcf_refs(vcf_frame)
        alts <- get_vcf_alts(vcf_frame)
        sprintf("%s:%s:%s:%s", chrs, positions, refs, alts)
    }
    
    get_genes_frame <- function(vcf_frame) {
        genes <- get_vcf_genes(vcf_frame)
        
        # Remove genes containing "_"
        indices <- grep("_", genes)
        condition_bar <- ! seq(nrow(vcf_frame)) %in% indices
        
        # Remove genes containing "-"
        indices <- grep("-", genes)
        condition_hyphen <- ! seq(nrow(vcf_frame)) %in% indices
        
        # Remove genes containing "-"
        indices <- grep("\\.", genes)
        condition_dot <- ! seq(nrow(vcf_frame)) %in% indices
        
        # Remove genes with head "ENSG"
        indices <- grep("^ENSG", genes)
        condition_ensg <- ! seq(nrow(vcf_frame)) %in% indices
        
        condition <- condition_bar & condition_hyphen & condition_ensg & condition_dot
        
        vcf_frame[which(condition), ]
    }
    is_redundant <- function(vcf_frame) {
        coords <- get_vcf_coords(vcf_frame)
        submit = FALSE
        if(length(coords) > length(unique(coords))) {
            submit <- TRUE
        }
        submit
    }
    print_redundancy <- function(vcf_frame) {
        coords <- get_vcf_coords(vcf_frame)
        cat(sprintf("# length(coords) = %d\n", length(coords)))
        cat(sprintf("# length(unique(coords)) = %d\n", length(unique(coords))))
    }
    
    select_frame <- get_genes_frame(vcf_frame)
    
    
    if(is_redundant(select_frame)) {
        cat(sprintf("Redundancy:\n"))
        print_redundancy(select_frame)
    }
    
    
    
    write.tsv(select_frame, outfilename)
}
#get_cosmic_nonredundant_frame()

# Select only non-silent !
get_cosmic_nonsilent_frame <- function(
    outfilename = "cosmic_mutation_id_snv_doubleton_coord_format_nonred_nonsilent.tsv"
    , vcf_filename = "cosmic_mutation_id_snv_doubleton_coord_format_nonred.tsv"
    
) {
    
    vcf_aa_index = "aa"
    
    vcf_frame <- read(vcf_filename)
    
    get_vcf_aas <- function(vcf_frame) {
        as.character(vcf_frame[, vcf_aa_index])
    }
    get_aa_nonsilent_condition <- function(aas) {
        is_peptide <- function(aa) {
            strs <- strsplit(aa, split = "\\.")[[1]]
            strs[1] == "p"
        }
        is_unknown <- function(aa) {
            substr(aa, start = 3, stop = 3) == "?"
        }
        get_from <- function(aa) {
            substr(aa, start = 3, stop = 3)
        }
        get_to <- function(aa) {
            substr(aa, start = nchar(aa), stop = nchar(aa))
        }
        
        are_peptide <- sapply(aas, is_peptide)
        are_unknown <- sapply(aas, is_unknown)
        
        aa_froms <- sapply(aas, get_from)
        aa_toes <- sapply(aas, get_to)
        
        are_nonsilent <- aa_froms != aa_toes
        
        are_nonsilent[! are_peptide] <- FALSE
        are_nonsilent[are_unknown] <- FALSE
        
        are_nonsilent
    }
    get_vcf_nonsilent_frame <- function(vcf_frame) {
        aas <- get_vcf_aas(vcf_frame)
        nonsilent_condition <- get_aa_nonsilent_condition(aas)
        vcf_frame[which(nonsilent_condition), ]
    }
    
    submit_frame <- get_vcf_nonsilent_frame(vcf_frame)
    
    write.tsv(submit_frame, outfilename)
}
#get_cosmic_nonsilent_frame()


# Maximize MFaT , while retainig the redundancy due to multiple annotated genes !
maximize_cosmic_mfat_frame <- function(
    outfilename = "cosmic_mutation_id_snv_doubleton_coord_format_nonred_nonsilent_maximized.tsv"
    , vcf_filename = "cosmic_mutation_id_snv_doubleton_coord_format_nonred_nonsilent.tsv"
    , verbose_cycle = 100
) {
    
    vcf_chr_index = "#CHROM"
    vcf_pos_index = "POS"
    vcf_ref_index = "REF"
    vcf_alt_index = "ALT"
    vcf_mfat_index = "MFaT"
    
    maximize_vcf_mfat_frame_core(
        outfilename = outfilename
        , vcf_filename = vcf_filename
        , vcf_chr_index = vcf_chr_index
        , vcf_pos_index = vcf_pos_index
        , vcf_ref_index = vcf_ref_index
        , vcf_alt_index = vcf_alt_index
        , vcf_mfat_index = vcf_mfat_index
        , verbose_cycle = verbose_cycle
    )
}
#maximize_cosmic_mfat_frame()


## ICGC DATA PREPARATION .
# First, select protein-altering SNVs .

get_icgc_snv_doubleton_frame <- function(
    outfilename = "icgc_r27_summary_ssm_aggregated_protein_altering_snv_doubleton.tsv"
    , vcf_filename = "icgc_r27_summary_ssm_aggregated_protein_altering.vcf"
    
    , vcf_ref_index = "REF"
    , vcf_alt_index = "ALT"
    , vcf_info_index = "INFO"
) {
    
    vcf_frame <- read(vcf_filename)
    
    get_vcf_refs <- function(vcf_frame) {
        as.character(vcf_frame[, vcf_ref_index])
    }
    get_vcf_alts <- function(vcf_frame) {
        as.character(vcf_frame[, vcf_alt_index])
    }
    get_vcf_infos <- function(vcf_frame) {
        as.character(vcf_frame[, vcf_info_index])
    }
    get_vcf_snv_frame <- function(vcf_frame) {
        vcf_refs <- get_vcf_refs(vcf_frame)
        vcf_alts <- get_vcf_alts(vcf_frame)
        
        condition <- nchar(vcf_refs) == 1 & nchar(vcf_alts) == 1
        
        vcf_frame[which(condition), ]
    }
    get_ad_count <- function(info) {
        strings <- strsplit(info, split = ";")[[1]]
        ad_field <- strings[3]
        ad_vec <- strsplit(ad_field, split = "=")[[1]]
        ad <- as.numeric(ad_vec[2])
        ad
    }
    get_ad_counts <- function(infos) {
        sapply(infos, get_ad_count)
    }
    get_vcf_doubleton_frame <- function(vcf_frame) {
        infos <- get_vcf_infos(vcf_frame)
        #info <- infos[1]
        ads <- get_ad_counts(infos)
        # This takes several secs .
        condition <- ads > 1
        vcf_frame[which(condition), ]
    }
    
    cat(sprintf("# Selectiong doubletons ...\n"))
    select_frame <- get_vcf_doubleton_frame(vcf_frame)
    cat(sprintf("# Selectiong SNVs ...\n"))
    select_frame <- get_vcf_snv_frame(select_frame)
    
    cat(sprintf("# Writing ...\n"))
    write.tsv(select_frame, outfilename)
}
test_get_icgc_snv_doubleton_frame <- function() {
    get_icgc_snv_doubleton_frame()
    gc()
}
#test_get_icgc_snv_doubleton_frame()

# Get MFaT values !
get_icgc_mfat_frame <- function(
    outfilename = "icgc_r27_summary_ssm_aggregated_protein_altering_snv_doubleton_mfat.tsv"
    , vcf_filename = "icgc_r27_summary_ssm_aggregated_protein_altering_snv_doubleton.tsv"
    , vcf_info_index = "INFO"
) {
    
    vcf_frame <- read(vcf_filename)
    
    get_vcf_infos <- function(vcf_frame) {
        as.character(vcf_frame[, vcf_info_index])
    }
    get_ad_count <- function(info) {
        strings <- strsplit(info, split = ";")[[1]]
        ad_field <- strings[3]
        ad_vec <- strsplit(ad_field, split = "=")[[1]]
        ad <- as.numeric(ad_vec[2])
        ad
    }
    get_ad_counts <- function(infos) {
        sapply(infos, get_ad_count)
    }
    get_td_count <- function(info) {
        strings <- strsplit(info, split = ";")[[1]]
        td_field <- strings[7]
        td_vec <- strsplit(td_field, split = "=")[[1]]
        td <- as.numeric(td_vec[2])
        td
    }
    get_td_counts <- function(infos) {
        sapply(infos, get_td_count)
    }
    infos <- get_vcf_infos(vcf_frame)
    ads <- get_ad_counts(infos)
    tds <- get_td_counts(infos)
    
    mfats <- ads / tds
    
    submit_frame <- data.frame(
        vcf_frame
        , affected_donors = ads
        , tested_donors = tds
        , MFaT = mfats
    )
    header <- colnames(submit_frame)
    header[header == "X.CHROM"] <- "#CHROM"
    colnames(submit_frame) <- header
    
    write.tsv(submit_frame, outfilename)
}
#get_icgc_mfat_frame()

# After/before calculation of MFaT, maximize MFaT !
maximize_icgc_mfat_frame <- function(
    outfilename = "icgc_r27_summary_ssm_aggregated_protein_altering_snv_doubleton_mfat_maximized.tsv"
    , vcf_filename = "icgc_r27_summary_ssm_aggregated_protein_altering_snv_doubleton_mfat.tsv"
    
    , verbose_cycle = 100
) {
    
    vcf_chr_index = "#CHROM"
    vcf_pos_index = "POS"
    vcf_ref_index = "REF"
    vcf_alt_index = "ALT"
    vcf_mfat_index = "MFaT"
    
    maximize_vcf_mfat_frame_core(
        outfilename = outfilename
        , vcf_filename = vcf_filename
        , vcf_chr_index = vcf_chr_index
        , vcf_pos_index = vcf_pos_index
        , vcf_ref_index = vcf_ref_index
        , vcf_alt_index = vcf_alt_index
        , vcf_mfat_index = vcf_mfat_index
        , verbose_cycle = verbose_cycle
    )
}
#maximize_icgc_mfat_frame()

symbolize_icgc_maximized_frame <- function(
    outfilename = "icgc_r27_summary_ssm_aggregated_protein_altering_snv_doubleton_mfat_maximized_symbolized.tsv"
    , vcf_filename = "icgc_r27_summary_ssm_aggregated_protein_altering_snv_doubleton_mfat_maximized.tsv"
    , verbose_cycle = 500
) {
    
    vcf_chr_index = "#CHROM"
    vcf_pos_index = "POS"
    vcf_info_index = "INFO"
    vcf_mfat_index = "MFaT"
    
    
    vcf_frame <- read(vcf_filename)
    
    get_vcf_infos <- function(vcf_frame) {
        as.character(vcf_frame[, vcf_info_index])
    }
    get_vec_core <- function(index = 1, liste) {
        submit_vec <- rep(NA, length(liste))
        for(i in seq(length(liste))) {
            submit_vec[i] <- liste[[i]][index]
        }
        submit_vec
    }
    get_csqs_list <- function(csqs) {
        
        core_list <- strsplit(csqs, split = "=")
        csqs_core <- get_vec_core(index = 2, liste = core_list)
        csqs_list <- strsplit(csqs_core, split = ",")
        
        csqs_list
    }
    
    get_vcf_csq_frame <- function(csqs_list, vcf_frame) {
        header <- colnames(vcf_frame)
        select_columns <- header[header != vcf_info_index]
        
        header <- c(select_columns, "consequence")
        set_ncol = length(header)
        #init_flag = TRUE
        submit_list <- list()
        indices <- seq(nrow(vcf_frame))
        for(i in indices) {
            if(i %% verbose_cycle == 0) cat(sprintf(
                "##### Processing (i = %d / %d) ...\n"
                , i, length(indices)
            ))
            csqs <- csqs_list[[i]]
            
            temp_frame <- data.frame(
                vcf_frame[rep(i, length(csqs)), select_columns]
                , consequence = csqs
            )
            temp_vec <- as.vector(t(temp_frame))
            submit_list[[i]] <- temp_vec
        }
        submit_frame <- as.data.frame(matrix(
            unlist(submit_list), ncol = set_ncol, byrow = TRUE
        ))
        # Use list to make it fast !
        colnames(submit_frame) <- header
        submit_frame
    }
    
    infos <- get_vcf_infos(vcf_frame)
    infos_list <- strsplit(infos, split = ";")
    
    csqs <- get_vec_core(index = 1, liste = infos_list)
    csqs_list <- get_csqs_list(csqs)
    
    vcf_csq_frame <- get_vcf_csq_frame(
        csqs_list = csqs_list
        , vcf_frame = vcf_frame
    )
    
    conseqs <- as.character(vcf_csq_frame[, "consequence"])
    conseqs_list <- strsplit(conseqs, split = "\\|")
    
    genes <- get_vec_core(index = 1, liste = conseqs_list)
    aas <- get_vec_core(index = 9, liste = conseqs_list)
    
    submit_frame <- data.frame(
        vcf_csq_frame
        , gene = genes
        , aa = aas
    )
    
    header <- colnames(submit_frame)
    header[header == "X.CHROM"] <- "#CHROM"
    colnames(submit_frame) <- header
    
    write.tsv(submit_frame, outfilename)
}
#symbolize_icgc_maximized_frame()


## CHANG DATA PREPARATION .

get_chang_protein_altering_snv_frame <- function(
    outfilename = "chang_protein_altering_snv.tsv"
    , chang_filename = "~/Chang/pancan_unfiltered.maf"
    
) {
    chang_frame <- read(chang_filename)
    
    chang_csq_index = "Consequence"
    chang_snp_index = "Variant_Type"
    
    
    get_chang_csqs <- function(chang_frame) {
        as.character(chang_frame[, chang_csq_index])
    }
    get_chang_snps <- function(chang_frame) {
        as.character(chang_frame[, chang_snp_index])
    }
    
    get_chang_protein_altering_frame <- function(chang_frame) {
        csqs <- get_chang_csqs(chang_frame)
        
        select_csqs = c(
            "missense_variant", "initiator_codon_variant"
            , "stop_gained", "stop_lost"  
        )
        condition <- csqs %in% select_csqs
        chang_frame[which(condition), ]
    }
    get_chang_snv_frame <- function(chang_frame) {
        snps <- get_chang_snps(chang_frame)
        condition <- "SNP" == snps
        chang_frame[which(condition), ]
    }
    
    select_frame <- get_chang_protein_altering_frame(chang_frame)
    select_frame <- get_chang_snv_frame(select_frame)
    
    write.tsv(select_frame, outfilename)
}
#get_chang_protein_altering_snv_frame()

# Aggregate this based on sampe ID .
# Assume redundancy on gene symbols is removed .
get_chang_doubleton_frame <- function(
    outfilename = "chang_protein_altering_snv_doubleton.tsv"
    , chang_filename = "chang_protein_altering_snv.tsv"
    
) {
    
    chang_sample_index = "Tumor_Sample_Barcode"
    chang_chr_index = "Chromosome"
    chang_pos_index = "Start_Position"
    chang_ref_index = "Reference_Allele"
    chang_alt_index = "Tumor_Seq_Allele2"
    
    chang_frame <- read(chang_filename)
    
    get_chang_samples <- function(chang_frame) {
        as.character(chang_frame[, chang_sample_index])
    }
    get_chang_chrs <- function(chang_frame) {
        as.character(chang_frame[, chang_chr_index])
    }
    get_chang_positions <- function(chang_frame) {
        as.character(chang_frame[, chang_pos_index])
    }
    get_chang_refs <- function(chang_frame) {
        as.character(chang_frame[, chang_ref_index])
    }
    get_chang_alts <- function(chang_frame) {
        as.character(chang_frame[, chang_alt_index])
    }
    get_chang_coords <- function(chang_frame) {
        
        chang_chrs <- get_chang_chrs(chang_frame)
        chang_positions <- get_chang_positions(chang_frame)
        chang_refs <- get_chang_refs(chang_frame)
        chang_alts <- get_chang_alts(chang_frame)
        sprintf("%s:%s:%s:%s", chang_chrs, chang_positions, chang_refs, chang_alts)
    }
    
    get_chang_doubleton_frame_core <- function(chang_frame) {
        
        chang_samples <- get_chang_samples(chang_frame)
        
        cat(sprintf("# Getting coordinates ...\n"))
        chang_coords <- get_chang_coords(chang_frame)
        # Taking secs .
        
        # Because redundancy is completely removed in Chang's dataset, unique'ing is actually unnecessary .
        chang_count_frame <- unique(data.frame(
            coord = chang_coords
            , sample = chang_samples
        ))
        
        cat(sprintf("# Getting table ...\n"))
        tab <- table(chang_count_frame[, "coord"])
        banners <- names(tab)
        counts <- as.numeric(tab)
        
        doubletons <- banners[counts > 1]
        
        condition <- chang_coords %in% doubletons
        cat(sprintf("# Getting data frame ...\n"))
        chang_frame[which(condition), ]
    }
    
    chang_samples <- get_chang_samples(chang_frame)
    n_sample <- length(unique(chang_samples))
    
    submit_frame <- get_chang_doubleton_frame_core(chang_frame)
    tested_samples <- rep(n_sample, nrow(submit_frame))
    
    submit_frame <- data.frame(
        submit_frame
        , tested_samples = tested_samples
    )
    cat(sprintf("# Saving ...\n"))
    write.tsv(submit_frame, outfilename)
}
#get_chang_doubleton_frame()

aggregate_chang_frame <- function(
    outfilename = "chang_protein_altering_snv_doubleton_aggregated.tsv"
    , chang_filename = "chang_protein_altering_snv_doubleton.tsv"
    , verbose_cycle = 5000
) {
    
    chang_sample_index = "Tumor_Sample_Barcode"
    chang_chr_index = "Chromosome"
    chang_pos_index = "Start_Position"
    chang_ref_index = "Reference_Allele"
    chang_alt_index = "Tumor_Seq_Allele2"
    
    chang_gene_index = "Hugo_Symbol"
    chang_aa_index = "Amino_Acid_Change"
    
    chang_td_index = "tested_samples"
    
    select_columns <- c(
        chang_chr_index, chang_pos_index
        , chang_ref_index, chang_alt_index
        , chang_gene_index, chang_aa_index
    )
    
    
    chang_frame <- read(chang_filename)
    
    get_chang_samples <- function(chang_frame) {
        as.character(chang_frame[, chang_sample_index])
    }
    get_chang_chrs <- function(chang_frame) {
        as.character(chang_frame[, chang_chr_index])
    }
    get_chang_positions <- function(chang_frame) {
        as.character(chang_frame[, chang_pos_index])
    }
    get_chang_refs <- function(chang_frame) {
        as.character(chang_frame[, chang_ref_index])
    }
    get_chang_alts <- function(chang_frame) {
        as.character(chang_frame[, chang_alt_index])
    }
    get_chang_coords <- function(chang_frame) {
        
        chang_chrs <- get_chang_chrs(chang_frame)
        chang_positions <- get_chang_positions(chang_frame)
        chang_refs <- get_chang_refs(chang_frame)
        chang_alts <- get_chang_alts(chang_frame)
        sprintf("%s:%s:%s:%s", chang_chrs, chang_positions, chang_refs, chang_alts)
    }
    get_chang_coord_frame <- function(coord, chang_frame) {
        chang_coords <- get_chang_coords(chang_frame)
        condition <- coord == chang_coords
        chang_frame[which(condition), ]
    }
    
    get_tab_count <- function(coord, tab) {
        count <- tab[which(names(tab) == coord)]
        as.numeric(count)
    }
    
    get_chang_tab <- function(chang_frame) {
        chang_coords <- get_chang_coords(chang_frame)
        chang_samples <- get_chang_samples(chang_frame)
        chang_count_frame <- unique(data.frame(
            coord = chang_coords
            , sample = chang_samples
        ))
        tab <- table(chang_count_frame[, "coord"])
        tab
    }
    
    # Get total number of samples .
    n_tested_sample <- as.numeric(chang_frame[1, chang_td_index])
    
    
    tab <- get_chang_tab(chang_frame)
    coords <- get_chang_coords(chang_frame)
    
    affected_samples <- rep(NA, nrow(chang_frame))
    mfats <- rep(NA, nrow(chang_frame))
    indices <- seq(nrow(chang_frame))
    for(i in indices) {
        coord <- coords[i]
        if(i %% verbose_cycle == 0) cat(sprintf(
            "##### Processing (%s, i = %d / %d) ...\n"
            , coord, i, length(indices)
        ))
        n_affected_sample <- get_tab_count(
            coord = coord
            , tab = tab
        )
        affected_samples[i] <- n_affected_sample
        mfats[i] <- n_affected_sample / n_tested_sample
    }
    tested_samples <- rep(n_tested_sample, nrow(chang_frame))
    
    submit_frame <- data.frame(
        chang_frame[, select_columns]
        , affected_samples = affected_samples
        , tested_samples = tested_samples
        , MFaT = mfats
    )
    submit_frame <- unique(submit_frame)
    
    write.tsv(submit_frame, outfilename)
}
#aggregate_chang_frame()
# This is taking a while ...
# TIME-CONSUMING-FLAG

# Maximize MFaTs !
maximize_chang_frame_original <- function(
    outfilename = "chang_protein_altering_snv_doubleton_aggregated_maximized.tsv"
    , chang_filename = "chang_protein_altering_snv_doubleton_aggregated.tsv"
) {
    
    chang_chr_index = "Chromosome"
    chang_pos_index = "Start_Position"
    chang_ref_index = "Reference_Allele"
    chang_alt_index = "Tumor_Seq_Allele2"
    
    chang_gene_index = "Hugo_Symbol"
    chang_aa_index = "Amino_Acid_Change"
    
    chang_td_index = "tested_samples"
    
    chang_mfat_index = "MFaT"
    
    
    chang_frame <- read(chang_filename)
    head(chang_frame)
    
    
    get_chang_chrs <- function(chang_frame) {
        as.character(chang_frame[, chang_chr_index])
    }
    get_chang_positions <- function(chang_frame) {
        as.character(chang_frame[, chang_pos_index])
    }
    get_chang_refs <- function(chang_frame) {
        as.character(chang_frame[, chang_ref_index])
    }
    get_chang_alts <- function(chang_frame) {
        as.character(chang_frame[, chang_alt_index])
    }
    get_chang_mfats <- function(chang_frame) {
        as.numeric(chang_frame[, chang_mfat_index])
    }
    get_chang_coords <- function(chang_frame) {
        
        chang_chrs <- get_chang_chrs(chang_frame)
        chang_positions <- get_chang_positions(chang_frame)
        sprintf("%s:%s", chang_chrs, chang_positions)
    }
    get_chang_coord_frame <- function(coord, chang_frame) {
        chang_coords <- get_chang_coords(chang_frame)
        condition <- coord == chang_coords
        chang_frame[which(condition), ]
    }
    sort_chang_frame <- function(chang_frame) {
        chang_coords <- get_chang_coords(chang_frame)
        indices <- order(chang_coords)
        chang_frame[indices, ]
    }
    
    get_chang_dup_condition <- function(chang_frame) {
        chang_coords <- get_chang_coords(chang_frame)
        dup <- duplicated(chang_coords)
        shift <- c(dup[2:length(dup)], FALSE)
        condition <- dup | shift
        condition
    }
    get_chang_dup_frame <- function(chang_frame) {
        condition <- get_chang_dup_condition(chang_frame)
        chang_frame[which(condition), ]
    }
    get_chang_nondup_frame <- function(chang_frame) {
        condition <- get_chang_dup_condition(chang_frame)
        condition <- ! condition
        chang_frame[which(condition), ]
    }
    
    get_submit_line <- function(coord, chang_dup_frame) {
        chang_coord_frame <- get_chang_coord_frame(
            coord = coord
            , chang_frame = chang_dup_frame
        )
        mfats <- get_chang_mfats(chang_coord_frame)
        indices <- which(mfats == max(mfats))
        # This can be multiple length, select the first one .
        chang_coord_frame[indices[1], ]
    }
    
    chang_sort_frame <- sort_chang_frame(chang_frame)
    chang_frame <- chang_sort_frame
    
    chang_dup_frame <- get_chang_dup_frame(chang_frame)
    chang_nondup_frame <- get_chang_nondup_frame(chang_frame)
    
    chang_dup_coords <- get_chang_coords(chang_dup_frame)
    
    
    coords <- unique(chang_dup_coords)
    
    header <- colnames(chang_frame)
    set_ncol <- ncol(chang_frame)
    submit_vec <- c()
    for(coord in coords) {
        submit_line <- get_submit_line(
            coord = coord
            , chang_dup_frame = chang_dup_frame
        )
        temp_vec <- as.vector(t(submit_line))
        submit_vec <- c(submit_vec, temp_vec)
    }
    
    dup_vec <- submit_vec
    nondup_vec <- as.vector(t(chang_nondup_frame))
    submit_vec <- c(dup_vec, nondup_vec)
    
    submit_frame <- as.data.frame(matrix(
        submit_vec, ncol = set_ncol, byrow = TRUE
    ))
    colnames(submit_frame) <- header
    
    submit_frame <- sort_chang_frame(submit_frame)
    
    write.tsv(submit_frame, outfilename)
}
#maximize_chang_frame_original()

maximize_chang_frame <- function(
    outfilename = "chang_protein_altering_snv_doubleton_aggregated_maximized.tsv"
    , chang_filename = "chang_protein_altering_snv_doubleton_aggregated.tsv"
    , verbose_cycle = 100
) {
    
    chang_chr_index = "Chromosome"
    chang_pos_index = "Start_Position"
    chang_ref_index = "Reference_Allele"
    chang_alt_index = "Tumor_Seq_Allele2"
    chang_mfat_index = "MFaT"
    
    
    maximize_vcf_mfat_frame_core(
        outfilename = outfilename
        , vcf_filename = chang_filename
        , vcf_chr_index = chang_chr_index
        , vcf_pos_index = chang_pos_index
        , vcf_ref_index = chang_ref_index
        , vcf_alt_index = chang_alt_index
        , vcf_mfat_index = chang_mfat_index
        , verbose_cycle = verbose_cycle
    )
}
#maximize_chang_frame()


## Get driver gene definitions !
# 1. IntOgen 2014
# 2. COSMIC CGC
# 3. Tokheim et al, 2016


get_cosmic_typeless_drivers <- function(
    outfilename = "cosmic_cgc_typeless.tsv"
    , cgc_filename = "~/Cosmic/grch37_v85/cancer_gene_census.csv"
) {
    
    cgc_frame <- read(cgc_filename)
    
    genes <- unique(as.character(cgc_frame[, 1]))
    
    submit_frame <- data.frame(gene = genes)
    
    write.tsv(submit_frame, outfilename)
}
#get_cosmic_typeless_drivers()

get_intogen_typeless_drivers <- function(
    outfilename = "intogen_2014_mutational_driver_typeless.tsv"
    , intogen_filename = "~/intogen/intogen_cancer_drivers-2014.12/Mutational_drivers_per_tumor_type.tsv"
) {
    
    intogen_frame <- read.csv(intogen_filename, header = TRUE, sep = "\t", comment.char = "#")
    
    genes <- unique(as.character(intogen_frame[, 1]))
    
    submit_frame <- data.frame(gene = genes)
    
    write.tsv(submit_frame, outfilename)
}
#get_intogen_typeless_drivers()

# Tokheim definition is got implicitly .

# Get intersection with MFaT dataset .
get_driver_mfat_frame <- function(
    
    mfat_filename = "icgc_r27_summary_ssm_aggregated_protein_altering_snv_doubleton_mfat_maximized_symbolized.tsv"
    , driver_filename = "intogen_2014_mutational_driver_typeless.tsv"
    
    , mfat_gene_index = "gene"
    
    , mfat_name = "icgc"
    , driver_name = "intogen"
    
) {
    outfilename <- sprintf("%s_driver_%s.tsv", mfat_name, driver_name)
    cat(sprintf("# %s\n", outfilename))
    
    mfat_frame <- read(mfat_filename)
    driver_frame <- read(driver_filename)
    
    mfat_genes <- as.character(mfat_frame[, mfat_gene_index])
    driver_genes <- as.character(driver_frame[, 1])
    
    condition <- mfat_genes %in% driver_genes
    
    submit_frame <- mfat_frame[which(condition), ]
    
    write.tsv(submit_frame, outfilename)
}
#get_driver_mfat_frame()

# Get intersection with the MFaT datasets .
get_driver_mfat_frames <- function() {
    
    mfat_filenames <- c(
        "icgc_r27_summary_ssm_aggregated_protein_altering_snv_doubleton_mfat_maximized_symbolized.tsv"
        , "cosmic_mutation_id_snv_doubleton_coord_format_nonred_nonsilent_maximized.tsv"
        , "chang_protein_altering_snv_doubleton_aggregated_maximized.tsv"
    )
    mfat_names <- c(
        "icgc", "cosmic", "chang"
    )
    mfat_gene_indices <- c(
        "gene"
        , "gene"
        , "Hugo_Symbol"
    )
    
    driver_filenames <- c(
        "intogen_2014_mutational_driver_typeless.tsv"
        , "cosmic_cgc_typeless.tsv"
        , "Tokheim_2016_oncogenes_tsgs_typeless.tsv"
    )
    driver_names = c(
        "intogen", "cgc", "tokheim"
    )
    
    
    mfat_indices <- seq(length(mfat_filenames))
    driver_indices <- seq(length(driver_filenames))
    
    for(mfat in mfat_indices) {
        for(driver in driver_indices) {
            mfat_filename <- mfat_filenames[mfat]
            driver_filename <- driver_filenames[driver]
            
            mfat_gene_index <- mfat_gene_indices[mfat]
            
            mfat_name <- mfat_names[mfat]
            driver_name <- driver_names[driver]
            
            get_driver_mfat_frame(
                
                mfat_filename = mfat_filename
                , driver_filename = driver_filename                
                , mfat_gene_index = mfat_gene_index
                
                , mfat_name = mfat_name
                , driver_name = driver_name
                
            )
        }
    }
}
#get_driver_mfat_frames()


## Driver Mutation Sites cases .
# 1. Generate driver mutation sites definitions .
# 2. Take intersections with MFaT datasets .

get_intogen_known_driver_sites <- function(
    outfilename = "intogen_driver_sites_known_2016_5_snv.tsv"
    , catalog_dir = "~/intogen/intogen_driver_mutations_catalog-2016.5"
    
    , catalog_ref_index = "ref"
    , catalog_alt_index = "alt"
) {
    
    types <- list.files(path = catalog_dir)
    
    get_catalog_refs <- function(catalog_frame) {
        as.character(catalog_frame[, catalog_ref_index])
    }
    get_catalog_alts <- function(catalog_frame) {
        as.character(catalog_frame[, catalog_alt_index])
    }
    get_catalog_snv_frame <- function(catalog_frame) {
        refs <- get_catalog_refs(catalog_frame)
        alts <- get_catalog_alts(catalog_frame)
        
        condition <- nchar(refs) == 1 & nchar(alts) == 1
        catalog_frame[which(condition), ]
    }
    
    init_flag = TRUE
    submit_list <- list()
    for(type in types) {
        infilename <- sprintf("%s/%s/mutation_analysis.tsv", catalog_dir, type)
        
        inframe <- read(infilename)
        #head(inframe)
        
        condition <- "known" == as.character(inframe[, "driver"])
        known_frame <- inframe[which(condition), ]
        cat(sprintf("##### %s: ncol() = %d\n", type, ncol(known_frame)))
        
        types <- rep(type, nrow(known_frame))
        
        temp_frame <- data.frame(known_frame, type = types)
        if(init_flag) {
            header <- colnames(temp_frame)
            set_ncol <- length(header)
            
            init_flag <- FALSE
        }
        temp_vec <- as.vector(t(temp_frame))
        submit_list[[type]] <- temp_vec
    }
    submit_frame <- as.data.frame(matrix(
        unlist(submit_list), ncol = set_ncol, byrow = TRUE
    ))
    colnames(submit_frame) <- header
    
    submit_frame <- get_catalog_snv_frame(submit_frame)
    
    write.tsv(submit_frame, outfilename)
}
#get_intogen_known_driver_sites()

get_intogen_sites_frame <- function(
    outfilename = "icgc_sites_intogen.tsv"
    
    , catalog_filename = "intogen_driver_sites_known_2016_5_snv.tsv"
    , mfat_filename = "icgc_r27_summary_ssm_aggregated_protein_altering_snv_doubleton_mfat_maximized_symbolized.tsv"
    # Assume the 1st column is contig, and the 2nd is position .
    
    , catalog_chr_index = "chr"
    , catalog_pos_index = "pos"
    
    , catalog_ref_index = "ref"
    , catalog_alt_index = "alt"
) {
    
    mfat_frame <- read(mfat_filename)
    catalog_frame <- read(catalog_filename)
    
    get_catalog_chrs <- function(catalog_frame) {
        as.character(catalog_frame[, catalog_chr_index])
    }
    get_catalog_positions <- function(catalog_frame) {
        as.character(catalog_frame[, catalog_pos_index])
    }
    get_catalog_refs <- function(catalog_frame) {
        as.character(catalog_frame[, catalog_ref_index])
    }
    get_catalog_alts <- function(catalog_frame) {
        as.character(catalog_frame[, catalog_alt_index])
    }
    get_catalog_coords <- function(catalog_frame) {
        chrs <- get_catalog_chrs(catalog_frame)
        positions <- get_catalog_positions(catalog_frame)
        sprintf("%s:%s", chrs, positions)
    }
    
    get_mfat_chrs <- function(mfat_frame) {
        as.character(mfat_frame[, 1])
    }
    get_mfat_positions <- function(mfat_frame) {
        as.character(mfat_frame[, 2])
    }
    get_mfat_coords <- function(mfat_frame) {
        chrs <- get_mfat_chrs(mfat_frame)
        positions <- get_mfat_positions(mfat_frame)
        sprintf("%s:%s", chrs, positions)
    }
    
    get_mfat_sites_frame <- function(mfat_frame, catalog_frame) {
        coords_mfat <- get_mfat_coords(mfat_frame)
        coords_catalog <- get_catalog_coords(catalog_frame)
        
        condition <- coords_mfat %in% coords_catalog
        mfat_frame[which(condition), ]
    }
    
    
    mfat_sites_frame <- get_mfat_sites_frame(
        mfat_frame = mfat_frame
        , catalog_frame = catalog_frame
    )
    
    write.tsv(mfat_sites_frame, outfilename)
}
test_get_intogen_sites_frame <- function() {
    
    get_intogen_sites_frame(
        outfilename = "icgc_sites_intogen.tsv"
        
        , catalog_filename = "intogen_driver_sites_known_2016_5_snv.tsv"
        , mfat_filename = "icgc_r27_summary_ssm_aggregated_protein_altering_snv_doubleton_mfat_maximized_symbolized.tsv"
        # Assume the 1st column is contig, and the 2nd is position .
    )
    
}
#test_get_intogen_sites_frame()

get_intogen_sites_frames <- function(
    catalog_filename = "intogen_driver_sites_known_2016_5_snv.tsv"
) {
    
    sites_name = "intogen"
    
    mfat_filenames <- c(
        "icgc_r27_summary_ssm_aggregated_protein_altering_snv_doubleton_mfat_maximized_symbolized.tsv"
        , "cosmic_mutation_id_snv_doubleton_coord_format_nonred_nonsilent_maximized.tsv"
        , "chang_protein_altering_snv_doubleton_aggregated_maximized.tsv"
    )
    mfat_names <- c(
        "icgc", "cosmic", "chang"
    )
    
    
    indices <- seq(length(mfat_names))
    
    for(i in indices) {
        mfat_name <- mfat_names[i]
        mfat_filename <- mfat_filenames[i]
        outfilename <- sprintf("%s_sites_%s.tsv", mfat_name, sites_name)
        print(outfilename)
        
        get_intogen_sites_frame(
            outfilename = outfilename
            , catalog_filename = catalog_filename
            , mfat_filename = mfat_filename
        )
    }
}
#get_intogen_sites_frames()

# docm_driver_variants.tsv is implicitly get .

get_docm_snv_frame <- function(
    outfilename = "docm_driver_variants_snv.tsv"
    , docm_filename = "docm_driver_variants.tsv"
) {
    
    docm_chr_index = "chromosome"
    docm_pos_index = "start"
    docm_ref_index = "read"
    docm_alt_index = "variant"
    
    
    docm_frame <- read(docm_filename)
    
    get_docm_chrs <- function(docm_frame) {
        as.character(docm_frame[, docm_chr_index])
    }
    get_docm_positions <- function(docm_frame) {
        as.character(docm_frame[, docm_pos_index])
    }
    get_docm_refs <- function(docm_frame) {
        as.character(docm_frame[, docm_ref_index])
    }
    get_docm_alts <- function(docm_frame) {
        as.character(docm_frame[, docm_alt_index])
    }
    get_docm_snv_frame_core <- function(docm_frame) {
        refs <- get_docm_refs(docm_frame)
        alts <- get_docm_alts(docm_frame)
        
        condition <- nchar(refs) == 1 & nchar(alts) == 1
        docm_frame[which(condition), ]
    }
    
    
    submit_frame <- get_docm_snv_frame_core(docm_frame)
    
    write.tsv(submit_frame, outfilename)
}
#get_docm_snv_frame()

get_docm_sites_frame <- function(
    outfilename = "icgc_sites_docm.tsv"
    
    , catalog_filename = "docm_driver_variants_snv.tsv"
    , mfat_filename = "icgc_r27_summary_ssm_aggregated_protein_altering_snv_doubleton_mfat_maximized_symbolized.tsv"
    # Assume the 1st column is contig, and the 2nd is position .
    
    , catalog_chr_index = "chromosome"
    , catalog_pos_index = "start"
    
) {
    
    mfat_frame <- read(mfat_filename)
    catalog_frame <- read(catalog_filename)
    
    get_catalog_chrs <- function(catalog_frame) {
        as.character(catalog_frame[, catalog_chr_index])
    }
    get_catalog_positions <- function(catalog_frame) {
        as.character(catalog_frame[, catalog_pos_index])
    }
    get_catalog_coords <- function(catalog_frame) {
        chrs <- get_catalog_chrs(catalog_frame)
        positions <- get_catalog_positions(catalog_frame)
        sprintf("%s:%s", chrs, positions)
    }
    
    get_mfat_chrs <- function(mfat_frame) {
        as.character(mfat_frame[, 1])
    }
    get_mfat_positions <- function(mfat_frame) {
        as.character(mfat_frame[, 2])
    }
    get_mfat_coords <- function(mfat_frame) {
        chrs <- get_mfat_chrs(mfat_frame)
        positions <- get_mfat_positions(mfat_frame)
        sprintf("%s:%s", chrs, positions)
    }
    
    get_mfat_sites_frame <- function(mfat_frame, catalog_frame) {
        coords_mfat <- get_mfat_coords(mfat_frame)
        coords_catalog <- get_catalog_coords(catalog_frame)
        
        condition <- coords_mfat %in% coords_catalog
        mfat_frame[which(condition), ]
    }
    
    
    mfat_sites_frame <- get_mfat_sites_frame(
        mfat_frame = mfat_frame
        , catalog_frame = catalog_frame
    )
    
    write.tsv(mfat_sites_frame, outfilename)
}
test_get_docm_sites_frame <- function() {
    
    get_docm_sites_frame(
        outfilename = "icgc_sites_docm.tsv"
        
        , catalog_filename = "docm_driver_variants_snv.tsv"
        , mfat_filename = "icgc_r27_summary_ssm_aggregated_protein_altering_snv_doubleton_mfat_maximized_symbolized.tsv"
        # Assume the 1st column is contig, and the 2nd is position .
    )
    
}
#test_get_docm_sites_frame()

get_docm_sites_frames <- function(
    catalog_filename = "docm_driver_variants_snv.tsv"
) {
    sites_name = "docm"
    
    mfat_filenames <- c(
        "icgc_r27_summary_ssm_aggregated_protein_altering_snv_doubleton_mfat_maximized_symbolized.tsv"
        , "cosmic_mutation_id_snv_doubleton_coord_format_nonred_nonsilent_maximized.tsv"
        , "chang_protein_altering_snv_doubleton_aggregated_maximized.tsv"
    )
    mfat_names <- c(
        "icgc", "cosmic", "chang"
    )
    
    indices <- seq(length(mfat_names))
    
    for(i in indices) {
        mfat_name <- mfat_names[i]
        mfat_filename <- mfat_filenames[i]
        outfilename <- sprintf("%s_sites_%s.tsv", mfat_name, sites_name)
        print(outfilename)
        
        get_docm_sites_frame(
            outfilename = outfilename
            , catalog_filename = catalog_filename
            , mfat_filename = mfat_filename
        )
    }
}
#get_docm_sites_frames()

# Bailey_2018_shared_driver_mutations.tsv is implicitly get .

get_bailey_sites_frame <- function(
    outfilename = "icgc_sites_bailey.tsv"
    , mfat_filename = "icgc_r27_summary_ssm_aggregated_protein_altering_snv_doubleton_mfat_maximized_symbolized.tsv"
    
    , bailey_filename = "Bailey_2018_shared_driver_mutations.tsv"
    
    , mfat_gene_index = "gene"
    , mfat_aa_index = "aa"
) {
    # Select according to gene:aa coord !
    # Define code by gene:aa  .
    
    
    sanitize_aas <- function(aas) {
        # Remove "p." at the head .
        heads <- substr(aas, start = 1, stop = 2)
        tails <- substr(aas, start = 3, stop = nchar(aas))
        
        condition <- "p." == heads
        condition[is.na(condition)] <- FALSE
        
        aas[condition] <- tails[condition]
        
        aas
    }
    
    bailey_frame <- read(bailey_filename)
    mfat_frame <- read(mfat_filename)
    
    get_bailey_genes <- function(bailey_frame) {
        as.character(bailey_frame[, "gene"])
    }
    get_bailey_aas <- function(bailey_frame) {
        aas <- as.character(bailey_frame[, "aa"])
        sanitize_aas(aas)
    }
    get_bailey_codes <- function(bailey_frame) {
        genes <- get_bailey_genes(bailey_frame)
        aas <- get_bailey_aas(bailey_frame)
        
        sprintf("%s:%s", genes, aas)
    }
    
    
    get_mfat_genes <- function(mfat_frame) {
        as.character(mfat_frame[, mfat_gene_index])
    }
    get_mfat_aas <- function(mfat_frame) {
        aas <- as.character(mfat_frame[, mfat_aa_index])
        sanitize_aas(aas)
        # AAs can contain "p." at the head .
        # If so, remove it .
    }
    get_mfat_codes <- function(mfat_frame) {
        genes <- get_mfat_genes(mfat_frame)
        aas <- get_mfat_aas(mfat_frame)
        
        sprintf("%s:%s", genes, aas)
    }
    
    get_mfat_sites_frame <- function(mfat_frame, bailey_frame) {
        
        codes_mfat <- get_mfat_codes(mfat_frame)
        codes_bailey <- get_bailey_codes(bailey_frame)
        
        condition <- codes_mfat %in% codes_bailey
        mfat_frame[which(condition), ]
    }
    
    
    mfat_sites_frame <- get_mfat_sites_frame(
        mfat_frame = mfat_frame
        , bailey_frame = bailey_frame
    )
    
    write.tsv(mfat_sites_frame, outfilename)
}
#get_bailey_sites_frame()

get_bailey_sites_frames <- function(
    bailey_filename = "Bailey_2018_shared_driver_mutations.tsv"
) {
    sites_name = "bailey"
    
    mfat_filenames <- c(
        "icgc_r27_summary_ssm_aggregated_protein_altering_snv_doubleton_mfat_maximized_symbolized.tsv"
        , "cosmic_mutation_id_snv_doubleton_coord_format_nonred_nonsilent_maximized.tsv"
        , "chang_protein_altering_snv_doubleton_aggregated_maximized.tsv"
    )
    mfat_names <- c(
        "icgc", "cosmic", "chang"
    )
    
    mfat_gene_indices = c(
        "gene", "gene", "Hugo_Symbol"
    )
    mfat_aa_indices = c(
        "aa", "aa", "Amino_Acid_Change"
    )
    
    indices <- seq(length(mfat_names))
    
    for(i in indices) {
        
        mfat_gene_index = mfat_gene_indices[i]
        mfat_aa_index = mfat_aa_indices[i]
        
        mfat_name <- mfat_names[i]
        mfat_filename <- mfat_filenames[i]
        outfilename <- sprintf("%s_sites_%s.tsv", mfat_name, sites_name)
        print(outfilename)
        
        get_bailey_sites_frame(
            outfilename = outfilename
            , mfat_filename = mfat_filename
            , bailey_filename = bailey_filename
            , mfat_gene_index = mfat_gene_index
            , mfat_aa_index = mfat_aa_index
        )
    }
}
#get_bailey_sites_frames()


# Total Tumor Beneficial Density Plot .
plot_beneficial_density <- function(
    
    mfat_name = "icgc"
    , driver_name = "intogen"
    
    , filestem = "driver"
    
    , mfat_banner = "ICGC"
    , driver_banner = "IntOgen"
    
    , xlimit = c(0, 0.005)
    , ylimit = c(0, 200)
    
    , theo_color = "black"
    , obs_color = "red"
    
    , n_beneficial = 200
    , least = TRUE
    , theta = NULL
) {
    
    xlabel = "MFaT"
    ylabel = "Frequency"
    
    
    infilename <- sprintf("%s_%s_%s.tsv", mfat_name, filestem, driver_name)
    cat(sprintf("## %s case:\n", infilename))
    
    inframe <- read(infilename)
    
    
    get_inframe_chrs <- function(inframe) {
        as.character(inframe[, 1])
    }
    get_inframe_positions <- function(inframe) {
        as.character(inframe[, 2])
    }
    get_inframe_coords <- function(inframe) {
        chrs <- get_inframe_chrs(inframe)
        positions <- get_inframe_positions(inframe)
        sprintf("%s:%s", chrs, positions)
    }
    get_inframe_mfats <- function(inframe) {
        as.numeric(inframe[, "MFaT"])
    }
    
    get_data <- function(inframe) {
        coords <- get_inframe_coords(inframe)
        mfats <- get_inframe_mfats(inframe)
        count_frame <- unique(data.frame(coord = coords, MFaT = mfats))
        
        data <- as.numeric(count_frame[, "MFaT"])
        data
    }
    
    get_thetas <- function(data) {
        thetas <- sort(unique(data))
        thetas <- c(thetas, Inf)
        thetas
    }
    get_ns <- function(data) {
        get_n <- function(theta, data) {
            length(data[data > theta])
        }
        ns <- sapply(sort(unique(data)), get_n, data = data)
        ns <- c(length(data), ns)
        
        names(ns) <- get_thetas(data)
        
        cat(sprintf("Possible beneficial counts: \n"))
        print(ns)
        
        ns
    }
    get_beneficial_theta <- function(
        n = 300
        , least = TRUE
        , inframe
    ) {
        
        data <- get_data(inframe)
        thetas <- get_thetas(data)
        
        ns <- get_ns(data)
        
        if(least) {
            # Return the threshold giving at least n elements .
            theta <- min(thetas[ns > n])
        } else {
            # Return the threshold giving an element count < n .
            theta <- min(thetas[ns < n])
        }
        
        theta
    }
    get_beneficial_data_n <- function(
        n = 300
        , least
        , inframe
    ) {
        
        data <- get_data(inframe)
        
        theta = get_beneficial_theta(
            n = n
            , least = least
            , inframe = inframe
        )
        
        cat(sprintf("Theta: %f\n", theta))
        data <- data[data > theta]
        data
    }
    get_beneficial_data_theta <- function(theta, inframe) {
        
        data <- get_data(inframe)
        
        ns <- get_ns(data)
        cat(sprintf("Theta: %f\n", theta))
        
        data <- data[data > theta]
        data
    }
    
    # Select only beneficial mutations !
    if(is.null(theta) && !is.null(n_beneficial)) {
        theta = get_beneficial_theta(
            n = n_beneficial
            , least = least
            , inframe = inframe
        )
        data <- get_beneficial_data_n(
            n = n_beneficial
            , least = least
            , inframe = inframe
        )
        mainlabel <- sprintf("%s-%s (b = %d, th = %.2E)", mfat_banner, driver_banner, length(data), theta)
    } else if(!is.null(theta)) {
        data <- get_beneficial_data_theta(
            theta = theta
            , inframe = inframe
        )
        mainlabel <- sprintf("%s-%s (b = %d, th = %.2E)", mfat_banner, driver_banner, length(data), theta)
    } else {
        data <- get_data(inframe)
        
        mainlabel <- sprintf("%s-%s (b = %d)", mfat_banner, driver_banner, length(data))
    }
    
    get_points_core <- function(data) {
        x_vec <- density(data)$x
        y_vec <- density(data)$y
        condition <- x_vec > 0 & y_vec > 0
        x_vec <- x_vec[condition]
        y_vec <- y_vec[condition]
        list(x = x_vec, y = y_vec)
    }
    get_points_core_count <- function(data) {
        tab <- table(data)
        x_vec = as.numeric(names(tab))
        y_vec = as.numeric(tab)
        list(x = x_vec, y = y_vec)
    }
    get_points_x <- function(data) {
        get_points_core(data)$x
    }
    get_points_y <- function(data) {
        get_points_core(data)$y
    }
    
    if(is.null(xlimit)) {
        xlimit <- c(0, max(data))
    }
    
    plot(
        x = get_points_x(data)
        , y = get_points_y(data)
        , type = "l"
        , log = ""
        , col = obs_color
        , xlab = xlabel
        , ylab = ylabel
        , bty = "n"
        , yaxt = "n"
        , xlim = xlimit
        , ylim = ylimit
        , main = mainlabel
    )
    axis(side = 2, las = 2)
    
    
    normalize_x <- function(x, data) {
        condition <- min(data) <= x & x <= max(data)
        x <- x[condition]
        x
    }
    normalize_y <- function(y) {
        #y <- y / sum(y)
        y
    }
    
    
    get_gev_mle_start <- function(data) {
        start = list(loc = 0, scale = 0, shape = 1.25)
        # Return named vector
        est <- rep(NA, 3)
        expr <- {
            result <- evd::fgev(
                x = data
                , start = start
                , method = BOOT_MLE_METHOD
                , std.err = BOOT_STD_ERR
                , warn.inf = FALSE
            )
            # This can return error .
            est <- result[["estimate"]]
        }
        try(expr = expr, silent = TRUE)
        est
    }
    
    add_fgev_line <- function(data, color = "red", ...) {
        x <- get_points_x(data)
        x <- normalize_x(x = x, data = data)
        
        est <- get_gev_mle_start(data)
        
        y <- evd::dgev(
            x = x
            , loc = est["loc"]
            , scale = est["scale"]
            , shape = est["shape"]
        )
        y <- normalize_y(y)
        lines(x = x, y = y, col = color, ...)
    }
    add_fpot_line <- function(data, color = "red", ...) {
        x <- get_points_x(data)
        x <- normalize_x(x = x, data = data)
        
        theta <- min(data)
        
        result <- evd::fpot(
            x = data
            , threshold = theta
            , model = "gpd"
            
            , method = GRAPH_MLE_METHOD
            , std.err = GRAPH_STD_ERR
        )
        est <- result[["estimate"]]
        y <- evd::dgpd(
            x = x
            , loc = theta
            , scale = est["scale"]
            , shape = est["shape"]
        )
        y <- normalize_y(y)
        lines(x = x, y = y, col = color, ...)
    }
    
    pareto_mle <- function(data) {
        n <- length(data)
        m <- min(data)
        alpha <- n / sum(log(data) - log(m))
        list(scale = m, shape = alpha)
    }
    dpareto <- function (x, scale = 1, shape, log = FALSE) {
        # Density function from VGAM .
        if (!is.logical(log.arg <- log) || length(log) != 1) 
            stop("bad input for argument 'log'")
        rm(log)
        L <- max(length(x), length(scale), length(shape))
        if (length(x) != L) 
            x <- rep_len(x, L)
        if (length(scale) != L) 
            scale <- rep_len(scale, L)
        if (length(shape) != L) 
            shape <- rep_len(shape, L)
        logdensity <- rep_len(log(0), L)
        xok <- (x >= scale)
        logdensity[xok] <- log(shape[xok]) + shape[xok] * log(scale[xok]) - (shape[xok] + 1) * log(x[xok])
        if (log.arg) 
            logdensity
        else exp(logdensity)
    }
    add_pareto_line <- function(data, color = "red", ...) {
        x <- get_points_x(data)
        x <- normalize_x(x = x, data = data)
        
        result <- pareto_mle(data)
        y <- dpareto(
            x = x
            , scale = result[["scale"]]
            , shape = result[["shape"]]
        )
        y <- normalize_y(y)
        lines(x = x, y = y, col = color, ...)
    }
    
    add_fgev_line(data = data, color = theo_color, lty = 1)
    add_fpot_line(data = data, color = theo_color, lty = 2)
    add_pareto_line(data = data, color = theo_color, lty = 3)
    
    legend(
        "topright"
        , legend = c("Observation", "GEV PDF", "GPD PDF", "Pareto PDF")
        , col = c(obs_color, rep(theo_color, 3))
        , lty = c(1, 1, 2, 3)
        , bty = "n"
    )
}
test_plot_beneficial_density <- function() {
    
    mfat_name = "cosmic"
    driver_name = "cgc"
    
    plot_beneficial_density(
        mfat_name = mfat_name
        , driver_name = driver_name
        , mfat_banner = "DUMMY"
        , driver_banner = "DUMMIE"
        
        , xlimit = NULL
        , ylimit = c(0, 500)
        
        , obs_color = "red"
        , theo_color = "black"
        
        , n_beneficial = 200
        , least = FALSE
        , theta = NULL
    )
    
}
#test_plot_beneficial_density()

plot_beneficial_densities <- function(
    
    n_beneficial = 200
    , filestem = "driver"
    , least = FALSE
    , mfat_colors = c("red", "blue", "green")
    , theo_color = "black"
    
    , driver_names = c(
        "intogen", "cgc", "tokheim"
    )
    , driver_banners = c(
        "IntOgen", "CGC", "Tokheim"
    )
) {
    
    mfat_banners = c(
        "ICGC", "COSMIC", "CHANG"
    )
    
    mfat_names = c(
        "icgc", "cosmic", "chang"
    )
    
    ylimit = c(0, 500)
    
    n_col = length(mfat_names)
    n_row = length(driver_names)
    
    layout_mx <- matrix(seq(n_col * n_row), ncol = n_col, byrow = TRUE)
    layout(layout_mx)
    
    
    for(driver in seq(length(driver_names))) {
        for(mfat in seq(length(mfat_names))) {
            
            plot_beneficial_density(
                mfat_name = mfat_names[mfat]
                , driver_name = driver_names[driver]
                , filestem = filestem
                , mfat_banner = mfat_banners[mfat]
                , driver_banner = driver_banners[driver]
                
                , xlimit = NULL
                , ylimit = ylimit
                
                , obs_color = mfat_colors[mfat]
                , theo_color = "black"
                
                , n_beneficial = n_beneficial
                , least = least
                , theta = NULL
            )
            
        }
    }
}

save_beneficial_densities <- function(
    outfilename
    , filestem = "driver"
    , driver_names = c(
        "intogen", "cgc", "tokheim"
    )
    , driver_banners = c(
        "IntOgen", "CGC", "Tokheim"
    )
    , n_beneficial = 200
    , unit = 9
) {
    
    pdf(outfilename, width = unit, height = unit)
    par(mar = c(4, 4, 2, 1))
    par(mgp = c(2.5, 0.5, 0))
    par(cex.main = 1.0)
    
    plot_beneficial_densities(
        n_beneficial = n_beneficial
        , filestem = filestem
        
        , driver_names = driver_names
        , driver_banners = driver_banners
        
        , least = FALSE
        , mfat_colors = c("red", "blue", "forestgreen")
        , theo_color = "black"
    )
    dev.off()
}
test_save_beneficial_densities <- function() {
    density_filename = "density_genes_beneficial_200.pdf"
    
    save_beneficial_densities(
        outfilename = density_filename
        , n_beneficial = 200
        , unit = 9
    )
}
#test_save_beneficial_densities()

## Total Tumor Driver Sites Density Plot .
test_save_beneficial_densities_sites <- function() {
    density_filename = "density_sites_beneficial_total.pdf"
    filestem = "sites"
    
    save_beneficial_densities(
        outfilename = density_filename
        , filestem = filestem
        , driver_names = c(
            "intogen", "docm", "bailey"
        )
        , driver_banners = c(
            "IntOgen", "DoCM", "Bailey"
        )
        , n_beneficial = NULL
        , unit = 9
    )
}
#test_save_beneficial_densities_sites()


## Try ME plot !

plot_beneficial_meplot <- function(
    
    mfat_name = "cosmic"
    , driver_name = "intogen"
    , mfat_banner = "ICGC"
    , driver_banner = "IntOgen"
    
    , filestem = "sites"
    
    , n_beneficial = NULL
    , least = FALSE
    , theta = NULL
    
    , color = "red"
    
    , ylabel = "Mean Excess"
    , xlabel = "Threshold"
    , lwd = 1
    , omit_percent = NULL
) {
    
    
    infilename <- sprintf("%s_%s_%s.tsv", mfat_name, filestem, driver_name)
    cat(sprintf("## %s case:\n", infilename))
    
    inframe <- read(infilename)
    
    
    get_inframe_chrs <- function(inframe) {
        as.character(inframe[, 1])
    }
    get_inframe_positions <- function(inframe) {
        as.character(inframe[, 2])
    }
    get_inframe_coords <- function(inframe) {
        chrs <- get_inframe_chrs(inframe)
        positions <- get_inframe_positions(inframe)
        sprintf("%s:%s", chrs, positions)
    }
    get_inframe_mfats <- function(inframe) {
        as.numeric(inframe[, "MFaT"])
    }
    
    get_data <- function(inframe) {
        coords <- get_inframe_coords(inframe)
        mfats <- get_inframe_mfats(inframe)
        count_frame <- unique(data.frame(coord = coords, MFaT = mfats))
        
        data <- as.numeric(count_frame[, "MFaT"])
        data
    }
    
    get_thetas <- function(data) {
        thetas <- sort(unique(data))
        thetas <- c(thetas, Inf)
        thetas
    }
    get_ns <- function(data) {
        get_n <- function(theta, data) {
            length(data[data > theta])
        }
        ns <- sapply(sort(unique(data)), get_n, data = data)
        ns <- c(length(data), ns)
        
        names(ns) <- get_thetas(data)
        
        cat(sprintf("Possible beneficial counts: \n"))
        print(ns)
        
        ns
    }
    get_beneficial_theta <- function(
        n = 300
        , least = TRUE
        , inframe
    ) {
        
        data <- get_data(inframe)
        thetas <- get_thetas(data)
        
        ns <- get_ns(data)
        
        if(least) {
            # Return the threshold giving at least n elements .
            theta <- min(thetas[ns > n])
        } else {
            # Return the threshold giving an element count < n .
            theta <- min(thetas[ns < n])
        }
        
        theta
    }
    get_beneficial_data_n <- function(
        n = 300
        , least
        , inframe
    ) {
        
        data <- get_data(inframe)
        
        theta = get_beneficial_theta(
            n = n
            , least = least
            , inframe = inframe
        )
        
        cat(sprintf("Theta: %f\n", theta))
        data <- data[data > theta]
        data
    }
    get_beneficial_data_theta <- function(theta, inframe) {
        
        data <- get_data(inframe)
        
        ns <- get_ns(data)
        cat(sprintf("Theta: %f\n", theta))
        
        data <- data[data > theta]
        data
    }
    
    # Select only beneficial mutations !
    if(is.null(theta) && !is.null(n_beneficial)) {
        theta = get_beneficial_theta(
            n = n_beneficial
            , least = least
            , inframe = inframe
        )
        data <- get_beneficial_data_n(
            n = n_beneficial
            , least = least
            , inframe = inframe
        )
        mainlabel <- sprintf("%s-%s (b = %d, th = %.2E)", mfat_banner, driver_banner, length(data), theta)
    } else if(!is.null(theta)) {
        data <- get_beneficial_data_theta(
            theta = theta
            , inframe = inframe
        )
        mainlabel <- sprintf("%s-%s (b = %d, th = %.2E)", mfat_banner, driver_banner, length(data), theta)
    } else {
        data <- get_data(inframe)
        
        mainlabel <- sprintf("%s-%s (b = %d)", mfat_banner, driver_banner, length(data))
    }
    
    
    get_meplot_core <- function(data, omit = 3) {
        # Inspired by evir::meplot() .
        data <- as.numeric(data)
        n <- length(data)
        myrank <- function(x, na.last = TRUE) {
            ranks <- sort.list(sort.list(x, na.last = na.last))
            if (is.na(na.last)) 
                x <- x[!is.na(x)]
            for (i in unique(x[duplicated(x)])) {
                which <- x == i & !is.na(x)
                ranks[which] <- max(ranks[which])
            }
            ranks
        }
        data <- sort(data)
        n.excess <- unique(floor(length(data) - myrank(data)))
        points <- unique(data)
        nl <- length(points)
        n.excess <- n.excess[-nl]
        points <- points[-nl]
        excess <- cumsum(rev(data))[n.excess] - n.excess * points
        y <- excess/n.excess
        xx <- points[1:(nl - omit)]
        yy <- y[1:(nl - omit)]
        
        list(x = xx, y = yy)
    }
    get_omit <- function(data) {
        # Assume global omit_percent = 0.05 or so .
        omit_initial = 3
        if(!is.null(omit_percent)) {
            omit = floor(length(data) * omit_percent / 100)
            omit <- max(omit_initial, omit)
        } else {
            omit = omit_initial
        }
        omit
    }
    get_points_x <- function(data) {
        omit <- get_omit(data)
        me_list <- get_meplot_core(data = data, omit = omit)
        me_list$x
    }
    get_points_y <- function(data) {
        omit <- get_omit(data)
        me_list <- get_meplot_core(data = data, omit = omit)
        me_list$y
    }
    
    get_limit <- function(points) {
        margin = (max(points) - min(points)) / 20
        lower = min(points) - margin
        upper = max(points) + margin
        c(lower, upper)
    }
    xlimit <- get_limit(get_points_x(data))
    ylimit <- get_limit(get_points_y(data))
    
    plot(
        x = get_points_x(data)
        , y = get_points_y(data)
        
        , xlim = xlimit
        , ylim = ylimit
        
        , main = sprintf("ME Plot of %s", mainlabel)
        , ylab = ylabel
        , xlab = xlabel
        , bty = "n"
        , xaxt = "n", yaxt = "n"
        , type = "p"
        , col = color
        , lwd = lwd
    )
    lines(
        x = get_points_x(data)
        , y = get_points_y(data)
        , col = color
        , lwd = lwd
    )
    axis(1)
    axis(2)
    
}
test_plot_beneficial_meplot <- function() {
    
    
    plot_beneficial_meplot(
        
        mfat_name = "icgc"
        , driver_name = "intogen"
        , mfat_banner = "ICGC"
        , driver_banner = "IntOgen"
        
        , filestem = "sites"
        
        , n_beneficial = NULL
        , least = FALSE
        , theta = NULL
        
        , color = "red"
        
        , ylabel = "Mean Excess"
        , xlabel = "Threshold"
        , lwd = 1
    )
    
}
#test_plot_beneficial_meplot()

plot_beneficial_meplots <- function(
    n_beneficial = NULL
    , filestem = "sites"
    , least = FALSE
    , mfat_colors = c("red", "blue", "green")
    
    , mfat_names = c(
        "icgc", "cosmic", "chang"
    )
    , mfat_banners = c(
        "ICGC", "COSMIC", "CHANG"
    )
    , driver_names = c(
        "intogen", "docm", "bailey"
    )
    , driver_banners = c(
        "IntOgen", "DoCM", "Bailey"
    )
    , omit_percent = 5
) {
    
    n_col = length(mfat_names)
    n_row = length(driver_names)
    
    layout_mx <- matrix(seq(n_col * n_row), ncol = n_col, byrow = TRUE)
    layout(layout_mx)
    
    
    for(driver in seq(length(driver_names))) {
        for(mfat in seq(length(mfat_names))) {
            
            plot_beneficial_meplot(
                mfat_name = mfat_names[mfat]
                , driver_name = driver_names[driver]
                , filestem = filestem
                
                , mfat_banner = mfat_banners[mfat]
                , driver_banner = driver_banners[driver]
                
                , color = mfat_colors[mfat]
                
                , n_beneficial = n_beneficial
                , least = least
                , theta = NULL
                , omit_percent = omit_percent
            )
            
        }
    }
}
#plot_beneficial_meplots()

save_beneficial_meplots <- function(
    outfilename
    , filestem = "sites"
    
    , mfat_names = c(
        "icgc", "cosmic", "chang"
    )
    , mfat_banners = c(
        "ICGC", "COSMIC", "CHANG"
    )
    , driver_names = c(
        "intogen", "docm", "bailey"
    )
    , driver_banners = c(
        "IntOgen", "DoCM", "Bailey"
    )
    , n_beneficial = NULL
    , unit = 9
    , omit_percent = 5
) {
    
    pdf(outfilename, width = unit, height = unit)
    par(mar = c(4, 4, 2, 1))
    par(mgp = c(2.0, 0.5, 0))
    par(cex.main = 1.0)
    
    plot_beneficial_meplots(
        n_beneficial = n_beneficial
        , filestem = filestem
        
        , mfat_names = mfat_names
        , mfat_banners = mfat_banners
        
        , driver_names = driver_names
        , driver_banners = driver_banners
        
        , least = FALSE
        , mfat_colors = c("red", "blue", "forestgreen")
        , omit_percent = omit_percent
    )
    dev.off()
}
test_save_beneficial_meplots_sites_omit_0 <- function() {
    filestem = "sites"
    omit_percent = 0
    n_beneficial = NULL
    n_beneficial_key = "total"
    
    plot_filename = sprintf("meplot_%s_beneficial_%s_omit_%d_percent.pdf", filestem, n_beneficial_key, omit_percent)
    
    save_beneficial_meplots(
        outfilename = plot_filename
        , filestem = filestem
        
        , mfat_names = c(
            "icgc", "cosmic", "chang"
        )
        , mfat_banners = c(
            "ICGC", "COSMIC", "CHANG"
        )
        , driver_names = c(
            "intogen", "docm", "bailey"
        )
        , driver_banners = c(
            "IntOgen", "DoCM", "Bailey"
        )
        , n_beneficial = n_beneficial
        , unit = 9
        , omit_percent = omit_percent
    )
}
#test_save_beneficial_meplots_sites_omit_0()
test_save_beneficial_meplots_sites_omit_5 <- function() {
    filestem = "sites"
    omit_percent = 5
    
    n_beneficial = NULL
    n_beneficial_key = "total"
    
    plot_filename = sprintf("meplot_%s_beneficial_%s_omit_%d_percent.pdf", filestem, n_beneficial_key, omit_percent)
    
    save_beneficial_meplots(
        outfilename = plot_filename
        , filestem = filestem
        
        , mfat_names = c(
            "icgc", "cosmic", "chang"
        )
        , mfat_banners = c(
            "ICGC", "COSMIC", "CHANG"
        )
        , driver_names = c(
            "intogen", "docm", "bailey"
        )
        , driver_banners = c(
            "IntOgen", "DoCM", "Bailey"
        )
        , n_beneficial = n_beneficial
        , unit = 9
        , omit_percent = omit_percent
    )
}
#test_save_beneficial_meplots_sites_omit_5()
## Use this .

test_save_beneficial_meplots_driver_omit_0 <- function() {
    filestem = "driver"
    omit_percent = 0
    
    n_beneficial = 200
    n_beneficial_key = "200"
    
    plot_filename = sprintf("meplot_%s_beneficial_%s_omit_%d_percent.pdf", filestem, n_beneficial_key, omit_percent)
    
    save_beneficial_meplots(
        outfilename = plot_filename
        , filestem = filestem
        
        , mfat_names = c(
            "icgc", "cosmic", "chang"
        )
        , mfat_banners = c(
            "ICGC", "COSMIC", "CHANG"
        )
        , driver_names = c(
            "intogen", "cgc", "tokheim"
        )
        , driver_banners = c(
            "IntOgen", "CGC", "Tokheim"
        )
        , n_beneficial = n_beneficial
        , unit = 9
        , omit_percent = omit_percent
    )
}
#test_save_beneficial_meplots_driver_omit_0()
test_save_beneficial_meplots_driver_omit_5 <- function() {
    filestem = "driver"
    omit_percent = 5
    
    n_beneficial = 200
    n_beneficial_key = "200"
    
    plot_filename = sprintf("meplot_%s_beneficial_%s_omit_%d_percent.pdf", filestem, n_beneficial_key, omit_percent)
    
    save_beneficial_meplots(
        outfilename = plot_filename
        , filestem = filestem
        
        , mfat_names = c(
            "icgc", "cosmic", "chang"
        )
        , mfat_banners = c(
            "ICGC", "COSMIC", "CHANG"
        )
        , driver_names = c(
            "intogen", "cgc", "tokheim"
        )
        , driver_banners = c(
            "IntOgen", "CGC", "Tokheim"
        )
        , n_beneficial = n_beneficial
        , unit = 9
        , omit_percent = omit_percent
    )
}
#test_save_beneficial_meplots_driver_omit_5()
## Use this .


## Draw Frechet plot !

plot_beneficial_frechet_plot <- function(
    
    filestem = "sites"
    , mfat_name = "cosmic"
    , driver_name = "intogen"
    
    , mfat_banner = "COSMIC"
    , driver_banner = "IntOgen"
    
    , n_beneficial = NULL
    , least = FALSE
    , theta = NULL
    
    , xlabel = "ln(MFaT)"
    , ylabel = "- ln(- ln(Empirical CDF))"
    , color = "red"
    , lwd = 1
    
    , show_r_square = FALSE
) {
    
    infilename <- sprintf("%s_%s_%s.tsv", mfat_name, filestem, driver_name)
    cat(sprintf("## %s case:\n", infilename))
    
    inframe <- read(infilename)
    
    
    get_inframe_chrs <- function(inframe) {
        as.character(inframe[, 1])
    }
    get_inframe_positions <- function(inframe) {
        as.character(inframe[, 2])
    }
    get_inframe_coords <- function(inframe) {
        chrs <- get_inframe_chrs(inframe)
        positions <- get_inframe_positions(inframe)
        sprintf("%s:%s", chrs, positions)
    }
    get_inframe_mfats <- function(inframe) {
        as.numeric(inframe[, "MFaT"])
    }
    
    get_data <- function(inframe) {
        coords <- get_inframe_coords(inframe)
        mfats <- get_inframe_mfats(inframe)
        count_frame <- unique(data.frame(coord = coords, MFaT = mfats))
        
        data <- as.numeric(count_frame[, "MFaT"])
        data
    }
    
    get_thetas <- function(data) {
        thetas <- sort(unique(data))
        thetas <- c(thetas, Inf)
        thetas
    }
    get_ns <- function(data) {
        get_n <- function(theta, data) {
            length(data[data > theta])
        }
        ns <- sapply(sort(unique(data)), get_n, data = data)
        ns <- c(length(data), ns)
        
        names(ns) <- get_thetas(data)
        
        cat(sprintf("Possible beneficial counts: \n"))
        print(ns)
        
        ns
    }
    get_beneficial_theta <- function(
        n = 300
        , least = TRUE
        , inframe
    ) {
        
        data <- get_data(inframe)
        thetas <- get_thetas(data)
        
        ns <- get_ns(data)
        
        if(least) {
            # Return the threshold giving at least n elements .
            theta <- min(thetas[ns > n])
        } else {
            # Return the threshold giving an element count < n .
            theta <- min(thetas[ns < n])
        }
        
        theta
    }
    get_beneficial_data_n <- function(
        n = 300
        , least
        , inframe
    ) {
        
        data <- get_data(inframe)
        
        theta = get_beneficial_theta(
            n = n
            , least = least
            , inframe = inframe
        )
        
        cat(sprintf("Theta: %f\n", theta))
        data <- data[data > theta]
        data
    }
    get_beneficial_data_theta <- function(theta, inframe) {
        
        data <- get_data(inframe)
        
        ns <- get_ns(data)
        cat(sprintf("Theta: %f\n", theta))
        
        data <- data[data > theta]
        data
    }
    
    # Select only beneficial mutations !
    if(is.null(theta) && !is.null(n_beneficial)) {
        theta = get_beneficial_theta(
            n = n_beneficial
            , least = least
            , inframe = inframe
        )
        data <- get_beneficial_data_n(
            n = n_beneficial
            , least = least
            , inframe = inframe
        )
        stats_label <- sprintf(
            "(b = %d, th = %.2E)"
            , length(data), theta
        )
    } else if(!is.null(theta)) {
        data <- get_beneficial_data_theta(
            theta = theta
            , inframe = inframe
        )
        stats_label <- sprintf("(b = %d, th = %.2E)", length(data), theta)
    } else {
        data <- get_data(inframe)
        stats_label <- sprintf("(b = %d)", length(data))
    }
    
    mainlabel <- sprintf("%s-%s", mfat_banner, driver_banner)
    
    
    get_points_core <- function(data) {
        data <- sort(data)
        x <- log(data)
        
        F_emp <- stats::ecdf(data)
        y <- - log(- log(F_emp(data)))
        
        condition <- is.finite(x) & is.finite(y)
        x <- x[condition]
        y <- y[condition]
        list(x = x, y = y)
    }
    get_points_x <- function(data) {
        get_points_core(data)$x
    }
    get_points_y <- function(data) {
        get_points_core(data)$y
    }
    get_r_square <- function(data) {
        x <- get_points_x(data)
        y <- get_points_y(data)
        r <- stats::cor(x, y)
        r_square <- r ^ 2
        r_square
    }
    get_r_coef_list <- function(data) {
        x <- get_points_x(data)
        y <- get_points_y(data)
        model <- stats::lsfit(x = x, y = y)
        a <- model$coefficient["X"]
        b <- model$coefficient["Intercept"]
        list(a = a, b = b)
    }
    add_regression_line <- function(
        coef_list, xlimit
        , n_point = 1000
        , color = "red"
    ) {
        x <- seq(xlimit[1], xlimit[2], (xlimit[2] - xlimit[1]) / (n_point - 1))
        y <- coef_list[["a"]] * x + coef_list[["b"]]
        lines(x = x, y = y, col = color)
    }
    
    get_limit <- function(points) {
        margin <- (max(points) - min(points)) / 20
        lower = min(points) - margin
        upper = max(points) + margin
        c(lower, upper)
    }
    xlimit <- get_limit(get_points_x(data))
    ylimit <- get_limit(get_points_y(data))
    
    
    plot(
        x = get_points_x(data)
        , y = get_points_y(data)
        
        , xlim = xlimit
        , ylim = ylimit
        
        , main = sprintf("Frechet Plot of %s", mainlabel)
        , ylab = ylabel
        , xlab = xlabel
        , bty = "n"
        , xaxt = "n", yaxt = "n"
        , type = "p"
        , col = color
        , lwd = lwd
    )
    axis(1)
    axis(2)
    
    # Plot stats label .
    stats_pos_x <- xlimit[1] + 0 * (xlimit[2] - xlimit[1])
    stats_pos_y <- ylimit[1] + 1.0 * (ylimit[2] - ylimit[1])
    text(
        x = stats_pos_x
        , y = stats_pos_y
        , label = stats_label
        , adj = c(0, 1)
    )
    
    # Put regression label .
    
    if(show_r_square) {
        r_square <- get_r_square(data)
        r_coef_list <- get_r_coef_list(data)
        r_coef_banner <- sprintf(
            "y = %.4f x + %.4f"
            , r_coef_list[["a"]]
            , r_coef_list[["b"]]
        )
        regression_label <- base::bquote(
            R^2 
            * .(sprintf(" = %.4f", r_square))
        )
        
        
        stats_pos_x <- xlimit[1] + 1.0 * (xlimit[2] - xlimit[1])
        stats_pos_y <- ylimit[1] + 0.1 * (ylimit[2] - ylimit[1])
        text(
            x = stats_pos_x
            , y = stats_pos_y
            , label = regression_label
            , adj = c(1, 0)
        )
        
        stats_pos_x <- xlimit[1] + 1.0 * (xlimit[2] - xlimit[1])
        stats_pos_y <- ylimit[1] + 0.0 * (ylimit[2] - ylimit[1])
        text(
            x = stats_pos_x
            , y = stats_pos_y
            , label = r_coef_banner
            , adj = c(1, 0)
        )
        add_regression_line(
            coef_list = r_coef_list
            , xlimit = xlimit
            , n_point = 1000
            , color = color
        )
        
    } else {
        
        lines(
            x = get_points_x(data)
            , y = get_points_y(data)
            , col = color
            , lwd = lwd
        )
    }
    
    
}
test_plot_beneficial_frechet_plot <- function() {
    
    plot_beneficial_frechet_plot(
        
        filestem = "sites"
        , mfat_name = "cosmic"
        , driver_name = "intogen"
        
        , mfat_banner = "COSMIC"
        , driver_banner = "IntOgen"
        
        , color = "red"
        , lwd = 1
        
        , show_r_square = TRUE
    )
    
    
}
#test_plot_beneficial_frechet_plot()

plot_beneficial_frechet_plots <- function(
    filestem = "sites"
    , mfat_colors = c("red", "blue", "forestgreen")
    
    , mfat_banners = c(
        "ICGC", "COSMIC", "CHANG"
    )
    , mfat_names = c(
        "icgc", "cosmic", "chang"
    )
    , driver_names = c(
        "intogen", "docm", "bailey"
    )
    , driver_banners = c(
        "IntOgen", "DoCM", "Bailey"
    )
    , n_beneficial = NULL
    , least = FALSE
    , theta = NULL
    , show_r_square = TRUE
) {
    
    n_col = length(mfat_names)
    n_row = length(driver_names)
    
    layout_mx <- matrix(seq(n_col * n_row), ncol = n_col, byrow = TRUE)
    layout(layout_mx)
    
    
    for(driver in seq(length(driver_names))) {
        for(mfat in seq(length(mfat_names))) {
            
            plot_beneficial_frechet_plot(
                mfat_name = mfat_names[mfat]
                , driver_name = driver_names[driver]
                , filestem = filestem
                
                , mfat_banner = mfat_banners[mfat]
                , driver_banner = driver_banners[driver]
                
                , color = mfat_colors[mfat]
                
                , n_beneficial = n_beneficial
                , least = least
                , theta = theta
                
                , show_r_square = show_r_square
            )
            
        }
    }
}
#plot_beneficial_frechet_plots()

save_beneficial_frechet_plots <- function(
    outfilename
    , filestem = "sites"
    
    , mfat_banners = c(
        "ICGC", "COSMIC", "CHANG"
    )
    , mfat_names = c(
        "icgc", "cosmic", "chang"
    )
    , driver_names = c(
        "intogen", "docm", "bailey"
    )
    , driver_banners = c(
        "IntOgen", "DoCM", "Bailey"
    )
    , n_beneficial = NULL
    , unit = 9
    , show_r_square = TRUE
) {
    
    pdf(outfilename, width = unit, height = unit)
    par(mar = c(4, 4, 2, 1))
    par(mgp = c(2.0, 0.5, 0))
    par(cex.main = 1.2)
    
    plot_beneficial_frechet_plots(
        n_beneficial = n_beneficial
        , filestem = filestem
        
        , mfat_names = mfat_names
        , mfat_banners = mfat_banners
        
        , driver_names = driver_names
        , driver_banners = driver_banners
        
        , least = FALSE
        , theta = NULL
        , mfat_colors = c("red", "blue", "forestgreen")
        
        , show_r_square = show_r_square
    )
    dev.off()
}
test_save_beneficial_frechet_plots_sites <- function() {
    filestem = "sites"
    
    n_beneficial = NULL
    n_beneficial_key = "total"
    
    plot_filename = sprintf("frechet_plot_%s_beneficial_%s.pdf", filestem, n_beneficial_key)
    
    save_beneficial_frechet_plots(
        outfilename = plot_filename
        , filestem = filestem
        
        , mfat_banners = c(
            "ICGC", "COSMIC", "CHANG"
        )
        , mfat_names = c(
            "icgc", "cosmic", "chang"
        )
        
        , driver_names = c(
            "intogen", "docm", "bailey"
        )
        , driver_banners = c(
            "IntOgen", "DoCM", "Bailey"
        )
        , n_beneficial = n_beneficial
        , unit = 9
        , show_r_square = TRUE
    )
}
#test_save_beneficial_frechet_plots_sites()
## Use this .

test_save_beneficial_frechet_plots_driver <- function() {
    filestem = "driver"
    
    n_beneficial = 200
    n_beneficial_key = "200"
    
    plot_filename = sprintf("frechet_plot_%s_beneficial_%s.pdf", filestem, n_beneficial_key)
    
    save_beneficial_frechet_plots(
        outfilename = plot_filename
        , filestem = filestem
        
        , mfat_banners = c(
            "ICGC", "COSMIC", "CHANG"
        )
        , mfat_names = c(
            "icgc", "cosmic", "chang"
        )
        
        , driver_names = c(
            "intogen", "cgc", "tokheim"
        )
        , driver_banners = c(
            "IntOgen", "CGC", "Tokheim"
        )
        , n_beneficial = n_beneficial
        , unit = 9
        , show_r_square = TRUE
    )
}
#test_save_beneficial_frechet_plots_driver()
## Use this .


## Bootstrap parameters !

bootstrap_parameters_dataset <- function(
    mfat_name = "icgc"
    , filestem = "driver"
    , driver_name = "intogen"
    
    , n_boot = 1000
    , n_boot_key = "1k"
    
    , n_beneficial = 200
    , least = FALSE
    , theta = NULL
    
) {
    
    outfilename <- sprintf(
        "bootstrap_parameter_%s_%s_%s_%s.RData"
        , n_boot_key, mfat_name, filestem, driver_name
    )
    
    infilename <- sprintf("%s_%s_%s.tsv", mfat_name, filestem, driver_name)
    
    inframe <- read(infilename)
    
    
    get_inframe_chrs <- function(inframe) {
        as.character(inframe[, 1])
    }
    get_inframe_positions <- function(inframe) {
        as.character(inframe[, 2])
    }
    get_inframe_coords <- function(inframe) {
        chrs <- get_inframe_chrs(inframe)
        positions <- get_inframe_positions(inframe)
        sprintf("%s:%s", chrs, positions)
    }
    get_inframe_mfats <- function(inframe) {
        as.numeric(inframe[, "MFaT"])
    }
    
    get_data <- function(inframe) {
        coords <- get_inframe_coords(inframe)
        mfats <- get_inframe_mfats(inframe)
        count_frame <- unique(data.frame(coord = coords, MFaT = mfats))
        
        data <- as.numeric(count_frame[, "MFaT"])
        data
    }
    
    get_thetas <- function(data) {
        thetas <- sort(unique(data))
        thetas <- c(thetas, Inf)
        thetas
    }
    get_ns <- function(data) {
        get_n <- function(theta, data) {
            length(data[data > theta])
        }
        ns <- sapply(sort(unique(data)), get_n, data = data)
        ns <- c(length(data), ns)
        
        names(ns) <- get_thetas(data)
        
        cat(sprintf("Possible beneficial counts: \n"))
        print(ns)
        
        ns
    }
    get_beneficial_theta <- function(
        n = 300
        , least = TRUE
        , inframe
    ) {
        
        data <- get_data(inframe)
        thetas <- get_thetas(data)
        
        ns <- get_ns(data)
        
        if(least) {
            # Return the threshold giving at least n elements .
            theta <- min(thetas[ns > n])
        } else {
            # Return the threshold giving an element count < n .
            theta <- min(thetas[ns < n])
        }
        
        theta
    }
    get_beneficial_data_n <- function(
        n = 300
        , least
        , inframe
    ) {
        
        data <- get_data(inframe)
        
        theta = get_beneficial_theta(
            n = n
            , least = least
            , inframe = inframe
        )
        
        cat(sprintf("Theta: %f\n", theta))
        data <- data[data > theta]
        data
    }
    get_beneficial_data_theta <- function(theta, inframe) {
        
        data <- get_data(inframe)
        
        ns <- get_ns(data)
        cat(sprintf("Theta: %f\n", theta))
        
        data <- data[data > theta]
        data
    }
    
    
    # Select only beneficial mutations !
    if(is.null(theta) && !is.null(n_beneficial)) {
        theta = get_beneficial_theta(
            n = n_beneficial
            , least = least
            , inframe = inframe
        )
        data <- get_beneficial_data_n(
            n = n_beneficial
            , least = least
            , inframe = inframe
        )
        mainlabel <- sprintf("%s-%s (b = %d, th = %.2E)", mfat_name, driver_name, length(data), theta)
    } else if(!is.null(theta)) {
        data <- get_beneficial_data_theta(
            theta = theta
            , inframe = inframe
        )
        mainlabel <- sprintf("%s-%s (b = %d, th = %.2E)", mfat_name, driver_name, length(data), theta)
    } else {
        data <- get_data(inframe)
        
        mainlabel <- sprintf("%s-%s (b = %d)", mfat_name, driver_name, length(data))
    }
    print(mainlabel)
    
    
    get_gev_mle <- function(data) {
        # Return named vector
        est <- rep(NA, 3)
        expr <- {
            result <- evd::fgev(
                x = data
                
                , method = BOOT_MLE_METHOD
                , std.err = BOOT_STD_ERR
            )
            # This can return error .
            est <- result[["estimate"]]
        }
        try(expr = expr, silent = TRUE)
        est
    }
    get_gpd_mle <- function(data) {
        # Return named vector
        #epsilon = .Machine$double.eps
        theta = (
            min(data)
            # - epsilon * 100
        )
        
        est <- rep(NA, 3)
        expr <- {
            result <- evd::fpot(
                x = data
                , threshold = theta
                , model = "gpd"
                
                , method = BOOT_MLE_METHOD
                , std.err = BOOT_STD_ERR
            )
            # This can return error .
            est <- result[["estimate"]]
            est <- c(loc = theta, est)
        }
        try(expr = expr, silent = TRUE)
        est
    }
    get_pareto_mle <- function(data) {
        # Return named vector
        n <- length(data)
        m <- min(data)
        alpha <- n / sum(log(data) - log(m))
        c(scale = m, shape = alpha)
    }
    
    
    simulate_stats <- function(dist = "gev", n_boot = 100, data) {
        if(dist == "gev") {
            get_mle <- get_gev_mle
        } else if(dist == "gpd") {
            get_mle <- get_gpd_mle
        } else if(dist == "pareto") {
            get_mle <- get_pareto_mle
        } else {
            get_mle <- get_gev_mle
        }
        
        boot_f <- function(data, indices) {
            # Assume vector input .
            data <- data[indices]
            get_mle(data = data)
        }
        
        boot_result <- boot::boot(
            data = data
            , statistic = boot_f
            , R = n_boot
        )
        boot_result
    }
    
    dists = c("gev", "gpd", "pareto")
    submit_list <- list()
    for(dist in dists) {
        print(dist)
        stats_obj <- simulate_stats(
            dist = dist
            , n_boot = n_boot
            , data = data
        )
        submit_list[[dist]] <- stats_obj
    }
    
    save(submit_list, file = outfilename)
    
    base::gc()
}
test_bootstrap_parameters_dataset <- function() {
    bootstrap_parameters_dataset(filestem = "sites")
}
#test_bootstrap_parameters_dataset()

bootstrap_parameters_datasets <- function(
    filestem = "driver"
    , n_boot = 1000
    , n_boot_key = "1k"
    
    , mfat_names = c(
        "icgc", "cosmic", "chang"
    )
    , driver_names = c(
        "intogen", "cgc", "tokheim"
    )
    , n_beneficial = 200
    , least = FALSE
    , theta = NULL
) {
    
    for(mfat_name in mfat_names) {
        for(driver_name in driver_names) {
            bootstrap_parameters_dataset(
                mfat_name = mfat_name
                , driver_name = driver_name
                , filestem = filestem
                
                , n_boot = n_boot
                , n_boot_key = n_boot_key
                
                , n_beneficial = n_beneficial
                , least = least
                , theta = theta
            )
        }
    }
    
}
test_bootstrap_parameters_datasets_driver <- function() {
    n_boot = 1000
    n_boot_key = "1k"
    filestem = "driver"
    
    mfat_names = c(
        "icgc", "cosmic", "chang"
    )
    driver_names = c(
        "intogen", "cgc", "tokheim"
    )
    
    bootstrap_parameters_datasets(
        n_boot = n_boot
        , n_boot_key = n_boot_key
        , filestem = filestem
        
        , mfat_names = mfat_names
        , driver_names = driver_names
        
        , n_beneficial = 200
        , least = FALSE
        , theta = NULL
    )
    base::gc()
}
#test_bootstrap_parameters_datasets_driver()
test_bootstrap_parameters_datasets_sites <- function() {
    n_boot = 1000
    n_boot_key = "1k"
    filestem = "sites"
    
    mfat_names = c(
        "icgc", "cosmic", "chang"
    )
    driver_names = c(
        "intogen", "docm", "bailey"
    )
    
    bootstrap_parameters_datasets(
        n_boot = n_boot
        , n_boot_key = n_boot_key
        , filestem = filestem
        
        , mfat_names = mfat_names
        , driver_names = driver_names
        
        , n_beneficial = NULL
        , least = FALSE
        , theta = NULL
    )
    base::gc()
}
#test_bootstrap_parameters_datasets_sites()

test_bootstrap_parameters_datasets_driver_long <- function() {
    n_boot = 10000
    n_boot_key = "10k"
    filestem = "driver"
    
    mfat_names = c(
        "icgc", "cosmic", "chang"
    )
    driver_names = c(
        "intogen", "cgc", "tokheim"
    )
    
    bootstrap_parameters_datasets(
        n_boot = n_boot
        , n_boot_key = n_boot_key
        , filestem = filestem
        
        , mfat_names = mfat_names
        , driver_names = driver_names
        
        , n_beneficial = 200
        , least = FALSE
        , theta = NULL
    )
    base::gc()
}
#test_bootstrap_parameters_datasets_driver_long()
test_bootstrap_parameters_datasets_sites_long <- function() {
    n_boot = 10000
    n_boot_key = "10k"
    filestem = "sites"
    
    mfat_names = c(
        "icgc", "cosmic", "chang"
    )
    driver_names = c(
        "intogen", "docm", "bailey"
    )
    
    bootstrap_parameters_datasets(
        n_boot = n_boot
        , n_boot_key = n_boot_key
        , filestem = filestem
        
        , mfat_names = mfat_names
        , driver_names = driver_names
        
        , n_beneficial = NULL
        , least = FALSE
        , theta = NULL
    )
    base::gc()
}
#test_bootstrap_parameters_datasets_sites_long()

test_bootstrap_parameters_datasets_driver_grand <- function() {
    n_boot = 100000
    n_boot_key = "100k"
    filestem = "driver"
    
    mfat_names = c(
        "icgc", "cosmic", "chang"
    )
    driver_names = c(
        "intogen", "cgc", "tokheim"
    )
    
    bootstrap_parameters_datasets(
        n_boot = n_boot
        , n_boot_key = n_boot_key
        , filestem = filestem
        
        , mfat_names = mfat_names
        , driver_names = driver_names
        
        , n_beneficial = 200
        , least = FALSE
        , theta = NULL
    )
    base::gc()
}
#test_bootstrap_parameters_datasets_driver_grand()
test_bootstrap_parameters_datasets_sites_grand <- function() {
    n_boot = 100000
    n_boot_key = "100k"
    filestem = "sites"
    
    mfat_names = c(
        "icgc", "cosmic", "chang"
    )
    driver_names = c(
        "intogen", "docm", "bailey"
    )
    
    bootstrap_parameters_datasets(
        n_boot = n_boot
        , n_boot_key = n_boot_key
        , filestem = filestem
        
        , mfat_names = mfat_names
        , driver_names = driver_names
        
        , n_beneficial = NULL
        , least = FALSE
        , theta = NULL
    )
    base::gc()
}
#test_bootstrap_parameters_datasets_sites_grand()


## Get parameters table .
get_bootstrap_parameters_frame <- function(
    n_boot_key = "1k"
    
    , filestem = "driver"
    , mfat_names = c(
        "icgc", "cosmic", "chang"
    )
    , driver_names = c(
        "intogen", "cgc", "tokheim"
    )
    , null = FALSE
) {
    outfilename <- sprintf("bootstrap_parameter_%s_%s.tsv", n_boot_key, filestem)
    
    if(null) {
        outfilename <- sprintf("bootstrap_parameter_%s_%s_null.tsv", n_boot_key, filestem)
    }
    
    get_boot_stat_frame <- function(n_boot_key, mfat_name, driver_name) {
        
        boot_filename = sprintf(
            "bootstrap_parameter_%s_%s_%s_%s.RData"
            , n_boot_key, mfat_name, filestem, driver_name
        )
        case <- sprintf("%s_%s_%s_%s"
            , n_boot_key, mfat_name, filestem, driver_name
        )
        
        boot_list <- get(load(boot_filename))
        dists <- names(boot_list)
        
        submit_vec <- c(case = case)
        for(dist in dists) {
            boot_dist <- boot_list[[dist]]
            
            est <- boot_dist$t0
            est_names <- sprintf("%s_%s", dist, names(est))
            
            if(null) {
                names(est) <- est_names
                temp_vec <- est
            } else {
                boot_mx <- boot_dist$t
                colnames(boot_mx) <- est_names
                
                get_means <- function(boot_mx) {
                    banner = "mean"
                    stats <- apply(boot_mx, 2, mean)
                    stats <- sprintf("%.10E", stats)
                    names(stats) <- sprintf("%s_%s", banner, colnames(boot_mx))
                    stats
                }
                get_sds <- function(boot_mx) {
                    banner = "sd"
                    stats <- apply(boot_mx, 2, sd)
                    stats <- sprintf("%.10E", stats)
                    names(stats) <- sprintf("%s_%s", banner, colnames(boot_mx))
                    stats
                }
                means <- get_means(boot_mx)
                sds <- get_sds(boot_mx)
                
                temp_vec <- c(means, sds)
            }
            
            
            submit_vec <- c(submit_vec, temp_vec)
        }
        submit_frame <- as.data.frame(t(submit_vec))
        submit_frame
    }
    
    
    init_flag = TRUE
    counter = 1
    submit_list <- list()
    for(mfat_name in mfat_names) {
        for(driver_name in driver_names) {
            
            submit_line <- get_boot_stat_frame(
                n_boot_key = n_boot_key
                , mfat_name = mfat_name
                , driver_name = driver_name
            )
            if(init_flag) {
                header <- colnames(submit_line)
                set_ncol <- length(header)
                init_flag <- FALSE
            }
            temp_vec <- as.vector(t(submit_line))
            submit_list[[counter]] <- temp_vec
            counter <- counter + 1
        }
    }
    submit_frame <- as.data.frame(matrix(
        unlist(submit_list), ncol = set_ncol, byrow = TRUE
    ))
    colnames(submit_frame) <- header
    
    write.tsv(submit_frame, outfilename)
}

test_get_bootstrap_parameters_frame_driver <- function(null = TRUE, n_boot_key = "10k") {
    
    filestem = "driver"
    mfat_names = c(
        "icgc", "cosmic", "chang"
    )
    driver_names = c(
        "intogen", "cgc", "tokheim"
    )
    
    get_bootstrap_parameters_frame(
        n_boot_key = n_boot_key
        
        , filestem = filestem
        , mfat_names = mfat_names
        , driver_names = driver_names
        
        , null = null
    )
}
#test_get_bootstrap_parameters_frame_driver()

test_get_bootstrap_parameters_frame_sites <- function(null = TRUE, n_boot_key = "10k") {
    
    
    filestem = "sites"
    mfat_names = c(
        "icgc", "cosmic", "chang"
    )
    driver_names = c(
        "intogen", "docm", "bailey"
    )
    
    get_bootstrap_parameters_frame(
        n_boot_key = n_boot_key
        
        , filestem = filestem
        , mfat_names = mfat_names
        , driver_names = driver_names
        
        , null = null
    )
}
#test_get_bootstrap_parameters_frame_sites()


#test_get_bootstrap_parameters_frame_driver(n_boot_key = "100k")
#test_get_bootstrap_parameters_frame_sites(n_boot_key = "100k")


# Based on vioplot::vioplot() .
violin <- function(
    data
    , range = 1.5
    , h = NULL
    , ylim = NULL
    , xlim = NULL
    , names = NULL
    
    , horizontal = FALSE
    , col = "grey"
    , border = "black"
    
    , lty = 1, lwd = 1
    , rectCol = NULL
    , colMed = "white"
    , pchMed = 19
    
    , at, add = FALSE
    , wex = 1
    , drawRect = TRUE
    
    , show.n = FALSE
    
    , ...
) {
    datas <- data
    if(class(data) != "list") {
        stop("Requires list input. Exitting .")
    }
    
    n <- length(datas)
    if(missing(at)) {
        at <- 1:n
    }
    
    if(length(border) == 1) {
        borders <- rep(border, n)
    } else if(length(border) == n) {
        borders <- border
    } else {
        stop("Error: invalid border vector length .")
    }
    
    if(is.null(rectCol)) {
        rect.colors <- borders
    } else if(length(rectCol) == 1) {
        rect.colors <- rep(rectCol, n)
    } else if(length(rectCol) == n) {
        rect.colors <- rectCol
    } else {
        stop("Error: invalid rectCol vector length .")
    }
    
    # Fill colors .
    if(length(col) == 1) {
        colors <- rep(col, n)
    } else if(length(col) == n) {
        colors <- col
    } else {
        stop("Error: invalid color vector length .")
    }
    
    upper <- vector(mode = "numeric", length = n)
    lower <- vector(mode = "numeric", length = n)
    q1 <- vector(mode = "numeric", length = n)
    q3 <- vector(mode = "numeric", length = n)
    med <- vector(mode = "numeric", length = n)
    base <- vector(mode = "list", length = n)
    height <- vector(mode = "list", length = n)
    baserange <- c(Inf, -Inf)
    args <- list(display = "none")
    
    if (!(is.null(h))) {
        args <- c(args, h = h)
    }
    
    for (i in 1:n) {
        data <- datas[[i]]
        data.min <- min(data)
        data.max <- max(data)
        q1[i] <- quantile(data, 0.25)
        q3[i] <- quantile(data, 0.75)
        med[i] <- median(data)
        iqd <- q3[i] - q1[i]
        upper[i] <- min(q3[i] + range * iqd, data.max)
        lower[i] <- max(q1[i] - range * iqd, data.min)
        est.xlim <- c(min(lower[i], data.min), max(upper[i], 
            data.max))
        smout <- do.call("sm.density", c(list(data, xlim = est.xlim), 
            args))
        hscale <- 0.4/max(smout$estimate) * wex
        base[[i]] <- smout$eval.points
        height[[i]] <- smout$estimate * hscale
        t <- range(base[[i]])
        baserange[1] <- min(baserange[1], t[1])
        baserange[2] <- max(baserange[2], t[2])
    }
    if (!add) {
        
        if (is.null(xlim)) {
            xlim <- if (n == 1) {
                at + c(-0.5, 0.5)
            } else {
                range(at) + min(diff(at))/2 * c(-1, 1)
            }
        }
        if (is.null(ylim)) {
            ylim <- baserange
        }
    }
    
    if (is.null(names)) {
        label <- .Primitive("names")(datas)
    } else {
        label <- names
    }
    if(show.n) {
        ns <- sapply(datas, length)
        label <- sprintf("%s\n(n = %d)", label, ns)
    }
    boxwidth <- 0.05 * wex
    
    
    plot.core <- function() {
        plot(
            NA
            , xlim = xlim
            , ylim = ylim
            
            , yaxt = "n"
            , xaxt = "n"
            
            , ...
        )
        axis(2, las = 2)
        axis(1, at = at, label = label, tick = FALSE, las = 1)
    }
    
    plot.core.horizontal <- function() {
        plot(
            NA
            , xlim = ylim
            , ylim = xlim
            
            , yaxt = "n"
            , xaxt = "n"
            
            , ...
        )
        axis(1)
        axis(2, at = at, label = label, tick = FALSE, las = 2)
    }
    
    #if (!add) { plot.new() }
    if (!horizontal) {
        # Vertical case .
        if (!add) {
            plot.core()
        }
        for (i in 1:n) {
            polygon(
                x = c(at[i] - height[[i]], rev(at[i] + height[[i]]))
                , y = c(base[[i]], rev(base[[i]]))
                , col = colors[i]
                , border = borders[i]
                , lty = lty, lwd = lwd
            )
            if (drawRect) {
                lines(
                    at[c(i, i)]
                    , c(lower[i], upper[i])
                    , lwd = lwd, lty = lty
                    , col = rect.colors[i]
                )
                rect(
                    xleft = at[i] - boxwidth/2
                    , ybottom = q1[i]
                    , xright = at[i] + boxwidth/2
                    , ytop = q3[i]
                    , col = rect.colors[i]
                    , border = rect.colors[i]
                )
                points(at[i], med[i], pch = pchMed, col = colMed)
            }
        }
    } else {
        # Horizontal case .
        if (!add) {
            plot.core.horizontal()
            
        }
        for (i in 1:n) {
            polygon(
                x = c(base[[i]], rev(base[[i]]))
                , y = c(
                    at[i] - height[[i]]
                    , rev(at[i] + height[[i]])
                )
                , col = colors[i]
                , border = borders[i]
                
                , lty = lty, lwd = lwd
            )
            if (drawRect) {
                lines(
                    c(lower[i], upper[i])
                    , at[c(i, i)]
                    , lwd = lwd, lty = lty
                    , col = rect.colors[i]
                )
                rect(
                    xleft = q1[i]
                    , ybottom = at[i] - boxwidth/2
                    , xright = q3[i]
                    , ytop = at[i] + boxwidth/2
                    , col = rect.colors[i]
                    , border = rect.colors[i]
                )
                points(med[i], at[i], pch = pchMed, col = colMed)
            }
        }
    }
    invisible(list(upper = upper, lower = lower, median = med, 
        q1 = q1, q3 = q3))
}

violin_bootstrap_tail_index <- function(
    outprefix = "violin_tail_index"
    
    , dist = "gev"
    , est_name = "shape"
    
    , mfat_names = c(
        "icgc", "cosmic", "chang"
    )
    , mfat_banners = c(
        "ICGC", "COSMIC", "CHANG"
    )
    , driver_names = c(
        "intogen", "docm"
    )
    , driver_banners = c(
        "IntOgen", "DoCM"
    )
    
    , mfat_colors = c(
        "red", "royalblue", "forestgreen"
    )
    , colors = NULL
    
    , filestem = "sites"
    , n_boot_key = "10k"
    
    , label = "Tail Index"
    , main = "Tail Index (Bootstrap Distributions)"
    , unit = 6
) {
    outfilename <- sprintf("%s_bootstrap_parameter_%s_%s.pdf", outprefix, n_boot_key, filestem)
    
    
    pdf(outfilename, height = unit, width = unit * 1.2)
    
    par(mar = c(4, 8, 2, 1))
    par(mgp = c(2, 0.7, 0))
    
    
    mfat_len <- length(mfat_names)
    driver_len <- length(driver_names)
    
    #colors <- rep("grey", mfat_len * driver_len)
    if(is.null(colors)) colors <- c()
    plotting_list <- list()
    for(mfat in seq(mfat_len)) {
        mfat_name <- mfat_names[mfat]
        for(driver in seq(driver_len)) {
            driver_name <- driver_names[driver]
            
            boot_filename <- sprintf(
                "bootstrap_parameter_%s_%s_%s_%s.RData"
                , n_boot_key, mfat_name, filestem, driver_name
            )
            
            boot_list <- get(load(boot_filename))
            
            result <- boot_list[[dist]]
            
            est_names <- names(result$t0)
            
            boot_mx <- result$t
            values <- as.numeric(boot_mx[, which(est_name == est_names)])
            
            banner <- sprintf("%s-%s", mfat_banners[mfat], driver_banners[driver])
            plotting_list[[banner]] <- values
            
            if(is.null(colors)) colors <- c(colors, mfat_colors[mfat])
        }
    }
    
    violin(
        data = rev(plotting_list)
        , horizontal = TRUE
        , col = rev(colors)
        , xlab = label
        , ylab = ""
        , main = main
        , border = "transparent"
        , bty = "n"
        , rectCol = "black"
    )
    dev.off()
    
    
}

test_violin_bootstrap_tail_index_sites <- function(n_boot_key = "10k") {
    
    filestem = "sites"
    
    violin_bootstrap_tail_index(
        outprefix = "violin_tail_index"
        
        , dist = "gev"
        , est_name = "shape"
        
        , mfat_names = c(
            "icgc", "cosmic", "chang"
        )
        , mfat_banners = c(
            "ICGC", "COSMIC", "CHANG"
        )
        , driver_names = c(
            "intogen", "docm"
            #, "bailey"
        )
        , driver_banners = c(
            "IntOgen", "DoCM"
            #, "Bailey"
        )
        
        , colors = c(
            "red", "darkred"
            #, "grey"
            , "blue", "darkblue"
            #, "grey"
            , "green", "darkgreen"
            #, "grey"
        )
        , filestem = filestem
        , n_boot_key = n_boot_key
    )
    
    
}
#test_violin_bootstrap_tail_index_sites(n_boot_key = "10k")

test_violin_bootstrap_tail_index_driver <- function(n_boot_key = "10k") {
    
    filestem = "driver"
    
    violin_bootstrap_tail_index(
        outprefix = "violin_tail_index"
        
        , dist = "gev"
        , est_name = "shape"
        
        , mfat_names = c(
            "icgc", "cosmic", "chang"
        )
        , mfat_banners = c(
            "ICGC", "COSMIC", "CHANG"
        )
        , driver_names = c(
            "intogen", "cgc"
            , "tokheim"
        )
        , driver_banners = c(
            "IntOgen", "CGC"
            , "Tokheim"
        )
        
        , colors = c(
            "firebrick1", "firebrick2", "firebrick3"
            , "royalblue1", "royalblue2", "royalblue3"
            , "springgreen1", "springgreen2", "springgreen3"
        )
        , filestem = filestem
        , n_boot_key = n_boot_key
    )
    
    
}
#test_violin_bootstrap_tail_index_driver(n_boot_key = "10k")


#test_violin_bootstrap_tail_index_sites(n_boot_key = "100k")
#test_violin_bootstrap_tail_index_driver(n_boot_key = "100k")


## Get Confidence Intervals .
bootstrap_ci_dataset <- function(
    mfat_name = "icgc"
    , filestem = "sites"
    , driver_name = "intogen"
    
    , n_boot_key = "10k"
    , ci_types = c("normal", "basic", "student", "percent")
    
) {
    
    outfilename <- sprintf(
        "bootstrap_ci_%s_%s_%s_%s.RData"
        , n_boot_key, mfat_name, filestem, driver_name
    )
    
    boot_filename <- sprintf(
        "bootstrap_parameter_%s_%s_%s_%s.RData"
        , n_boot_key, mfat_name, filestem, driver_name
    )
    
    boot_list <- get(load(boot_filename))
    
    
    get_par_ci <- function(est_name, result) {
        
        est <- result$t0
        condition <- est_name == names(est)
        indices <- seq(length(est))
        index <- indices[which(condition)]
        
        indices <- c(index, indices[indices != index])
        
        result$t0 <- result$t0[indices]
        result$t <- result$t[, indices]
        
        ci <- boot::boot.ci(result)
        ci
    }
    
    
    par_list = list(
        gev = c("loc", "scale", "shape")
        , gpd = c("scale", "shape")
        , pareto = "shape"
    )
    
    dists = names(par_list)
    
    submit_list <- list()
    for(dist in dists) {
        cat(sprintf("# %s\n", dist))
        
        result <- boot_list[[dist]]
        
        est_names <- par_list[[dist]]
        
        temp_list <- list()
        for(est_name in est_names) {
            cat(sprintf("## %s\n", est_name))
            par_ci <- get_par_ci(
                est_name = est_name
                , result = result
            )
            temp_list[[est_name]] <- par_ci
        }
        
        submit_list[[dist]] <- temp_list
    }
    
    save(submit_list, file = outfilename)
}
test_bootstrap_ci_dataset <- function() {
    
    
    bootstrap_ci_dataset(
        mfat_name = "icgc"
        , filestem = "sites"
        , driver_name = "intogen"
        
        , n_boot_key = "10k"
    )
}
#test_bootstrap_ci_dataset()

bootstrap_ci_datasets <- function(
    filestem = "sites"
    , n_boot_key = "10k"
    
    , mfat_names = c(
        "icgc", "cosmic", "chang"
    )
    , driver_names = c(
        "intogen", "docm", "bailey"
    )
    , ci_types = c("normal", "basic", "student", "percent")
) {
    
    for(mfat_name in mfat_names) {
        for(driver_name in driver_names) {
            bootstrap_ci_dataset(
                mfat_name = mfat_name
                , driver_name = driver_name
                , filestem = filestem
                
                , n_boot_key = n_boot_key
                , ci_types = ci_types
            )
        }
    }
    
}
test_bootstrap_ci_datasets_sites <- function(n_boot_key = "10k") {
    
    bootstrap_ci_datasets(
        filestem = "sites"
        , n_boot_key = n_boot_key
        
        , mfat_names = c(
            "icgc", "cosmic", "chang"
        )
        , driver_names = c(
            "intogen", "docm", "bailey"
        )
        
        , ci_types = c("normal", "basic", "student", "percent", "bca")
    )
    
}
#test_bootstrap_ci_datasets_sites(n_boot_key = "10k")

test_bootstrap_ci_datasets_driver <- function(n_boot_key = "10k") {
    
    bootstrap_ci_datasets(
        filestem = "driver"
        , n_boot_key = n_boot_key
        
        , mfat_names = c(
            "icgc", "cosmic", "chang"
        )
        , driver_names = c(
            "intogen", "cgc", "tokheim"
        )
        
        , ci_types = c("normal", "basic", "student", "percent", "bca")
    )
    
}
#test_bootstrap_ci_datasets_driver(n_boot_key = "10k")


#test_bootstrap_ci_datasets_sites(n_boot_key = "100k")
#test_bootstrap_ci_datasets_driver(n_boot_key = "100k")


get_tail_index_ci_frame <- function(
    dist = "gev"
    , est_name = "shape"
    
    , n_boot_key = "10k"
    , filestem = "sites"
    , mfat_names = c(
        "icgc", "cosmic", "chang"
    )
    , driver_names = c(
        "intogen", "docm", "bailey"
    )
    
    , ci_types = c("normal", "basic", "student", "percent", "bca")
) {
    
    outfilename <- sprintf("bootstrap_ci_tail_index_%s_%s.tsv", n_boot_key, filestem)
    
    get_ci_interval <- function(ci, ci_type = "normal") {
        ci_matrix <- ci[[ci_type]]
        left <- ci_matrix[1, ncol(ci_matrix) - 1]
        right <- ci_matrix[1, ncol(ci_matrix)]
        interval <- list(left = left, right = right)
        interval
    }
    get_barred <- function(strings) {
        gsub(pattern = "\\.", replacement = "_", x = strings)
    }
    get_interval_line <- function(ci, ci_types) {
        
        interval_list <- list()
        for(ci_type in ci_types) {
            interval <- get_ci_interval(ci = ci, ci_type = ci_type)
            
            interval_list[[ci_type]] <- interval
        }
        interval_vec <- unlist(interval_list)
        
        interval_names <- get_barred(names(interval_vec))
        names(interval_vec) <- interval_names
        
        interval_line <- as.data.frame(t(interval_vec))
        interval_line
    }
    
    
    init_flag = TRUE
    submit_vec <- c()
    for(mfat_name in mfat_names) {
        for(driver_name in driver_names) {
            
            case <- sprintf("%s_%s_%s_%s"
                , n_boot_key, mfat_name, filestem, driver_name
            )
            print(case)
            ci_filename <- sprintf(
                "bootstrap_ci_%s.RData"
                , case
            )
            ci_list <- get(load(ci_filename))
            ci <- ci_list[[dist]][[est_name]]
            est <- ci$t0
            
            interval_line <- get_interval_line(ci = ci, ci_types = ci_types)
            
            temp_frame <- data.frame(
                case = case
                , est = est
                , interval_line
            )
            #print(temp_frame)
            if(init_flag) {
                header <- colnames(temp_frame)
                set_ncol <- length(header)
                init_flag <- FALSE
            }
            temp_vec <- as.vector(t(temp_frame))
            submit_vec <- c(submit_vec, temp_vec)
        }
    }
    submit_frame <- as.data.frame(matrix(
        submit_vec, ncol = set_ncol, byrow = TRUE
    ))
    colnames(submit_frame) <- header
    
    write.tsv(submit_frame, outfilename)
}
test_get_tail_index_ci_frame_sites <- function(n_boot_key = "10k") {
    
    get_tail_index_ci_frame(
        dist = "gev"
        , est_name = "shape"
        
        , n_boot_key = n_boot_key
        , filestem = "sites"
        , mfat_names = c(
            "icgc", "cosmic", "chang"
        )
        , driver_names = c(
            "intogen", "docm", "bailey"
        )
        
        , ci_types = c("normal", "basic", "student", "percent", "bca")
    )
}
#test_get_tail_index_ci_frame_sites(n_boot_key = "10k")

test_get_tail_index_ci_frame_driver <- function(n_boot_key = "10k") {
    
    get_tail_index_ci_frame(
        dist = "gev"
        , est_name = "shape"
        
        , n_boot_key = n_boot_key
        , filestem = "driver"
        , mfat_names = c(
            "icgc", "cosmic", "chang"
        )
        , driver_names = c(
            "intogen", "cgc", "tokheim"
        )
        
        , ci_types = c("normal", "basic", "student", "percent", "bca")
    )
}
#test_get_tail_index_ci_frame_driver(n_boot_key = "10k")


#test_get_tail_index_ci_frame_sites(n_boot_key = "100k")
#test_get_tail_index_ci_frame_driver(n_boot_key = "100k")


visualize_tail_index_ci_frame <- function(
    outfilename
    , ci_filename = "bootstrap_ci_tail_index_10k_sites.tsv"
    
    , n_boot_key = "10k"
    , filestem = "sites"
    
    , mfat_names = c(
        "icgc", "cosmic", "chang"
    )
    , mfat_banners = c(
        "ICGC", "COSMIC", "CHANG"
    )
    , driver_names = c(
        "intogen", "docm"
    )
    , driver_banners = c(
        "IntOgen", "DoCM"
    )
    
    , ci_types = c("normal", "basic", "student", "percent", "bca")
    , ci_banners = c("Normal", "Basic", "Student", "Percentile", "BCa")
    
    , colors = c("red", "darkred", "blue", "darkblue", "green", "darkgreen")
    
    , ylabel = "Tail Index"
    , xlabel = "Confidence Interval Methods"
    , main = "Tail Index (Bootstrap Confidence Intervals)"
    
    , unit = 6
) {
    
    ci_frame <- read(ci_filename)
    
    
    get_values_mx <- function(ci_frame) {
        header <- colnames(ci_frame)
        condition <- ! header %in% c("case", "est")
        columns <- header[condition]
        values_mx <- as.matrix(ci_frame[, columns])
        values_mx <- apply(values_mx, 2, as.numeric)
        values_mx
    }
    
    get_interval <- function(case, ci_type, ci_frame) {
        cases <- as.character(ci_frame[, "case"])
        index <- which(case == cases)[1]
        columns <- sprintf("%s_%s", ci_type, c("left", "right"))
        vec <- as.numeric(ci_frame[index, columns])
        list(left = vec[1], right = vec[2])
    }
    add_interval_line <- function(
        interval
        , index = 1
        , shift = 0.2
        # Shift in x direction .
        , end_width = 0.05
        , color = "red"
        , ...
    ) {
        
        index <- index + shift
        lines(
            x = c(index, index)
            , y = c(interval[[1]], interval[[2]])
            , col = color
            , ...
        )
        end_half <- end_width / 2
        lines(
            x = c(index - end_half, index + end_half)
            , y = c(interval[[1]], interval[[1]])
            , col = color
            , ...
        )
        lines(
            x = c(index - end_half, index + end_half)
            , y = c(interval[[2]], interval[[2]])
            , col = color
            , ...
        )
    }
    
    add_confidence_interval <- function(
        ci_type = "normal"
        , index = 1
        , ci_frame
        , shift_unit = 0.05
        , ...
    ) {
        # Call n_boot_key, filestem, mfat_names, driver_names, and colors objects implicitly .
        
        len <- length(mfat_names) * length(driver_names)
        
        shift_start <- (shift_unit / 2) - (len / 2) * shift_unit
        shifts <- shift_start + seq(0, len - 1) * shift_unit
        
        counter = 1
        for(mfat_name in mfat_names) {
            for(driver_name in driver_names) {
                
                case <- sprintf("%s_%s_%s_%s"
                    , n_boot_key, mfat_name, filestem, driver_name
                )
                
                interval <- get_interval(
                    case = case
                    , ci_type = ci_type
                    , ci_frame = ci_frame
                )
                
                add_interval_line(
                    interval = interval
                    , index = index
                    , shift = shifts[counter]
                    # Shift in x direction .
                    , end_width = 0.05
                    , color = colors[counter]
                    , ...
                )
                
                counter <- counter + 1
            }
        }
    }
    get_estimates <- function(ci_frame) {
        # Call n_boot_key, filestem, mfat_names and driver_names objects .
        select_cases <- c()
        for(mfat_name in mfat_names) {
            for(driver_name in driver_names) {
                case <- sprintf("%s_%s_%s_%s"
                    , n_boot_key, mfat_name, filestem, driver_name
                )
                select_cases <- c(select_cases, case)
            }
        }
        condition <- as.character(ci_frame[, "case"]) %in% select_cases
        ests <- as.numeric(ci_frame[which(condition), "est"])
        ests
    }
    add_all_intervals <- function(
        ci_types
        , ci_frame
        , shift_unit = 0.05
    ) {
        # Loop over ci_types, loop over mfats and drivers .
        
        for(i in seq(length(ci_types))) {
            index <- i
            ci_type <- ci_types[i]
            
            add_confidence_interval(
                ci_type = ci_type
                , index = index
                , ci_frame = ci_frame
                , shift_unit = 0.05
                
                , lwd = 2
            )
        }
    }
    get_banners <- function() {
        banners <- c()
        for(mfat_banner in mfat_banners) {
            for(driver_banner in driver_banners) {
                banner <- sprintf("%s-%s", mfat_banner, driver_banner)
                banners <- c(banners, banner)
            }
        }
        banners
    }
    
    xlimit = c(0.5, length(ci_types) + 0.5)
    
    values_mx <- get_values_mx(ci_frame)
    y_min <- min(values_mx); y_max <- max(values_mx);
    margin <- (y_max - y_min) / 20
    ylimit = c(y_min - margin, y_max + margin)
    
    
    ests <- get_estimates(ci_frame)
    
    
    pdf(outfilename, width = unit, height = unit)
    par(mar = c(4, 4, 2, 1))
    par(mgp = c(2.0, 0.7, 0))
    
    plot(
        NA
        , xlim = xlimit
        , ylim = ylimit
        , ylab = ylabel
        , xlab = xlabel
        , xaxt = "n"
        , yaxt = "n"
        , main = main
        , bty = "n"
    )
    axis(1, labels = ci_banners, at = seq(length(ci_types)))
    axis(2, las = 2)
    
    add_all_intervals(
        ci_types = ci_types
        , ci_frame = ci_frame
        , shift_unit = 0.08
    )
    
    
    abline(h = mean(ests), lty = 2)
    cat(sprintf("mean estimate of tail index: %f\n", mean(ests)))
    
    banners <- get_banners()
    
    
    legend(
        "top"
        , pch = 15
        , pt.cex = 2.0
        , col = colors
        , legend = banners
        , bty = "n"
        , ncol = 3
    )
    
    dev.off()
}

test_visualize_tail_index_ci_frame_sites <- function(n_boot_key = "10k") {
    
    filestem = "sites"
    
    plot_filename = sprintf("bootstrap_ci_tail_index_%s_%s.pdf", n_boot_key, filestem)
    ci_filename = sprintf("bootstrap_ci_tail_index_%s_%s.tsv", n_boot_key, filestem)
    
    visualize_tail_index_ci_frame(
        outfilename = plot_filename
        , ci_filename = ci_filename
        
        , n_boot_key = n_boot_key
        , filestem = filestem
        
        , mfat_names = c(
            "cosmic", "chang"
        )
        , mfat_banners = c(
            "COSMIC", "CHANG"
        )
        , driver_names = c(
            "intogen", "docm"
        )
        , driver_banners = c(
            "IntOgen", "DoCM"
        )
        
        , ci_types = c("normal", "basic", "student", "percent", "bca")
        , ci_banners = c("Normal", "Basic", "Student", "Percentile", "BCa")
        
        , colors = c("blue", "darkblue", "green", "darkgreen")
    )
    
}
#test_visualize_tail_index_ci_frame_sites(n_boot_key = "10k")

test_visualize_tail_index_ci_frame_driver <- function(n_boot_key = "10k") {
    
    filestem = "driver"
    
    plot_filename = sprintf("bootstrap_ci_tail_index_%s_%s.pdf", n_boot_key, filestem)
    ci_filename = sprintf("bootstrap_ci_tail_index_%s_%s.tsv", n_boot_key, filestem)
    
    visualize_tail_index_ci_frame(
        outfilename = plot_filename
        , ci_filename = ci_filename
        
        , n_boot_key = n_boot_key
        , filestem = filestem
        
        , mfat_names = c(
            "cosmic", "chang"
        )
        , mfat_banners = c(
            "COSMIC", "CHANG"
        )
        , driver_names = c(
            "intogen", "cgc", "tokheim"
        )
        , driver_banners = c(
            "IntOgen", "CGC", "Tokheim"
        )
        , ci_types = c("normal", "basic", "student", "percent", "bca")
        , ci_banners = c("Normal", "Basic", "Student", "Percentile", "BCa")
        
        , colors = c(
            "royalblue1", "royalblue2", "royalblue3"
            , "springgreen1", "springgreen2", "springgreen3"
        )
    )
    
}
#test_visualize_tail_index_ci_frame_driver(n_boot_key = "10k")


#test_visualize_tail_index_ci_frame_sites(n_boot_key = "100k")
#test_visualize_tail_index_ci_frame_driver(n_boot_key = "100k")


## Perform Chi-Square test .

get_chisq_p_dataset <- function(
    mfat_name = "cosmic"
    , filestem = "sites"
    , driver_name = "intogen"
    
    , n_beneficial = 200
    , least = FALSE
    , theta = NULL
    
    , TEST_CHISQ_SIM_P = TRUE
    , dists = c("gev", "gpd", "pareto")
) {
    
    
    infilename <- sprintf("%s_%s_%s.tsv", mfat_name, filestem, driver_name)
    
    inframe <- read(infilename)
    
    
    get_inframe_chrs <- function(inframe) {
        as.character(inframe[, 1])
    }
    get_inframe_positions <- function(inframe) {
        as.character(inframe[, 2])
    }
    get_inframe_coords <- function(inframe) {
        chrs <- get_inframe_chrs(inframe)
        positions <- get_inframe_positions(inframe)
        sprintf("%s:%s", chrs, positions)
    }
    get_inframe_mfats <- function(inframe) {
        as.numeric(inframe[, "MFaT"])
    }
    
    get_data <- function(inframe) {
        coords <- get_inframe_coords(inframe)
        mfats <- get_inframe_mfats(inframe)
        count_frame <- unique(data.frame(coord = coords, MFaT = mfats))
        
        data <- as.numeric(count_frame[, "MFaT"])
        data
    }
    
    get_thetas <- function(data) {
        thetas <- sort(unique(data))
        thetas <- c(thetas, Inf)
        thetas
    }
    get_ns <- function(data) {
        get_n <- function(theta, data) {
            length(data[data > theta])
        }
        ns <- sapply(sort(unique(data)), get_n, data = data)
        ns <- c(length(data), ns)
        
        names(ns) <- get_thetas(data)
        
        cat(sprintf("Possible beneficial counts: \n"))
        print(ns)
        
        ns
    }
    get_beneficial_theta <- function(
        n = 300
        , least = TRUE
        , inframe
    ) {
        
        data <- get_data(inframe)
        thetas <- get_thetas(data)
        
        ns <- get_ns(data)
        
        if(least) {
            # Return the threshold giving at least n elements .
            theta <- min(thetas[ns > n])
        } else {
            # Return the threshold giving an element count < n .
            theta <- min(thetas[ns < n])
        }
        
        theta
    }
    get_beneficial_data_n <- function(
        n = 300
        , least
        , inframe
    ) {
        
        data <- get_data(inframe)
        
        theta = get_beneficial_theta(
            n = n
            , least = least
            , inframe = inframe
        )
        
        cat(sprintf("Theta: %f\n", theta))
        data <- data[data > theta]
        data
    }
    get_beneficial_data_theta <- function(theta, inframe) {
        
        data <- get_data(inframe)
        
        ns <- get_ns(data)
        cat(sprintf("Theta: %f\n", theta))
        
        data <- data[data > theta]
        data
    }
    
    
    # Select only beneficial mutations !
    if(is.null(theta) && !is.null(n_beneficial)) {
        theta = get_beneficial_theta(
            n = n_beneficial
            , least = least
            , inframe = inframe
        )
        data <- get_beneficial_data_n(
            n = n_beneficial
            , least = least
            , inframe = inframe
        )
        mainlabel <- sprintf("%s-%s (b = %d, th = %.2E)", mfat_name, driver_name, length(data), theta)
    } else if(!is.null(theta)) {
        data <- get_beneficial_data_theta(
            theta = theta
            , inframe = inframe
        )
        mainlabel <- sprintf("%s-%s (b = %d, th = %.2E)", mfat_name, driver_name, length(data), theta)
    } else {
        data <- get_data(inframe)
        
        mainlabel <- sprintf("%s-%s (b = %d)", mfat_name, driver_name, length(data))
    }
    print(mainlabel)
    
    
    get_gev_mle_start <- function(data) {
        start = list(loc = 0, scale = 0, shape = 1.25)
        # Return named vector
        est <- rep(NA, 3)
        expr <- {
            result <- evd::fgev(
                x = data
                , start = start
                , method = BOOT_MLE_METHOD
                , std.err = BOOT_STD_ERR
                , warn.inf = FALSE
            )
            # This can return error .
            est <- result[["estimate"]]
        }
        try(expr = expr, silent = TRUE)
        est
    }
    get_gpd_mle <- function(data) {
        # Return named vector
        #epsilon = .Machine$double.eps
        theta = (
            min(data)
            # - epsilon * 100
        )
        
        est <- rep(NA, 3)
        expr <- {
            result <- evd::fpot(
                x = data
                , threshold = theta
                , model = "gpd"
                
                , method = BOOT_MLE_METHOD
                , std.err = BOOT_STD_ERR
            )
            # This can return error .
            est <- result[["estimate"]]
            est <- c(loc = theta, est)
        }
        try(expr = expr, silent = TRUE)
        est
    }
    get_pareto_mle <- function(data) {
        # Return named vector
        n <- length(data)
        m <- min(data)
        alpha <- n / sum(log(data) - log(m))
        c(scale = m, shape = alpha)
    }
    
    
    dpareto <- function (x, scale = 1, shape, log = FALSE) {
        # Density function from VGAM .
        if (!is.logical(log.arg <- log) || length(log) != 1) 
            stop("bad input for argument 'log'")
        rm(log)
        L <- max(length(x), length(scale), length(shape))
        if (length(x) != L) 
            x <- rep_len(x, L)
        if (length(scale) != L) 
            scale <- rep_len(scale, L)
        if (length(shape) != L) 
            shape <- rep_len(shape, L)
        logdensity <- rep_len(log(0), L)
        xok <- (x >= scale)
        logdensity[xok] <- log(shape[xok]) + shape[xok] * log(scale[xok]) - (shape[xok] + 1) * log(x[xok])
        if (log.arg) 
            logdensity
        else exp(logdensity)
    }
    
    get_gev_chisq_p <- function(data) {
        
        est <- get_gev_mle_start(data)
        
        tab <- table(data)
        # This is sorted by values (names) by default .
        
        obs_values <- as.numeric(names(tab))
        obs_freqs <- as.numeric(tab) / sum(as.numeric(tab))
        
        theo_values <- obs_values
        theo_freqs <- evd::dgev(
            x = theo_values
            , loc = est["loc"]
            , shape = est["shape"]
            , scale = est["scale"]
        )
        theo_freqs <- theo_freqs / sum(theo_freqs)
        
        result <- stats::chisq.test(
            x = obs_freqs
            , p = theo_freqs
            , rescale.p = TRUE
            , simulate.p.value = TEST_CHISQ_SIM_P
        )
        
        pvalue <- result$p.value
        #stat <- - log(pvalue, 10)
        stat <- pvalue
        
        stat
    }
    get_gpd_chisq_p <- function(data) {
        
        est <- get_gpd_mle(data)
        
        tab <- table(data)
        # This is sorted by values (names) by default .
        
        obs_values <- as.numeric(names(tab))
        obs_freqs <- as.numeric(tab) / sum(as.numeric(tab))
        
        theo_values <- obs_values
        theo_freqs <- evd::dgpd(
            x = theo_values
            , loc = est["loc"]
            , shape = est["shape"]
            , scale = est["scale"]
        )
        theo_freqs <- theo_freqs / sum(theo_freqs)
        
        result <- stats::chisq.test(
            x = obs_freqs
            , p = theo_freqs
            , rescale.p = TRUE
            , simulate.p.value = TEST_CHISQ_SIM_P
        )
        
        pvalue <- result$p.value
        #stat <- - log(pvalue, 10)
        stat <- pvalue
        
        stat
    }
    get_pareto_chisq_p <- function(data) {
        
        est <- get_pareto_mle(data)
        
        tab <- table(data)
        # This is sorted by values (names) by default .
        
        obs_values <- as.numeric(names(tab))
        obs_freqs <- as.numeric(tab) / sum(as.numeric(tab))
        
        theo_values <- obs_values
        theo_freqs <- dpareto(
            x = theo_values
            , shape = est["shape"]
            , scale = est["scale"]
        )
        theo_freqs <- theo_freqs / sum(theo_freqs)
        
        result <- stats::chisq.test(
            x = obs_freqs
            , p = theo_freqs
            , rescale.p = TRUE
            , simulate.p.value = TEST_CHISQ_SIM_P
        )
        
        pvalue <- result$p.value
        #stat <- - log(pvalue, 10)
        stat <- pvalue
        
        stat
    }
    
    get_chisq_p <- function(dist, data) {
        if(dist == "gev") {
            submit_atom <- get_gev_chisq_p(data)
        } else if(dist == "gpd") {
            submit_atom <- get_gpd_chisq_p(data)
        } else if(dist == "pareto") {
            submit_atom <- get_pareto_chisq_p(data)
        } else {
            submit_atom <- get_gev_chisq_p(data)
        }
        names(submit_atom) <- sprintf("%s_chisq_p", dist)
        submit_atom
    }
    
    submit_list <- lapply(
        dists
        , get_chisq_p
        , data = data
    )
    names(submit_list) <- sprintf("%s_chisq_p", dists)
    
    submit_list
}
test_get_chisq_p_dataset <- function() {
    
    
    get_chisq_p_dataset(
        mfat_name = "cosmic"
        , filestem = "sites"
        , driver_name = "intogen"
        
        , n_beneficial = 200
        , least = FALSE
        , theta = NULL
        
        , TEST_CHISQ_SIM_P = TRUE
        , dists = c("gev", "gpd", "pareto")
    )
    
}

get_chisq_p_datasets_frame <- function(
    filestem = "sites"
    
    , mfat_names = c(
        "icgc", "cosmic", "chang"
    )
    , mfat_banners = c(
        "ICGC", "COSMIC", "CHANG"
    )
    , driver_names = c(
        "intogen", "docm", "bailey"
    )
    , driver_banners = c(
        "IntOgen", "DoCM", "Bailey"
    )
    
    , n_beneficial = 200
    , least = FALSE
    , theta = NULL
    
    , TEST_CHISQ_SIM_P = TRUE
    , dists = c("gev", "pareto")
    , dist_banners = c("GEV", "Pareto")
    
) {
    outfilename <- sprintf("chi_square_p_value_%s.tsv", filestem)
    
    submit_list <- list()
    for(mfat_name in mfat_names) {
        for(driver_name in driver_names) {
            
            submit_list[[mfat_name]][[driver_name]] <- get_chisq_p_dataset(
                mfat_name = mfat_name
                , filestem = filestem
                , driver_name = driver_name
                
                , n_beneficial = n_beneficial
                , least = least
                , theta = theta
                
                , TEST_CHISQ_SIM_P = TEST_CHISQ_SIM_P
                , dists = dists
            )
        }
    }
    
    amplify <- function(vec, n = 2) {
        submit_list <- list()
        for(e in vec) {
            submit_list[[e]] <- rep(e, n)
        }
        unlist(submit_list)
    }
    
    p_frame <- as.data.frame(matrix(
        unlist(submit_list), ncol = length(dists), byrow = TRUE
    ))
    p_banners <- sprintf("%s_P_value", dist_banners)
    colnames(p_frame) <- p_banners
    
    mfat_texts <- amplify(mfat_banners, length(driver_banners))
    driver_texts <- rep(driver_banners, length(mfat_banners))
    
    texts <- sprintf("%s-%s", mfat_texts, driver_texts)
    
    submit_frame <- data.frame(
        Case = texts
        , MFaT = mfat_texts
        , Driver_Definition = driver_texts
        , p_frame
    )
    
    write.tsv(submit_frame, outfilename)
}
test_get_chisq_p_datasets_frame_sites <- function() {
    filestem = "sites"
    
    get_chisq_p_datasets_frame(
        filestem = filestem
        
        , mfat_names = c(
            "icgc", "cosmic", "chang"
        )
        , mfat_banners = c(
            "ICGC", "COSMIC", "CHANG"
        )
        , driver_names = c(
            "intogen", "docm", "bailey"
        )
        , driver_banners = c(
            "IntOgen", "DoCM", "Bailey"
        )
        
        , n_beneficial = NULL
        , least = FALSE
        , theta = NULL
        
        , TEST_CHISQ_SIM_P = TRUE
        , dists = c("gev", "pareto")
        , dist_banners = c("GEV", "Pareto")
        
    )
    
}
#test_get_chisq_p_datasets_frame_sites()

test_get_chisq_p_datasets_frame_driver <- function() {
    filestem = "driver"
    
    get_chisq_p_datasets_frame(
        filestem = filestem
        
        , mfat_names = c(
            "icgc", "cosmic", "chang"
        )
        , mfat_banners = c(
            "ICGC", "COSMIC", "CHANG"
        )
        , driver_names = c(
            "intogen", "cgc", "tokheim"
        )
        , driver_banners = c(
            "IntOgen", "CGC", "Tokheim"
        )
        
        , n_beneficial = 200
        , least = FALSE
        , theta = NULL
        
        , TEST_CHISQ_SIM_P = TRUE
        , dists = c("gev", "pareto")
        , dist_banners = c("GEV", "Pareto")
        
    )
    
}
#test_get_chisq_p_datasets_frame_driver()


## QQ plot trial .

play_toy <- function() {
    
    
    
    denom_correct = 6
    # The plotting parameter d .
    
    
    mfat_name = "cosmic"
    filestem = "sites"
    driver_name = "intogen"
    
    mfat_banner = "COSMIC"
    driver_banner = "IntOgen"
    
    
    #n_beneficial = 200
    n_beneficial = NULL
    least = FALSE
    theta = NULL
    
    infilename <- sprintf("%s_%s_%s.tsv", mfat_name, filestem, driver_name)
    
    inframe <- read(infilename)
    
    
    
    get_inframe_chrs <- function(inframe) {
        as.character(inframe[, 1])
    }
    get_inframe_positions <- function(inframe) {
        as.character(inframe[, 2])
    }
    get_inframe_coords <- function(inframe) {
        chrs <- get_inframe_chrs(inframe)
        positions <- get_inframe_positions(inframe)
        sprintf("%s:%s", chrs, positions)
    }
    get_inframe_mfats <- function(inframe) {
        as.numeric(inframe[, "MFaT"])
    }
    
    get_data <- function(inframe) {
        coords <- get_inframe_coords(inframe)
        mfats <- get_inframe_mfats(inframe)
        count_frame <- unique(data.frame(coord = coords, MFaT = mfats))
        
        data <- as.numeric(count_frame[, "MFaT"])
        data
    }
    
    get_thetas <- function(data) {
        thetas <- sort(unique(data))
        thetas <- c(thetas, Inf)
        thetas
    }
    get_ns <- function(data) {
        get_n <- function(theta, data) {
            length(data[data > theta])
        }
        ns <- sapply(sort(unique(data)), get_n, data = data)
        ns <- c(length(data), ns)
        
        names(ns) <- get_thetas(data)
        
        cat(sprintf("Possible beneficial counts: \n"))
        print(ns)
        
        ns
    }
    get_beneficial_theta <- function(
        n = 300
        , least = TRUE
        , inframe
    ) {
        
        data <- get_data(inframe)
        thetas <- get_thetas(data)
        
        ns <- get_ns(data)
        
        if(least) {
            # Return the threshold giving at least n elements .
            theta <- min(thetas[ns > n])
        } else {
            # Return the threshold giving an element count < n .
            theta <- min(thetas[ns < n])
        }
        
        theta
    }
    get_beneficial_data_n <- function(
        n = 300
        , least
        , inframe
    ) {
        
        data <- get_data(inframe)
        
        theta = get_beneficial_theta(
            n = n
            , least = least
            , inframe = inframe
        )
        
        cat(sprintf("Theta: %f\n", theta))
        data <- data[data > theta]
        data
    }
    get_beneficial_data_theta <- function(theta, inframe) {
        
        data <- get_data(inframe)
        
        ns <- get_ns(data)
        cat(sprintf("Theta: %f\n", theta))
        
        data <- data[data > theta]
        data
    }
    
    
    # Select only beneficial mutations !
    if(is.null(theta) && !is.null(n_beneficial)) {
        theta = get_beneficial_theta(
            n = n_beneficial
            , least = least
            , inframe = inframe
        )
        data <- get_beneficial_data_n(
            n = n_beneficial
            , least = least
            , inframe = inframe
        )
        
        stats_label <- sprintf("(b = %d, th = %.2E, d = %d)", length(data), theta, denom_correct)
    } else if(!is.null(theta)) {
        data <- get_beneficial_data_theta(
            theta = theta
            , inframe = inframe
        )
        
        stats_label <- sprintf("(b = %d, th = %.2E, d = %d)", length(data), theta, denom_correct)
    } else {
        data <- get_data(inframe)
        
        stats_label <- sprintf("(b = %d, d = %d)", length(data), denom_correct)
    }
    
    mainlabel <- sprintf("%s-%s", mfat_banner, driver_banner)
    
    print(mainlabel)
    
    
    
    
    
    get_gev_mle_start <- function(data) {
        start = list(loc = 0, scale = 0, shape = 1.25)
        # Return named vector
        est <- rep(NA, 3)
        expr <- {
            result <- evd::fgev(
                x = data
                , start = start
                , method = BOOT_MLE_METHOD
                , std.err = BOOT_STD_ERR
                , warn.inf = FALSE
            )
            # This can return error .
            est <- result[["estimate"]]
        }
        try(expr = expr, silent = TRUE)
        est
    }
    
    data <- sort(data, decreasing = FALSE)
    
    get_ranks <- function(data) {
        #1 + length(data) - rank(data, ties.method = "max")
        rank(data, ties.method = "min")
    }
    
    
    get_obs_qs <- function(data) {
        data <- sort(data, decreasing = FALSE)
        
        est <- get_gev_mle_start(data)
        
        evd::qgev(
            p = data
            , loc = est["loc"]
            , shape = est["shape"]
            , scale = est["scale"]
        )
    }
    
    get_theo_values <- function(
        data
        , num_correct = - 0.3
        , denom_correct = 0.4
    ) {
        data <- sort(data, decreasing = FALSE)
        k_vec <- get_ranks(data)
        
        est <- get_gev_mle_start(data)
        
        ranks_norm <- (
            (k_vec - num_correct) 
            / (length(data) + denom_correct)
        )
        
        evd::qgev(
            p = ranks_norm
            , loc = est["loc"]
            , shape = est["shape"]
            , scale = est["scale"]
        )
    }
    get_obs_values <- function(data) {
        data <- sort(data, decreasing = FALSE)
        data
    }
    
    
    obs_qs <- get_obs_qs(data)
    theo_values <- get_theo_values(
        data = data
        , num_correct = 0
        , denom_correct = denom_correct
    )
    
    
    data <- sort(data, decreasing = FALSE)
    
    obs_values <- get_obs_values(data)
    plot(
        x = obs_values
        , y = theo_values
        , main = sprintf("QQ plot of %s", mainlabel)
        , col = color
    )
    
        
    
        
    
    
    
    
}

plot_mfat_qqplot_dataset <- function(

    filestem = "sites"
    , mfat_name = "cosmic"
    , driver_name = "intogen"
    
    , mfat_banner = "COSMIC"
    , driver_banner = "IntOgen"
    
    
    , n_beneficial = NULL
    , least = FALSE
    , theta = NULL
    
    , denom_correct = 6
    # The plotting parameter d .
    , color = "red"
) {
    
    infilename <- sprintf("%s_%s_%s.tsv", mfat_name, filestem, driver_name)
    
    inframe <- read(infilename)
    
    
    get_inframe_chrs <- function(inframe) {
        as.character(inframe[, 1])
    }
    get_inframe_positions <- function(inframe) {
        as.character(inframe[, 2])
    }
    get_inframe_coords <- function(inframe) {
        chrs <- get_inframe_chrs(inframe)
        positions <- get_inframe_positions(inframe)
        sprintf("%s:%s", chrs, positions)
    }
    get_inframe_mfats <- function(inframe) {
        as.numeric(inframe[, "MFaT"])
    }
    
    get_data <- function(inframe) {
        coords <- get_inframe_coords(inframe)
        mfats <- get_inframe_mfats(inframe)
        count_frame <- unique(data.frame(coord = coords, MFaT = mfats))
        
        data <- as.numeric(count_frame[, "MFaT"])
        data
    }
    
    get_thetas <- function(data) {
        thetas <- sort(unique(data))
        thetas <- c(thetas, Inf)
        thetas
    }
    get_ns <- function(data) {
        get_n <- function(theta, data) {
            length(data[data > theta])
        }
        ns <- sapply(sort(unique(data)), get_n, data = data)
        ns <- c(length(data), ns)
        
        names(ns) <- get_thetas(data)
        
        cat(sprintf("Possible beneficial counts: \n"))
        print(ns)
        
        ns
    }
    get_beneficial_theta <- function(
        n = 300
        , least = TRUE
        , inframe
    ) {
        
        data <- get_data(inframe)
        thetas <- get_thetas(data)
        
        ns <- get_ns(data)
        
        if(least) {
            # Return the threshold giving at least n elements .
            theta <- min(thetas[ns > n])
        } else {
            # Return the threshold giving an element count < n .
            theta <- min(thetas[ns < n])
        }
        
        theta
    }
    get_beneficial_data_n <- function(
        n = 300
        , least
        , inframe
    ) {
        
        data <- get_data(inframe)
        
        theta = get_beneficial_theta(
            n = n
            , least = least
            , inframe = inframe
        )
        
        cat(sprintf("Theta: %f\n", theta))
        data <- data[data > theta]
        data
    }
    get_beneficial_data_theta <- function(theta, inframe) {
        
        data <- get_data(inframe)
        
        ns <- get_ns(data)
        cat(sprintf("Theta: %f\n", theta))
        
        data <- data[data > theta]
        data
    }
    
    
    # Select only beneficial mutations !
    if(is.null(theta) && !is.null(n_beneficial)) {
        theta = get_beneficial_theta(
            n = n_beneficial
            , least = least
            , inframe = inframe
        )
        data <- get_beneficial_data_n(
            n = n_beneficial
            , least = least
            , inframe = inframe
        )
        
        stats_label <- sprintf("(b = %d, th = %.2E, d = %d)", length(data), theta, denom_correct)
    } else if(!is.null(theta)) {
        data <- get_beneficial_data_theta(
            theta = theta
            , inframe = inframe
        )
        
        stats_label <- sprintf("(b = %d, th = %.2E, d = %d)", length(data), theta, denom_correct)
    } else {
        data <- get_data(inframe)
        
        stats_label <- sprintf("(b = %d, d = %d)", length(data), denom_correct)
    }
    
    mainlabel <- sprintf("%s-%s", mfat_banner, driver_banner)
    
    print(mainlabel)
    
    
    
    get_gev_mle_start <- function(data) {
        start = list(loc = 0, scale = 0, shape = 1.25)
        # Return named vector
        est <- rep(NA, 3)
        expr <- {
            result <- evd::fgev(
                x = data
                , start = start
                , method = BOOT_MLE_METHOD
                , std.err = BOOT_STD_ERR
                , warn.inf = FALSE
            )
            # This can return error .
            est <- result[["estimate"]]
        }
        try(expr = expr, silent = TRUE)
        est
    }
    
    get_ranks <- function(data) {
        #1 + length(data) - rank(data, ties.method = "max")
        rank(data, ties.method = "min")
    }
    
    get_theo_values <- function(
        data
        , num_correct = - 0.3
        , denom_correct = 0.4
    ) {
        data <- sort(data, decreasing = FALSE)
        k_vec <- get_ranks(data)
        
        est <- get_gev_mle_start(data)
        
        ranks_norm <- (
            (k_vec - num_correct) 
            / (length(data) + denom_correct)
        )
        
        evd::qgev(
            p = ranks_norm
            , loc = est["loc"]
            , shape = est["shape"]
            , scale = est["scale"]
        )
    }
    get_obs_values <- function(data) {
        data <- sort(data, decreasing = FALSE)
        data
    }
    
    
    obs_values <- get_obs_values(data)
    
    theo_values <- get_theo_values(
        data = data
        , num_correct = 0
        , denom_correct = denom_correct
    )
    
    #limit <- c(0, max(max(obs_values), max(theo_values)))
    limit <- c(0, 0.04)
    xlimit <- limit
    ylimit <- limit
    
    plot(
        x = theo_values
        , y = obs_values
        , main = sprintf("QQ Plot of %s", mainlabel)
        , col = color
        , bty = "n"
        , xaxt = "n", yaxt = "n"
        , xlab = "Theoretical Values"
        , ylab = "Observed Values"
        , xlim = xlimit
        , ylim = ylimit
    )
    axis(1)
    axis(side = 2, las = 2)
    
    lines(
        x = xlimit, y = ylimit
        , col = color
    )
    
    stats_pos_x <- xlimit[1] + 0 * (xlimit[2] - xlimit[1])
    stats_pos_y <- ylimit[1] + 1.0 * (ylimit[2] - ylimit[1])
    text(
        x = stats_pos_x
        , y = stats_pos_y
        , label = stats_label
        , adj = c(0, 1)
    )
    
}
test_plot_mfat_qqplot_dataset <- function(d = 6) {
    
    plot_mfat_qqplot_dataset(
    
        filestem = "sites"
        , mfat_name = "cosmic"
        , driver_name = "intogen"
        
        , mfat_banner = "COSMIC"
        , driver_banner = "IntOgen"
        
        
        , n_beneficial = NULL
        , least = FALSE
        , theta = NULL
        
        , denom_correct = d
        # The plotting parameter d .
        , color = "red"
    )
    
    
    
}
#test_plot_mfat_qqplot_dataset(d = 7)


plot_mfat_qqplot_datasets <- function(
    filestem = "sites"
    , mfat_colors = c("red", "blue", "forestgreen")
    
    , mfat_banners = c(
        "ICGC", "COSMIC", "CHANG"
    )
    , mfat_names = c(
        "icgc", "cosmic", "chang"
    )
    , driver_names = c(
        "intogen", "docm", "bailey"
    )
    , driver_banners = c(
        "IntOgen", "DoCM", "Bailey"
    )
    , n_beneficial = NULL
    , least = FALSE
    , theta = NULL
    , denom_correct_list = list(list(5, 5, 5), list(5, 5, 5), list(5, 5, 5))
) {
    
    n_col = length(mfat_names)
    n_row = length(driver_names)
    
    layout_mx <- matrix(seq(n_col * n_row), ncol = n_col, byrow = TRUE)
    layout(layout_mx)
    
    
    for(driver in seq(length(driver_names))) {
        for(mfat in seq(length(mfat_names))) {
            
            plot_mfat_qqplot_dataset(
                mfat_name = mfat_names[mfat]
                , driver_name = driver_names[driver]
                , filestem = filestem
                
                , mfat_banner = mfat_banners[mfat]
                , driver_banner = driver_banners[driver]
                
                , color = mfat_colors[mfat]
                
                , n_beneficial = n_beneficial
                , least = least
                , theta = theta
                
                , denom_correct = denom_correct_list[[driver]][[mfat]]
            )
            
        }
    }
}
#plot_mfat_qqplot_datasets()

test_plot_mfat_qqplot_datasets_sites <- function() {
    
    plot_mfat_qqplot_datasets(
        filestem = "sites"
        , mfat_colors = c("red", "blue", "forestgreen")
        
        , mfat_banners = c(
            "ICGC", "COSMIC", "CHANG"
        )
        , mfat_names = c(
            "icgc", "cosmic", "chang"
        )
        , driver_names = c(
            "intogen", "docm", "bailey"
        )
        , driver_banners = c(
            "IntOgen", "DoCM", "Bailey"
        )
        , n_beneficial = NULL
        , least = FALSE
        , theta = NULL
        , denom_correct_list = list(
            list(1, 7, 6)
            , list(2, 7, 7)
            , list(1, 5, 3)
        )
    )
    
}
#test_plot_mfat_qqplot_datasets_sites()
test_plot_mfat_qqplot_datasets_driver <- function() {
    n_beneficial = 200
    
    plot_mfat_qqplot_datasets(
        filestem = "driver"
        , mfat_colors = c("red", "blue", "forestgreen")
        
        , mfat_banners = c(
            "ICGC", "COSMIC", "CHANG"
        )
        , mfat_names = c(
            "icgc", "cosmic", "chang"
        )
        , driver_names = c(
            "intogen", "cgc", "tokheim"
        )
        , driver_banners = c(
            "IntOgen", "CGC", "Tokheim"
        )
        , n_beneficial = n_beneficial
        , least = FALSE
        , theta = NULL
        , denom_correct_list = list(
            list(1, 3, 3)
            , list(1, 3, 3)
            , list(1, 5, 3)
        )
    )
    
}
#test_plot_mfat_qqplot_datasets_driver()


save_plot_mfat_qqplot_datasets <- function(
    outfilename
    , filestem = "sites"
    
    , mfat_banners = c(
        "ICGC", "COSMIC", "CHANG"
    )
    , mfat_names = c(
        "icgc", "cosmic", "chang"
    )
    , driver_names = c(
        "intogen", "docm", "bailey"
    )
    , driver_banners = c(
        "IntOgen", "DoCM", "Bailey"
    )
    , n_beneficial = NULL
    , unit = 9
    
    , denom_correct_list = list(
        list(1, 7, 6)
        , list(2, 7, 7)
        , list(1, 5, 3)
    )
) {
    
    pdf(outfilename, width = unit, height = unit)
    par(mar = c(4, 4, 2, 1))
    par(mgp = c(2.5, 0.5, 0))
    par(cex.main = 1.2)
    
    plot_mfat_qqplot_datasets(
        n_beneficial = n_beneficial
        , filestem = filestem
        
        , mfat_names = mfat_names
        , mfat_banners = mfat_banners
        
        , driver_names = driver_names
        , driver_banners = driver_banners
        
        , least = FALSE
        , theta = NULL
        , mfat_colors = c("red", "blue", "forestgreen")
        
        , denom_correct_list = denom_correct_list
    )
    dev.off()
}
test_save_plot_mfat_qqplot_datasets_sites <- function() {
    filestem = "sites"
    
    n_beneficial = NULL
    n_beneficial_key = "total"
    
    plot_filename = sprintf("qqplot_%s_beneficial_%s.pdf", filestem, n_beneficial_key)
    
    save_plot_mfat_qqplot_datasets(
        outfilename = plot_filename
        , filestem = filestem
        
        , mfat_banners = c(
            "ICGC", "COSMIC", "CHANG"
        )
        , mfat_names = c(
            "icgc", "cosmic", "chang"
        )
        
        , driver_names = c(
            "intogen", "docm", "bailey"
        )
        , driver_banners = c(
            "IntOgen", "DoCM", "Bailey"
        )
        , n_beneficial = n_beneficial
        , unit = 9
        
        , denom_correct_list = list(
            list(1, 7, 6)
            , list(2, 7, 7)
            , list(1, 5, 3)
        )
    )
}
#test_save_plot_mfat_qqplot_datasets_sites()
test_save_plot_mfat_qqplot_datasets_driver <- function() {
    filestem = "driver"
    
    n_beneficial = 200
    n_beneficial_key = "200"
    
    plot_filename = sprintf("qqplot_%s_beneficial_%s.pdf", filestem, n_beneficial_key)
    
    save_plot_mfat_qqplot_datasets(
        outfilename = plot_filename
        , filestem = filestem
        
        , mfat_banners = c(
            "ICGC", "COSMIC", "CHANG"
        )
        , mfat_names = c(
            "icgc", "cosmic", "chang"
        )
        
        , driver_names = c(
            "intogen", "cgc", "tokheim"
        )
        , driver_banners = c(
            "IntOgen", "CGC", "Tokheim"
        )
        , n_beneficial = n_beneficial
        , unit = 9
        , denom_correct_list = list(
            list(1, 3, 3)
            , list(1, 3, 3)
            , list(1, 5, 3)
        )
    )
}
#test_save_plot_mfat_qqplot_datasets_driver()


#get_statistics_for_draft
play_toy <- function() {
    
    
    
    export_filename = "/Users/user/Cosmic/grch37_v85/CosmicMutantExport.tsv"
    
    export_frame <- read(export_filename)
    
    head(export_frame)
    
    
    
    
    export_sample_index = "ID_sample"
    
    
    get_export_samples <- function(export_frame) {
        as.character(export_frame[, export_sample_index])
    }
    
    samples <- get_export_samples(export_frame)
    
    length(unique(samples))
    
    # 366684 .  This actually isn't necessary .
    # see tumor count used to calculate MFaT
    # in cosmic_mutation_id_snv_doubleton_coord_format_nonred_nonsilent.tsv .
    
    
    
    chang_filename = "chang_protein_altering_snv.tsv"
    chang_frame <- read(chang_filename)
    
    head(chang_frame)
    
    
    chang_sample_index = "Tumor_Sample_Barcode"
    
    get_chang_samples <- function(chang_frame) {
        as.character(chang_frame[, chang_sample_index])
    }
    
    
    samples <- get_chang_samples(chang_frame)
    
    length(unique(samples))
    
    # 11089 .
    
    
    
    ###
    # Doubleton, protein-altering SNV counts .
    
    icgc_filename = "icgc_r27_summary_ssm_aggregated_protein_altering_snv_doubleton_mfat.tsv"
    
    icgc_frame <- read(icgc_filename)
    head(icgc_frame)
    
    get_icgc_mutations <- function(icgc_frame) {
        chr_index = "#CHROM"
        pos_index = "POS"
        ref_index = "REF"
        alt_index = "ALT"
        
        frame = icgc_frame
        
        get_chars <- function(index) {
            as.character(frame[, index])
        }
        chrs <- get_chars(chr_index)
        poses <- get_chars(pos_index)
        refs <- get_chars(ref_index)
        alts <- get_chars(alt_index)
        
        sprintf("%s:%s:%s:%s", chrs, poses, refs, alts)
    }
    
    mutations <- get_icgc_mutations(icgc_frame)
    
    length(unique(mutations))
    
    # 68973 .
    
    
    cosmic_filename = "cosmic_mutation_id_snv_doubleton_coord_format_nonred_nonsilent.tsv"
    cosmic_frame <- read(cosmic_filename)
    head(cosmic_frame)
    
    
    get_cosmic_mutations <- function(cosmic_frame) {
        chr_index = "#CHROM"
        pos_index = "POS"
        ref_index = "REF"
        alt_index = "ALT"
        
        frame = cosmic_frame
        
        get_chars <- function(index) {
            as.character(frame[, index])
        }
        chrs <- get_chars(chr_index)
        poses <- get_chars(pos_index)
        refs <- get_chars(ref_index)
        alts <- get_chars(alt_index)
        
        sprintf("%s:%s:%s:%s", chrs, poses, refs, alts)
    }
    
    mutations <- get_cosmic_mutations(cosmic_frame)
    
    length(unique(mutations))
    
    # 325244 .
    
    
    chang_filename = "chang_protein_altering_snv_doubleton_aggregated.tsv"
    chang_frame <- read(chang_filename)
    head(chang_frame)
    
    
    get_chang_mutations <- function(chang_frame) {
        chr_index = "Chromosome"
        pos_index = "Start_Position"
        ref_index = "Reference_Allele"
        alt_index = "Tumor_Seq_Allele2"
        
        frame = chang_frame
        
        get_chars <- function(index) {
            as.character(frame[, index])
        }
        chrs <- get_chars(chr_index)
        poses <- get_chars(pos_index)
        refs <- get_chars(ref_index)
        alts <- get_chars(alt_index)
        
        sprintf("%s:%s:%s:%s", chrs, poses, refs, alts)
    }
    
    mutations <- get_chang_mutations(chang_frame)
    
    length(unique(mutations))
    
    # 91312 .
    
    
    
    # Get coordinates !
    
    
    get_coords <- function(chr_index, pos_index, frame) {
        
        get_chars <- function(index) {
            as.character(frame[, index])
        }
        chrs <- get_chars(chr_index)
        poses <- get_chars(pos_index)
        
        sprintf("%s:%s", chrs, poses)
    }
    
    
    icgc_filename = "icgc_r27_summary_ssm_aggregated_protein_altering_snv_doubleton_mfat_maximized.tsv"
    icgc_frame <- read(icgc_filename)
    
    coords <- get_coords(
        chr_index = "#CHROM"
        , pos_index = "POS"
        , frame = icgc_frame
    )
    
    length(unique(coords))
    
    # 68613 .
    
    
    
    
    
    cosmic_filename = "cosmic_mutation_id_snv_doubleton_coord_format_nonred_nonsilent_maximized.tsv"
    cosmic_frame <- read(cosmic_filename)
    
    coords <- get_coords(
        chr_index = "#CHROM"
        , pos_index = "POS"
        , frame = cosmic_frame
    )
    
    length(unique(coords))
    
    # 322962
    
    
    
    
    chang_filename = "chang_protein_altering_snv_doubleton_aggregated_maximized.tsv"
    chang_frame <- read(chang_filename)
    head(chang_frame)
    
    coords <- get_coords(
        chr_index = "Chromosome"
        , pos_index = "Start_Position"
        , frame = chang_frame
    )
    
    length(unique(coords))
    
    # 90885
    
    
    
    
    
    
    
    
}
