# Supplementary material for: Extreme value theory as a framework for understanding mutation frequency distribution in cancer genomes
Source: PLoS One. 2021 Aug 23;16(8):e0243595. doi: 10.1371/journal.pone.0243595 (PMC8382180; doi:10.1371/journal.pone.0243595)
Supplement: S18 File — (ZIP) [file pone.0243595.s022.zip]

Archive with 98 entries (96 files):
- R_analysis_TumorTypeSpecific/
- R_analysis_TumorTypeSpecific/prepare_TotalDriverRtcga_v2.R
- __MACOSX/R_analysis_TumorTypeSpecific/._prepare_TotalDriverRtcga_v2.R
- R_analysis_TumorTypeSpecific/plot_MfatRtcgaDensity_v1.R
- __MACOSX/R_analysis_TumorTypeSpecific/._plot_MfatRtcgaDensity_v1.R
- R_analysis_TumorTypeSpecific/plot_MfatRtcgaFrechet_v2.R
- __MACOSX/R_analysis_TumorTypeSpecific/._plot_MfatRtcgaFrechet_v2.R
- R_analysis_TumorTypeSpecific/base_Violin_v2.R
- __MACOSX/R_analysis_TumorTypeSpecific/._base_Violin_v2.R
- R_analysis_TumorTypeSpecific/analyze_BootSimCore_v1.R
- __MACOSX/R_analysis_TumorTypeSpecific/._analyze_BootSimCore_v1.R
- R_analysis_TumorTypeSpecific/plot_HistRtcga_v4.R
- __MACOSX/R_analysis_TumorTypeSpecific/._plot_HistRtcga_v4.R
- R_analysis_TumorTypeSpecific/.DS_Store
- __MACOSX/R_analysis_TumorTypeSpecific/._.DS_Store
- R_analysis_TumorTypeSpecific/analyze_MscVio_v1.R
- __MACOSX/R_analysis_TumorTypeSpecific/._analyze_MscVio_v1.R
- R_analysis_TumorTypeSpecific/plot_MfatDensityCore_v2.R
- __MACOSX/R_analysis_TumorTypeSpecific/._plot_MfatDensityCore_v2.R
- R_analysis_TumorTypeSpecific/plot_MfatFrechetCore.R
- __MACOSX/R_analysis_TumorTypeSpecific/._plot_MfatFrechetCore.R
- R_analysis_TumorTypeSpecific/analyze_MscTp53_v2.R
- __MACOSX/R_analysis_TumorTypeSpecific/._analyze_MscTp53_v2.R
- R_analysis_TumorTypeSpecific/analyze_BootRtcgaVio_v3.R
- __MACOSX/R_analysis_TumorTypeSpecific/._analyze_BootRtcgaVio_v3.R
- R_analysis_TumorTypeSpecific/plot_MfatRtcgaDensity_v2.R
- __MACOSX/R_analysis_TumorTypeSpecific/._plot_MfatRtcgaDensity_v2.R
- R_analysis_TumorTypeSpecific/analyze_BootSimCore_v2.R
- __MACOSX/R_analysis_TumorTypeSpecific/._analyze_BootSimCore_v2.R
- R_analysis_TumorTypeSpecific/base_Violin_v1.R
- __MACOSX/R_analysis_TumorTypeSpecific/._base_Violin_v1.R
- R_analysis_TumorTypeSpecific/analyze_BootSimCore.R
- __MACOSX/R_analysis_TumorTypeSpecific/._analyze_BootSimCore.R
- R_analysis_TumorTypeSpecific/legacy/
- R_analysis_TumorTypeSpecific/get_MfatRtcga_v10.R
- __MACOSX/R_analysis_TumorTypeSpecific/._get_MfatRtcga_v10.R
- R_analysis_TumorTypeSpecific/plot_MfatFrechetCore_v4.R
- __MACOSX/R_analysis_TumorTypeSpecific/._plot_MfatFrechetCore_v4.R
- R_analysis_TumorTypeSpecific/plot_HistRtcga_v3.R
- __MACOSX/R_analysis_TumorTypeSpecific/._plot_HistRtcga_v3.R
- R_analysis_TumorTypeSpecific/analyze_BootRtcgaMcmc_v4.R
- __MACOSX/R_analysis_TumorTypeSpecific/._analyze_BootRtcgaMcmc_v4.R
- R_analysis_TumorTypeSpecific/analyze_BootRtcgaVio_v2.R
- __MACOSX/R_analysis_TumorTypeSpecific/._analyze_BootRtcgaVio_v2.R
- R_analysis_TumorTypeSpecific/maximize_MfatCore_v1.R
- __MACOSX/R_analysis_TumorTypeSpecific/._maximize_MfatCore_v1.R
- R_analysis_TumorTypeSpecific/analyze_MscGene_v4.R
- __MACOSX/R_analysis_TumorTypeSpecific/._analyze_MscGene_v4.R
- R_analysis_TumorTypeSpecific/analyze_ChiSqRtcga_v4.R
- __MACOSX/R_analysis_TumorTypeSpecific/._analyze_ChiSqRtcga_v4.R
- R_analysis_TumorTypeSpecific/maximize_MfatRtcga_v4.R
- __MACOSX/R_analysis_TumorTypeSpecific/._maximize_MfatRtcga_v4.R
- R_analysis_TumorTypeSpecific/base_MfatStat_v6.R
- __MACOSX/R_analysis_TumorTypeSpecific/._base_MfatStat_v6.R
- R_analysis_TumorTypeSpecific/plot_MfatFrechetCore_v5.R
- __MACOSX/R_analysis_TumorTypeSpecific/._plot_MfatFrechetCore_v5.R
- R_analysis_TumorTypeSpecific/get_MfatRtcga_v11.R
- __MACOSX/R_analysis_TumorTypeSpecific/._get_MfatRtcga_v11.R
- R_analysis_TumorTypeSpecific/prepare_TypeDriverRtcga_v6.R
- __MACOSX/R_analysis_TumorTypeSpecific/._prepare_TypeDriverRtcga_v6.R
- R_analysis_TumorTypeSpecific/analyze_BootRtcgaMcmc_v5.R
- __MACOSX/R_analysis_TumorTypeSpecific/._analyze_BootRtcgaMcmc_v5.R
- R_analysis_TumorTypeSpecific/analyze_BootRtcgaSim_v2.R
- __MACOSX/R_analysis_TumorTypeSpecific/._analyze_BootRtcgaSim_v2.R
- R_analysis_TumorTypeSpecific/maximize_MfatCore_v2.R
- __MACOSX/R_analysis_TumorTypeSpecific/._maximize_MfatCore_v2.R
- R_analysis_TumorTypeSpecific/base_MfatStat.R
- __MACOSX/R_analysis_TumorTypeSpecific/._base_MfatStat.R
- R_analysis_TumorTypeSpecific/base_Violin.R
- __MACOSX/R_analysis_TumorTypeSpecific/._base_Violin.R
- R_analysis_TumorTypeSpecific/plot_MfatRtcgaFrechet_v3.R
- __MACOSX/R_analysis_TumorTypeSpecific/._plot_MfatRtcgaFrechet_v3.R
- R_analysis_TumorTypeSpecific/maximize_MfatRtcga_v3.R
- __MACOSX/R_analysis_TumorTypeSpecific/._maximize_MfatRtcga_v3.R
- R_analysis_TumorTypeSpecific/prepare_TotalDriverRtcga_v3.R
- __MACOSX/R_analysis_TumorTypeSpecific/._prepare_TotalDriverRtcga_v3.R
- R_analysis_TumorTypeSpecific/plot_MfatDensityCore.R
- __MACOSX/R_analysis_TumorTypeSpecific/._plot_MfatDensityCore.R
- R_analysis_TumorTypeSpecific/analyze_MscGene_v3.R
- __MACOSX/R_analysis_TumorTypeSpecific/._analyze_MscGene_v3.R
- R_analysis_TumorTypeSpecific/analyze_ChiSqRtcga_v3.R
- __MACOSX/R_analysis_TumorTypeSpecific/._analyze_ChiSqRtcga_v3.R
- R_analysis_TumorTypeSpecific/prepare_TypeDriverRtcga_v5.R
- __MACOSX/R_analysis_TumorTypeSpecific/._prepare_TypeDriverRtcga_v5.R
- R_analysis_TumorTypeSpecific/maximize_MfatCore.R
- __MACOSX/R_analysis_TumorTypeSpecific/._maximize_MfatCore.R
- R_analysis_TumorTypeSpecific/base_MfatStat_v5.R
- __MACOSX/R_analysis_TumorTypeSpecific/._base_MfatStat_v5.R
- R_analysis_TumorTypeSpecific/analyze_MscTp53_v3.R
- __MACOSX/R_analysis_TumorTypeSpecific/._analyze_MscTp53_v3.R
- R_analysis_TumorTypeSpecific/plot_MfatDensityCore_v3.R
- __MACOSX/R_analysis_TumorTypeSpecific/._plot_MfatDensityCore_v3.R
- R_analysis_TumorTypeSpecific/analyze_BootRtcgaSim_v1.R
- __MACOSX/R_analysis_TumorTypeSpecific/._analyze_BootRtcgaSim_v1.R
- R_analysis_TumorTypeSpecific/analyze_MscVio.R
- __MACOSX/R_analysis_TumorTypeSpecific/._analyze_MscVio.R
- R_analysis_TumorTypeSpecific/legacy/rtcga_test_58.R
- __MACOSX/R_analysis_TumorTypeSpecific/legacy/._rtcga_test_58.R
