# Supplementary material for: Extreme value theory as a framework for understanding mutation frequency distribution in cancer genomes
Source: PLoS One. 2021 Aug 23;16(8):e0243595. doi: 10.1371/journal.pone.0243595 (PMC8382180; doi:10.1371/journal.pone.0243595)
Supplement: S18 File — (ZIP) [file pone.0243595.s022.zip › R_analysis_TumorTypeSpecific/prepare_TotalDriverRtcga_v2.R]

library("data.table")


HOME_DIR_PATH = "/Users/user/tumor/EvtCancerGenome/analysis_TumorTypeSpecific"

setwd(HOME_DIR_PATH)

get_source <- function(num = 1) {
    source(sprintf("./R/prepare_TotalDriverRtcga_v%d.R", num))
}


read <- function(
    file_path
    , header = TRUE, sep = "\t"
    , ...
) {
    # Be aware of updates in "data.table" package .
    frame <- data.table::fread(
        input = file_path
        , header = header
        , sep = sep
        , ...
    )
    class(frame) <- "data.frame"
    return(frame)
}
write_tsv <- function(frame, file, ...) {
    utils::write.table(
        x = frame
        , file = file
        , quote = FALSE
        , col.name = TRUE
        , row.name = FALSE
        , sep = "\t"
        , ...
    )
}


# Get intersection with MFaT dataset .
intersect_TotalDriverRtcga_case_TotalGene_mfat_frame <- function(
    out_file_path = "drivergene_RTCGA-IntOGen.tsv"
    , mfat_file_path = "database_RTCGA_temp_PostMaxTotal.tsv"
    , driver_file_path = "driver_TotalGene_database_IntOGen.tsv"
    , mfat_gene_index = "gene"
) {
    mfat_frame <- read(mfat_file_path)
    driver_frame <- read(driver_file_path)
    
    mfat_genes <- as.character(mfat_frame[, mfat_gene_index])
    driver_genes <- as.character(driver_frame[, 1])
    
    condition <- mfat_genes %in% driver_genes
    submit_frame <- mfat_frame[which(condition), ]
    
    write_tsv(submit_frame, file = out_file_path)
}
intersect_TotalDriverRtcga_case_TotalGene_mfat_frame_auto <- function(
    drivers = c("IntOGen", "CGC", "Tokheim")
    , mfat_file_path = "database_RTCGA_temp_PostMaxTotal.tsv"
) {
    case = "TotalGene"
    mfat = "RTCGA"
    
    for(driver in drivers) {
        out_file_path = sprintf("drivergene_%s-%s.tsv", mfat, driver)
        print(out_file_path)
        intersect_TotalDriverRtcga_case_TotalGene_mfat_frame(
            out_file_path = out_file_path
            , mfat_file_path = mfat_file_path
            , driver_file_path = sprintf("driver_%s_database_%s.tsv", case, driver)
            , mfat_gene_index = "gene"
        )
    }
}

execute_block <- function() {
    
    
    
    intersect_TotalDriverRtcga_case_TotalGene_mfat_frame_auto(
        drivers = c("IntOGen", "CGC", "Tokheim")
        , mfat_file_path = "database_RTCGA_temp_PostMaxTotal.tsv"
    )
    
    
    
    
    
    
    
    
}
