# Supplementary material for: Extreme value theory as a framework for understanding mutation frequency distribution in cancer genomes
Source: PLoS One. 2021 Aug 23;16(8):e0243595. doi: 10.1371/journal.pone.0243595 (PMC8382180; doi:10.1371/journal.pone.0243595)
Supplement: S18 File — (ZIP) [file pone.0243595.s022.zip › R_analysis_TumorTypeSpecific/plot_MfatRtcgaDensity_v1.R]

library("data.table")


HOME_DIR_PATH = "/Users/user/tumor/EvtCancerGenome/analysis_TumorTypeSpecific"

setwd(HOME_DIR_PATH)


source("./R/plot_MfatDensityCore.R")
# plot_MfatDensity_densities


get_source <- function(num = 1) {
    source(sprintf("./R/plot_MfatRtcgaDensity_v%d.R", num))
}


read <- function(
    file_path
    , header = TRUE, sep = "\t"
    , ...
) {
    # Be aware of updates in "data.table" package .
    frame <- data.table::fread(
        input = file_path
        , header = header
        , sep = sep
        , ...
    )
    class(frame) <- "data.frame"
    return(frame)
}
write_tsv <- function(frame, file, ...) {
    utils::write.table(
        x = frame
        , file = file
        , quote = FALSE
        , col.name = TRUE
        , row.name = FALSE
        , sep = "\t"
        , ...
    )
}


# Set font "Times", 10 pt .


execute_block <- function() {
    
    
    plot_MfatDensityCore_densities(
        case = "drivergene"
        , mfats = c("RTCGA")
        , drivers = c("IntOGen", "CGC", "Tokheim")
        
        , n_beneficial = 200L
        , colors_mfat = c("purple3", "purple3", "purple3")
        , ylimit = c(0, 500)
        
        , transpose = TRUE
    )
    
    
}


saveplot_MfatRtcgaDensity_densities <- function(
    out_file_path = "project_evt_Figure_3A.pdf"
    , case = "drivergene"
    , drivers = c("IntOGen", "CGC", "Tokheim")
    , n_beneficial = 200L
    , unit = 8
) {
    pdf(out_file_path, width = unit, height = unit / 3)
    par(mar = c(3, 3, 2, 1))
    par(mgp = c(2.0, 0.5, 0))
    
    par(cex.main = 1.2)
    par(cex = 1.0)
    
    # Define figure font .
    par(family = "Times", ps = 10)
    
    plot_MfatDensityCore_densities(
        case = case
        , mfats = c("RTCGA")
        , drivers = drivers
        
        , n_beneficial = n_beneficial
        , colors_mfat = c("purple3", "purple3", "purple3")
        , ylimit = c(0, 500)
        
        , transpose = TRUE
    )
    dev.off()
}
execute_block <- function() {
    
    
    
    saveplot_MfatRtcgaDensity_densities(
        out_file_path = "project_evt_Figure_3A.pdf"
        , case = "drivergene"
        , drivers = c("IntOGen", "CGC", "Tokheim")
        , n_beneficial = 200L
        , unit = 8
    )
    
    
}
