# Supplementary material for: Extreme value theory as a framework for understanding mutation frequency distribution in cancer genomes
Source: PLoS One. 2021 Aug 23;16(8):e0243595. doi: 10.1371/journal.pone.0243595 (PMC8382180; doi:10.1371/journal.pone.0243595)
Supplement: S18 File — (ZIP) [file pone.0243595.s022.zip › R_analysis_TumorTypeSpecific/plot_MfatRtcgaFrechet_v2.R]

library("data.table")


HOME_DIR_PATH = "/Users/user/tumor/EvtCancerGenome/analysis_TumorTypeSpecific"

setwd(HOME_DIR_PATH)


source("./R/plot_MfatFrechetCore.R")
# plot_MfatFrechetCore_frechet


get_source <- function(num = 1) {
    source(sprintf("./R/plot_MfatRtcgaFrechet_v%d.R", num))
}


read <- function(
    file_path
    , header = TRUE, sep = "\t"
    , ...
) {
    # Be aware of updates in "data.table" package .
    frame <- data.table::fread(
        input = file_path
        , header = header
        , sep = sep
        , ...
    )
    class(frame) <- "data.frame"
    return(frame)
}
write_tsv <- function(frame, file, ...) {
    utils::write.table(
        x = frame
        , file = file
        , quote = FALSE
        , col.name = TRUE
        , row.name = FALSE
        , sep = "\t"
        , ...
    )
}


# Set font "Times", 10 pt .


plot_MfatRtcgaFrechet_frechets <- function(
    mfat_file_path = "drivertype_RTCGA-IntOGen_temp_PostRank.tsv"
    , n_col = 4, n_row = 2
) {
    mfat_frame <- read(mfat_file_path)
    
    types <- sort(unique(mfat_frame[, "type"]))
    colors <- grDevices::rainbow(length(types))
    names(colors) <- types
    
    get_mfat_type_frame <- function(type, mfat_frame) {
        types <- as.character(mfat_frame[, "type"])
        mfat_frame[which(type == types), ]
    }
    # Define layout .
    layout_mx <- matrix(seq(n_col * n_row), ncol = n_col, byrow = TRUE)
    layout(layout_mx)
    
    for(type in types) {
        print(type)
        color <- colors[type]
        mfat_type_frame <- get_mfat_type_frame(
            type = type
            , mfat_frame = mfat_frame
        )
        
        plot_MfatFrechetCore_frechet(
            mfat_frame = mfat_type_frame
            , color = color
            
            , n_beneficial = NULL
            , theta = NULL
            , least = FALSE
            
            , add_mfat = TRUE
        )
    }
}
execute_block <- function() {
    
    
    
    plot_MfatRtcgaFrechet_frechets(
        mfat_file_path = "drivertype_RTCGA-IntOGen_temp_PostRank.tsv"
        , n_col = 4, n_row = 2
    )
    
    
    
    
}


saveplot_MfatRtcgaFrechet_frechets <- function(
    out_file_path = "project_evt_Figure_3E.pdf"
    , mfat_file_path = "drivertype_RTCGA-IntOGen_temp_PostRank.tsv"
    , n_col = 4, n_row = 2
    , unit = 2
) {
    pdf(out_file_path, width = unit * n_col, height = unit * n_row)
    
    par(mar = c(3, 3, 1.5, 1))
    par(mgp = c(2.0, 0.5, 0))
    
    par(cex.main = 1.2)
    par(cex = 1.0)
    
    # Define figure font .
    par(family = "Times", ps = 10)
    
    plot_MfatRtcgaFrechet_frechets(
        mfat_file_path = mfat_file_path
        , n_col = n_col, n_row = n_row
    )
    dev.off()
}
execute_block <- function() {
    
    
    
    
    saveplot_MfatRtcgaFrechet_frechets(
        out_file_path = "project_evt_Figure_3E.pdf"
        , mfat_file_path = "drivertype_RTCGA-IntOGen_temp_PostRank.tsv"
        , n_col = 4, n_row = 2
        , unit = 2
    )
    
    
    
    
}
