# Supplementary material for: Extreme value theory as a framework for understanding mutation frequency distribution in cancer genomes
Source: PLoS One. 2021 Aug 23;16(8):e0243595. doi: 10.1371/journal.pone.0243595 (PMC8382180; doi:10.1371/journal.pone.0243595)
Supplement: S18 File — (ZIP) [file pone.0243595.s022.zip › R_analysis_TumorTypeSpecific/plot_HistRtcga_v4.R]

library("data.table")


HOME_DIR_PATH = "/Users/user/tumor/EvtCancerGenome/analysis_TumorTypeSpecific"

setwd(HOME_DIR_PATH)


get_source <- function(num = 1) {
    source(sprintf("./R/plot_HistRtcga_v%d.R", num))
}


read <- function(
    file_path
    , header = TRUE, sep = "\t"
    , ...
) {
    # Be aware of updates in "data.table" package .
    frame <- data.table::fread(
        input = file_path
        , header = header
        , sep = sep
        , ...
    )
    class(frame) <- "data.frame"
    return(frame)
}
write_tsv <- function(frame, file, ...) {
    utils::write.table(
        x = frame
        , file = file
        , quote = FALSE
        , col.name = TRUE
        , row.name = FALSE
        , sep = "\t"
        , ...
    )
}


# Set font "Times", 10 pt .


save_HistRtcga_mcmc_eap_frame <- function(
    out_file_path = "table_GevEap_mcmc_Parameter-100000-5000_drivertype_RTCGA-IntOGen_temp_PostRank.tsv"
    , mcmc_file_path = "mcmc_Parameter-100000-5000_drivertype_RTCGA-IntOGen_temp_PostRank.RData"
) {
    # Get EAP estimates frame .
    mcmc_list <- get(load(mcmc_file_path))
    
    post_shape_index = "xi"
    post_scale_index = "sigma"
    post_loc_index = "mu"
    
    subst <- function(from = "", to = "", vec) {
        vec[vec == from] <- to
        vec
    }
    get_eaps_type <- function(type, mcmc_list) {
        post_mx <- mcmc_list[[type]]
        eaps <- apply(post_mx, 2, mean)
        
        header <- names(eaps)
        header <- subst(from = post_shape_index, to = "shape", header)
        header <- subst(from = post_scale_index, to = "scale", header)
        header <- subst(from = post_loc_index, to = "loc", header)
        
        names(eaps) <- header
        eaps
    }
    types <- names(mcmc_list)
    
    submit_list <- list()
    init_flag = TRUE
    for(type in types) {
        eaps <- get_eaps_type(type = type, mcmc_list = mcmc_list)
        temp_vec <- c(type = type, eaps)
        if(init_flag) {
            header <- names(temp_vec)
            set_ncol <- length(header)
            init_flag <- FALSE
        }
        submit_list[[type]] <- temp_vec
    }
    submit_frame <- as.data.frame(matrix(
        unlist(submit_list), ncol = set_ncol, byrow = TRUE
    ))
    colnames(submit_frame) <- header
    
    write_tsv(submit_frame, file = out_file_path)
}
execute_block <- function() {
    
    
    save_HistRtcga_mcmc_eap_frame(
        out_file_path = "table_GevEap_mcmc_Parameter-100000-5000_drivertype_RTCGA-IntOGen_temp_PostRank.tsv"
        , mcmc_file_path = "mcmc_Parameter-100000-5000_drivertype_RTCGA-IntOGen_temp_PostRank.RData"
    )
    
    
}

plot_HistRtcga_mfat_histogram_type <- function(
    type = "LUAD"
    , mfat_frame
    , eap_frame
    
    , eap_type_index = "type"
    
    , mfat_type_index = "type"
    , mfat_mfat_index = "MFaT"
    , mfat_td_index = "tested_samples"
    , color = "red"
    , ylabel = "Empirical Frequency"
    , xlabel = "MFaT"
) {
    get_eaps <- function(type, eap_frame) {
        header <- c("loc", "scale", "shape")
        types <- as.character(eap_frame[, eap_type_index])
        eaps <- as.numeric(eap_frame[type == types, header])
        names(eaps) <- header
        eaps
    }
    eaps <- get_eaps(type = type, eap_frame = eap_frame)
    
    get_mfat_mfats <- function(mfat_frame) {
        as.numeric(mfat_frame[, mfat_mfat_index])
    }
    get_mfat_tds <- function(mfat_frame) {
        as.numeric(mfat_frame[, mfat_td_index])
    }
    get_mfat_types <- function(mfat_frame) {
        as.character(mfat_frame[, mfat_type_index])
    }
    get_mfat_type_frame <- function(type, mfat_frame) {
        types <- get_mfat_types(mfat_frame)
        mfat_frame[which(type == types), ]
    }
    
    mfat_type_frame <- get_mfat_type_frame(
        type = type
        , mfat_frame = mfat_frame
    )
    n_sample <- unique(get_mfat_tds(mfat_type_frame))[1]
    
    # Assume input coordinates are unique, no redundancy in annotations !
    mfats <- get_mfat_mfats(mfat_type_frame)
    data <- mfats
    tab <- table(data)
    ylimit <- c(0, max(max(as.numeric(tab)), 2))
    xlimit <- c(min(mfats), max(max(mfats), 0.10))
    
    plot(
        tab
        , xlab = xlabel
        , ylab = ylabel
        , main = sprintf("%s MFaT (n = %d; b = %d)", type, n_sample, length(mfats))
        , bty = "n"
        , yaxt = "n"
        , ylim = ylimit
        , xlim = xlimit
    )
    axis(side = 2, las = 2)
    axis(side = 1, las = 1, at = xlimit, labels = FALSE)
    
    add_gev_line <- function(data, est, n_point = 1E3, color = "red", xlimit = c(0, 0.10), ...) {
        
        x <- seq(xlimit[1], xlimit[2], (xlimit[2] - xlimit[1]) / (n_point - 1))
        
        y <- evd::dgev(
            x = x
            , loc = est["loc"]
            , scale = est["scale"]
            , shape = est["shape"]
        )
        lines(x = x, y = y, col = color, ...)
    }
    add_gev_line(
        data = data
        , est = eaps
        , color = color
        , lty = 1
        , xlimit = xlimit
    )
    legend(
        x = "topright"
        , legend = c("Theoretical\n Frequency")
        , col = c(color)
        , lty = 1
        , bty = "n"
    )
}

saveplot_HistRtcga_mfat_histogram_type <- function(
    out_file_path = "histogram_GevEap_mcmc_Parameter-100000-5000_drivertype_RTCGA-IntOGen_temp_PostRank.pdf"
    , eap_filename = "table_GevEap_mcmc_Parameter-100000-5000_drivertype_RTCGA-IntOGen_temp_PostRank.tsv"
    , mfat_filename = "drivertype_RTCGA-IntOGen_temp_PreRank.tsv"
    , unit = 2
    , n_col = 4, n_row = 2
) {
    mfat_type_index = "type"
    
    mfat_frame <- read(mfat_filename)
    eap_frame <- read(eap_filename)
    
    get_mfat_types <- function(mfat_frame) {
        as.character(mfat_frame[, mfat_type_index])
    }
    types <- unique(get_mfat_types(mfat_frame))
    
    pdf(out_file_path, width = unit * n_col, height = unit * n_row)
    par(mar = c(3, 3, 2, 1))
    par(mgp = c(2.0, 0.7, 0))
    
    # Define figure font .
    par(family = "Times", ps = 10)
    par(cex.main = 1.2)
    
    layout_mx <- matrix(seq(n_row * n_col), ncol = n_col, byrow = TRUE)
    layout(layout_mx)
    
    colors <- rainbow(length(types))
    indices <- seq(length(types))
    for(i in indices) {
        type <- types[i]
        color <- colors[i]
        
        plot_HistRtcga_mfat_histogram_type(
            type = type
            , mfat_frame = mfat_frame
            , eap_frame = eap_frame
            , color = color
        )
    }
    dev.off()
}
execute_block <- function() {
    
    
    saveplot_HistRtcga_mfat_histogram_type(
        out_file_path = "project_evt_Figure_3D.pdf"
        , eap_filename = "table_GevEap_mcmc_Parameter-100000-5000_drivertype_RTCGA-IntOGen_temp_PostRank.tsv"
        , mfat_filename = "drivertype_RTCGA-IntOGen_temp_PostRank.tsv"
        , unit = 2
        , n_col = 4, n_row = 2
    )
    
    
    
}
