# Supplementary material for: Extreme value theory as a framework for understanding mutation frequency distribution in cancer genomes
Source: PLoS One. 2021 Aug 23;16(8):e0243595. doi: 10.1371/journal.pone.0243595 (PMC8382180; doi:10.1371/journal.pone.0243595)
Supplement: S18 File — (ZIP) [file pone.0243595.s022.zip › R_analysis_TumorTypeSpecific/analyze_MscVio_v1.R]

# Violin plot optimized for posterior probability vector visualization .
violin_dist <- function(
    data
    
    , prob_min_theta = 1E-6
    # probabilities less than this is ignored ,
    # and then it is normalized .
    
    , range = 1.5
    , ylim = NULL
    , xlim = NULL
    , names = NULL
    
    , horizontal = FALSE
    , color = "grey"
    , border = "black"
    
    , lty = 1, lwd = 1
    , rect_color = NULL
    , col_mean = "white"
    , pch_mean = 19
    # The point is mean, given the probability vector .
    
    , at = NULL
    , thickness = 1.0
    
    , tick = TRUE
    , cex_axis = 1.0
    
    , add = FALSE
    , wex = 1
    , draw_rect = TRUE
    , draw_point = TRUE
    
    , show_n = FALSE
    
    , hide_x_axis = FALSE
    , hide_y_axis = FALSE
    , ...
) {
    data_list <- data
    # Assume each element is a named probability vector .
    
    if(class(data_list) != "list") {
        stop("Requires list input. Exitting .")
    }
    
    sanitize_probs_list <- function(
        probs_list, prob_min_theta = 1E-10
    ) {
        indices <- seq(length(probs_list))
        submit_list <- list()
        for(i in indices) {
            probs <- probs_list[[i]]
            probs <- probs[as.numeric(probs) > prob_min_theta]
            probs <- probs / sum(probs)
            submit_list[[i]] <- probs
        }
        names(submit_list) <- names(probs_list)
        submit_list
    }
    
    get_eap <- function(posts) {
        # Get expected a posteriori estimator .
        # posts: posterior probability vector 
        # which is named with possible values .
        values <- as.numeric(names(posts))
        probs <- as.numeric(posts)
        eap <- sum(values * probs)
        eap
    }
    
    # Get expectation before sanitizing .
    means <- sapply(data_list, get_eap)
    
    data_list <- sanitize_probs_list(
        probs_list = data_list
        , prob_min_theta = prob_min_theta
    )
    
    n <- length(data_list)
    if(missing(at)) {
        at <- seq(1, n)
    }
    
    if(length(border) == 1) {
        borders <- rep(border, n)
    } else if(length(border) == n) {
        borders <- border
    } else {
        stop("Error: invalid border vector length .")
    }
    
    if(is.null(rect_color)) {
        rect_colors <- borders
    } else if(length(rect_color) == 1) {
        rect_colors <- rep(rect_color, n)
    } else if(length(rect_color) == n) {
        rect_colors <- rect_color
    } else {
        stop("Error: invalid rectCol vector length .")
    }
    
    # Fill colors .
    if(length(color) == 1) {
        colors <- rep(color, n)
    } else if(length(color) == n) {
        colors <- color
    } else {
        stop("Error: invalid color vector length .")
    }
    
    upper <- vector(mode = "numeric", length = n)
    lower <- vector(mode = "numeric", length = n)
    q1 <- vector(mode = "numeric", length = n)
    q3 <- vector(mode = "numeric", length = n)
    base <- vector(mode = "list", length = n)
    height <- vector(mode = "list", length = n)
    
    for (i in seq(1, n)) {
        data <- data_list[[i]]
        data_min <- min(data)
        data_max <- max(data)
        
        cum <- cumsum(data)
        values <- as.numeric(names(cum))
        probs <- as.numeric(cum)
        
        low_values <- values[probs < 0.25]
        if(length(low_values) <= 0) {
            q1[i] <- data_min
        } else {
            q1[i] <- max(low_values)
        }
        
        high_values <- values[probs > 0.75]
        if(length(high_values) <= 0) {
            q3[i] <- data_max
        } else {
            q3[i] <- max(high_values)
        }
        
        iqd <- q3[i] - q1[i]
        upper[i] <- min(q3[i] + range * iqd, data_max)
        lower[i] <- max(q1[i] - range * iqd, data_min)
        # Assume a named probability vector input .
        base[[i]] <- as.numeric(names(data))
        height[[i]] <- as.numeric(data) * thickness
    }
    if (!add) {
        
        if (is.null(xlim)) {
            xlim <- if (n == 1) {
                at + c(-0.5, 0.5)
            } else {
                range(at) + min(diff(at))/2 * c(-1, 1)
            }
        }
        if (is.null(ylim)) {
            get_names_list <- function(data_list) {
                submit_list <- list()
                indices <- seq(length(data_list))
                for(i in indices) {
                    submit_list[[i]] <- as.numeric(names(data_list[[i]]))
                }
                submit_list
            }
            names_list <- get_names_list(data_list)
            vec <- as.numeric(unlist(names_list))
            ylim <- c(min(vec), max(vec))
        }
    }
    
    if (is.null(names)) {
        label <- .Primitive("names")(data_list)
    } else {
        label <- names
    }
    if(show_n) {
        ns <- sapply(data_list, length)
        label <- sprintf("%s\n(n = %d)", label, ns)
    }
    boxwidth <- 0.05 * wex
    
    plot_core <- function() {
        plot(
            NA
            , xlim = xlim
            , ylim = ylim
            
            , yaxt = "n"
            , xaxt = "n"
            
            , ...
        )
        if(!hide_y_axis) axis(2, las = 2)
        if(!hide_x_axis) axis(1, at = at, label = label, tick = tick, las = 1, cex.axis = cex_axis)
    }
    
    plot_core_horizontal <- function() {
        plot(
            NA
            , xlim = ylim
            , ylim = xlim
            
            , yaxt = "n"
            , xaxt = "n"
            
            , ...
        )
        if(!hide_x_axis) axis(1)
        if(!hide_y_axis) axis(2, at = at, label = label, tick = tick, las = 2, cex.axis = cex_axis)
    }
    
    if (!horizontal) {
        # Vertical case .
        if (!add) {
            plot_core()
        }
        for (i in seq(1, n)) {
            polygon(
                x = c(
                    at[i] - height[[i]]
                    , rev(at[i] + height[[i]])
                )
                , y = c(base[[i]], rev(base[[i]]))
                , col = colors[i]
                , border = borders[i]
                , lty = lty, lwd = lwd
            )
            if (draw_rect) {
                lines(
                    at[c(i, i)]
                    , c(lower[i], upper[i])
                    , lwd = lwd, lty = lty
                    , col = rect_colors[i]
                )
                rect(
                    xleft = at[i] - boxwidth / 2
                    , ybottom = q1[i]
                    , xright = at[i] + boxwidth / 2
                    , ytop = q3[i]
                    , col = rect_colors[i]
                    , border = rect_colors[i]
                )
            }
            if(draw_point) {
                points(
                    x = at[i], y = means[i]
                    , pch = pch_mean
                    , col = col_mean
                )
            }
        }
    } else {
        # Horizontal case .
        if (!add) {
            plot_core_horizontal()
        }
        for (i in seq(1, n)) {
            polygon(
                x = c(base[[i]], rev(base[[i]]))
                , y = c(
                    at[i] - height[[i]]
                    , rev(at[i] + height[[i]])
                )
                , col = colors[i]
                , border = borders[i]
                
                , lty = lty, lwd = lwd
            )
            if (draw_rect) {
                lines(
                    c(lower[i], upper[i])
                    , at[c(i, i)]
                    , lwd = lwd, lty = lty
                    , col = rect_colors[i]
                )
                rect(
                    xleft = q1[i]
                    , ybottom = at[i] - boxwidth / 2
                    , xright = q3[i]
                    , ytop = at[i] + boxwidth / 2
                    , col = rect_colors[i]
                    , border = rect_colors[i]
                )
            }
            if(draw_point) {
                points(
                    x = means[i]
                    , y = at[i]
                    , pch = pch_mean
                    , col = col_mean
                )
            }
        }
    }
    invis_list <- list(
        upper = upper
        , lower = lower
        , means = means
        , q1 = q1, q3 = q3
    )
    invisible(invis_list)
}
