# Supplementary material for: Extreme value theory as a framework for understanding mutation frequency distribution in cancer genomes
Source: PLoS One. 2021 Aug 23;16(8):e0243595. doi: 10.1371/journal.pone.0243595 (PMC8382180; doi:10.1371/journal.pone.0243595)
Supplement: S18 File — (ZIP) [file pone.0243595.s022.zip › R_analysis_TumorTypeSpecific/analyze_MscTp53_v2.R]

library("data.table")

HOME_DIR_PATH = "/Users/user/tumor/EvtCancerGenome/analysis_TumorTypeSpecific"

setwd(HOME_DIR_PATH)


get_source <- function(num = 1) {
    source(sprintf("./R/analyze_MscTp53_v%d.R", num))
}

source("./R/analyze_MscVio.R")


read <- function(
    file_path
    , header = TRUE, sep = "\t"
    , ...
) {
    # Be aware of updates in "data.table" package .
    frame <- data.table::fread(
        input = file_path
        , header = header
        , sep = sep
        , ...
    )
    class(frame) <- "data.frame"
    return(frame)
}
write_tsv <- function(frame, file, ...) {
    utils::write.table(
        x = frame
        , file = file
        , quote = FALSE
        , col.name = TRUE
        , row.name = FALSE
        , sep = "\t"
        , ...
    )
}


violin_MscTp53_gev_binomial_sequence_type_gene <- function(
    gene = "TP53"
    , type = "BRCA"
    , post_total_list
    
    , xlabel = "Amino Acid Coordinate"
    , ylabel = "MSC Posterior Distributions"
    
    , prob_min_theta = 1E-3
    , cex_axis = 1.0
    , thickness = 10
    
    , legend_ncol = 4
    , legend_pos = "topright"
    
    , xlimit = c(1, 400)
    # Corresponds to AA length .
    , y_scale = 1.2
) {
    
    normalize_post <- function(post) {
        # Normalize posterior dist names .
        values <- as.numeric(names(post))
        probs <- as.numeric(post)
        values_norm <- values / max(values)
        names(probs) <- sprintf("%.12E", values_norm)
        probs
    }
    normalize_post_list <- function(post_list) {
        submit_list <- list()
        indices <- seq(length(post_list))
        for(i in indices) {
            post <- post_list[[i]]
            post_norm <- normalize_post(post)
            submit_list[[i]] <- post_norm
        }
        names(submit_list) <- names(post_list)
        submit_list
    }
    
    get_post_list_genes <- function(post_list) {
        banners <- names(post_list)
        get_first <- function(string, split = "_") {
            strsplit(string, split = split)[[1]][1]
        }
        get_firsts <- function(strings) {
            sapply(strings, get_first)
        }
        
        genes <- get_firsts(banners)
        genes
    }
    get_post_list_aas <- function(post_list) {
        banners <- names(post_list)
        get_atom <- function(string, split = "_", index = 2) {
            strsplit(string, split = split)[[1]][index]
        }
        get_atoms <- function(strings) {
            sapply(strings, get_atom, index = 2)
        }
        get_atoms(banners)
    }
    get_post_gene_list <- function(gene = "TP53", post_list) {
        genes <- get_post_list_genes(post_list)
        post_list[which(gene == genes)]
    }
    get_aa_numbers <- function(aas) {
        substr(x = aas, start = 2, stop = nchar(aas) - 1)
    }
    sort_post_gene_list <- function(post_gene_list) {
        aas <- get_post_list_aas(post_gene_list)
        aa_numbers <- get_aa_numbers(aas)
        post_gene_list[order(as.numeric(aa_numbers))]
    }
    
    
    post_type_list <- post_total_list[[type]]
    
    post_gene_list <- get_post_gene_list(
        gene = gene
        , post_list = post_type_list
    )
    post_gene_list_sort <- sort_post_gene_list(post_gene_list)
    post_gene_list_sort_norm <- normalize_post_list(post_gene_list_sort)
    
    
    get_post_gene_list_aa_coords <- function(post_gene_list) {
        aas <- get_post_list_aas(post_gene_list)
        aa_numbers <- get_aa_numbers(aas)
        as.numeric(aa_numbers)
    }
    get_post_gene_list_alternates <- function(post_gene_list) {
        get_aa_alternates <- function(aas) {
            last <- nchar(aas)
            substr(aas, start = last, stop = last)
        }
        aas <- get_post_list_aas(post_gene_list)
        get_aa_alternates(aas)
    }
    get_post_gene_list_aas_unique <- function(post_gene_list) {
        alternates <- get_post_gene_list_alternates(post_gene_list)
        tab <- sort(table(alternates), decreasing = TRUE)
        
        aas_unique <- names(tab)
        aas_unique
    }
    get_post_gene_list_colors_unique <- function(post_gene_list) {
        aas_unique <- get_post_gene_list_aas_unique(post_gene_list)
        rainbow(length(aas_unique))
    }
    get_post_gene_list_colors <- function(post_gene_list) {
        alternates <- get_post_gene_list_alternates(post_gene_list)
        
        aas_unique <- get_post_gene_list_aas_unique(post_gene_list)
        colors_unique <- get_post_gene_list_colors_unique(post_gene_list)
        
        get_color <- function(alt) {
            colors_unique[which(alt == aas_unique)]
        }
        
        sapply(alternates, get_color)
    }
    
    substitute_aa_letters <- function(aas) {
        subst <- function(alice, bob, vec) {
            vec[vec == alice] <- bob
            vec
        }
        letters <- c(
            "A", "C", "D", "E"
            , "F", "G", "H", "I"
            , "K", "L", "M", "N"
            , "P", "Q", "R", "S"
            , "T", "V", "W", "Y"
            , "*"
        )
        shorts <- c(
            "Ala", "Cys", "Asp", "Glu"
            , "Phe", "Gly", "His", "Ile"
            , "Lys", "Leu", "Met", "Asn"
            , "Pro", "Gln", "Arg", "Ser"
            , "Thr", "Val", "Trp", "Tyr"
            , "Del."
        )
        aa_frame <- data.frame(letter = letters, short = shorts)
        for(i in seq(nrow(aa_frame))) {
            letter <- as.character(aa_frame[i, "letter"])
            short <- as.character(aa_frame[i, "short"])
            aas <- subst(alice = letter, bob = short, vec = aas)
        }
        aas
    }
    
    aa_coords <- get_post_gene_list_aa_coords(post_gene_list_sort_norm)
    
    colors <- get_post_gene_list_colors(post_gene_list_sort_norm)
    
    print(names(post_gene_list_sort_norm))
    
    get_post_list_ymax <- function(post_list, prob_min_theta = 1E-3) {
        
        sanitize_probs_list <- function(
            probs_list, prob_min_theta = 1E-3
        ) {
            indices <- seq(length(probs_list))
            submit_list <- list()
            for(i in indices) {
                probs <- probs_list[[i]]
                probs <- probs[as.numeric(probs) > prob_min_theta]
                probs <- probs / sum(probs)
                submit_list[[i]] <- probs
            }
            names(submit_list) <- names(probs_list)
            submit_list
        }
        
        post_list_san <- sanitize_probs_list(probs_list = post_list, prob_min_theta = prob_min_theta)
        
        names_list <- lapply(post_list_san, names)
        
        max(as.numeric(unlist(names_list)))
    }
    ymax <- get_post_list_ymax(post_list = post_gene_list_sort_norm, prob_min_theta = prob_min_theta)
    
    ylimit <- c(0, ymax * y_scale)
    
    violin_dist(
        data = post_gene_list_sort_norm
        
        , at = aa_coords
        , thickness = thickness
        , names = aa_coords
        
        , prob_min_theta = prob_min_theta
        , draw_rect = FALSE
        , draw_point = TRUE
        , horizontal = FALSE
        , color = colors
        , border = "black"
        , rect_color = "black"
        , bty = "n"
        , xlab = xlabel
        , ylab = ylabel
        , main = sprintf("%s MSC Posteriors in %s", gene, type)
        , cex_axis = cex_axis
        
        , xlim = xlimit
        , ylim = ylimit
    )
    
    aas_unique <- get_post_gene_list_aas_unique(post_gene_list)
    colors_unique <- get_post_gene_list_colors_unique(post_gene_list)
    
    aa_symbols <- substitute_aa_letters(aas = aas_unique)
    
    legend(
        legend_pos
        , pch = 15
        , pt.cex = 2
        , legend = aa_symbols
        , col = colors_unique
        , ncol = legend_ncol
        , bty = "n"
        , bg = "white"
    )
}

violin_MscTp53_gev_binomial_sequence_types_gene <- function(
    gene = "TP53"
    , out_file_path = "violin_GeneTp53_post_GevBinom_table_GevEap_mcmc_Parameter-100000-5000_drivertype_RTCGA-IntOGen_temp_PostRank.pdf"
    , post_file_path = "post_GevBinom_table_GevEap_mcmc_Parameter-100000-5000_drivertype_RTCGA-IntOGen_temp_PostRank.RData"
    , noisy_types = c("PRAD", "THCA")
    
    , n_row = 2, n_col = 3
    , unit = 2.5
    , ratio = 1.6
) {
    post_total_list <- get(load(post_file_path))
    
    types <- names(post_total_list)
    types <- types[! types %in% noisy_types]
    
    pdf(out_file_path, width = unit * ratio * n_col, height = unit * n_row)
    
    par(cex.main = 1.2)
    par(cex = 1.0)
    
    # Define figure font .
    par(family = "Times", ps = 10)
    
    par(mgp = c(2.2, 0.5, 0))
    par(mar = c(3, 3, 2.0, 1))
    
    layout_mx <- matrix(seq(n_row * n_col), ncol = n_col, byrow = TRUE)
    layout(layout_mx)
    
    for(type in types) {
        print(type)
        violin_MscTp53_gev_binomial_sequence_type_gene(
            gene = gene
            , type = type
            , post_total_list = post_total_list
            
            , thickness = 10
            
            , legend_ncol = 6
            , y_scale = 1.5
            , xlimit = NULL
            , legend_pos = "top"
            
        )
    }
    dev.off()
}
execute_block <- function() {
    
    
    
    
    violin_MscTp53_gev_binomial_sequence_types_gene(
        gene = "TP53"
        , out_file_path = "project_evt_Figure_4B.pdf"
        , post_file_path = "post_GevBinom_table_GevEap_mcmc_Parameter-100000-5000_drivertype_RTCGA-IntOGen_temp_PostRank.RData"
        
        , noisy_types = c("PRAD", "THCA")
        , n_row = 3, n_col = 2
        , unit = 2.0
        , ratio = 2.0
    )
    
    
    
}
