# Supplementary material for: Extreme value theory as a framework for understanding mutation frequency distribution in cancer genomes
Source: PLoS One. 2021 Aug 23;16(8):e0243595. doi: 10.1371/journal.pone.0243595 (PMC8382180; doi:10.1371/journal.pone.0243595)
Supplement: S18 File — (ZIP) [file pone.0243595.s022.zip › R_analysis_TumorTypeSpecific/analyze_BootRtcgaVio_v3.R]

library("data.table")
library("sm")


HOME_DIR_PATH = "/Users/user/tumor/EvtCancerGenome/analysis_TumorTypeSpecific"

setwd(HOME_DIR_PATH)

source("./R/base_Violin.R")


get_source <- function(num = 1) {
    source(sprintf("./R/analyze_BootRtcgaVio_v%d.R", num))
}


read <- function(
    file_path
    , header = TRUE, sep = "\t"
    , ...
) {
    # Be aware of updates in "data.table" package .
    frame <- data.table::fread(
        input = file_path
        , header = header
        , sep = sep
        , ...
    )
    class(frame) <- "data.frame"
    return(frame)
}
write_tsv <- function(frame, file, ...) {
    utils::write.table(
        x = frame
        , file = file
        , quote = FALSE
        , col.name = TRUE
        , row.name = FALSE
        , sep = "\t"
        , ...
    )
}


saveplot_BootRtcgaVio_tail_index <- function(
    out_file_path = "project_evt_Figure_3B.pdf"
    , color_list = list(
        "shape" = c("orangered2", "orangered3", "orangered4")
        , "scale" = c("blue2", "blue3", "blue4")
        , "loc" = c("green2", "green3", "green4")
    )
    , unit = 2.8
) {
    get_vio_list <- function(
        case = "drivergene"
        , drivers = c("IntOGen", "CGC", "Tokheim")
        , boot_file_stem = "bootstrap_Parameter-100000"
        , mfat = "RTCGA"
    ) {
        vio_list <- list()
        for(driver in drivers) {
            
            boot_file_name <- sprintf("%s_%s_%s-%s.RData", boot_file_stem, case, mfat, driver)
            
            boot_list <- get(load(boot_file_name))
            result <- boot_list[["gev"]]
            est_names <- names(result[["t0"]])
            boot_mx <- result[["t"]]
            
            get_values <- function(est_name) {
                # See boot_mx, est_names
                values <- as.numeric(boot_mx[, which(est_name == est_names)])
                values
            }
            value_list <- lapply(est_names, get_values)
            names(value_list) <- est_names
            
            banner <- sprintf("%s-%s", mfat, driver)
            vio_list[[banner]] <- value_list
        }
        vio_list
    }
    vio_list <- get_vio_list(
        case = "drivergene"
        , drivers = c("IntOGen", "CGC", "Tokheim")
        , boot_file_stem = "bootstrap_Parameter-100000"
        , mfat = "RTCGA"
    )
    
    est_names = c("shape", "scale", "loc")
    caps = c("Shape", "Scale", "Location")
    mains = sprintf("GEV %s (Bootstrap Distributions)", caps)
    xlabs = sprintf("GEV %s Parameter", caps)
    names(mains) <- est_names
    names(xlabs) <- est_names
    
    pdf(out_file_path, height = unit, width = unit * 3L)
    
    # Define figure font .
    par(family = "Times", ps = 10)
    par(cex.main = 1.2)
    
    par(mar = c(4, 7, 2, 1))
    par(mgp = c(2.0, 0.7, 0))
    
    layout_mx <- matrix(seq(3), byrow = TRUE, ncol = 3)
    layout(layout_mx)
    
    plot_violin <- function(est_name = "shape") {
        # See vio_list, color_list, mains .
        main <- mains[est_name]
        xlab <- xlabs[est_name]
        show_list <- lapply(vio_list, function(x) x[[est_name]])
        colors <- color_list[[est_name]]
        
        violin(
            data = rev(show_list)
            , horizontal = TRUE
            , col = rev(colors)
            , xlab = xlab
            , ylab = ""
            , main = main
            , border = "transparent"
            , bty = "n"
            , rectCol = "black"
        )
    }
    lapply(est_names, plot_violin)
    
    dev.off()
}
execute_block <- function() {
    
    
    
    saveplot_BootRtcgaVio_tail_index(
        out_file_path = "project_evt_Figure_3B.pdf"
        , color_list = list(
            "shape" = c("orangered2", "orangered3", "orangered4")
            , "scale" = c("blue2", "blue3", "blue4")
            , "loc" = c("green2", "green3", "green4")
        )
        , unit = 2.8
    )
    
    
    
}
