# Supplementary material for: Extreme value theory as a framework for understanding mutation frequency distribution in cancer genomes
Source: PLoS One. 2021 Aug 23;16(8):e0243595. doi: 10.1371/journal.pone.0243595 (PMC8382180; doi:10.1371/journal.pone.0243595)
Supplement: S18 File — (ZIP) [file pone.0243595.s022.zip › R_analysis_TumorTypeSpecific/get_MfatRtcga_v10.R]

library("data.table")


HOME_DIR_PATH = "/Users/user/tumor/EvtCancerGenome/analysis_TumorTypeSpecific"

setwd(HOME_DIR_PATH)


get_source <- function(num = 1) {
    source(sprintf("./R/get_MfatRtcga_v%d.R", num))
}


read <- function(
    file_path
    , header = TRUE, sep = "\t"
    , ...
) {
    # Be aware of updates in "data.table" package .
    frame <- data.table::fread(
        input = file_path
        , header = header
        , sep = sep
        , ...
    )
    class(frame) <- "data.frame"
    return(frame)
}
write_tsv <- function(frame, file, ...) {
    utils::write.table(
        x = frame
        , file = file
        , quote = FALSE
        , col.name = TRUE
        , row.name = FALSE
        , sep = "\t"
        , ...
    )
}


# Set font "Times", 10 pt .

save_MfatRtcga_format_frame <- function(
    out_file_path = "database_RTCGA_temp_Format.tsv.gz"
    , mut_dir_path = "./RTCGA.mutations/data"
) {
    types = c(
        "BLCA", "BRCA"
        , "HNSC", "KIRP"
        , "LIHC", "LUAD"
        , "PRAD", "PCPG"
        , "SKCM", "THCA"
    )
    columns_mut_alt = c(
        "BLCA" = "t_alt_count"
        , "BRCA" = "tumors_var_reads"
        , "HNSC" = "t_alt_count"
        , "KIRP" = "TVarCov"
        , "LIHC" = "TVarCov"
        
        , "LUAD" = "t_alt_count"
        , "PCPG" = "t_alt_count"
        , "PRAD" = "t_alt_count"
        , "SKCM" = "t_alt_count"
        , "THCA" = "t_alt_count" 
    )
    columns_mut_totref = c(
        "BLCA" = "t_ref_count"
        , "BRCA" = "tumor_ref_reads"
        , "HNSC" = "t_ref_count"
        , "KIRP" = "TTotCov"
        , "LIHC" = "TTotCov"
        
        , "LUAD" = "t_ref_count"
        , "PCPG" = "t_ref_count"
        , "PRAD" = "t_ref_count"
        , "SKCM" = "t_ref_count"
        , "THCA" = "t_ref_count" 
    )
    columns_mut_aa = c(
        "BLCA" = "Protein_Change"
        , "BRCA" = "amino_acid_change_WU"
        , "HNSC" = "Protein_Change"
        , "KIRP" = "AAChange"
        , "LIHC" = "AAChange"
        
        , "LUAD" = "Protein_Change"
        , "PCPG" = "Protein_Change"
        , "PRAD" = "Protein_Change"
        , "SKCM" = "Protein_Change"
        , "THCA" = "Protein_Change"
    )
    # If non-ref, it is a total read count .
    are_ref = c(
        "BLCA" = TRUE
        , "BRCA" = TRUE
        , "HNSC" = TRUE
        , "KIRP" = FALSE
        , "LIHC" = FALSE
        
        , "LUAD" = TRUE
        , "PCPG" = TRUE
        , "PRAD" = TRUE
        , "SKCM" = TRUE
        , "THCA" = TRUE 
    )
    
    standard_maf_header = c('Hugo_Symbol', 'Entrez_Gene_Id', 'Center', 'NCBI_Build', 'Chromosome', 'Start_Position', 'End_Position', 'Strand', 'Variant_Classification', 'Variant_Type', 'Reference_Allele', 'Tumor_Seq_Allele1', 'Tumor_Seq_Allele2', 'dbSNP_RS', 'dbSNP_Val_Status', 'Tumor_Sample_Barcode', 'Matched_Norm_Sample_Barcode', 'Match_Norm_Seq_Allele1', 'Match_Norm_Seq_Allele2', 'Tumor_Validation_Allele1', 'Tumor_Validation_Allele2', 'Match_Norm_Validation_Allele1', 'Match_Norm_Validation_Allele2', 'Verification_Status', 'Validation_Status', 'Mutation_Status', 'Sequencing_Phase', 'Sequence_Source', 'Validation_Method', 'Score', 'BAM_File', 'Sequencer', 'Tumor_Sample_UUID', 'Matched_Norm_Sample_UUID')
    
    capitalize_maf_header <- function(header) {
        header[which(header == "Start_position")] <- "Start_Position"
        header[which(header == "End_position")] <- "End_Position"
        header[which(header == "BAM_file")] <- "BAM_File"
        header
    }
    get_mut_total_reads <- function(
        mut_alts
        , mut_totrefs
        , is_ref
    ) {
        if(is_ref) {
            # Ref count case .
            totals <- as.numeric(mut_alts) + as.numeric(mut_totrefs)
        } else {
            # Total count case .
            totals <- as.numeric(mut_totrefs)
        }
        totals
    }
    
    flag_init = TRUE
    submit_list <- list()
    for(type in types) {
        print(type)
        
        column_mut_alt <- columns_mut_alt[type]
        column_mut_totref <- columns_mut_totref[type]
        column_mut_aa <- columns_mut_aa[type]
        is_ref <- are_ref[type]
        
        # Read input file .
        mut_file_path <- sprintf("%s/%s.mutations.rda", mut_dir_path, type)
        mut_frame <- get(load(mut_file_path))
        
        # Rewrite header .
        colnames(mut_frame) <- capitalize_maf_header(colnames(mut_frame))
        
        if(sum(colnames(mut_frame) %in% standard_maf_header) != length(standard_maf_header)) {
            # Assume unique input header !
            print("Inconsistent header !")
            break
        }
        
        # Calculate values .
        alts <- mut_frame[, column_mut_alt]
        totrefs <- mut_frame[, column_mut_totref]
        aas <- mut_frame[, column_mut_aa]
        totals <- get_mut_total_reads(
            mut_alts = alts
            , mut_totrefs = totrefs
            , is_ref = is_ref
        )
        
        temp_frame <- data.frame(
            mut_frame[, standard_maf_header]
            , "type" = rep(type, nrow(mut_frame))
            , "n_alt" = alts
            , "n_total" = totals
            , "aa" = aas
        )
        if(flag_init) {
            header <- colnames(temp_frame)
            set_ncol <- length(header)
            flag_init <- FALSE
        }
        temp_vec <- as.vector(t(temp_frame))
        submit_list[[type]] <- temp_vec
    }
    cat(sprintf("Formatting ...\n"))
    submit_frame <- as.data.frame(matrix(
        unlist(submit_list), ncol = set_ncol, byrow = TRUE
    ))
    # This takes a while .
    colnames(submit_frame) <- header
    
    gz_file <- gzfile(out_file_path, "w")
    write_tsv(submit_frame, file = gz_file)
    close(gz_file)
}
execute_block <- function() {
    
    
    save_MfatRtcga_format_frame(
        out_file_path = "database_RTCGA_temp_Format.tsv.gz"
        , mut_dir_path = "./RTCGA.mutations/data"
    )
    
    base::gc()
    
    
}


sort_MfatRtcga_mutation_frame <- function(mut_frame) {
    mut_frame[order(mut_frame[, "type"], mut_frame[, "Chromosome"], mut_frame[, "Start_Position"]), ]
}
save_MfatRtcga_protein_altering_snv <- function(
    out_file_path = "database_RTCGA_temp_ProteinAlteringSnv.tsv.gz"
    , mut_file_path = "database_RTCGA_temp_Format.tsv.gz"
) {
    # 1. Select NCBI_Build == "37" .
    # 2. Select WXS sources (Sequence_Source == "WXS").
    # 3. Select VAF > 0.25 mutations .
    # 4. Select SNV (Variant_Type == "SNP").
    # 5. Select protein-altering mutations (Variant_Classification %in% c("Missense_Mutation", "Nonsense_Mutation", "Translation_Start_Site", "Nonstop_Mutation"))
    
    mut_frame <- read(mut_file_path)
    
    # Remove redundancy .
    cat(sprintf("Removing redundancy ...\n"))
    mut_frame <- mut_frame[which(!duplicated(mut_frame)), ]
    
    condition_build <- "37" == mut_frame[, "NCBI_Build"]
    condition_wxs <- "WXS" == mut_frame[, "Sequence_Source"]
    condition_snv <- "SNP" == mut_frame[, "Variant_Type"]
    
    alts <- as.numeric(mut_frame[, "n_alt"])
    totals <- as.numeric(mut_frame[, "n_total"])
    vafs <- alts / totals
    condition_vaf <- vafs > 0.25
    
    classes <- mut_frame[, "Variant_Classification"]
    condition_class <- classes %in% c("Missense_Mutation", "Nonsense_Mutation", "Translation_Start_Site", "Nonstop_Mutation")
    
    condition <- (
        condition_build & condition_wxs & condition_snv
        & condition_vaf & condition_class
    )
    vaf_frame <- cbind(mut_frame, "vaf" = vafs)
    select_frame <- vaf_frame[which(condition), ]
    
    submit_frame <- sort_MfatRtcga_mutation_frame(select_frame)
    
    gz_file <- gzfile(out_file_path, "w")
    write_tsv(submit_frame, file = gz_file)
    close(gz_file)
}
execute_block <- function() {
    
    
    save_MfatRtcga_protein_altering_snv(
        out_file_path = "database_RTCGA_temp_ProteinAlteringSnv.tsv.gz"
        , mut_file_path = "database_RTCGA_temp_Format.tsv.gz"
    )
    
    
}


get_MfatRtcga_mutation_refalts <- function(mut_frame) {
    sprintf(
        "%s:%s:%s:%s"
        , mut_frame[, "Chromosome"]
        , mut_frame[, "Start_Position"]
        , mut_frame[, "Reference_Allele"]
        , mut_frame[, "Tumor_Seq_Allele2"]
    )
}

save_MfatRtcga_doubleton_frame <- function(
    out_file_path = "database_RTCGA_temp_ProteinAlteringSnvDoubleton.tsv.gz"
    , mut_file_path = "database_RTCGA_temp_ProteinAlteringSnv.tsv.gz"
) {
    mut_frame <- read(mut_file_path)
    
    get_mut_type_frame <- function(type, mut_frame) {
        types <- mut_frame[, "type"]
        condition <- type == types
        mut_frame[which(condition), ]
    }
    get_count_frame <- function(mut_frame) {
        refalts <- get_MfatRtcga_mutation_refalts(mut_frame)
        samples <- mut_frame[, "Tumor_Sample_Barcode"]
        genes <- mut_frame[, "Hugo_Symbol"]
        aas <- mut_frame[, "aa"]
        
        count_frame <- unique(data.frame(
            "coord" = refalts
            , "sample" = samples
            , "gene" = genes
            , "aa" = aas
        ))
        count_frame
    }
    get_mut_doubleton_frame_core <- function(
        count_frame
        , mut_frame
    ) {
        # Adding tested_samples at this step is really necessary !
        get_n_sample <- function(mut_frame) {
            samples <- mut_frame[, "Tumor_Sample_Barcode"]
            n_sample <- length(unique(samples))
            n_sample
        }
        n_sample <- get_n_sample(mut_frame)
        
        tab <- table(count_frame[, "coord"])
        condition <- as.numeric(tab) > 1
        doubletons <- names(tab)[condition]
        
        refalts <- get_MfatRtcga_mutation_refalts(mut_frame)
        condition <- refalts %in% doubletons
        doubleton_frame <- mut_frame[which(condition), ]
        
        tested_samples <- rep(n_sample, nrow(doubleton_frame))
        submit_frame <- data.frame(
            doubleton_frame
            , "tested_samples" = tested_samples
        )
        submit_frame
    }
    get_mut_doubleton_frame <- function(mut_frame) {
        count_frame <- get_count_frame(mut_frame)
        mut_doubleton_frame <- get_mut_doubleton_frame_core(
            count_frame = count_frame
            , mut_frame = mut_frame
        )
        mut_doubleton_frame
    }
    
    types <- sort(unique(mut_frame[, "type"]))
    
    flag_init = TRUE
    submit_list <- list()
    for(type in types) {
        print(type)
        mut_type_frame <- get_mut_type_frame(
            type = type
            , mut_frame = mut_frame
        )
        mut_type_doubleton_frame <- get_mut_doubleton_frame(mut_type_frame)
        
        temp_frame <- mut_type_doubleton_frame
        if(flag_init) {
            header <- colnames(temp_frame)
            set_ncol <- length(header)
            flag_init <- FALSE
        }
        temp_vec <- as.vector(t(temp_frame))
        submit_list[[type]] <- temp_vec
    }
    submit_frame <- as.data.frame(matrix(
        unlist(submit_list), ncol = set_ncol, byrow = TRUE
    ))
    colnames(submit_frame) <- header
    
    submit_frame <- sort_MfatRtcga_mutation_frame(submit_frame)
    
    gz_file <- gzfile(out_file_path, "w")
    write_tsv(submit_frame, file = gz_file)
    close(gz_file)
}
execute_block <- function() {
    
    
    
    save_MfatRtcga_doubleton_frame(
        out_file_path = "database_RTCGA_temp_ProteinAlteringSnvDoubleton.tsv.gz"
        , mut_file_path = "database_RTCGA_temp_ProteinAlteringSnv.tsv.gz"
    )
    
    
    
}

play_toy <- function() {
    
    carol_frame <- read("database_RTCGA_temp_ProteinAlteringSnvDoubleton.tsv.gz")
    dave_frame <- read("RTCGA_mutations_format_sanitized_snv_protein_altering_doubleton.tsv")
    write_tsv(sort_MfatRtcga_mutation_frame(carol_frame), file = "carol.tsv")
    write_tsv(sort_MfatRtcga_mutation_frame(dave_frame), file = "dave.tsv")
    
    
    
}


aggregate_MfatRtcga_by_tumor_type <- function(
    out_file_path = "database_RTCGA_temp_AggregateType.tsv"
    , mut_file_path = "database_RTCGA_temp_ProteinAlteringSnvDoubleton.tsv.gz"
) {
    # Aggregate by type .
    mut_frame <- read(mut_file_path)
    
    mode = "doubleton"
    
    mut_type_index = "type"
    
    mut_chr_index = "Chromosome"
    mut_pos_index = "Start_Position"
    mut_ref_index = "Reference_Allele"
    mut_alt_index = "Tumor_Seq_Allele2"
    
    mut_sample_index = "Tumor_Sample_Barcode"
    mut_gene_index = "Hugo_Symbol"
    mut_aa_index = "aa"
    
    mut_td_index = "tested_samples"
    
    
    get_mut_samples <- function(mut_frame) {
        as.character(mut_frame[, mut_sample_index])
    }
    get_mut_genes <- function(mut_frame) {
        as.character(mut_frame[, mut_gene_index])
    }
    get_mut_aas <- function(mut_frame) {
        as.character(mut_frame[, mut_aa_index])
    }
    get_mut_types <- function(mut_frame) {
        as.character(mut_frame[, mut_type_index])
    }
    get_mut_type_frame <- function(type, mut_frame) {
        types <- get_mut_types(mut_frame)
        condition <- type == types
        mut_frame[which(condition), ]
    }
    get_mut_tds <- function(mut_frame) {
        as.character(mut_frame[, mut_td_index])
    }
    
    get_mut_chrs <- function(mut_frame) {
        as.character(mut_frame[, mut_chr_index])
    }
    get_mut_positions <- function(mut_frame) {
        as.character(mut_frame[, mut_pos_index])
    }
    get_mut_refs <- function(mut_frame) {
        as.character(mut_frame[, mut_ref_index])
    }
    get_mut_alts <- function(mut_frame) {
        as.character(mut_frame[, mut_alt_index])
    }
    get_mut_refalts <- function(mut_frame) {
        chrs <- get_mut_chrs(mut_frame)
        positions <- get_mut_positions(mut_frame)
        refs <- get_mut_refs(mut_frame)
        alts <- get_mut_alts(mut_frame)
        sprintf("%s:%s:%s:%s", chrs, positions, refs, alts)
    }
    get_mut_refalt_frame <- function(refalt, mut_frame) {
        refalts <- get_mut_refalts(mut_frame)
        condition <- refalt == refalts
        mut_frame[which(condition), ]
    }
    
    get_count_frame <- function(mut_frame) {
        
        samples <- get_mut_samples(mut_frame)
        refalts <- get_mut_refalts(mut_frame)
        genes <- get_mut_genes(mut_frame)
        aas <- get_mut_aas(mut_frame)
        
        chrs <- get_mut_chrs(mut_frame)
        positions <- get_mut_positions(mut_frame)
        refs <- get_mut_refs(mut_frame)
        alts <- get_mut_alts(mut_frame)
        
        types <- get_mut_types(mut_frame)
        tds <- get_mut_tds(mut_frame)
        
        count_frame <- unique(data.frame(
            coord = refalts
            , chr = chrs
            , pos = positions
            , ref = refs
            , alt = alts
            , sample = samples
            , gene = genes
            , aa = aas
            , type = types
            , tested_samples = tds
        ))
        
        unique(count_frame)
    }
    get_count_coord_frame <- function(coord, count_frame) {
        coords <- as.character(count_frame[, "coord"])
        condition <- coord == coords
        count_frame[which(condition), ]
    }
    get_submit_line <- function(coord, count_frame) {
        count_coord_frame <- get_count_coord_frame(
            coord = coord
            , count_frame = count_frame
        )
        
        header <- colnames(count_coord_frame)
        columns <- header[header != "sample"]
        ad <- nrow(count_coord_frame)
        select_frame <- unique(count_coord_frame[, columns])
        # Assume this is nrow 1 .
        submit_frame <- data.frame(
            select_frame
            , affected_samples = ad
            , stringsAsFactors = FALSE
        )
    }
    get_submit_type_frame <- function(mut_type_frame) {
        count_type_frame <- get_count_frame(mut_type_frame)
        tab <- table(count_type_frame$coord)
        tab <- tab[order(names(tab))]
        coords_type <- names(tab)
        
        init_flag = TRUE
        submit_type_list <- list()
        for(coord in coords_type) {
            
            temp_type_frame <- get_submit_line(
                coord = coord
                , count_frame = count_type_frame
            )
            
            if(init_flag) {
                header <- colnames(temp_type_frame)
                set_ncol <- length(header)
                init_flat <- FALSE
            }
            submit_type_list[[coord]] <- as.vector(t(temp_type_frame))
        }
        submit_type_frame <- as.data.frame(matrix(
            unlist(submit_type_list), ncol = set_ncol, byrow = TRUE
        ))
        colnames(submit_type_frame) <- header
        submit_type_frame
    }
    
    add_mfat <- function(
        mut_frame
        , mut_ad_index = "affected_samples"
        , mut_td_index = "tested_samples"
    ) {
        
        ads <- as.numeric(as.character(mut_frame[, mut_ad_index]))
        tds <- as.numeric(as.character(mut_frame[, mut_td_index]))
        mfats <- ads / tds
        submit_frame <- data.frame(mut_frame, MFaT = mfats)
        submit_frame
    }
    
    get_n_sample <- function(mut_frame) {
        samples <- get_mut_samples(mut_frame)
        n_sample <- length(unique(samples))
        n_sample
    }
    add_tested_samples <- function(mut_frame) {
        types <- unique(get_mut_types(mut_frame))
        
        submit_list = list()
        for(type in types) {
            mut_type_frame <- get_mut_type_frame(
                type = type
                , mut_frame = mut_frame
            )
            n_sample <- get_n_sample(mut_type_frame)
            temp_vec <- rep(n_sample, nrow(mut_type_frame))
            submit_list[[type]] <- temp_vec
        }
        tested_samples <- unlist(submit_list)
        submit_frame <- data.frame(
            mut_frame
            , tested_samples = tested_samples
        )
        submit_frame
    }
    
    # If singleton, add tested_samples column .
    if(mode == "singleton") {
        mut_frame <- add_tested_samples(mut_frame)
    }
    
    
    types <- unique(get_mut_types(mut_frame))
    
    init_flag = TRUE
    submit_list = list()
    for(type in types) {
        print(type)
        mut_type_frame <- get_mut_type_frame(
            type = type
            , mut_frame = mut_frame
        )
        temp_frame <- get_submit_type_frame(mut_type_frame)
        if(init_flag) {
            header <- colnames(temp_frame)
            set_ncol <- length(header)
            init_flag <- FALSE
        }
        submit_list[[type]] <- as.vector(t(temp_frame))
    }
    submit_frame <- as.data.frame(matrix(
        unlist(submit_list), ncol = set_ncol, byrow = TRUE
    ))
    colnames(submit_frame) <- header
    
    submit_frame <- add_mfat(
        mut_frame = submit_frame
        , mut_ad_index = "affected_samples"
        , mut_td_index = "tested_samples"
    )
    
    write_tsv(submit_frame, out_file_path)
}
execute_block <- function() {
    
    
    
    aggregate_MfatRtcga_by_tumor_type(
        out_file_path = "database_RTCGA_temp_AggregateType.tsv"
        , mut_file_path = "database_RTCGA_temp_ProteinAlteringSnvDoubleton.tsv.gz"
    )
    
    
    
}


aggregate_MfatRtcga_by_total_tumor <- function(
    out_file_path = "database_RTCGA_temp_AggregateTotal.tsv"
    , mut_file_path = "database_RTCGA_temp_ProteinAlteringSnvDoubleton.tsv.gz"
) {
    mut_frame <- read(mut_file_path)
    
    sum_up_tested_samples <- function(mut_frame) {
        # Assume mut_td_index == "tested_samples" is already in the columns .
        count_frame <- unique(mut_frame[, c("type", "tested_samples")])
        n_sample <- sum(as.numeric(count_frame[, 2]))
        tested_samples <- rep(n_sample, nrow(mut_frame))
        
        header <- colnames(mut_frame)
        columns <- header[header != "tested_samples"]
        
        submit_frame <- data.frame(
            mut_frame[, columns]
            , tested_samples = tested_samples
        )
        submit_frame
    }
    mut_frame <- sum_up_tested_samples(mut_frame)
    
    get_count_frame_total_tumor <- function(mut_frame) {
        refalts <- get_MfatRtcga_mutation_refalts(mut_frame)
        
        count_frame <- unique(data.frame(
            "coord" = refalts
            , mut_frame[, c(
                "Chromosome", "Start_Position"
                , "Reference_Allele", "Tumor_Seq_Allele2"
                
                , "Tumor_Sample_Barcode", "Hugo_Symbol"
                , "aa", "tested_samples"
            )]
        ))
        colnames(count_frame) <- c("coord", "chr", "pos", "ref", "alt", "sample", "gene", "aa", "tested_samples")
        unique(count_frame)
    }
    get_submit_line <- function(coord, count_frame) {
        get_count_coord_frame <- function(coord, count_frame) {
            coords <- as.character(count_frame[, "coord"])
            condition <- coord == coords
            count_frame[which(condition), ]
        }
        count_coord_frame <- get_count_coord_frame(
            coord = coord
            , count_frame = count_frame
        )
        
        header <- colnames(count_coord_frame)
        columns <- header[header != "sample"]
        ad <- nrow(count_coord_frame)
        select_frame <- unique(count_coord_frame[, columns])
        # Assume this is nrow 1 .
        submit_frame <- data.frame(
            select_frame
            , affected_samples = ad
            , stringsAsFactors = FALSE
        )
    }
    get_submit_frame_total_tumor <- function(mut_frame) {
        count_frame <- get_count_frame_total_tumor(mut_frame)
        
        tab <- table(count_frame$coord)
        tab <- tab[order(names(tab))]
        
        coords <- names(tab)
        
        init_flag = TRUE
        submit_list <- list()
        indices <- seq(length(coords))
        for(i in indices) {
            coord <- coords[i]
            
            if(i %% 100 == 0) cat(sprintf(
                "##### Processing (%s, i = %d / %d) ...\n"
                , coord, i, max(indices)
            ))
            
            temp_frame <- get_submit_line(
                coord = coord
                , count_frame = count_frame
            )
            
            if(init_flag) {
                header <- colnames(temp_frame)
                set_ncol <- length(header)
                init_flat <- FALSE
            }
            submit_list[[coord]] <- as.vector(t(temp_frame))
        }
        submit_frame <- as.data.frame(matrix(
            unlist(submit_list), ncol = set_ncol, byrow = TRUE
        ))
        colnames(submit_frame) <- header
        submit_frame
    }
    # The main process .
    submit_frame <- get_submit_frame_total_tumor(mut_frame)
    
    cat(sprintf("##### Adding MFaTs ...\n"))
    
    add_mfat <- function(
        mut_frame
        , mut_ad_index = "affected_samples"
        , mut_td_index = "tested_samples"
    ) {
        ads <- as.numeric(as.character(mut_frame[, mut_ad_index]))
        tds <- as.numeric(as.character(mut_frame[, mut_td_index]))
        mfats <- ads / tds
        submit_frame <- data.frame(mut_frame, "MFaT" = mfats)
        submit_frame
    }
    submit_frame <- add_mfat(
        mut_frame = submit_frame
        , mut_ad_index = "affected_samples"
        , mut_td_index = "tested_samples"
    )
    write_tsv(submit_frame, file = out_file_path)
}
execute_block <- function() {
    
    
    
    aggregate_MfatRtcga_by_total_tumor(
        out_file_path = "database_RTCGA_temp_AggregateTotal.tsv"
        , mut_file_path = "database_RTCGA_temp_ProteinAlteringSnvDoubleton.tsv.gz"
    )
    
    
}
