# Supplementary material for: Extreme value theory as a framework for understanding mutation frequency distribution in cancer genomes
Source: PLoS One. 2021 Aug 23;16(8):e0243595. doi: 10.1371/journal.pone.0243595 (PMC8382180; doi:10.1371/journal.pone.0243595)
Supplement: S18 File — (ZIP) [file pone.0243595.s022.zip › R_analysis_TumorTypeSpecific/analyze_BootRtcgaMcmc_v4.R]

library("data.table")
library("sm")

HOME_DIR_PATH = "/Users/user/tumor/EvtCancerGenome/analysis_TumorTypeSpecific"

setwd(HOME_DIR_PATH)


get_source <- function(num = 1) {
    source(sprintf("./R/analyze_BootRtcgaMcmc_v%d.R", num))
}

source("./R/base_Violin.R")


read <- function(
    file_path
    , header = TRUE, sep = "\t"
    , ...
) {
    # Be aware of updates in "data.table" package .
    frame <- data.table::fread(
        input = file_path
        , header = header
        , sep = sep
        , ...
    )
    class(frame) <- "data.frame"
    return(frame)
}
write_tsv <- function(frame, file, ...) {
    utils::write.table(
        x = frame
        , file = file
        , quote = FALSE
        , col.name = TRUE
        , row.name = FALSE
        , sep = "\t"
        , ...
    )
}


get_BootRtcgaMcmc_posterior_type <- function(
    type = "BRCA"
    , mfat_frame
    
    , prior_means = c(loc = 1.5E-3, scale = 2.5E-4, shape = 1.0)
    , prior_sds = c(loc = 1E-4, scale = 3.2E-4, shape = 0.5)
    
    , n_iter = 20000
    , n_burn_in = 5000
    # for those parameterizatoin, burn = 5000 would be okay .
    , auto_scale = FALSE
    , verbose = TRUE
    , mcmc_psd = c(loc = 1E-4, scale = 1E-5, shape = 1E-2)
    , mcmc_psd_min = 1E-5
    # small but positive value .
) {
    mfat_type_index = "type"
    mfat_mfat_index = "MFaT"
    mfat_td_index = "tested_samples"
    
    get_mfat_mfats <- function(mfat_frame) {
        as.numeric(mfat_frame[, mfat_mfat_index])
    }
    get_mfat_tds <- function(mfat_frame) {
        as.numeric(mfat_frame[, mfat_td_index])
    }
    get_mfat_types <- function(mfat_frame) {
        as.character(mfat_frame[, mfat_type_index])
    }
    get_mfat_type_frame <- function(type, mfat_frame) {
        types <- get_mfat_types(mfat_frame)
        mfat_frame[which(type == types), ]
    }
    
    get_fixed_scale <- function(type, mfat_frame, verbose = TRUE) {
        mfat_type_frame <- get_mfat_type_frame(
            type = type
            , mfat_frame = mfat_frame
        )
        td <- unique(get_mfat_tds(mfat_type_frame))
        
        fixed_scale <- 1.0 / td
        if(verbose) {
            cat(sprintf("##### Type sample count (%s): %d\n", type, td))
            cat(sprintf("##### Fixed scale: = %.2E\n", fixed_scale))
        }
        fixed_scale
    }
    
    fixed_scale <- get_fixed_scale(
        type = type
        , mfat_frame = mfat_frame
        , verbose = verbose
    )
    mfat_type_frame <- get_mfat_type_frame(
        type = type
        , mfat_frame = mfat_frame
    )
    
    # Assume input coordinates are unique, no redundancy in annotations !
    mfats <- get_mfat_mfats(mfat_type_frame)
    
    get_gev_mcmc_post_mx <- function(
        prior_means
        , prior_sds
        , data
        , n_burn_in = 0
        , verbose = TRUE
        , mcmc_psd
        , auto_scale
        , fixed_scale
    ) {
        prior_varcov = rbind(
            c(prior_sds["loc"] ^ 2, 0, 0)
            , c(0, prior_sds["scale"] ^ 2, 0)
            , c(0, 0, prior_sds["shape"] ^ 2)
        )
        prior <- evdbayes::prior.norm(
            mean = prior_means
            , cov = prior_varcov
            , trendsd = 0
        )
        
        mcmc_init <- prior_means
        if(auto_scale) {
            mcmc_init["scale"] <- fixed_scale
            mcmc_psd["scale"] <- mcmc_psd_min
        }
        if(verbose) {
            cat("## Porior Means:"); print(prior_means)
            cat("## Porior SDs:"); print(prior_sds)
            cat("## Variance-Covariance Matrix:\n"); print(prior_varcov)
            cat("## MCMC Inits:"); print(mcmc_init)
            cat("## MCMC PSDs:"); print(mcmc_psd)
        }
        post <- evdbayes::posterior(
            n = n_iter
            , init = mcmc_init
            , lh = "gev"
            , prior = prior
            , data = data
            , psd = mcmc_psd
            , burn = n_burn_in
        )
        post
    }
    post_mx <- get_gev_mcmc_post_mx(
        prior_means = prior_means
        , prior_sds = prior_sds
        , data = mfats
        , n_burn_in = n_burn_in
        , verbose = verbose
        , mcmc_psd = mcmc_psd
        , auto_scale = auto_scale
        , fixed_scale = fixed_scale
    )
    if(verbose) {
        cat(sprintf("## Estimates:\n"))
        print(apply(post_mx, 2, mean))
    }
    post_mx
}
save_BootRtcgaMcmc_posterior_type <- function(
    out_file_path = "mcmc_Parameter-20000-5000_drivertype_RTCGA-IntOGen_temp_PostRank.RData"
    , mfat_file_path = "drivertype_RTCGA-IntOGen_temp_PostRank.tsv"
    
    , n_iter = 2E4
    , n_burn_in = 5E3
    # for those parameterizatoin, burn = 5000 would be okay .
    , verbose = TRUE
    , mfat_type_index = "type"
    , auto_scale = FALSE
) {
    mfat_frame <- read(mfat_file_path)
    if(verbose) {
        cat(sprintf("Input: %s\n", mfat_file_path))
    }
    
    get_mfat_types <- function(mfat_frame) {
        as.character(mfat_frame[, mfat_type_index])
    }
    types <- unique(get_mfat_types(mfat_frame))
    
    submit_list <- list()
    for(type in types) {
        print(type)
        post_mx <- get_BootRtcgaMcmc_posterior_type(
            type = type
            , mfat_frame = mfat_frame
            
            , n_iter = n_iter
            , n_burn_in = n_burn_in
            , verbose = verbose
            , auto_scale = auto_scale
        )
        submit_list[[type]] <- post_mx
    }
    save(submit_list, file = out_file_path)
}
execute_block <- function() {
    
    
    
    save_BootRtcgaMcmc_posterior_type(
        out_file_path = "mcmc_Parameter-20000-5000_drivertype_RTCGA-IntOGen_temp_PostRank.RData"
        , mfat_file_path = "drivertype_RTCGA-IntOGen_temp_PostRank.tsv"
        
        , n_iter = 2E4
        , n_burn_in = 5E3
        # for those parameterizatoin, burn = 5000 would be okay .
        , verbose = TRUE
        , mfat_type_index = "type"
        , auto_scale = FALSE
    )
    
    save_BootRtcgaMcmc_posterior_type(
        out_file_path = "mcmc_Parameter-100000-5000_drivertype_RTCGA-IntOGen_temp_PostRank.RData"
        , mfat_file_path = "drivertype_RTCGA-IntOGen_temp_PostRank.tsv"
        
        , n_iter = 10E4
        , n_burn_in = 5E3
        # for those parameterizatoin, burn = 5000 would be okay .
        , verbose = TRUE
        , mfat_type_index = "type"
        , auto_scale = FALSE
    )
    
    
}


# Visualize the MCMC result !
violin_BootRtcgaMcmc_parameter_posterior <- function(
    out_file_path = "mcmc_Parameter-100000-5000_drivertype_RTCGA-IntOGen_temp_PostRank.pdf"
    , mcmc_file_path = "mcmc_Parameter-100000-5000_drivertype_RTCGA-IntOGen_temp_PostRank.RData"
    , unit = 2
) {
    mcmc_list <- get(load(mcmc_file_path))
    
    post_shape_index = "xi"
    post_scale_index = "sigma"
    post_loc_index = "mu"
    
    get_par_post_list <- function(mcmc_list, index = "xi") {
        types <- names(mcmc_list)
        
        submit_list <- list()
        for(type in types) {
            post_mx <- mcmc_list[[type]]
            submit_list[[type]] <- as.numeric(post_mx[, index])
        }
        submit_list
    }
    draw_violins <- function(mcmc_list) {
        post_indices <- c(post_shape_index, post_scale_index, post_loc_index)
        labels <- c(
            "Shape"
            , "Scale"
            , "Location"
        )
        colors <- grDevices::rainbow(length(mcmc_list))
        indices <- seq(length(post_indices))
        
        for(i in indices) {
            label <- labels[i]
            post_index <- post_indices[i]
            
            post_list <- get_par_post_list(
                mcmc_list = mcmc_list
                , index = post_index
            )
            violin_rtcga(
                data = post_list
                , color = colors
                , border = "transparent"
                , rect_color = "gray40"
                , bty = "n"
                , xlab = ""
                , ylab = sprintf("%s Parameter", label)
                , main = sprintf("GEV %s Parameter Posterior", label)
                , yaxt = "n"
                , hide_y_axis = TRUE
            )
            if(label == "Location" || label == "Scale") las <- 3
            else las <- 2
            
            axis(2, las = las)
            axis(side = 1, at = seq(length(mcmc_list)), labels = FALSE)
        }
    }
    
    pdf(out_file_path, width = unit * 3, height = unit * 3)
    
    par(mgp = c(2.5, 0.7, 0))
    par(mar = c(2.5, 4, 2, 1))
    
    par(cex.main = 1.2)
    par(cex = 1.0)
    
    # Define figure font .
    par(family = "Times", ps = 10)
    
    layout_mx <- matrix(seq(3), ncol = 1)
    layout(layout_mx)
    
    draw_violins(mcmc_list)
    
    dev.off()
}
execute_block <- function() {
    
    
    violin_BootRtcgaMcmc_parameter_posterior(
        out_file_path = "project_evt_Figure_3C.pdf"
        , mcmc_file_path = "mcmc_Parameter-100000-5000_drivertype_RTCGA-IntOGen_temp_PostRank.RData"
        , unit = 1.5
    )
    
    
    
}
