# Supplementary material for: Extreme value theory as a framework for understanding mutation frequency distribution in cancer genomes
Source: PLoS One. 2021 Aug 23;16(8):e0243595. doi: 10.1371/journal.pone.0243595 (PMC8382180; doi:10.1371/journal.pone.0243595)
Supplement: S18 File — (ZIP) [file pone.0243595.s022.zip › R_analysis_TumorTypeSpecific/analyze_MscGene_v4.R]

library("data.table")

HOME_DIR_PATH = "/Users/user/tumor/EvtCancerGenome/analysis_TumorTypeSpecific"

setwd(HOME_DIR_PATH)


get_source <- function(num = 1) {
    source(sprintf("./R/analyze_MscGene_v%d.R", num))
}

source("./R/analyze_MscVio.R")


read <- function(
    file_path
    , header = TRUE, sep = "\t"
    , ...
) {
    # Be aware of updates in "data.table" package .
    frame <- data.table::fread(
        input = file_path
        , header = header
        , sep = sep
        , ...
    )
    class(frame) <- "data.frame"
    return(frame)
}
write_tsv <- function(frame, file, ...) {
    utils::write.table(
        x = frame
        , file = file
        , quote = FALSE
        , col.name = TRUE
        , row.name = FALSE
        , sep = "\t"
        , ...
    )
}


get_MscGene_gev_binomial_posteriors_type <- function(
    type = "BRCA"
    , mfat_frame
    , eap_frame
    , mfat_type_index = "type"
) {
    mfat_mfat_index = "MFaT"
    mfat_gene_index = "gene"
    mfat_aa_index = "aa"
    mfat_ad_index = "affected_samples"
    mfat_td_index = "tested_samples"
    
    eap_type_index = "type"
    
    get_mfat_mfats <- function(mfat_frame) {
        as.numeric(as.character(mfat_frame[, mfat_mfat_index]))
    }
    get_mfat_ads <- function(mfat_frame) {
        as.numeric(as.character(mfat_frame[, mfat_ad_index]))
    }
    get_mfat_tds <- function(mfat_frame) {
        as.numeric(as.character(mfat_frame[, mfat_td_index]))
    }
    get_mfat_aas <- function(mfat_frame) {
        as.character(mfat_frame[, mfat_aa_index])
    }
    get_mfat_genes <- function(mfat_frame) {
        as.character(mfat_frame[, mfat_gene_index])
    }
    get_mfat_gene_frame <- function(gene, mfat_frame) {
        genes <- get_mfat_genes(mfat_frame)
        mfat_frame[which(gene == genes), ]
    }
    get_mfat_types <- function(mfat_frame) {
        as.character(mfat_frame[, mfat_type_index])
    }
    get_mfat_type_frame <- function(type, mfat_frame) {
        types <- get_mfat_types(mfat_frame)
        mfat_frame[which(type == types), ]
    }
    get_eaps <- function(type, eap_frame) {
        header <- c("loc", "scale", "shape")
        types <- as.character(eap_frame[, eap_type_index])
        eaps <- as.numeric(eap_frame[type == types, header])
        names(eaps) <- header
        eaps
    }
    eaps <- get_eaps(type = type, eap_frame = eap_frame)
    
    mfat_type_frame <- get_mfat_type_frame(
        type = type
        , mfat_frame = mfat_frame
    )
    
    # Perform bayesian analysis over selection coefficient .
    # Prior dist: type-specific GEV .
    get_mut_banners <- function(mfat_frame) {
        get_second <- function(string) {
            strsplit(string, split = "\\.")[[1]][2]
        }
        get_seconds <- function(strings) {
            sapply(strings, get_second)
        }
        
        genes <- get_mfat_genes(mfat_frame)
        aas <- get_mfat_aas(mfat_frame)
        aa_codes <- get_seconds(aas)
        
        sprintf("%s_%s", genes, aa_codes)
    }
    get_sample_count_list <- function(
        mut_banner = "TP53_R273H"
        , mfat_frame
    ) {
        mut_banners <- get_mut_banners(mfat_frame)
        index <- which(mut_banner == mut_banners)[1]
        ads <- get_mfat_ads(mfat_frame)
        tds <- get_mfat_tds(mfat_frame)
        list(ad = ads[index], td = tds[index])
    }
    get_theo_ads <- function(td = 300) {
        seq(0, td)
    }
    get_ratios <- function(td = 300) {
        ads <- get_theo_ads(td = td)
        ads / td
        # Needs to start with zero .
    }
    get_gev_weights <- function(td = 300, est) {
        ratios <- get_ratios(td)
        weights <- evd::dgev(
            x = ratios
            , loc = est["loc"]
            , shape = est["shape"]
            , scale = est["scale"]
        )
        weights / sum(weights)
    }
    get_binom_weights <- function(ad = 10, td = 300) {
        ratios <- get_ratios(td)
        weights <- stats::dbinom(
            x = ad
            # Needs to start with zero .
            , size = td
            , prob = ratios
        )
        weights / sum(weights)
    }
    get_gev_binom_post <- function(
        est
        , sample_count_list = list(ad = 10, td = 300)
    ) {
        ad <- as.numeric(sample_count_list[["ad"]])
        td <- as.numeric(sample_count_list[["td"]])
        ads <- get_theo_ads(td = td)
        
        gev_weights <- get_gev_weights(
            td = td
            , est = est
        )
        binom_weights <- get_binom_weights(
            ad = ad
            , td = td
        )
        posts <- gev_weights * binom_weights
        posts <- posts / sum(posts)
        names(posts) <- ads
        posts
    }
    mut_banners <- get_mut_banners(mfat_type_frame)
    
    submit_list <- list()
    for(mut_banner in mut_banners) {
        print(mut_banner)
        sample_count_list <- get_sample_count_list(
            mut_banner = mut_banner
            , mfat_frame = mfat_type_frame
        )
        post <- get_gev_binom_post(
            est = eaps
            , sample_count_list = sample_count_list
        )
        submit_list[[mut_banner]] <- post
    }
    submit_list
}
save_MscGene_gev_binomial_posteriors_types <- function(
    out_file_path = "post_GevBinom_table_GevEap_mcmc_Parameter-100000-5000_drivertype_RTCGA-IntOGen_temp_PostRank.RData"
    
    , eap_file_path = "table_GevEap_mcmc_Parameter-100000-5000_drivertype_RTCGA-IntOGen_temp_PostRank.tsv"
    , mfat_file_path = "drivertype_RTCGA-IntOGen_temp_PostRank.tsv"
    , mfat_type_index = "type"
) {
    mfat_frame <- read(mfat_file_path)
    eap_frame <- read(eap_file_path)
    
    get_mfat_types <- function(mfat_frame) {
        as.character(mfat_frame[, mfat_type_index])
    }
    types <- unique(get_mfat_types(mfat_frame))
    
    submit_list <- list()
    for(type in types) {
        print(type)
        post_list <- get_MscGene_gev_binomial_posteriors_type(
            type = type
            , mfat_frame = mfat_frame
            , eap_frame = eap_frame
            , mfat_type_index = mfat_type_index
        )
        submit_list[[type]] <- post_list
    }
    save(submit_list, file = out_file_path)
}
execute_block <- function() {
    
    
    save_MscGene_gev_binomial_posteriors_types(
        out_file_path = "post_GevBinom_table_GevEap_mcmc_Parameter-100000-5000_drivertype_RTCGA-IntOGen_temp_PostRank.RData"
        
        , eap_file_path = "table_GevEap_mcmc_Parameter-100000-5000_drivertype_RTCGA-IntOGen_temp_PostRank.tsv"
        , mfat_file_path = "drivertype_RTCGA-IntOGen_temp_PostRank.tsv"
        , mfat_type_index = "type"
    )
    
    
}


violin_MscGene_gev_binomial_posteriors_type <- function(
    type = "BRCA"
    , post_total_list
    , xlabel = "MSC Posterior Distributions"
    , ylabel = ""
    , prob_min_theta = 1E-6
    , cex_axis = 1.0
) {
    post_list_type <- post_total_list[[type]]
    
    normalize_post <- function(post) {
        # Normalize posterior dist names .
        values <- as.numeric(names(post))
        probs <- as.numeric(post)
        values_norm <- values / max(values)
        names(probs) <- sprintf("%.12E", values_norm)
        probs
    }
    normalize_post_list <- function(post_list) {
        submit_list <- list()
        indices <- seq(length(post_list))
        for(i in indices) {
            post <- post_list[[i]]
            post_norm <- normalize_post(post)
            submit_list[[i]] <- post_norm
        }
        names(submit_list) <- names(post_list)
        submit_list
    }
    
    get_eap <- function(posts) {
        # Get expected a posteriori estimator .
        # posts: posterior probability vector 
        # which is named with possible values .
        values <- as.numeric(names(posts))
        probs <- as.numeric(posts)
        eap <- sum(values * probs)
        eap
    }
    
    sort_post_list <- function(post_list) {
        eaps <- sapply(post_list, get_eap)
        orders <- order(eaps)
        submit_list <- post_list[orders]
        submit_list
    }
    get_post_list_genes <- function(post_list) {
        banners <- names(post_list)
        get_first <- function(string, split = "_") {
            strsplit(string, split = split)[[1]][1]
        }
        get_firsts <- function(strings) {
            sapply(strings, get_first)
        }
        
        genes <- get_firsts(banners)
        genes
    }
    get_post_list_genes_unique <- function(post_list) {
        genes <- get_post_list_genes(post_list)
        genes_unique <- unique(rev(genes))
        genes_unique
    }
    get_post_list_colors_unique <- function(post_list) {
        genes_unique <- get_post_list_genes_unique(post_list)
        colors_unique <- rainbow(length(genes_unique))
        colors_unique
    }
    get_post_list_colors <- function(post_list) {
        genes <- get_post_list_genes(post_list)
        
        genes_unique <- get_post_list_genes_unique(post_list)
        colors_unique <- get_post_list_colors_unique(post_list)
        colors <- rep("grey", length(genes))
        indices <- seq(length(genes))
        for(i in indices) {
            gene <- genes[i]
            colors[i] <- colors_unique[which(gene == genes_unique)]
        }
        colors
    }
    post_list_type_norm <- normalize_post_list(post_list_type)
    post_list_type_norm_sort <- sort_post_list(post_list_type_norm)
    
    
    colors <- get_post_list_colors(post_list_type_norm_sort)
    
    xlabel = "MSC Posterior Distributions"
    ylabel = ""
    violin_dist(
        data = post_list_type_norm_sort
        
        , prob_min_theta = prob_min_theta
        , draw_rect = FALSE
        , draw_point = TRUE
        , horizontal = TRUE
        , color = colors
        , border = "black"
        , rect_color = "black"
        , bty = "n"
        , xlab = xlabel
        , ylab = ylabel
        , main = sprintf("MSC Posteriors in %s", type)
        , cex_axis = cex_axis
    )
    
    genes_unique <- get_post_list_genes_unique(post_list_type_norm_sort)
    colors_unique <- get_post_list_colors_unique(post_list_type_norm_sort)
    
    legend(
        x = "bottomright"
        , pch = 15
        , pt.cex = 2
        , legend = genes_unique
        , col = colors_unique
        , bty = "n"
        , bg = "white"
    )
}
violin_MscGene_gev_binomial_posteriors_types <- function(
    out_file_path = "post_GevBinom_table_GevEap_mcmc_Parameter-100000-5000_drivertype_RTCGA-IntOGen_temp_PostRank.pdf"
    , post_file_path = "post_GevBinom_table_GevEap_mcmc_Parameter-100000-5000_drivertype_RTCGA-IntOGen_temp_PostRank.RData"
    , prob_min_theta = 1E-3
    
    , unit = 5
    , n_row = 2, n_col = 4
    , cex_axis = 1.0
) {
    post_total_list <- get(load(post_file_path))
    types <- names(post_total_list)
    
    pdf(out_file_path, width = unit * n_col, height = unit * n_row)
    
    par(mgp = c(2.0, 0.7, 0))
    par(mar = c(4, 8, 3, 1))
    par(cex.main = 1.8)
    
    layout_mx <- matrix(seq(n_row * n_col), ncol = n_col, byrow = TRUE)
    layout(layout_mx)
    
    for(type in types) {
        violin_MscGene_gev_binomial_posteriors_type(
            type = type
            , post_total_list = post_total_list
            , prob_min_theta = prob_min_theta
            , cex_axis = cex_axis
        )
    }
    dev.off()
}
execute_block <- function() {
    
    
    violin_MscGene_gev_binomial_posteriors_types(
        out_file_path = "post_GevBinom_table_GevEap_mcmc_Parameter-100000-5000_drivertype_RTCGA-IntOGen_temp_PostRank.pdf"
        , post_file_path = "post_GevBinom_table_GevEap_mcmc_Parameter-100000-5000_drivertype_RTCGA-IntOGen_temp_PostRank.RData"
        , prob_min_theta = 1E-3
        
        , unit = 5
        , n_row = 2, n_col = 4
        , cex_axis = 1.0
    )
    
    
    
}


violin_MscGene_gev_binomial_posterior_gene <- function(
    gene = "PIK3CA"
    , post_total_list
    , prob_min_theta = 1E-3
    , cex_axis = 1.0
    
    , ylabel = ""
    , xlabel = "MSC Posterior Distributions"
    , horizontal = TRUE
    , legend_pos = "bottomright"
    , legend_ncol = 1
) {
    get_post_list_genes <- function(post_list) {
        banners <- names(post_list)
        get_first <- function(string, split = "_") {
            strsplit(string, split = split)[[1]][1]
        }
        get_firsts <- function(strings) {
            sapply(strings, get_first)
        }
        
        genes <- get_firsts(banners)
        genes
    }
    get_post_list_aas <- function(post_list) {
        banners <- names(post_list)
        get_atom <- function(string, split = "_", index = 2) {
            strsplit(string, split = split)[[1]][index]
        }
        get_atoms <- function(strings) {
            sapply(strings, get_atom, index = 2)
        }
        get_atoms(banners)
    }
    get_post_gene_list <- function(gene = "TP53", post_list) {
        genes <- get_post_list_genes(post_list)
        post_list[which(gene == genes)]
    }
    
    
    normalize_post <- function(post) {
        # Normalize posterior dist names .
        values <- as.numeric(names(post))
        probs <- as.numeric(post)
        values_norm <- values / max(values)
        names(probs) <- sprintf("%.12E", values_norm)
        probs
    }
    normalize_post_list <- function(post_list) {
        submit_list <- list()
        indices <- seq(length(post_list))
        for(i in indices) {
            post <- post_list[[i]]
            post_norm <- normalize_post(post)
            submit_list[[i]] <- post_norm
        }
        names(submit_list) <- names(post_list)
        submit_list
    }
    
    get_post_list_genes <- function(post_list) {
        banners <- names(post_list)
        get_first <- function(string, split = "_") {
            strsplit(string, split = split)[[1]][1]
        }
        get_firsts <- function(strings) {
            sapply(strings, get_first)
        }
        
        genes <- get_firsts(banners)
        genes
    }
    get_post_list_aas <- function(post_list) {
        banners <- names(post_list)
        get_atom <- function(string, split = "_", index = 2) {
            strsplit(string, split = split)[[1]][index]
        }
        get_atoms <- function(strings) {
            sapply(strings, get_atom, index = 2)
        }
        get_atoms(banners)
    }
    get_post_gene_list <- function(gene = "TP53", post_list) {
        genes <- get_post_list_genes(post_list)
        post_list[which(gene == genes)]
    }
    get_aa_numbers <- function(aas) {
        substr(x = aas, start = 2, stop = nchar(aas) - 1)
    }
    sort_post_gene_list <- function(post_gene_list) {
        aas <- get_post_list_aas(post_gene_list)
        aa_numbers <- get_aa_numbers(aas)
        post_gene_list[order(as.numeric(aa_numbers))]
    }
    
    get_post_gene_list_types_special <- function(gene, post_total_list) {
        # Sort, normalize, and extract gene specific posteriors .
        submit_list <- list()
        types <- names(post_total_list)
        for(type in types) {
            #print(type)
            post_type_list <- post_total_list[[type]]
            
            post_gene_list <- get_post_gene_list(
                gene = gene
                , post_list = post_type_list
            )
            #print(post_gene_list)
            # This can be NULL .
            if(length(post_gene_list) > 0) {
                post_gene_list_sort <- sort_post_gene_list(post_gene_list)
                #print(post_gene_list_sort)
                post_gene_list_sort_norm <- normalize_post_list(post_gene_list_sort)
            } else {
                post_gene_list_sort_norm <- NULL
            }
            submit_list[[type]] <- post_gene_list_sort_norm
        }
        submit_list
    }
    
    # Basic processes .
    post_gene_list_types <- get_post_gene_list_types_special(
        gene = gene
        , post_total_list = post_total_list
    )
    # This includes sanitization !
    
    
    unlist_post_gene_list_types <- function(post_gene_list_types) {
        post_gene_list_merged <- unlist(
            x = post_gene_list_types
            , recursive = FALSE
        )
        aas <- get_post_list_aas(post_gene_list_merged)
        
        lens <- sapply(post_gene_list_types, length)
        types <- rep(names(lens), lens)
        
        banners <- sprintf("%s (%s)", aas, types)
        
        names(post_gene_list_merged) <- banners
        post_gene_list_merged
    }
    
    post_gene_list_merged <- unlist_post_gene_list_types(post_gene_list_types)
    
    
    get_post_list_eaps_type <- function(post_list) {
        get_eap <- function(posts) {
            # Get expected a posteriori estimator .
            # posts: posterior probability vector 
            # which is named with possible values .
            values <- as.numeric(names(posts))
            probs <- as.numeric(posts)
            eap <- sum(values * probs)
            eap
        }
        
        # Get expectation before sanitizing .
        means <- sapply(post_list, get_eap)
        means
    }
    sort_post_gene_list_eap <- function(post_gene_list) {
        eaps <- get_post_list_eaps_type(post_gene_list)
        post_gene_list[order(eaps, decreasing = TRUE)]
    }
    
    
    post_gene_list_merged_sort <- sort_post_gene_list_eap(post_gene_list_merged)
    
    
    get_atoms <- function(strings, split = " ", index = 1) {
        get_atom <- function(string, split = " ", index = 1) {
            strsplit(string, split = split)[[1]][index]
        }
        sapply(strings, get_atom, split = split, index = index)
    }
    get_post_gene_list_names_aas_unique <- function(post_gene_list) {
        aas <- get_atoms(
            strings = names(post_gene_list)
            , split = " ", index = 1
        )
        aas_unique <- unique(aas)
        aas_unique
    }
    get_post_gene_list_names_colors_unique <- function(post_gene_list) {
        aas_unique <- get_post_gene_list_names_aas_unique(post_gene_list)
        
        colors_unique <- rainbow(length(aas_unique))
        colors_unique
    }
    get_post_gene_list_names_colors <- function(post_gene_list) {
        aas_unique <- get_post_gene_list_names_aas_unique(post_gene_list)
        colors_unique <- get_post_gene_list_names_colors_unique(post_gene_list)
        
        aas <- get_atoms(
            strings = names(post_gene_list)
            , split = " ", index = 1
        )
        colors <- rep("grey", length(aas))
        indices <- seq(length(colors))
        for(i in indices) {
            aa <- aas[i]
            colors[i] <- colors_unique[aa == aas_unique]
        }
        colors
    }
    
    colors <- get_post_gene_list_names_colors(post_gene_list_merged_sort)
    
    
    if(horizontal) {
        post_gene_list_merged_sort <- rev(post_gene_list_merged_sort)
        colors <- rev(colors)
    }
    violin_dist(
        data = post_gene_list_merged_sort
        
        , prob_min_theta = prob_min_theta
        , draw_rect = FALSE
        , draw_point = TRUE
        , horizontal = horizontal
        , color = colors
        , border = "black"
        , rect_color = "black"
        , bty = "n"
        , xlab = xlabel
        , ylab = ylabel
        , main = sprintf("MSC Posteriors in %s", gene)
        , cex_axis = cex_axis
        
        , xaxt = "n"
    )
    
    
    aas_unique <- get_post_gene_list_names_aas_unique(post_gene_list_merged_sort)
    colors_unique <- get_post_gene_list_names_colors_unique(post_gene_list_merged_sort)
    
    legend(
        x = legend_pos
        , pch = 15
        , pt.cex = 2
        , legend = aas_unique
        , col = colors_unique
        , ncol = legend_ncol
        
        , bty = "o"
        , box.col = "white"
        , bg = "white"
    )
    axis(1)
}
save_violin_MscGene_gev_binomial_posterior_genes <- function(
    genes = c("BRAF", "CDKN2A", "CTNNB1", "HRAS", "PIK3CA", "SPOP")
    , out_file_path = "viomut_Genes_post_GevBinom_table_GevEap_mcmc_Parameter-100000-5000_drivertype_RTCGA-IntOGen_temp_PostRank.pdf"
    , post_file_path = "post_GevBinom_table_GevEap_mcmc_Parameter-100000-5000_drivertype_RTCGA-IntOGen_temp_PostRank.RData"
    
    , n_col = 3, n_row = 2
    , unit = 4
) {
    post_total_list <- get(load(post_file_path))
    
    pdf(out_file_path, width = unit * n_col, height = unit * n_row)
    
    layout_mx <- matrix(seq(n_row * n_col), ncol = n_col, byrow = TRUE)
    layout(layout_mx)
    
    par(cex.main = 1.2)
    par(cex = 1.0)
    
    # Define figure font .
    par(family = "Times", ps = 10)
    
    par(mar = c(4, 6, 1.5, 1))
    par(mgp = c(2.0, 0.5, 0))
    
    for(gene in genes) {
        print(gene)
        violin_MscGene_gev_binomial_posterior_gene(
            gene = gene
            , post_total_list = post_total_list
            , ylabel = ""
            , xlabel = "MSC Posterior Distributions"
            , horizontal = TRUE
            , legend_pos = "bottomright"
            , legend_ncol = 1
        )
    }
    dev.off()
}
execute_block <- function() {
    
    
    
    save_violin_MscGene_gev_binomial_posterior_genes(
        genes = c("BRAF", "CDKN2A", "CTNNB1", "HRAS", "PIK3CA", "SPOP")
        , out_file_path = "project_evt_Figure_4A.pdf"
        , post_file_path = "post_GevBinom_table_GevEap_mcmc_Parameter-100000-5000_drivertype_RTCGA-IntOGen_temp_PostRank.RData"
        
        , n_col = 3, n_row = 2
        , unit = 4
    )
    
    
    
    
}
