# Supplementary material for: Extreme value theory as a framework for understanding mutation frequency distribution in cancer genomes
Source: PLoS One. 2021 Aug 23;16(8):e0243595. doi: 10.1371/journal.pone.0243595 (PMC8382180; doi:10.1371/journal.pone.0243595)
Supplement: S18 File — (ZIP) [file pone.0243595.s022.zip › R_analysis_TumorTypeSpecific/analyze_ChiSqRtcga_v4.R]

library("data.table")


HOME_DIR_PATH = "/Users/user/tumor/EvtCancerGenome/analysis_TumorTypeSpecific"

setwd(HOME_DIR_PATH)


get_source <- function(num = 1) {
    source(sprintf("./R/analyze_ChiSqRtcga_v%d.R", num))
}

read <- function(
    file_path
    , header = TRUE, sep = "\t"
    , ...
) {
    # Be aware of updates in "data.table" package .
    frame <- data.table::fread(
        input = file_path
        , header = header
        , sep = sep
        , ...
    )
    class(frame) <- "data.frame"
    return(frame)
}
write_tsv <- function(frame, file, ...) {
    utils::write.table(
        x = frame
        , file = file
        , quote = FALSE
        , col.name = TRUE
        , row.name = FALSE
        , sep = "\t"
        , ...
    )
}
# Set font "Times", 10 pt .


get_ChiSqRtcga_gev_chisq_p_type <- function(
    type = "BRCA"
    
    , eap_frame
    , mfat_frame
    
    , eap_type_index = "type"
    , mfat_type_index = "type"
    , mfat_mfat_index = "MFaT"
) {
    get_eaps <- function(type, eap_frame) {
        header <- c("loc", "scale", "shape")
        types <- as.character(eap_frame[, eap_type_index])
        eaps <- as.numeric(eap_frame[type == types, header])
        names(eaps) <- header
        eaps
    }
    eaps <- get_eaps(type = type, eap_frame = eap_frame)
    
    get_mfat_mfats <- function(mfat_frame) {
        as.numeric(mfat_frame[, mfat_mfat_index])
    }
    get_mfat_types <- function(mfat_frame) {
        as.character(mfat_frame[, mfat_type_index])
    }
    get_mfat_type_frame <- function(type, mfat_frame) {
        types <- get_mfat_types(mfat_frame)
        mfat_frame[which(type == types), ]
    }
    mfat_type_frame <- get_mfat_type_frame(
        type = type
        , mfat_frame = mfat_frame
    )
    
    # Assume input coordinates are unique, no redundancy in annotations !
    mfats <- get_mfat_mfats(mfat_type_frame)
    data <- mfats
    
    get_gev_chisq_p_eap <- function(data, eaps) {
        
        est <- eaps
        
        tab <- table(data)
        # This is sorted by values (names) by default .
        
        obs_values <- as.numeric(names(tab))
        obs_freqs <- as.numeric(tab) / sum(as.numeric(tab))
        
        theo_values <- obs_values
        theo_freqs <- evd::dgev(
            x = theo_values
            , loc = est["loc"]
            , shape = est["shape"]
            , scale = est["scale"]
        )
        theo_freqs <- theo_freqs / sum(theo_freqs)
        
        result <- stats::chisq.test(
            x = obs_freqs
            , p = theo_freqs
            , rescale.p = TRUE
            , simulate.p.value = TRUE
        )
        
        pvalue <- result$p.value
        stat <- pvalue
        
        names(stat) <- sprintf("gev_chisq_p")
        stat
    }
    chisq_p <- get_gev_chisq_p_eap(data = data, eaps = eaps)
    chisq_p
}
save_ChiSqRtcga_gev_chisq_p_types <- function(
    out_file_path = "table_ChiSq_table_GevEap_mcmc_Parameter-100000-5000_drivertype_RTCGA-IntOGen_temp_PostRank.tsv"
    
    , eap_file_path = "table_GevEap_mcmc_Parameter-100000-5000_drivertype_RTCGA-IntOGen_temp_PostRank.tsv"
    , mfat_file_path = "drivertype_RTCGA-IntOGen_temp_PreRank.tsv"
    , mfat_type_index = "type"
) {
    mfat_frame <- read(mfat_file_path)
    eap_frame <- read(eap_file_path)
    
    get_mfat_types <- function(mfat_frame) {
        as.character(mfat_frame[, mfat_type_index])
    }
    types <- unique(get_mfat_types(mfat_frame))
    
    chisq_ps <- sapply(
        types
        , get_ChiSqRtcga_gev_chisq_p_type
        
        , eap_frame = eap_frame
        , mfat_frame = mfat_frame
        
        , eap_type_index = "type"
        
        , mfat_type_index = mfat_type_index
        , mfat_mfat_index = "MFaT"
    )
    
    submit_frame <- data.frame(
        dataset = rep("RTCGA", length(types))
        , type = types
        , GEV_P_value = chisq_ps
    )
    
    write_tsv(submit_frame, out_file_path)
}
execute_block <- function() {
    
    save_ChiSqRtcga_gev_chisq_p_types(
        out_file_path = "project_evt_Table_3.tsv"
        
        , eap_file_path = "table_GevEap_mcmc_Parameter-100000-5000_drivertype_RTCGA-IntOGen_temp_PostRank.tsv"
        , mfat_file_path = "drivertype_RTCGA-IntOGen_temp_PostRank.tsv"
        , mfat_type_index = "type"
    )
    
    
}
