# Supplementary material for: Extreme value theory as a framework for understanding mutation frequency distribution in cancer genomes
Source: PLoS One. 2021 Aug 23;16(8):e0243595. doi: 10.1371/journal.pone.0243595 (PMC8382180; doi:10.1371/journal.pone.0243595)
Supplement: S18 File — (ZIP) [file pone.0243595.s022.zip › R_analysis_TumorTypeSpecific/maximize_MfatRtcga_v4.R]

library("data.table")


HOME_DIR_PATH = "/Users/user/tumor/EvtCancerGenome/analysis_TumorTypeSpecific"

setwd(HOME_DIR_PATH)


get_source <- function(num = 1) {
    source(sprintf("./R/maximize_MfatRtcga_v%d.R", num))
}

source("./R/maximize_MfatCore.R")
# maximize_Mfat_vcf_frame_core


read <- function(
    file_path
    , header = TRUE, sep = "\t"
    , ...
) {
    # Be aware of updates in "data.table" package .
    frame <- data.table::fread(
        input = file_path
        , header = header
        , sep = sep
        , ...
    )
    class(frame) <- "data.frame"
    return(frame)
}
write_tsv <- function(frame, file, ...) {
    utils::write.table(
        x = frame
        , file = file
        , quote = FALSE
        , col.name = TRUE
        , row.name = FALSE
        , sep = "\t"
        , ...
    )
}


# Set font "Times", 10 pt .


save_Mfat_database_rtcga_post_maximization_frame_total_tumor <- function(
    out_file_path = "database_RTCGA_temp_PostMaxTotal.tsv"
    , vcf_file_path = "database_RTCGA_temp_AggregateTotal.tsv"
) {
    vcf_frame <- read(vcf_file_path)
    
    submit_frame <- maximize_Mfat_vcf_frame_core(
        vcf_frame = vcf_frame
        , vcf_chr_index = "chr"
        , vcf_pos_index = "pos"
        , vcf_ref_index = "ref"
        , vcf_alt_index = "alt"
        , vcf_mfat_index = "MFaT"
        , verbose_cycle = 100
    )
    
    write_tsv(submit_frame, file = out_file_path)
}
execute_block <- function() {
    
    
    save_Mfat_database_rtcga_post_maximization_frame_total_tumor(
        out_file_path = "database_RTCGA_temp_PostMaxTotal.tsv"
        , vcf_file_path = "database_RTCGA_temp_AggregateTotal.tsv"
    )
    
    
}


maximize_vcf_mfat_frame_kernel <- function(
    vcf_frame
    , vcf_chr_index = "#CHROM"
    , vcf_pos_index = "POS"
    , vcf_ref_index = "REF"
    , vcf_alt_index = "ALT"
    , vcf_mfat_index = "MFaT"
    , verbose_cycle = 100
) {
    
    get_vcf_chrs <- function(vcf_frame) {
        as.character(vcf_frame[, vcf_chr_index])
    }
    get_vcf_positions <- function(vcf_frame) {
        as.character(vcf_frame[, vcf_pos_index])
    }
    get_vcf_refs <- function(vcf_frame) {
        as.character(vcf_frame[, vcf_ref_index])
    }
    get_vcf_alts <- function(vcf_frame) {
        as.character(vcf_frame[, vcf_alt_index])
    }
    get_vcf_mfats <- function(vcf_frame) {
        as.numeric(vcf_frame[, vcf_mfat_index])
    }
    get_vcf_coords <- function(vcf_frame) {
        chrs <- get_vcf_chrs(vcf_frame)
        positions <- get_vcf_positions(vcf_frame)
        sprintf("%s:%s", chrs, positions)
    }
    get_vcf_coord_frame <- function(coord, vcf_frame) {
        coords <- get_vcf_coords(vcf_frame)
        condition <- coord == coords
        vcf_frame[which(condition), ]
    }
    sort_vcf_by_coord <- function(vcf_frame) {
        coords <- get_vcf_coords(vcf_frame)
        indices <- order(coords)
        vcf_frame[indices, ]
    }
    get_vcf_dup_condition <- function(vcf_frame) {
        coords <- get_vcf_coords(vcf_frame)
        dups <- duplicated(coords)
        shift <- c(dups[2:length(dups)], FALSE)
        condition <- shift | dups
        condition
    }
    get_vcf_dup_frame <- function(vcf_frame) {
        vcf_dup_condition <- get_vcf_dup_condition(vcf_frame)
        #nondup_condition <- ! condition
        condition <- vcf_dup_condition
        vcf_frame[which(condition), ]
    }
    get_vcf_nondup_frame <- function(vcf_frame) {
        vcf_dup_condition <- get_vcf_dup_condition(vcf_frame)
        condition <- ! vcf_dup_condition
        vcf_frame[which(condition), ]
    }
    get_maximized_submit_line <- function(coord, vcf_dup_frame) {
        vcf_coord_frame <- get_vcf_coord_frame(
            coord = coord
            , vcf_frame = vcf_dup_frame
        )
        alts <- get_vcf_alts(vcf_coord_frame)
        mfats <- get_vcf_mfats(vcf_coord_frame)
        
        if(length(unique(alts)) > 1) {
            condition <- mfats == max(mfats)
            alts_select <- unique(alts[which(condition)])
            # This can be length() > 1 .
            alt_select <- alts_select[1]
            condition <- alts == alt_select
            submit_frame <- vcf_coord_frame[which(condition), ]
        } else {
            submit_frame <- vcf_coord_frame
        }
        # Return multiple rows .
        submit_frame
        # For the case of multiple annotated genes/aas, the nrow can be multiple .  This won't cause a problem because intersection according to gene symbols will be taken .
    }
    
    vcf_frame <- sort_vcf_by_coord(vcf_frame)
    
    vcf_dup_frame <- get_vcf_dup_frame(vcf_frame)
    vcf_nondup_frame <- get_vcf_nondup_frame(vcf_frame)
    
    coords <- unique(get_vcf_coords(vcf_dup_frame))
    
    init_flag = TRUE
    submit_vec <- c()
    indices <- seq(length(coords))
    for(i in indices) {
        coord <- coords[i]
        if(i %% verbose_cycle == 0) cat(sprintf(
            "##### Processing (%s, i = %d / %d) ...\n"
            , coord, i, length(indices)
        ))
        submit_line <- get_maximized_submit_line(
            coord = coord
            , vcf_dup_frame = vcf_dup_frame
        )
        if(init_flag) {
            header <- colnames(submit_line)
            set_ncol <- length(header)
            init_flag <- FALSE
        }
        temp_vec <- as.vector(t(submit_line))
        submit_vec <- c(submit_vec, temp_vec)
    }
    submit_frame <- as.data.frame(matrix(
        submit_vec, ncol = set_ncol, byrow = TRUE
    ))
    colnames(submit_frame) <- header
    
    # Merge duplicated and nonduplicated subsets .
    dup_vec <- as.vector(t(submit_frame))
    nondup_vec <- as.vector(t(vcf_nondup_frame))
    submit_vec <- c(dup_vec, nondup_vec)
    submit_frame <- as.data.frame(matrix(
        submit_vec, ncol = set_ncol, byrow = TRUE
    ))
    colnames(submit_frame) <- header
    
    submit_frame <- sort_vcf_by_coord(submit_frame)
    
    submit_frame
}

# Maximizing MFaT, in a fast way .
save_Mfat_database_rtcga_post_maximization_frame_type_specific <- function(
    out_file_path = "database_RTCGA_temp_PostMaxType.tsv"
    , vcf_file_path = "database_RTCGA_temp_AggregateType.tsv"
    , verbose_cycle = 100
) {
    mfat_frame <- read(vcf_file_path)
    
    get_mfat_type_frame <- function(type, mfat_frame) {
        types <- mfat_frame[, "type"]
        mfat_frame[which(type == types), ]
    }
    types <- sort(unique(mfat_frame[, "type"]))
    
    flag_init = TRUE
    submit_list <- list()
    for(type in types) {
        print(type)
        mfat_type_frame <- get_mfat_type_frame(
            type = type
            , mfat_frame = mfat_frame
        )
        temp_frame <- maximize_Mfat_vcf_frame_core(
            vcf_frame = mfat_type_frame
            , vcf_chr_index = "chr"
            , vcf_pos_index = "pos"
            , vcf_ref_index = "ref"
            , vcf_alt_index = "alt"
            , vcf_mfat_index = "MFaT"
            , verbose_cycle = 100
        )
        
        if(flag_init) {
            header <- colnames(temp_frame)
            set_ncol <- length(header)
            flag_init <- FALSE
        }
        submit_list[[type]] <- as.vector(t(temp_frame))
    }
    submit_frame <- as.data.frame(matrix(
        unlist(submit_list), ncol = set_ncol, byrow = TRUE
    ))
    colnames(submit_frame) <- header
    write_tsv(submit_frame, file = out_file_path)
}
execute_block <- function() {
    
    
    
    save_Mfat_database_rtcga_post_maximization_frame_type_specific(
        out_file_path = "database_RTCGA_temp_PostMaxType.tsv"
        , vcf_file_path = "database_RTCGA_temp_AggregateType.tsv"
        , verbose_cycle = 100
    )
    
    
    
}
