# Supplementary material for: Extreme value theory as a framework for understanding mutation frequency distribution in cancer genomes
Source: PLoS One. 2021 Aug 23;16(8):e0243595. doi: 10.1371/journal.pone.0243595 (PMC8382180; doi:10.1371/journal.pone.0243595)
Supplement: S18 File — (ZIP) [file pone.0243595.s022.zip › R_analysis_TumorTypeSpecific/prepare_TypeDriverRtcga_v6.R]

library("data.table")


HOME_DIR_PATH = "/Users/user/tumor/EvtCancerGenome/analysis_TumorTypeSpecific"

setwd(HOME_DIR_PATH)

get_source <- function(num = 1) {
    source(sprintf("./R/prepare_TypeDriverRtcga_v%d.R", num))
}


read <- function(
    file_path
    , header = TRUE, sep = "\t"
    , ...
) {
    # Be aware of updates in "data.table" package .
    frame <- data.table::fread(
        input = file_path
        , header = header
        , sep = sep
        , ...
    )
    class(frame) <- "data.frame"
    return(frame)
}
write_tsv <- function(frame, file, ...) {
    utils::write.table(
        x = frame
        , file = file
        , quote = FALSE
        , col.name = TRUE
        , row.name = FALSE
        , sep = "\t"
        , ...
    )
}


# Prepare IntOgen type-specific driver definition .
save_TypeDriverRtcga_type_specific_gene_definition_database_intogen <- function(
    out_file_path = "driver_TypeGene_database_IntOGen.tsv"
    , int_file_path = "./IntOGen/intogen_cancer_drivers-2014.12/Mutational_drivers_per_tumor_type.tsv"
) {
    int_frame <- read(int_file_path, skip = 5)
    types <- as.character(int_frame[,2])
    
    subst <- function(from = "", to = "", vec) {
        vec[vec == from] <- to
        vec
    }
    types <- subst(from = "CM", to = "SKCM", vec = types)
    types <- subst(from = "HC", to = "LIHC", vec = types)
    
    submit_frame <- data.frame(
        int_frame
        , "rtcga_type" = types
    )
    write_tsv(submit_frame, out_file_path)
}
execute_block <- function() {
    
    
    save_TypeDriverRtcga_type_specific_gene_definition_database_intogen(
        out_file_path = "driver_TypeGene_database_IntOGen.tsv"
        , int_file_path = "./IntOGen/intogen_cancer_drivers-2014.12/Mutational_drivers_per_tumor_type.tsv"
    )
    
    
    
}


save_TypeDriverRtcga_type_specific_driver_mfat_database_intogen <- function(
    out_file_path = "drivertype_RTCGA-IntOGen_temp_PreRank.tsv"
    , mfat_file_path = "database_RTCGA_temp_PostMaxType.tsv"
    , int_file_path = "driver_TypeGene_database_IntOGen.tsv"
) {
    mfat_frame <- read(mfat_file_path)
    int_frame <- read(int_file_path)
    
    types <- sort(unique(intersect(
        mfat_frame[, "type"]
        , int_frame[, "rtcga_type"]
    )))
    
    get_mfat_type_frame <- function(type, mfat_frame) {
        mfat_frame[which(type == mfat_frame[, "type"]), ]
    }
    get_int_type_frame <- function(type, int_frame) {
        int_frame[which(type == int_frame[, "rtcga_type"]), ]
    }
    get_mfat_driver_frame <- function(type, mfat_frame, int_frame) {
        mfat_type_frame <- get_mfat_type_frame(
            type = type
            , mfat_frame = mfat_frame
        )
        int_type_frame <- get_int_type_frame(
            type = type
            , int_frame = int_frame
        )
        condition <- mfat_type_frame[, "gene"] %in% int_type_frame[, "geneHGNCsymbol"]
        mfat_type_frame[which(condition), ]
    }
    
    flag_init = TRUE
    submit_list = list()
    for(type in types) {
        print(type)
        mfat_type_driver_frame <- get_mfat_driver_frame(
            type = type
            , mfat_frame = mfat_frame
            , int_frame = int_frame
        )
        temp_frame <- mfat_type_driver_frame
        if(flag_init) {
            header <- colnames(temp_frame)
            set_ncol <- length(header)
            flag_init <- FALSE
        }
        temp_vec <- as.vector(t(temp_frame))
        submit_list[[type]] <- temp_vec
    }
    submit_frame <- as.data.frame(matrix(
        unlist(submit_list), ncol = set_ncol, byrow = TRUE
    ))
    colnames(submit_frame) <- header
    
    write_tsv(submit_frame, file = out_file_path)
}
execute_block <- function() {
    
    
    
    save_TypeDriverRtcga_type_specific_driver_mfat_database_intogen(
        out_file_path = "drivertype_RTCGA-IntOGen_temp_PreRank.tsv"
        , mfat_file_path = "database_RTCGA_temp_PostMaxType.tsv"
        , int_file_path = "driver_TypeGene_database_IntOGen.tsv"
    )
    
    
}

save_TypeDriverRtcga_type_specific_rank_frame <- function(
    theta_rank = 50L
    , out_file_path = "drivertype_RTCGA-IntOGen_temp_PostRank.tsv"
    , mfat_file_path = "drivertype_RTCGA-IntOGen_temp_PreRank.tsv"
) {
    mfat_frame <- read(mfat_file_path)
    
    get_mfat_type_frame <- function(type, mfat_frame) {
        mfat_frame[which(type == mfat_frame[, "type"]), ]
    }
    sort_mfat_frame <- function(mfat_frame) {
        # Sort and add ranks .
        mfats <- as.numeric(mfat_frame[, "MFaT"])
        sort_frame <- mfat_frame[order(mfats, decreasing = TRUE), ]
        
        get_ranks <- function(data) {
            length(data) - rank(data, ties.method = "min") + 1
        }
        ranks <- get_ranks(as.numeric(sort_frame[, "MFaT"]))
        cbind(sort_frame, "rank" = ranks)
    }
    get_rank_frame <- function(mfat_frame) {
        types <- sort(unique(mfat_frame[, "type"]))
        flag_init = TRUE
        submit_list <- list()
        for(type in types) {
            mfat_type_frame <- get_mfat_type_frame(
                type = type
                , mfat_frame = mfat_frame
            )
            temp_frame <- sort_mfat_frame(mfat_type_frame)
            
            if(flag_init) {
                header <- colnames(temp_frame)
                set_ncol <- length(header)
                flag_init <- FALSE
            }
            temp_vec <- as.vector(t(temp_frame))
            submit_list[[type]] <- temp_vec
        }
        submit_frame <- as.data.frame(matrix(
            unlist(submit_list), ncol = set_ncol, byrow = TRUE
        ))
        colnames(submit_frame) <- header
        submit_frame
    }
    rank_frame <- get_rank_frame(mfat_frame)
    
    # Select by rank .
    condition <- as.numeric(rank_frame[, "rank"]) <= theta_rank
    submit_frame <- rank_frame[which(condition), ]
    write_tsv(submit_frame, file = out_file_path)
}
execute_block <- function() {
    
    
    save_TypeDriverRtcga_type_specific_rank_frame(
        theta_rank = 50L
        , out_file_path = "drivertype_RTCGA-IntOGen_temp_PostRank.tsv"
        , mfat_file_path = "drivertype_RTCGA-IntOGen_temp_PreRank.tsv"
    )
    
    
    
}
