# Supplementary material for: Extreme value theory as a framework for understanding mutation frequency distribution in cancer genomes
Source: PLoS One. 2021 Aug 23;16(8):e0243595. doi: 10.1371/journal.pone.0243595 (PMC8382180; doi:10.1371/journal.pone.0243595)
Supplement: S18 File — (ZIP) [file pone.0243595.s022.zip › R_analysis_TumorTypeSpecific/legacy/rtcga_test_58.R]

# Require packages: "stats", "utils", "graphics", "grDevices", "data.table", "evd", "boot", "sm", "evdbayes", "extraDistr"

library(data.table)
library(evd)
library(boot)
library(sm)
library(evdbayes)
library(extraDistr)


# Constants .

BOOT_MLE_METHOD = "Nelder-Mead"
BOOT_STD_ERR = FALSE

GRAPH_MLE_METHOD = "Nelder-Mead"
GRAPH_STD_ERR = FALSE

TEST_CHISQ_SIM_P = TRUE


path = "~/revelation_ii"
# Change this to the extracted folder .

setwd(path)


# Utilities .
read <- function(filename) {
    frame <- data.table::fread(filename)
    class(frame) <- "data.frame"
    frame
}
write.tsv <- function(frame, filename) {
    utils::write.table(
        x = frame
        , file = filename
        , quote = F
        , col.name = T
        , row.name = F
        , sep = "\t"
    )
}


# The MFaT maximization function:
maximize_vcf_mfat_frame_kernel <- function(
    vcf_frame
    , vcf_chr_index = "#CHROM"
    , vcf_pos_index = "POS"
    , vcf_ref_index = "REF"
    , vcf_alt_index = "ALT"
    , vcf_mfat_index = "MFaT"
    , verbose_cycle = 100
) {
    
    get_vcf_chrs <- function(vcf_frame) {
        as.character(vcf_frame[, vcf_chr_index])
    }
    get_vcf_positions <- function(vcf_frame) {
        as.character(vcf_frame[, vcf_pos_index])
    }
    get_vcf_refs <- function(vcf_frame) {
        as.character(vcf_frame[, vcf_ref_index])
    }
    get_vcf_alts <- function(vcf_frame) {
        as.character(vcf_frame[, vcf_alt_index])
    }
    get_vcf_mfats <- function(vcf_frame) {
        as.numeric(vcf_frame[, vcf_mfat_index])
    }
    get_vcf_coords <- function(vcf_frame) {
        chrs <- get_vcf_chrs(vcf_frame)
        positions <- get_vcf_positions(vcf_frame)
        sprintf("%s:%s", chrs, positions)
    }
    get_vcf_coord_frame <- function(coord, vcf_frame) {
        coords <- get_vcf_coords(vcf_frame)
        condition <- coord == coords
        vcf_frame[which(condition), ]
    }
    sort_vcf_by_coord <- function(vcf_frame) {
        coords <- get_vcf_coords(vcf_frame)
        indices <- order(coords)
        vcf_frame[indices, ]
    }
    get_vcf_dup_condition <- function(vcf_frame) {
        coords <- get_vcf_coords(vcf_frame)
        dups <- duplicated(coords)
        shift <- c(dups[2:length(dups)], FALSE)
        condition <- shift | dups
        condition
    }
    get_vcf_dup_frame <- function(vcf_frame) {
        vcf_dup_condition <- get_vcf_dup_condition(vcf_frame)
        #nondup_condition <- ! condition
        condition <- vcf_dup_condition
        vcf_frame[which(condition), ]
    }
    get_vcf_nondup_frame <- function(vcf_frame) {
        vcf_dup_condition <- get_vcf_dup_condition(vcf_frame)
        condition <- ! vcf_dup_condition
        vcf_frame[which(condition), ]
    }
    get_maximized_submit_line <- function(coord, vcf_dup_frame) {
        vcf_coord_frame <- get_vcf_coord_frame(
            coord = coord
            , vcf_frame = vcf_dup_frame
        )
        alts <- get_vcf_alts(vcf_coord_frame)
        mfats <- get_vcf_mfats(vcf_coord_frame)
        
        if(length(unique(alts)) > 1) {
            condition <- mfats == max(mfats)
            alts_select <- unique(alts[which(condition)])
            # This can be length() > 1 .
            alt_select <- alts_select[1]
            condition <- alts == alt_select
            submit_frame <- vcf_coord_frame[which(condition), ]
        } else {
            submit_frame <- vcf_coord_frame
        }
        # Return multiple rows .
        submit_frame
        # For the case of multiple annotated genes/aas, the nrow can be multiple .  This won't cause a problem because intersection according to gene symbols will be taken .
    }
    
    vcf_frame <- sort_vcf_by_coord(vcf_frame)
    
    vcf_dup_frame <- get_vcf_dup_frame(vcf_frame)
    vcf_nondup_frame <- get_vcf_nondup_frame(vcf_frame)
    
    coords <- unique(get_vcf_coords(vcf_dup_frame))
    
    init_flag = TRUE
    submit_vec <- c()
    indices <- seq(length(coords))
    for(i in indices) {
        coord <- coords[i]
        if(i %% verbose_cycle == 0) cat(sprintf(
            "##### Processing (%s, i = %d / %d) ...\n"
            , coord, i, length(indices)
        ))
        submit_line <- get_maximized_submit_line(
            coord = coord
            , vcf_dup_frame = vcf_dup_frame
        )
        if(init_flag) {
            header <- colnames(submit_line)
            set_ncol <- length(header)
            init_flag <- FALSE
        }
        temp_vec <- as.vector(t(submit_line))
        submit_vec <- c(submit_vec, temp_vec)
    }
    submit_frame <- as.data.frame(matrix(
        submit_vec, ncol = set_ncol, byrow = TRUE
    ))
    colnames(submit_frame) <- header
    
    # Merge duplicated and nonduplicated subsets .
    dup_vec <- as.vector(t(submit_frame))
    nondup_vec <- as.vector(t(vcf_nondup_frame))
    submit_vec <- c(dup_vec, nondup_vec)
    submit_frame <- as.data.frame(matrix(
        submit_vec, ncol = set_ncol, byrow = TRUE
    ))
    colnames(submit_frame) <- header
    
    submit_frame <- sort_vcf_by_coord(submit_frame)
    
    submit_frame
}
maximize_vcf_mfat_frame_core <- function(
    outfilename
    , vcf_filename
    , vcf_chr_index = "#CHROM"
    , vcf_pos_index = "POS"
    , vcf_ref_index = "REF"
    , vcf_alt_index = "ALT"
    , vcf_mfat_index = "MFaT"
    , verbose_cycle = 100
) {
    
    vcf_frame <- read(vcf_filename)
    
    submit_frame <- maximize_vcf_mfat_frame_kernel(
        vcf_frame = vcf_frame
        , vcf_chr_index = vcf_chr_index
        , vcf_pos_index = vcf_pos_index
        , vcf_ref_index = vcf_ref_index
        , vcf_alt_index = vcf_alt_index
        , vcf_mfat_index = vcf_mfat_index
        , verbose_cycle = verbose_cycle
    )
    
    write.tsv(submit_frame, outfilename)
}
# Get intersection with MFaT dataset .
get_driver_mfat_frame <- function(
    
    mfat_filename = "RTCGA_mutations_format_sanitized_snv_protein_altering_singleton_total_tumor_aggregated_maximized.tsv"
    , driver_filename = "intogen_2014_mutational_driver_typeless.tsv"
    
    , mfat_gene_index = "gene"
    
    , mfat_name = "rtcga_total_tumor"
    , driver_name = "intogen"
    
) {
    outfilename <- sprintf("%s_driver_%s.tsv", mfat_name, driver_name)
    cat(sprintf("# %s\n", outfilename))
    
    mfat_frame <- read(mfat_filename)
    driver_frame <- read(driver_filename)
    
    mfat_genes <- as.character(mfat_frame[, mfat_gene_index])
    driver_genes <- as.character(driver_frame[, 1])
    
    condition <- mfat_genes %in% driver_genes
    
    submit_frame <- mfat_frame[which(condition), ]
    
    write.tsv(submit_frame, outfilename)
}


# RTCGA Data Preparation .
show_headers <- function(path = "/Users/user/RTCGA/RTCGA.mutations/data") {
        get.datalist.mut <- function(
        datalist.filename = "/Users/user/RTCGA/RTCGA.mutations/data/datalist"
    ) {
        datalist <- read.csv(
            file = datalist.filename
            , header = FALSE
        )
        as.character(datalist[,1])
    }
    Datalist.mut <- get.datalist.mut()
    
    
    mut.filenames <- sprintf("%s/%s.rda", path, Datalist.mut)
    
    for(mut.filename in mut.filenames) {
        print(mut.filename)
        mut.frame <- get(load(mut.filename))
        print(head(mut.frame))
    }
    
}
#show_headers()


check_mut_avaity <- function(path = "/Users/user/RTCGA/RTCGA.mutations/data") {
    
    types <- c(
        "ACC", "BLCA"
        , "BRCA", "CHOL"
        , "HNSC", "KIRP"
        , "LAML", "LGG"
        , "LIHC", "LUAD"
        , "LUSC", "PCPG"
        , "PRAD", "SARC"
        , "SKCM", "STES"
        , "TGCT", "THCA"
        , "UCS", "UVM"
    )
    mut.sample.index = "Tumor_Sample_Barcode"
    
    # There's heterogeniety in read counts data !
    mut.alt.indices = c(
        "TVarCov", "t_alt_count"
        , "tumors_var_reads", "TVarCov_SOL"
        , "t_alt_count", "TVarCov"
        , "TumorVarReads_WU", "t_alt_count"
        , "TVarCov", "t_alt_count"
        , "t_alt_count", "t_alt_count"
        , "t_alt_count", "tumor_var_reads"
        , "t_alt_count", "tumor_var_reads"
        , "TVarCov_SOL", "t_alt_count"
        , "t_alt_count", "t_alt_count"
    )
    mut.totref.indices = c(
        "TTotCov", "t_ref_count"
        , "tumor_ref_reads", "TTotCov_SOL"
        , "t_ref_count", "TTotCov"
        , "TumorRefReads_WU", "t_ref_count"
        , "TTotCov", "t_ref_count"
        , "t_ref_count", "t_ref_count"
        , "t_ref_count", "tumor_ref_reads"
        , "t_ref_count", "tumor_ref_reads"
        , "TTotCov_SOL", "t_ref_count"
        , "t_ref_count", "t_ref_count"
    )
    
    if(
        length(types) != length(mut.alt.indices)
        || length(types) != length(mut.totref.indices)
    ) stop("Error: inconsistent index lengths .")
    
    
    get.n.sample <- function(mut.frame) {
        samples <- as.character(mut.frame[, mut.sample.index])
        length(unique(samples))
    }
    get.count.avaity <- function(mut.frame, index) {
        counts <- as.numeric(mut.frame[, index])
        condition <- !is.na(counts)
        avaity.frame <- mut.frame[which(condition), ]
        avaity.samples <- as.character(avaity.frame[, mut.sample.index])
        n.avaity.sample <- length(unique(avaity.samples))
        n.avaity.sample
    }
    
    
    setwd(path)
    
    
    indices <- seq(length(types))
    for(i in indices) {
        type <- types[i]
        mut.filename <- sprintf("%s.mutations.rda", type)
        mut.frame <- get(load(mut.filename))
        
        n.sample <- get.n.sample(
            mut.frame = mut.frame
        )
        n.alt.able <- get.count.avaity(
            mut.frame = mut.frame
            , index = mut.alt.indices[i]
        )
        n.totref.able <- get.count.avaity(
            mut.frame = mut.frame
            , index = mut.totref.indices[i]
        )
        
        cat(sprintf(
            "##### %s: N = %d, alt = %d, tot/ref = %d \n"
            , type, n.sample, n.alt.able, n.totref.able
        ))
        
    }
    
}
#check_mut_avaity()


show_rtcga_headers <- function(
    path = "./RTCGA_mut"
) {
    
    types_16 <- c(
        "BLCA", "BRCA"
        , "HNSC", "KIRP"
        , "LAML", "LGG"
        , "LIHC", "LUAD"
        
        , "LUSC", "PCPG"
        , "PRAD", "SARC"
        , "SKCM", "STES"
        , "TGCT", "THCA"
    )
    
    
    indices <- seq(length(types_16))
    for(i in indices) {
        type <- types_16[i]
        #print(type)
        mut_filename <- sprintf("%s/%s.mutations.rda", path, type)
        print(mut_filename)
        mut_frame <- get(load(mut_filename))
        #print(head(mut_frame))
        #print(colnames(mut_frame)[seq(34, 50)])
        print(head(mut_frame[, seq(34, ncol(mut_frame))]))
    }
    
}
#show_rtcga_headers()


show_rtcga_maf_headers <- function(
    path = "./RTCGA_mut"
) {
    standard_maf_header <- c('Hugo_Symbol', 'Entrez_Gene_Id', 'Center', 'NCBI_Build', 'Chromosome', 'Start_Position', 'End_Position', 'Strand', 'Variant_Classification', 'Variant_Type', 'Reference_Allele', 'Tumor_Seq_Allele1', 'Tumor_Seq_Allele2', 'dbSNP_RS', 'dbSNP_Val_Status', 'Tumor_Sample_Barcode', 'Matched_Norm_Sample_Barcode', 'Match_Norm_Seq_Allele1', 'Match_Norm_Seq_Allele2', 'Tumor_Validation_Allele1', 'Tumor_Validation_Allele2', 'Match_Norm_Validation_Allele1', 'Match_Norm_Validation_Allele2', 'Verification_Status', 'Validation_Status', 'Mutation_Status', 'Sequencing_Phase', 'Sequence_Source', 'Validation_Method', 'Score', 'BAM_File', 'Sequencer', 'Tumor_Sample_UUID', 'Matched_Norm_Sample_UUID')
    
    types_16 <- c(
        "BLCA", "BRCA"
        , "HNSC", "KIRP"
        , "LAML", "LGG"
        , "LIHC", "LUAD"
        
        , "LUSC", "PCPG"
        , "PRAD", "SARC"
        , "SKCM", "STES"
        , "TGCT", "THCA"
    )
    
    indices <- seq(length(types_16))
    for(i in indices) {
        type <- types_16[i]
        #print(type)
        mut_filename <- sprintf("%s/%s.mutations.rda", path, type)
        print(mut_filename)
        mut_frame <- get(load(mut_filename))
        header <- colnames(mut_frame)
        firsts <- header[seq(length(standard_maf_header))]
        #print(firsts)
        condition <- firsts != standard_maf_header
        if(any(condition)) {
            print("Different .")
            print(firsts[condition])
        } else {
            print("Standard MAF header .")
        }
    }
    
}
#show_rtcga_maf_headers()

get_rtcga_mut_constants <- function(exceptions = c("LGG")) {
    
    types_16 <- c(
        "BLCA", "BRCA"
        , "HNSC", "KIRP"
        , "LAML", "LGG"
        , "LIHC", "LUAD"
        
        , "LUSC", "PCPG"
        , "PRAD", "SARC"
        , "SKCM", "STES"
        , "TGCT", "THCA"
    )
    
    are_select <- ! types_16 %in% exceptions
    
    mut_alt_indices_16 = c(
        "t_alt_count", "tumors_var_reads"
        , "t_alt_count", "TVarCov"
        , "TumorVarReads_WU", "t_alt_count"
        , "TVarCov", "t_alt_count"
        
        , "t_alt_count", "t_alt_count"
        , "t_alt_count", "tumor_var_reads"
        , "t_alt_count", "tumor_var_reads"
        , "TVarCov_SOL", "t_alt_count"
    )
    mut_totref_indices_16 = c(
        "t_ref_count", "tumor_ref_reads"
        , "t_ref_count", "TTotCov"
        , "TumorRefReads_WU", "t_ref_count"
        , "TTotCov", "t_ref_count"
        
        , "t_ref_count", "t_ref_count"
        , "t_ref_count", "tumor_ref_reads"
        , "t_ref_count", "tumor_ref_reads"
        , "TTotCov_SOL", "t_ref_count"
    )
    
    # If non-ref, it is a total read count .
    are_ref_16 <- c(
        TRUE, TRUE
        , TRUE, FALSE
        , TRUE, TRUE
        , FALSE, TRUE
        
        , TRUE, TRUE
        , TRUE, TRUE
        , TRUE, TRUE
        , FALSE, TRUE
    )
    
    mut_aa_indices_16 <- c(
        "Protein_Change", "amino_acid_change_WU"
        , "Protein_Change", "AAChange"
        , "amino_acid_change", NA
        , "AAChange", "Protein_Change"
        
        , "Protein_Change", "Protein_Change"
        , "Protein_Change", "amino_acid_change"
        , "Protein_Change", "amino_acid_change"
        , "AAChange", "Protein_Change"
    )
    # If the index is NA, undefined columns will be select .
    
    standard_maf_header <- c('Hugo_Symbol', 'Entrez_Gene_Id', 'Center', 'NCBI_Build', 'Chromosome', 'Start_Position', 'End_Position', 'Strand', 'Variant_Classification', 'Variant_Type', 'Reference_Allele', 'Tumor_Seq_Allele1', 'Tumor_Seq_Allele2', 'dbSNP_RS', 'dbSNP_Val_Status', 'Tumor_Sample_Barcode', 'Matched_Norm_Sample_Barcode', 'Match_Norm_Seq_Allele1', 'Match_Norm_Seq_Allele2', 'Tumor_Validation_Allele1', 'Tumor_Validation_Allele2', 'Match_Norm_Validation_Allele1', 'Match_Norm_Validation_Allele2', 'Verification_Status', 'Validation_Status', 'Mutation_Status', 'Sequencing_Phase', 'Sequence_Source', 'Validation_Method', 'Score', 'BAM_File', 'Sequencer', 'Tumor_Sample_UUID', 'Matched_Norm_Sample_UUID')
    
    submit_list <- list(
        types = types_16[are_select]
        , mut_alt_indices = mut_alt_indices_16[are_select]
        , mut_totref_indices = mut_totref_indices_16[are_select]
        , are_ref = are_ref_16[are_select]
        , mut_aa_indices = mut_aa_indices_16[are_select]
        , standard_maf_header = standard_maf_header
    )
    submit_list
}

format_rtcga_mutations <- function(
    outfilename = "RTCGA_mutations_format.tsv"
    , path = "./RTCGA_mut"
    , exceptions = c("LGG")
) {
    
    capitalize_maf_header <- function(header) {
        header[which(header == "Start_position")] <- "Start_Position"
        header[which(header == "End_position")] <- "End_Position"
        header[which(header == "BAM_file")] <- "BAM_File"
        header
    }
    
    constants <- get_rtcga_mut_constants(exceptions = exceptions)
    
    # Get respective constants .
    standard_maf_header <- constants$standard_maf_header
    
    types <- constants$types
    mut_alt_indices <- constants$mut_alt_indices
    mut_totref_indices <- constants$mut_totref_indices
    are_ref <- constants$are_ref
    mut_aa_indices <- constants$mut_aa_indices
    
    
    get_mut_numerics <- function(index, mut_frame) {
        as.numeric(mut_frame[, index])
    }
    get_mut_characters <- function(index, mut_frame) {
        as.character(mut_frame[, index])
    }
    
    get_mut_total_reads <- function(
        mut_alts
        , mut_totrefs
        , is_ref
    ) {
        # Assume numeric input !
        if(is_ref) {
            # Ref count case .
            totals <- mut_alts + mut_totrefs
        } else {
            # Total count case .
            totals <- mut_totrefs
        }
        totals
    }
    
    
    maf_header_len = length(standard_maf_header)
    
    
    # Retrieve alt/total read counts, and AA annotations .
    add_header <- c("type", "n_alt", "n_total", "aa")
    header <- c(standard_maf_header, add_header)
    
    set_ncol <- length(header)
    indices <- seq(length(types))
    submit_list <- list()
    for(i in indices) {
        type <- types[i]
        mut_alt_index <- mut_alt_indices[i]
        mut_totref_index <- mut_totref_indices[i]
        is_ref <- are_ref[i]
        mut_aa_index <- mut_aa_indices[i]
        
        
        mut_filename <- sprintf("%s/%s.mutations.rda", path, type)
        print(mut_filename)
        mut_frame <- get(load(mut_filename))
        
        mut_header <- colnames(mut_frame)
        mut_header_cap <- capitalize_maf_header(mut_header)
        colnames(mut_frame) <- mut_header_cap
        condition <- mut_header_cap %in% standard_maf_header
        if(sum(condition) != maf_header_len) {
            # Assume unique input mut_header !
            print("Inconsistent header !")
            break
        }
        columns <- standard_maf_header
        
        
        alts <- get_mut_numerics(index = mut_alt_index, mut_frame = mut_frame)
        totrefs <- get_mut_numerics(index = mut_totref_index, mut_frame = mut_frame)
        
        aas <- get_mut_characters(index = mut_aa_index, mut_frame = mut_frame)
        
        totals <- get_mut_total_reads(
            mut_alts = alts
            , mut_totrefs = totrefs
            , is_ref = is_ref
        )
        
        temp_frame <- data.frame(
            mut_frame[, columns]
            , type = rep(type, nrow(mut_frame))
            , n_alt = alts
            , n_total = totals
            , aa = aas
        )
        # Order important !
        
        temp_vec <- as.vector(t(temp_frame))
        submit_list[[type]] <- temp_vec
    }
    cat(sprintf("Formatting ...\n"))
    submit_frame <- as.data.frame(matrix(
        unlist(submit_list), ncol = set_ncol, byrow = TRUE
    ))
    # This takes a while .
    colnames(submit_frame) <- header
    
    submit_frame <- unique(submit_frame)
    write.tsv(submit_frame, outfilename)
    
}
#format_rtcga_mutations()


sanitize_rtcga_mutation_frame <- function(
    outfilename = "RTCGA_mutations_format_sanitized_snv_protein_altering.tsv"
    , mut_filename = "RTCGA_mutations_format.tsv"
    
) {
    
    mut_type_index = "type"
    mut_alt_index = "n_alt"
    mut_total_index = "n_total"
    
    mut_build_index = "NCBI_Build"
    mut_source_index = "Sequence_Source"
    mut_snp_index = "Variant_Type"
    mut_class_index = "Variant_Classification"
    
    vaf_theta = 0.25
    
    noisy_types = c(
        "LAML", "SARC", "STES"
        # These 3 have different NCBI Build .
        , "LUSC"
        # The source of LUSC is Capture-Sequencing .
        , "TGCT"
        # The source of TGCT is RNA-Seq .
        
    )
    
    # 1. Select un-noisy types .
    # 2. Select NCBI_Build == "37" .
    # 3. Select WXS sources (Sequence_Source == "WXS").
    # 4. Select VAF > 0.25 mutations .
    # 5. Select SNV (Variant_Type == "SNP").
    # 6. Select protein-altering mutations (Variant_Classification %in% c("Missense_Mutation", "Nonsense_Mutation", "Translation_Start_Site", "Nonstop_Mutation"))
    
    
    mut_frame <- read(mut_filename)
    
    get_mut_types <- function(mut_frame) {
        as.character(mut_frame[, mut_type_index])
    }
    get_mut_builds <- function(mut_frame) {
        as.character(mut_frame[, mut_build_index])
    }
    get_mut_sources <- function(mut_frame) {
        as.character(mut_frame[, mut_source_index])
    }
    get_mut_snps <- function(mut_frame) {
        as.character(mut_frame[, mut_snp_index])
    }
    get_mut_classes <- function(mut_frame) {
        as.character(mut_frame[, mut_class_index])
    }
    
    get_mut_alts <- function(mut_frame) {
        as.numeric(mut_frame[, mut_alt_index])
    }
    get_mut_totals <- function(mut_frame) {
        as.numeric(mut_frame[, mut_total_index])
    }
    get_mut_vafs <- function(mut_frame) {
        alts <- get_mut_alts(mut_frame)
        totals <- get_mut_totals(mut_frame)
        alts / totals
    }
    
    get_healthy_type_frame <- function(mut_frame) {
        types <- get_mut_types(mut_frame)
        condition <- ! types %in% noisy_types
        mut_frame[which(condition), ]
    }
    get_mut_build_frame <- function(build = "37", mut_frame) {
        builds <- get_mut_builds(mut_frame)
        condition <- build == builds
        mut_frame[which(condition), ]
    }
    get_mut_source_frame <- function(source = "WXS", mut_frame) {
        sources <- get_mut_sources(mut_frame)
        condition <- source == sources
        mut_frame[which(condition), ]
    }
    get_mut_vaf_frame <- function(mut_frame) {
        vafs <- get_mut_vafs(mut_frame)
        process_frame <- data.frame(mut_frame, vaf = vafs)
        condition <- vafs > vaf_theta
        process_frame[which(condition), ]
    }
    get_mut_snp_frame <- function(snp = "SNP", mut_frame) {
        snps <- get_mut_snps(mut_frame)
        condition <- snp == snps
        mut_frame[which(condition), ]
    }
    get_mut_protein_altering_frame <- function(mut_frame) {
        classes <- get_mut_classes(mut_frame)
        condition <- classes %in% c("Missense_Mutation", "Nonsense_Mutation", "Translation_Start_Site", "Nonstop_Mutation")
        mut_frame[which(condition), ]
    }
    
    select_frame <- get_healthy_type_frame(mut_frame)
    select_frame <- get_mut_build_frame(build = "37", mut_frame = select_frame)
    select_frame <- get_mut_source_frame(source = "WXS", mut_frame = select_frame)
    select_frame <- get_mut_vaf_frame(select_frame)
    select_frame <- get_mut_snp_frame(snp = "SNP", mut_frame = select_frame)
    select_frame <- get_mut_protein_altering_frame(select_frame)
    
    write.tsv(select_frame, outfilename)
}
#sanitize_rtcga_mutation_frame()


show_rtcga_mutation_stats <- function(
    san_filename = "RTCGA_mutations_format_sanitized_snv_protein_altering.tsv"
    , noisy_types = NULL
) {
    san_frame <- read(san_filename)
    
    
    san_center_index = "Center"
    san_seq_index = "Sequencer"
    san_source_index = "Sequence_Source"
    san_build_index = "NCBI_Build"
    san_status_index = "Mutation_Status"
    
    san_type_index = "type"
    san_sample_index = "Tumor_Sample_Barcode"
    san_class_index = "Variant_Classification"
    san_snp_index = "Variant_Type"
    
    san_vaf_index = "vaf"
    san_nalt_index = "n_alt"
    san_total_index = "n_total"
    
    san_chr_index = "Chromosome"
    san_pos_index = "Start_Position"
    san_ref_index = "Reference_Allele"
    san_alt_index = "Tumor_Seq_Allele2"
    
    
    get_san_centers <- function(san_frame) {
        as.character(san_frame[, san_center_index])
    }
    get_san_sequencers <- function(san_frame) {
        as.character(san_frame[, san_seq_index])
    }
    get_san_sources <- function(san_frame) {
        as.character(san_frame[, san_source_index])
    }
    get_san_builds <- function(san_frame) {
        as.character(san_frame[, san_build_index])
    }
    get_san_statuses <- function(san_frame) {
        as.character(san_frame[, san_status_index])
    }
    get_san_types <- function(san_frame) {
        as.character(san_frame[, san_type_index])
    }
    get_san_samples <- function(san_frame) {
        as.character(san_frame[, san_sample_index])
    }
    get_san_classes <- function(san_frame) {
        as.character(san_frame[, san_class_index])
    }
    get_san_snps <- function(san_frame) {
        as.character(san_frame[, san_snp_index])
    }
    get_san_vafs <- function(san_frame) {
        as.numeric(san_frame[, san_vaf_index])
    }
    get_san_nalts <- function(san_frame) {
        as.numeric(san_frame[, san_nalt_index])
    }
    get_san_totals <- function(san_frame) {
        as.numeric(san_frame[, san_total_index])
    }
    get_san_chrs <- function(san_frame) {
        as.character(san_frame[, san_chr_index])
    }
    get_san_poses <- function(san_frame) {
        as.character(san_frame[, san_pos_index])
    }
    get_san_refs <- function(san_frame) {
        as.character(san_frame[, san_ref_index])
    }
    get_san_alts <- function(san_frame) {
        as.character(san_frame[, san_alt_index])
    }
    get_san_coords <- function(san_frame) {
        chrs <- get_san_chrs(san_frame)
        poses <- get_san_poses(san_frame)
        sprintf("%s:%s", chrs, poses)
    }
    get_san_refalts <- function(san_frame) {
        chrs <- get_san_chrs(san_frame)
        poses <- get_san_poses(san_frame)
        refs <- get_san_refs(san_frame)
        alts <- get_san_alts(san_frame)
        sprintf("%s:%s:%s:%s", chrs, poses, refs, alts)
    }
    
    get_centers <- function(san_frame) {
        centers <- unique(get_san_centers(san_frame))
        centers <- unique(unlist(strsplit(centers, split = ";")))
        centers
    }
    print_indented <- function(strings, indent = "    ") {
        for(string in strings) {
            cat(sprintf("%s%s\n", indent, string))
        }
    }
    get_banner <- function(strings) {
        paste(unique(strings), collapse = ", ")
    }
    get_types_tab <- function(san_frame) {
        samples <- get_san_samples(san_frame)
        types <- get_san_types(san_frame)
        count_frame <- unique(data.frame(type = types, sample = samples))
        tab <- table(count_frame$type)
        tab
    }
    format_tab <- function(tab) {
        banners <- sprintf("%s(%s)", names(tab), as.numeric(tab))
        banners
    }
    
    get_san_unnoisy_types_frame <- function(san_frame) {
        types <- get_san_types(san_frame)
        condition <- !types %in% noisy_types
        san_frame[which(condition), ]
    }
    
    if(!is.null(noisy_types)) {
        cat(sprintf("##### Selecting unnoisy types ...\n"))
        san_frame <- get_san_unnoisy_types_frame(san_frame)
    }
    
    centers <- get_centers(san_frame)
    sequencers <- get_san_sequencers(san_frame)
    sources <- get_san_sources(san_frame)
    builds <- get_san_builds(san_frame)
    statuses <- get_san_statuses(san_frame)
    
    
    samples <- get_san_samples(san_frame)
    classes <- get_san_classes(san_frame)
    snps <- get_san_snps(san_frame)
    
    tab <- get_types_tab(san_frame)
    types <- format_tab(tab)
    
    vafs <- get_san_vafs(san_frame)
    nalts <- get_san_nalts(san_frame)
    totals <- get_san_totals(san_frame)
    
    coords <- get_san_coords(san_frame)
    refalts <- get_san_refalts(san_frame)
    
    
    print_process <- function() {
        indent = "   -   "
        cat(sprintf("# Statistics for %s\n", san_filename))
        strings <- c()
        strings <- c(strings, sprintf(
            "Records Count: %d"
            , nrow(san_frame)
        ))
        strings <- c(strings, sprintf(
            "Mutation Sites Count: %d"
            , length(unique(coords))
        ))
        strings <- c(strings, sprintf(
            "Mutation Sites Count (Ref/Alt-Sensitive): %d"
            , length(unique(refalts))
        ))
        strings <- c(strings, sprintf(
            "Samples Count: %d"
            , length(unique(samples))
        ))
        strings <- c(strings, sprintf(
            "Cancer Types: %s"
            , get_banner(types)
        ))
        strings <- c(strings, sprintf(
            "Cancer Types Count: %d"
            , length(unique(types))
        ))
        strings <- c(strings, sprintf(
            "Mutation Classifications: %s"
            , get_banner(classes)
        ))
        strings <- c(strings, sprintf(
            "Mutation Types: %s"
            , get_banner(snps)
        ))
        strings <- c(strings, sprintf(
            "VAF Range: %.2f-%.2f"
            , min(vafs), max(vafs)
        ))
        strings <- c(strings, sprintf(
            "Alternate Reads Count Range: %d-%d"
            , min(nalts), max(nalts)
        ))
        strings <- c(strings, sprintf(
            "Total Reads Count Range: %d-%d"
            , min(totals), max(totals)
        ))
        strings <- c(strings, sprintf(
            "Sequencers: %s"
            , get_banner(sequencers)
        ))
        strings <- c(strings, sprintf(
            "Sequencing Strategies: %s"
            , get_banner(sources)
        ))
        strings <- c(strings, sprintf(
            "NCBI Build: %s"
            , get_banner(builds)
        ))
        strings <- c(strings, sprintf(
            "Mutation Status: %s"
            , get_banner(statuses)
        ))
        strings <- c(strings, sprintf(
            "Sequencing Centers: %s"
            , get_banner(centers)
        ))
        
        print_indented(strings = strings, indent = indent)
    }
    
    print_process()
}
#show_rtcga_mutation_stats()

test_show_rtcga_mutation_stats_unnoisy <- function() {
    
    san_filename = "RTCGA_mutations_format_sanitized_snv_protein_altering.tsv"
    #noisy_types = c("KIRP", "PCPG", "PRAD", "SKCM")
    noisy_types = c("KIRP", "PCPG")
    # Updated .
    
    show_rtcga_mutation_stats(
        san_filename = san_filename
        , noisy_types = noisy_types
    )
}
#test_show_rtcga_mutation_stats_unnoisy()


## TOTAL TUMOR ANALYSIS PART .

# Select doubleton records !
get_rtcga_doubleton_frame <- function(
    outfilename = "RTCGA_mutations_format_sanitized_snv_protein_altering_doubleton.tsv"
    , mut_filename = "RTCGA_mutations_format_sanitized_snv_protein_altering.tsv"
    
) {
    
    mut_type_index = "type"
    
    mut_chr_index = "Chromosome"
    mut_pos_index = "Start_Position"
    mut_ref_index = "Reference_Allele"
    mut_alt_index = "Tumor_Seq_Allele2"
    
    mut_sample_index = "Tumor_Sample_Barcode"
    mut_gene_index = "Hugo_Symbol"
    mut_aa_index = "aa"
    
    
    mut_frame <- read(mut_filename)
    
    
    get_mut_samples <- function(mut_frame) {
        as.character(mut_frame[, mut_sample_index])
    }
    get_mut_genes <- function(mut_frame) {
        as.character(mut_frame[, mut_gene_index])
    }
    get_mut_aas <- function(mut_frame) {
        as.character(mut_frame[, mut_aa_index])
    }
    get_mut_types <- function(mut_frame) {
        as.character(mut_frame[, mut_type_index])
    }
    get_mut_chrs <- function(mut_frame) {
        as.character(mut_frame[, mut_chr_index])
    }
    get_mut_positions <- function(mut_frame) {
        as.character(mut_frame[, mut_pos_index])
    }
    get_mut_refs <- function(mut_frame) {
        as.character(mut_frame[, mut_ref_index])
    }
    get_mut_alts <- function(mut_frame) {
        as.character(mut_frame[, mut_alt_index])
    }
    get_mut_refalts <- function(mut_frame) {
        chrs <- get_mut_chrs(mut_frame)
        positions <- get_mut_positions(mut_frame)
        refs <- get_mut_refs(mut_frame)
        alts <- get_mut_alts(mut_frame)
        sprintf("%s:%s:%s:%s", chrs, positions, refs, alts)
    }
    get_mut_type_frame <- function(type, mut_frame) {
        types <- get_mut_types(mut_frame)
        condition <- type == types
        mut_frame[which(condition), ]
    }
    get_count_frame <- function(mut_frame) {
        
        samples <- get_mut_samples(mut_frame)
        refalts <- get_mut_refalts(mut_frame)
        genes <- get_mut_genes(mut_frame)
        aas <- get_mut_aas(mut_frame)
        
        count_frame <- unique(data.frame(
            coord = refalts
            , sample = samples
            , gene = genes
            , aa = aas
        ))
        count_frame
    }
    get_n_sample <- function(mut_frame) {
        samples <- get_mut_samples(mut_frame)
        n_sample <- length(unique(samples))
        n_sample
    }
    get_mut_doubleton_frame_core <- function(count_frame, mut_frame) {
        
        # Adding tested_samples at this step is really necessary !
        n_sample <- get_n_sample(mut_frame)
        
        tab <- table(count_frame$coord)
        condition <- as.numeric(tab) > 1
        doubletons <- names(tab)[condition]
        
        refalts <- get_mut_refalts(mut_frame)
        condition <- refalts %in% doubletons
        doubleton_frame <- mut_frame[which(condition), ]
        
        tested_samples <- rep(n_sample, nrow(doubleton_frame))
        submit_frame <- data.frame(
            doubleton_frame
            , tested_samples = tested_samples
        )
        submit_frame
    }
    get_mut_doubleton_frame <- function(mut_frame) {
        count_frame <- get_count_frame(mut_frame)
        mut_doubleton_frame <- get_mut_doubleton_frame_core(
            count_frame = count_frame
            , mut_frame = mut_frame
        )
        mut_doubleton_frame
    }
    
    types <- unique(get_mut_types(mut_frame))
    
    init_flag = TRUE
    submit_list <- list()
    for(type in types) {
        print(type)
        mut_type_frame <- get_mut_type_frame(
            type = type
            , mut_frame = mut_frame
        )
        mut_type_doubleton_frame <- get_mut_doubleton_frame(mut_type_frame)
        
        temp_frame <- mut_type_doubleton_frame
        if(init_flag) {
            header <- colnames(temp_frame)
            set_ncol <- length(header)
            init_flag <- FALSE
        }
        
        temp_vec <- as.vector(t(temp_frame))
        submit_list[[type]] <- temp_vec
    }
    submit_frame <- as.data.frame(matrix(
        unlist(submit_list), ncol = set_ncol, byrow = TRUE
    ))
    colnames(submit_frame) <- header
    
    write.tsv(submit_frame, outfilename)
}
#get_rtcga_doubleton_frame()

# Aggregate mutations in total-tumor analysis .
aggregate_rtcga_total_tumor_mutation_frame <- function(
    outfilename = "RTCGA_mutations_format_sanitized_snv_protein_altering_doubleton_total_tumor_aggregated.tsv"
    , mut_filename = "RTCGA_mutations_format_sanitized_snv_protein_altering_doubleton.tsv"
    , mode = "doubleton"
    # mode can be "singleton" too
    , noisy_types = c()
    # Before bootstrapping, don't exclude noisy types .
    , verbose_cycle = 500
) {
    
    mut_frame <- read(mut_filename)
    
    mut_type_index = "type"
    
    mut_chr_index = "Chromosome"
    mut_pos_index = "Start_Position"
    mut_ref_index = "Reference_Allele"
    mut_alt_index = "Tumor_Seq_Allele2"
    
    mut_sample_index = "Tumor_Sample_Barcode"
    mut_gene_index = "Hugo_Symbol"
    mut_aa_index = "aa"
    
    mut_td_index = "tested_samples"
    
    
    get_mut_samples <- function(mut_frame) {
        as.character(mut_frame[, mut_sample_index])
    }
    get_mut_genes <- function(mut_frame) {
        as.character(mut_frame[, mut_gene_index])
    }
    get_mut_aas <- function(mut_frame) {
        as.character(mut_frame[, mut_aa_index])
    }
    get_mut_types <- function(mut_frame) {
        as.character(mut_frame[, mut_type_index])
    }
    get_mut_tds <- function(mut_frame) {
        as.character(mut_frame[, mut_td_index])
    }
    
    get_mut_chrs <- function(mut_frame) {
        as.character(mut_frame[, mut_chr_index])
    }
    get_mut_positions <- function(mut_frame) {
        as.character(mut_frame[, mut_pos_index])
    }
    get_mut_refs <- function(mut_frame) {
        as.character(mut_frame[, mut_ref_index])
    }
    get_mut_alts <- function(mut_frame) {
        as.character(mut_frame[, mut_alt_index])
    }
    get_mut_refalts <- function(mut_frame) {
        chrs <- get_mut_chrs(mut_frame)
        positions <- get_mut_positions(mut_frame)
        refs <- get_mut_refs(mut_frame)
        alts <- get_mut_alts(mut_frame)
        sprintf("%s:%s:%s:%s", chrs, positions, refs, alts)
    }
    get_mut_refalt_frame <- function(refalt, mut_frame) {
        refalts <- get_mut_refalts(mut_frame)
        condition <- refalt == refalts
        mut_frame[which(condition), ]
    }
    
    get_count_frame_total_tumor <- function(mut_frame) {
        
        samples <- get_mut_samples(mut_frame)
        refalts <- get_mut_refalts(mut_frame)
        genes <- get_mut_genes(mut_frame)
        aas <- get_mut_aas(mut_frame)
        
        chrs <- get_mut_chrs(mut_frame)
        positions <- get_mut_positions(mut_frame)
        refs <- get_mut_refs(mut_frame)
        alts <- get_mut_alts(mut_frame)
        
        tds <- get_mut_tds(mut_frame)
        
        count_frame <- unique(data.frame(
            coord = refalts
            , chr = chrs
            , pos = positions
            , ref = refs
            , alt = alts
            , sample = samples
            , gene = genes
            , aa = aas
            , tested_samples = tds
        ))
        
        unique(count_frame)
    }
    get_count_coord_frame <- function(coord, count_frame) {
        coords <- as.character(count_frame[, "coord"])
        condition <- coord == coords
        count_frame[which(condition), ]
    }
    get_submit_line <- function(coord, count_frame) {
        count_coord_frame <- get_count_coord_frame(
            coord = coord
            , count_frame = count_frame
        )
        
        header <- colnames(count_coord_frame)
        columns <- header[header != "sample"]
        ad <- nrow(count_coord_frame)
        select_frame <- unique(count_coord_frame[, columns])
        # Assume this is nrow 1 .
        submit_frame <- data.frame(
            select_frame
            , affected_samples = ad
            , stringsAsFactors = FALSE
        )
    }
    
    get_submit_frame_total_tumor <- function(mut_frame) {
        
        count_frame <- get_count_frame_total_tumor(mut_frame)
        
        tab <- table(count_frame$coord)
        tab <- tab[order(names(tab))]
        
        coords <- names(tab)
        
        init_flag = TRUE
        submit_list <- list()
        indices <- seq(length(coords))
        for(i in indices) {
            coord <- coords[i]
            
            if(i %% verbose_cycle == 0) cat(sprintf(
                "##### Processing (%s, i = %d / %d) ...\n"
                , coord, i, max(indices)
            ))
            
            temp_frame <- get_submit_line(
                coord = coord
                , count_frame = count_frame
            )
            
            if(init_flag) {
                header <- colnames(temp_frame)
                set_ncol <- length(header)
                init_flat <- FALSE
            }
            submit_list[[coord]] <- as.vector(t(temp_frame))
        }
        submit_frame <- as.data.frame(matrix(
            unlist(submit_list), ncol = set_ncol, byrow = TRUE
        ))
        colnames(submit_frame) <- header
        submit_frame
    }
    add_mfat <- function(
        mut_frame
        , mut_ad_index = "affected_samples"
        , mut_td_index = "tested_samples"
    ) {
        
        ads <- as.numeric(as.character(mut_frame[, mut_ad_index]))
        tds <- as.numeric(as.character(mut_frame[, mut_td_index]))
        mfats <- ads / tds
        submit_frame <- data.frame(mut_frame, MFaT = mfats)
        submit_frame
    }
    get_n_sample <- function(mut_frame) {
        samples <- get_mut_samples(mut_frame)
        n_sample <- length(unique(samples))
        n_sample
    }
    rewrite_tested_samples_total_tumor <- function(mut_frame) {
        
        n_sample <- get_n_sample(mut_frame)
        tested_samples <- rep(n_sample, nrow(mut_frame))
        
        header <- colnames(mut_frame)
        columns <- header[header != "tested_samples"]
        
        submit_frame <- data.frame(
            mut_frame[, columns]
            , tested_samples = tested_samples
        )
        submit_frame
    }
    sum_up_tested_samples <- function(mut_frame) {
        # Assume mut_td_index == "tested_samples" is already in the columns .
        count_frame <- unique(mut_frame[, c(mut_type_index, mut_td_index)])
        n_sample <- sum(as.numeric(count_frame[, 2]))
        tested_samples <- rep(n_sample, nrow(mut_frame))
        
        header <- colnames(mut_frame)
        columns <- header[header != "tested_samples"]
        
        submit_frame <- data.frame(
            mut_frame[, columns]
            , tested_samples = tested_samples
        )
        submit_frame
    }
    
    
    get_unnoisy_types_frame <- function(mut_frame) {
        types <- get_mut_types(mut_frame)
        condition <- !types %in% noisy_types
        mut_frame[which(condition), ]
    }
    
    cat(sprintf("##### Selecting unnoisy types ...\n"))
    mut_frame <- get_unnoisy_types_frame(mut_frame)
    
    
    cat(sprintf("##### Adding tested_samples ...\n"))
    if(mode == "singleton") {
        mut_frame <- rewrite_tested_samples_total_tumor(mut_frame)
    } else {
        mut_frame <- sum_up_tested_samples(mut_frame)
    }
    
    # The main process .
    submit_frame <- get_submit_frame_total_tumor(mut_frame)
    
    
    cat(sprintf("##### Adding MFaTs ...\n"))
    submit_frame <- add_mfat(
        mut_frame = submit_frame
        , mut_ad_index = "affected_samples"
        , mut_td_index = "tested_samples"
    )
    
    cat(sprintf("##### Writing ...\n"))
    write.tsv(submit_frame, outfilename)
}
#aggregate_rtcga_total_tumor_mutation_frame()

# Maximize MFaT , while retainig the redundancy due to multiple annotated genes !
maximize_rtcga_mutation_total_tumor_frame <- function(
    outfilename = "RTCGA_mutations_format_sanitized_snv_protein_altering_doubleton_total_tumor_aggregated_maximized.tsv"
    , vcf_filename = "RTCGA_mutations_format_sanitized_snv_protein_altering_doubleton_total_tumor_aggregated.tsv"
    , verbose_cycle = 100
) {
    
    vcf_chr_index = "chr"
    vcf_pos_index = "pos"
    vcf_ref_index = "ref"
    vcf_alt_index = "alt"
    vcf_mfat_index = "MFaT"
    
    maximize_vcf_mfat_frame_core(
        outfilename = outfilename
        , vcf_filename = vcf_filename
        , vcf_chr_index = vcf_chr_index
        , vcf_pos_index = vcf_pos_index
        , vcf_ref_index = vcf_ref_index
        , vcf_alt_index = vcf_alt_index
        , vcf_mfat_index = vcf_mfat_index
        , verbose_cycle = verbose_cycle
    )
}
#maximize_rtcga_mutation_total_tumor_frame()

test_maximize_rtcga_mutation_total_tumor_frame_doubleton <- function() {
    
    maximize_rtcga_mutation_total_tumor_frame(
        outfilename = "RTCGA_mutations_format_sanitized_snv_protein_altering_doubleton_total_tumor_aggregated_maximized.tsv"
        , vcf_filename = "RTCGA_mutations_format_sanitized_snv_protein_altering_doubleton_total_tumor_aggregated.tsv"
        , verbose_cycle = 100
    )
    
    
}
#test_maximize_rtcga_mutation_total_tumor_frame_doubleton()


# Mutation driver genes definitions:
    # 1. intogen_2014_mutational_driver_typeless.tsv
    # 2. cosmic_cgc_typeless.tsv
    # 3. Tokheim_2016_oncogenes_tsgs_typeless.tsv
# are got implicitly .

get_rtcga_total_tumor_driver_mfat_frame <- function(
    mfat_filename = "RTCGA_mutations_format_sanitized_snv_protein_altering_doubleton_total_tumor_aggregated_maximized.tsv"
    
    , mfat_name = "rtcga_total_tumor"
    , mfat_gene_index = "gene"
    , driver_filenames = c(
        "intogen_2014_mutational_driver_typeless.tsv"
        , "cosmic_cgc_typeless.tsv"
        , "Tokheim_2016_oncogenes_tsgs_typeless.tsv"
    )
    , driver_names = c(
        "intogen", "cgc", "tokheim"
    )
) {
    
    process <- function() {
        get_driver_mfat_frame(
            mfat_filename = mfat_filename
            , driver_filename = driver_filename
            
            , mfat_gene_index = mfat_gene_index
            
            , mfat_name = mfat_name
            , driver_name = driver_name
        )
    }
    
    indices <- seq(length(driver_filenames))
    for(i in indices) {
        driver_filename <- driver_filenames[i]
        driver_name <- driver_names[i]
        
        process()
    }
    
}
#get_rtcga_total_tumor_driver_mfat_frame()


## Driver Mutation Sites Analysis .
# Mutation driver sites definitions:
    # 1. intogen_driver_sites_known_2016_5_snv.tsv
    # 2. docm_driver_variants_snv.tsv
    # 3. Bailey_2018_shared_driver_mutations.tsv
# are got implicitly .

# Take intersections with sites definitions .
# Updated slightly .
get_intogen_sites_frame <- function(
    outfilename = "rtcga_total_tumor_sites_intogen.tsv"
    
    , catalog_filename = "intogen_driver_sites_known_2016_5_snv.tsv"
    , mfat_filename = "RTCGA_mutations_format_sanitized_snv_protein_altering_doubleton_total_tumor_aggregated_maximized.tsv"
    
    , catalog_chr_index = "chr"
    , catalog_pos_index = "pos"
    
    , catalog_ref_index = "ref"
    , catalog_alt_index = "alt"
    , mfat_chr_index = "chr"
    , mfat_pos_index = "pos"
) {
    
    mfat_frame <- read(mfat_filename)
    catalog_frame <- read(catalog_filename)
    
    get_catalog_chrs <- function(catalog_frame) {
        as.character(catalog_frame[, catalog_chr_index])
    }
    get_catalog_positions <- function(catalog_frame) {
        as.character(catalog_frame[, catalog_pos_index])
    }
    get_catalog_refs <- function(catalog_frame) {
        as.character(catalog_frame[, catalog_ref_index])
    }
    get_catalog_alts <- function(catalog_frame) {
        as.character(catalog_frame[, catalog_alt_index])
    }
    get_catalog_coords <- function(catalog_frame) {
        chrs <- get_catalog_chrs(catalog_frame)
        positions <- get_catalog_positions(catalog_frame)
        sprintf("%s:%s", chrs, positions)
    }
    
    get_mfat_chrs <- function(mfat_frame) {
        as.character(mfat_frame[, mfat_chr_index])
    }
    get_mfat_positions <- function(mfat_frame) {
        as.character(mfat_frame[, mfat_pos_index])
    }
    get_mfat_coords <- function(mfat_frame) {
        chrs <- get_mfat_chrs(mfat_frame)
        positions <- get_mfat_positions(mfat_frame)
        sprintf("%s:%s", chrs, positions)
    }
    
    get_mfat_sites_frame <- function(mfat_frame, catalog_frame) {
        coords_mfat <- get_mfat_coords(mfat_frame)
        coords_catalog <- get_catalog_coords(catalog_frame)
        
        condition <- coords_mfat %in% coords_catalog
        mfat_frame[which(condition), ]
    }
    
    
    mfat_sites_frame <- get_mfat_sites_frame(
        mfat_frame = mfat_frame
        , catalog_frame = catalog_frame
    )
    
    write.tsv(mfat_sites_frame, outfilename)
}
test_get_intogen_sites_frame <- function() {
    
    get_intogen_sites_frame(
        outfilename = "rtcga_total_tumor_sites_intogen.tsv"
        
        , catalog_filename = "intogen_driver_sites_known_2016_5_snv.tsv"
        , mfat_filename = "RTCGA_mutations_format_sanitized_snv_protein_altering_doubleton_total_tumor_aggregated_maximized.tsv"
        # Assume the 1st column is contig, and the 2nd is position .
    )
    
}
#test_get_intogen_sites_frame()


get_docm_sites_frame <- function(
    outfilename = "rtcga_total_tumor_sites_docm.tsv"
    
    , catalog_filename = "docm_driver_variants_snv.tsv"
    , mfat_filename = "RTCGA_mutations_format_sanitized_snv_protein_altering_doubleton_total_tumor_aggregated_maximized.tsv"
    
    , catalog_chr_index = "chromosome"
    , catalog_pos_index = "start"
    
    , mfat_chr_index = "chr"
    , mfat_pos_index = "pos"
) {
    
    mfat_frame <- read(mfat_filename)
    catalog_frame <- read(catalog_filename)
    
    get_catalog_chrs <- function(catalog_frame) {
        as.character(catalog_frame[, catalog_chr_index])
    }
    get_catalog_positions <- function(catalog_frame) {
        as.character(catalog_frame[, catalog_pos_index])
    }
    get_catalog_coords <- function(catalog_frame) {
        chrs <- get_catalog_chrs(catalog_frame)
        positions <- get_catalog_positions(catalog_frame)
        sprintf("%s:%s", chrs, positions)
    }
    
    get_mfat_chrs <- function(mfat_frame) {
        as.character(mfat_frame[, mfat_chr_index])
    }
    get_mfat_positions <- function(mfat_frame) {
        as.character(mfat_frame[, mfat_pos_index])
    }
    get_mfat_coords <- function(mfat_frame) {
        chrs <- get_mfat_chrs(mfat_frame)
        positions <- get_mfat_positions(mfat_frame)
        sprintf("%s:%s", chrs, positions)
    }
    
    get_mfat_sites_frame <- function(mfat_frame, catalog_frame) {
        coords_mfat <- get_mfat_coords(mfat_frame)
        coords_catalog <- get_catalog_coords(catalog_frame)
        
        condition <- coords_mfat %in% coords_catalog
        mfat_frame[which(condition), ]
    }
    
    
    mfat_sites_frame <- get_mfat_sites_frame(
        mfat_frame = mfat_frame
        , catalog_frame = catalog_frame
    )
    
    write.tsv(mfat_sites_frame, outfilename)
}
test_get_docm_sites_frame <- function() {
    
    get_docm_sites_frame(
        outfilename = "rtcga_total_tumor_sites_docm.tsv"
        
        , catalog_filename = "docm_driver_variants_snv.tsv"
        , mfat_filename = "RTCGA_mutations_format_sanitized_snv_protein_altering_doubleton_total_tumor_aggregated_maximized.tsv"
        # Assume the 1st column is contig, and the 2nd is position .
    )
    
}
#test_get_docm_sites_frame()

get_bailey_sites_frame <- function(
    outfilename = "rtcga_total_tumor_sites_bailey.tsv"
    , mfat_filename = "RTCGA_mutations_format_sanitized_snv_protein_altering_doubleton_total_tumor_aggregated_maximized.tsv"
    
    , bailey_filename = "Bailey_2018_shared_driver_mutations.tsv"
    
    , mfat_gene_index = "gene"
    , mfat_aa_index = "aa"
) {
    # Select according to gene:aa coord !
    # Define code by gene:aa  .
    
    sanitize_aas <- function(aas) {
        # Remove "p." at the head .
        heads <- substr(aas, start = 1, stop = 2)
        tails <- substr(aas, start = 3, stop = nchar(aas))
        
        condition <- "p." == heads
        condition[is.na(condition)] <- FALSE
        
        aas[condition] <- tails[condition]
        
        aas
    }
    
    bailey_frame <- read(bailey_filename)
    mfat_frame <- read(mfat_filename)
    
    get_bailey_genes <- function(bailey_frame) {
        as.character(bailey_frame[, "gene"])
    }
    get_bailey_aas <- function(bailey_frame) {
        aas <- as.character(bailey_frame[, "aa"])
        sanitize_aas(aas)
    }
    get_bailey_codes <- function(bailey_frame) {
        genes <- get_bailey_genes(bailey_frame)
        aas <- get_bailey_aas(bailey_frame)
        
        sprintf("%s:%s", genes, aas)
    }
    
    
    get_mfat_genes <- function(mfat_frame) {
        as.character(mfat_frame[, mfat_gene_index])
    }
    get_mfat_aas <- function(mfat_frame) {
        aas <- as.character(mfat_frame[, mfat_aa_index])
        sanitize_aas(aas)
        # AAs can contain "p." at the head .
        # If so, remove it .
    }
    get_mfat_codes <- function(mfat_frame) {
        genes <- get_mfat_genes(mfat_frame)
        aas <- get_mfat_aas(mfat_frame)
        
        sprintf("%s:%s", genes, aas)
    }
    
    get_mfat_sites_frame <- function(mfat_frame, bailey_frame) {
        
        codes_mfat <- get_mfat_codes(mfat_frame)
        codes_bailey <- get_bailey_codes(bailey_frame)
        
        condition <- codes_mfat %in% codes_bailey
        mfat_frame[which(condition), ]
    }
    
    
    mfat_sites_frame <- get_mfat_sites_frame(
        mfat_frame = mfat_frame
        , bailey_frame = bailey_frame
    )
    
    write.tsv(mfat_sites_frame, outfilename)
}
#get_bailey_sites_frame()


# Total Tumor Beneficial Density Plot .
plot_beneficial_density <- function(
    
    mfat_name = "rtcga_total_tumor"
    , driver_name = "intogen"
    
    , filestem = "driver"
    
    , mfat_banner = "RTCGA"
    , driver_banner = "IntOgen"
    
    , xlimit = c(0, 0.005)
    , ylimit = c(0, 200)
    
    , theo_color = "black"
    , obs_color = "red"
    
    , n_beneficial = 200
    , least = FALSE
    , theta = NULL
    
    , mfat_chr_index = "chr"
    , mfat_pos_index = "pos"
    , mfat_ad_index = "affected_samples"
    , doubleton = FALSE
    , gev_start = list(loc = 0, scale = 0, shape = 1.0)
) {
    
    xlabel = "MFaT"
    ylabel = "Frequency"
    
    
    infilename <- sprintf("%s_%s_%s.tsv", mfat_name, filestem, driver_name)
    cat(sprintf("## %s case:\n", infilename))
    
    inframe <- read(infilename)
    
    
    get_inframe_chrs <- function(inframe) {
        as.character(inframe[, mfat_chr_index])
    }
    get_inframe_positions <- function(inframe) {
        as.character(inframe[, mfat_pos_index])
    }
    get_inframe_coords <- function(inframe) {
        chrs <- get_inframe_chrs(inframe)
        positions <- get_inframe_positions(inframe)
        sprintf("%s:%s", chrs, positions)
    }
    get_inframe_mfats <- function(inframe) {
        as.numeric(inframe[, "MFaT"])
    }
    get_inframe_ads <- function(inframe) {
        as.numeric(inframe[, mfat_ad_index])
    }
    
    get_inframe_doubleton_frame <- function(inframe) {
        ads <- get_inframe_ads(inframe)
        inframe[which(ads > 1), ]
    }
    # Get doubletons only .
    if(doubleton) {
        inframe <- get_inframe_doubleton_frame(inframe)
    }
    
    get_data <- function(inframe) {
        coords <- get_inframe_coords(inframe)
        mfats <- get_inframe_mfats(inframe)
        count_frame <- unique(data.frame(coord = coords, MFaT = mfats))
        
        data <- as.numeric(count_frame[, "MFaT"])
        data
    }
    
    get_thetas <- function(data) {
        thetas <- sort(unique(data))
        thetas <- c(thetas, Inf)
        thetas
    }
    get_ns <- function(data) {
        get_n <- function(theta, data) {
            length(data[data > theta])
        }
        ns <- sapply(sort(unique(data)), get_n, data = data)
        ns <- c(length(data), ns)
        
        names(ns) <- get_thetas(data)
        
        cat(sprintf("Possible beneficial counts: \n"))
        print(ns)
        
        ns
    }
    get_beneficial_theta <- function(
        n = 300
        , least = TRUE
        , inframe
    ) {
        
        data <- get_data(inframe)
        thetas <- get_thetas(data)
        
        ns <- get_ns(data)
        
        if(least) {
            # Return the threshold giving at least n elements .
            theta <- min(thetas[ns > n])
        } else {
            # Return the threshold giving an element count < n .
            theta <- min(thetas[ns < n])
        }
        
        theta
    }
    get_beneficial_data_n <- function(
        n = 300
        , least
        , inframe
    ) {
        
        data <- get_data(inframe)
        
        theta = get_beneficial_theta(
            n = n
            , least = least
            , inframe = inframe
        )
        
        cat(sprintf("Theta: %f\n", theta))
        data <- data[data > theta]
        data
    }
    get_beneficial_data_theta <- function(theta, inframe) {
        
        data <- get_data(inframe)
        
        ns <- get_ns(data)
        cat(sprintf("Theta: %f\n", theta))
        
        data <- data[data > theta]
        data
    }
    
    # Select only beneficial mutations !
    if(is.null(theta) && !is.null(n_beneficial)) {
        theta = get_beneficial_theta(
            n = n_beneficial
            , least = least
            , inframe = inframe
        )
        data <- get_beneficial_data_n(
            n = n_beneficial
            , least = least
            , inframe = inframe
        )
        mainlabel <- sprintf("%s-%s (b = %d, th = %.2E)", mfat_banner, driver_banner, length(data), theta)
    } else if(!is.null(theta)) {
        data <- get_beneficial_data_theta(
            theta = theta
            , inframe = inframe
        )
        mainlabel <- sprintf("%s-%s (b = %d, th = %.2E)", mfat_banner, driver_banner, length(data), theta)
    } else {
        data <- get_data(inframe)
        
        mainlabel <- sprintf("%s-%s (b = %d)", mfat_banner, driver_banner, length(data))
    }
    
    
    get_points_core <- function(data) {
        x_vec <- density(data)$x
        y_vec <- density(data)$y
        condition <- x_vec > 0 & y_vec > 0
        x_vec <- x_vec[condition]
        y_vec <- y_vec[condition]
        list(x = x_vec, y = y_vec)
    }
    get_points_core_count <- function(data) {
        tab <- table(data)
        x_vec = as.numeric(names(tab))
        y_vec = as.numeric(tab)
        list(x = x_vec, y = y_vec)
    }
    get_points_x <- function(data) {
        get_points_core(data)$x
    }
    get_points_y <- function(data) {
        get_points_core(data)$y
    }
    
    if(is.null(xlimit)) {
        xlimit <- c(0, max(data))
    }
    
    plot(
        x = get_points_x(data)
        , y = get_points_y(data)
        , type = "l"
        , log = ""
        , col = obs_color
        , xlab = xlabel
        , ylab = ylabel
        , bty = "n"
        , yaxt = "n"
        , xlim = xlimit
        , ylim = ylimit
        , main = mainlabel
    )
    axis(side = 2, las = 2)
    
    
    normalize_x <- function(x, data) {
        condition <- min(data) <= x & x <= max(data)
        x <- x[condition]
        x
    }
    normalize_y <- function(y) {
        #y <- y / sum(y)
        y
    }
    
    
    get_gev_mle_start <- function(data) {
        start = gev_start
        # Return named vector
        est <- rep(NA, 3)
        expr <- {
            result <- evd::fgev(
                x = data
                , start = start
                , method = BOOT_MLE_METHOD
                , std.err = BOOT_STD_ERR
                , warn.inf = FALSE
            )
            # This can return error .
            est <- result[["estimate"]]
        }
        try(expr = expr, silent = TRUE)
        est
    }
    
    add_fgev_line <- function(data, color = "red", ...) {
        x <- get_points_x(data)
        x <- normalize_x(x = x, data = data)
        
        est <- get_gev_mle_start(data)
        
        y <- evd::dgev(
            x = x
            , loc = est["loc"]
            , scale = est["scale"]
            , shape = est["shape"]
        )
        y <- normalize_y(y)
        lines(x = x, y = y, col = color, ...)
    }
    add_fpot_line <- function(data, color = "red", ...) {
        x <- get_points_x(data)
        x <- normalize_x(x = x, data = data)
        
        theta <- min(data)
        
        result <- evd::fpot(
            x = data
            , threshold = theta
            , model = "gpd"
            
            , method = GRAPH_MLE_METHOD
            , std.err = GRAPH_STD_ERR
        )
        est <- result[["estimate"]]
        y <- evd::dgpd(
            x = x
            , loc = theta
            , scale = est["scale"]
            , shape = est["shape"]
        )
        y <- normalize_y(y)
        lines(x = x, y = y, col = color, ...)
    }
    
    pareto_mle <- function(data) {
        n <- length(data)
        m <- min(data)
        alpha <- n / sum(log(data) - log(m))
        list(scale = m, shape = alpha)
    }
    dpareto <- function (x, scale = 1, shape, log = FALSE) {
        # Density function from VGAM .
        if (!is.logical(log.arg <- log) || length(log) != 1) 
            stop("bad input for argument 'log'")
        rm(log)
        L <- max(length(x), length(scale), length(shape))
        if (length(x) != L) 
            x <- rep_len(x, L)
        if (length(scale) != L) 
            scale <- rep_len(scale, L)
        if (length(shape) != L) 
            shape <- rep_len(shape, L)
        logdensity <- rep_len(log(0), L)
        xok <- (x >= scale)
        logdensity[xok] <- log(shape[xok]) + shape[xok] * log(scale[xok]) - (shape[xok] + 1) * log(x[xok])
        if (log.arg) 
            logdensity
        else exp(logdensity)
    }
    add_pareto_line <- function(data, color = "red", ...) {
        x <- get_points_x(data)
        x <- normalize_x(x = x, data = data)
        
        result <- pareto_mle(data)
        y <- dpareto(
            x = x
            , scale = result[["scale"]]
            , shape = result[["shape"]]
        )
        y <- normalize_y(y)
        lines(x = x, y = y, col = color, ...)
    }
    
    add_fgev_line(data = data, color = theo_color, lty = 1)
    add_fpot_line(data = data, color = theo_color, lty = 2)
    add_pareto_line(data = data, color = theo_color, lty = 3)
    
    legend(
        "topright"
        , legend = c("Observation", "GEV PDF", "GPD PDF", "Pareto PDF")
        , col = c(obs_color, rep(theo_color, 3))
        , lty = c(1, 1, 2, 3)
        , bty = "n"
    )
}
test_plot_beneficial_density <- function() {
    
    mfat_name = "rtcga_total_tumor"
    driver_name = "intogen"
    
    plot_beneficial_density(
        mfat_name = mfat_name
        , driver_name = driver_name
        , mfat_banner = "DUMMY"
        , driver_banner = "DUMMIE"
        
        , xlimit = NULL
        , ylimit = c(0, 500)
        
        , obs_color = "red"
        , theo_color = "black"
        
        , n_beneficial = 200
        , least = FALSE
        , theta = NULL
    )
    
}
#test_plot_beneficial_density()

plot_rtcga_total_tumor_beneficial_densities <- function(
    
    n_beneficial = 200
    , filestem = "driver"
    
    , least = FALSE
    , driver_colors = c("purple2", "purple3", "purple4")
    , theo_color = "black"
    
    , driver_names = c(
        "intogen", "cgc", "tokheim"
    )
    , driver_banners = c(
        "IntOgen", "CGC", "Tokheim"
    )
    
    , mfat_names = c(
        "rtcga_total_tumor"
    )
    , mfat_banners = c(
        "RTCGA"
    )
    , n_row = length(mfat_names)
    , n_col = length(driver_names)
    , doubleton = FALSE
    , gev_start = list(loc = 0, scale = 0, shape = 1.0)
) {
    
    ylimit = c(0, 500)
    
    layout_mx <- matrix(seq(n_col * n_row), ncol = n_col, byrow = TRUE)
    layout(layout_mx)
    
    
    for(driver in seq(length(driver_names))) {
        for(mfat in seq(length(mfat_names))) {
            
            plot_beneficial_density(
                mfat_name = mfat_names[mfat]
                , driver_name = driver_names[driver]
                , filestem = filestem
                , mfat_banner = mfat_banners[mfat]
                , driver_banner = driver_banners[driver]
                
                , xlimit = NULL
                , ylimit = ylimit
                
                , obs_color = driver_colors[driver]
                , theo_color = "black"
                
                , n_beneficial = n_beneficial
                , least = least
                , theta = NULL
                
                , doubleton = doubleton
                , gev_start = gev_start
            )
            
        }
    }
}

save_rtcga_total_tumor_beneficial_densities <- function(
    outfilename
    , filestem = "driver"
    , driver_names = c(
        "intogen", "cgc", "tokheim"
    )
    , driver_banners = c(
        "IntOgen", "CGC", "Tokheim"
    )
    , driver_colors = c("purple2", "purple3", "purple4")
    , mfat_names = c(
        "rtcga_total_tumor"
    )
    , mfat_banners = c(
        "RTCGA"
    )
    , n_beneficial = 200
    , unit = 3
    , doubleton = FALSE
    , gev_start = list(loc = 0, scale = 0, shape = 1.0)
) {
    
    n_row = length(mfat_names)
    n_col = length(driver_names)
    
    pdf(outfilename, width = unit * n_col, height = unit * n_row)
    par(mar = c(4, 4, 2, 1))
    par(mgp = c(2.5, 0.5, 0))
    par(cex.main = 1.0)
    
    plot_rtcga_total_tumor_beneficial_densities(
        n_beneficial = n_beneficial
        , filestem = filestem
        
        , driver_names = driver_names
        , driver_banners = driver_banners
        , mfat_names = mfat_names
        , mfat_banners = mfat_banners
        
        , least = FALSE
        , driver_colors = driver_colors
        , theo_color = "black"
        
        , doubleton = doubleton
        #, n_col = n_col, n_row = n_row
        , gev_start = gev_start
    )
    dev.off()
}

## Total Tumor Driver Sites Density Plot .
test_save_rtcga_total_tumor_beneficial_densities_sites <- function() {
    filestem = "sites"
    n_beneficial = NULL
    n_beneficial_key = "total"
    mfat_name = "rtcga_total_tumor"
    
    density_filename = sprintf("density_%s_%s_beneficial_%s.pdf", mfat_name, filestem, n_beneficial_key)
    
    save_rtcga_total_tumor_beneficial_densities(
        outfilename = density_filename
        , filestem = filestem
        , driver_names = c(
            "intogen", "docm", "bailey"
        )
        , driver_banners = c(
            "IntOgen", "DoCM", "Bailey"
        )
        , driver_colors = c("purple2", "purple3", "purple4")
        
        , mfat_names = c(
            mfat_name
        )
        , mfat_banners = c(
            "RTCGA"
        )
        , n_beneficial = n_beneficial
        , unit = 3
        
        , doubleton = TRUE
        # This time, select only doubletons !
        , gev_start = list(loc = 0, scale = 0, shape = 1.0)
    )
}
#test_save_rtcga_total_tumor_beneficial_densities_sites()
test_save_rtcga_total_tumor_beneficial_densities_driver <- function() {
    filestem = "driver"
    n_beneficial = 200
    n_beneficial_key = if(is.null(n_beneficial)) "total" else sprintf("%d", n_beneficial)
    mfat_name = "rtcga_total_tumor"
    
    density_filename = sprintf("density_%s_%s_beneficial_%s.pdf", mfat_name, filestem, n_beneficial_key)
    
    save_rtcga_total_tumor_beneficial_densities(
        outfilename = density_filename
        , filestem = filestem
        , driver_names = c(
            "intogen", "cgc", "tokheim"
        )
        , driver_banners = c(
            "IntOgen", "CGC", "Tokheim"
        )
        , mfat_names = c(
            mfat_name
        )
        , mfat_banners = c(
            "RTCGA"
        )
        , n_beneficial = n_beneficial
        , unit = 3
        , gev_start = list(loc = 0, scale = 0, shape = 1.0)
    )
}
#test_save_rtcga_total_tumor_beneficial_densities_driver()


# Bootstrap parameters first !
# Bootstrap it WITH starting value, this time .

bootstrap_parameters_dataset_start <- function(
    mfat_name = "rtcga_total_tumor"
    , filestem = "driver"
    , driver_name = "intogen"
    
    , n_boot = 1000
    , n_boot_key = "1k"
    
    , n_beneficial = 200
    , least = FALSE
    , theta = NULL
    
    , dists = c("gev")
    
    , mfat_chr_index = "chr"
    , mfat_pos_index = "pos"
    , mfat_ad_index = "affected_samples"
    , doubleton = FALSE
    , gev_start = list(loc = 0, scale = 0, shape = 1.0)
) {
    
    outfilename <- sprintf(
        "bootstrap_parameter_%s_%s_%s_%s.RData"
        , n_boot_key, mfat_name, filestem, driver_name
    )
    
    infilename <- sprintf("%s_%s_%s.tsv", mfat_name, filestem, driver_name)
    
    inframe <- read(infilename)
    
    
    get_inframe_chrs <- function(inframe) {
        as.character(inframe[, mfat_chr_index])
    }
    get_inframe_positions <- function(inframe) {
        as.character(inframe[, mfat_pos_index])
    }
    get_inframe_coords <- function(inframe) {
        chrs <- get_inframe_chrs(inframe)
        positions <- get_inframe_positions(inframe)
        sprintf("%s:%s", chrs, positions)
    }
    get_inframe_mfats <- function(inframe) {
        as.numeric(inframe[, "MFaT"])
    }
    get_inframe_ads <- function(inframe) {
        as.numeric(inframe[, mfat_ad_index])
    }
    
    get_inframe_doubleton_frame <- function(inframe) {
        ads <- get_inframe_ads(inframe)
        inframe[which(ads > 1), ]
    }
    # Get doubletons only .
    if(doubleton) {
        inframe <- get_inframe_doubleton_frame(inframe)
        cat(sprintf("Doubletons select (nrow = %d).\n", nrow(inframe)))
    }
    
    get_data <- function(inframe) {
        coords <- get_inframe_coords(inframe)
        mfats <- get_inframe_mfats(inframe)
        count_frame <- unique(data.frame(coord = coords, MFaT = mfats))
        
        data <- as.numeric(count_frame[, "MFaT"])
        data
    }
    
    get_thetas <- function(data) {
        thetas <- sort(unique(data))
        thetas <- c(thetas, Inf)
        thetas
    }
    get_ns <- function(data) {
        get_n <- function(theta, data) {
            length(data[data > theta])
        }
        ns <- sapply(sort(unique(data)), get_n, data = data)
        ns <- c(length(data), ns)
        
        names(ns) <- get_thetas(data)
        
        cat(sprintf("Possible beneficial counts: \n"))
        print(ns)
        
        ns
    }
    get_beneficial_theta <- function(
        n = 300
        , least = TRUE
        , inframe
    ) {
        
        data <- get_data(inframe)
        thetas <- get_thetas(data)
        
        ns <- get_ns(data)
        
        if(least) {
            # Return the threshold giving at least n elements .
            theta <- min(thetas[ns > n])
        } else {
            # Return the threshold giving an element count < n .
            theta <- min(thetas[ns < n])
        }
        
        theta
    }
    get_beneficial_data_n <- function(
        n = 300
        , least
        , inframe
    ) {
        
        data <- get_data(inframe)
        
        theta = get_beneficial_theta(
            n = n
            , least = least
            , inframe = inframe
        )
        
        cat(sprintf("Theta: %f\n", theta))
        data <- data[data > theta]
        data
    }
    get_beneficial_data_theta <- function(theta, inframe) {
        
        data <- get_data(inframe)
        
        ns <- get_ns(data)
        cat(sprintf("Theta: %f\n", theta))
        
        data <- data[data > theta]
        data
    }
    
    
    # Select only beneficial mutations !
    if(is.null(theta) && !is.null(n_beneficial)) {
        theta = get_beneficial_theta(
            n = n_beneficial
            , least = least
            , inframe = inframe
        )
        data <- get_beneficial_data_n(
            n = n_beneficial
            , least = least
            , inframe = inframe
        )
        mainlabel <- sprintf("%s-%s (b = %d, th = %.2E)", mfat_name, driver_name, length(data), theta)
    } else if(!is.null(theta)) {
        data <- get_beneficial_data_theta(
            theta = theta
            , inframe = inframe
        )
        mainlabel <- sprintf("%s-%s (b = %d, th = %.2E)", mfat_name, driver_name, length(data), theta)
    } else {
        data <- get_data(inframe)
        
        mainlabel <- sprintf("%s-%s (b = %d)", mfat_name, driver_name, length(data))
    }
    print(mainlabel)
    
    
    get_gev_mle_start <- function(data) {
        start = gev_start
        # Return named vector
        est <- rep(NA, 3)
        expr <- {
            result <- evd::fgev(
                x = data
                , start = start
                , method = BOOT_MLE_METHOD
                , std.err = BOOT_STD_ERR
                , warn.inf = FALSE
            )
            # This can return error .
            est <- result[["estimate"]]
        }
        try(expr = expr, silent = TRUE)
        est
    }
    get_gpd_mle <- function(data) {
        # Return named vector
        #epsilon = .Machine$double.eps
        theta = (
            min(data)
            # - epsilon * 100
        )
        
        est <- rep(NA, 3)
        expr <- {
            result <- evd::fpot(
                x = data
                , threshold = theta
                , model = "gpd"
                
                , method = BOOT_MLE_METHOD
                , std.err = BOOT_STD_ERR
            )
            # This can return error .
            est <- result[["estimate"]]
            est <- c(loc = theta, est)
        }
        try(expr = expr, silent = TRUE)
        est
    }
    get_pareto_mle <- function(data) {
        # Return named vector
        n <- length(data)
        m <- min(data)
        alpha <- n / sum(log(data) - log(m))
        c(scale = m, shape = alpha)
    }
    
    
    simulate_stats <- function(dist = "gev", n_boot = 100, data) {
        if(dist == "gev") {
            get_mle <- get_gev_mle_start
        } else if(dist == "gpd") {
            get_mle <- get_gpd_mle
        } else if(dist == "pareto") {
            get_mle <- get_pareto_mle
        } else {
            get_mle <- get_gev_mle_start
        }
        
        boot_f <- function(data, indices) {
            # Assume vector input .
            data <- data[indices]
            get_mle(data = data)
        }
        
        boot_result <- boot::boot(
            data = data
            , statistic = boot_f
            , R = n_boot
        )
        boot_result
    }
    
    submit_list <- list()
    for(dist in dists) {
        print(dist)
        stats_obj <- simulate_stats(
            dist = dist
            , n_boot = n_boot
            , data = data
        )
        submit_list[[dist]] <- stats_obj
    }
    
    save(submit_list, file = outfilename)
    
    base::gc()
}
test_bootstrap_parameters_dataset_start <- function() {
    bootstrap_parameters_dataset_start(filestem = "sites")
}
#test_bootstrap_parameters_dataset_start()

bootstrap_parameters_datasets_start <- function(
    filestem = "driver"
    , n_boot = 1000
    , n_boot_key = "1k"
    
    , mfat_names = c(
        "rtcga_total_tumor"
    )
    , driver_names = c(
        "intogen", "cgc", "tokheim"
    )
    , n_beneficial = 200
    , least = FALSE
    , theta = NULL
    
    , doubleton = FALSE
    , gev_start = list(loc = 0, scale = 0, shape = 1.0)
) {
    
    for(mfat_name in mfat_names) {
        for(driver_name in driver_names) {
            bootstrap_parameters_dataset_start(
                mfat_name = mfat_name
                , driver_name = driver_name
                , filestem = filestem
                
                , n_boot = n_boot
                , n_boot_key = n_boot_key
                
                , n_beneficial = n_beneficial
                , least = least
                , theta = theta
                , doubleton = doubleton
                , gev_start = gev_start
            )
        }
    }
    
}
test_bootstrap_parameters_datasets_start_driver <- function() {
    n_boot = 1000
    n_boot_key = "1k"
    filestem = "driver"
    doubleton = TRUE
    
    mfat_names = c(
        "rtcga_total_tumor"
    )
    driver_names = c(
        "intogen", "cgc", "tokheim"
    )
    
    bootstrap_parameters_datasets_start(
        n_boot = n_boot
        , n_boot_key = n_boot_key
        , filestem = filestem
        
        , mfat_names = mfat_names
        , driver_names = driver_names
        
        , n_beneficial = 200
        , least = FALSE
        , theta = NULL
        , doubleton = doubleton
    )
    base::gc()
}
test_bootstrap_parameters_datasets_start_sites <- function() {
    n_boot = 1000
    n_boot_key = "1k"
    filestem = "sites"
    doubleton = TRUE
    
    mfat_names = c(
        "rtcga_total_tumor"
    )
    driver_names = c(
        "intogen", "docm", "bailey"
    )
    
    bootstrap_parameters_datasets_start(
        n_boot = n_boot
        , n_boot_key = n_boot_key
        , filestem = filestem
        
        , mfat_names = mfat_names
        , driver_names = driver_names
        
        , n_beneficial = NULL
        , least = FALSE
        , theta = NULL
        , doubleton = doubleton
    )
    base::gc()
}
#test_bootstrap_parameters_datasets_start_driver()
#test_bootstrap_parameters_datasets_start_sites()

test_bootstrap_parameters_datasets_start_driver_long <- function() {
    n_boot = 10000
    n_boot_key = "10k"
    filestem = "driver"
    doubleton = TRUE
    
    mfat_names = c(
        "rtcga_total_tumor"
    )
    driver_names = c(
        "intogen", "cgc", "tokheim"
    )
    
    bootstrap_parameters_datasets_start(
        n_boot = n_boot
        , n_boot_key = n_boot_key
        , filestem = filestem
        
        , mfat_names = mfat_names
        , driver_names = driver_names
        
        , n_beneficial = 200
        , least = FALSE
        , theta = NULL
        , doubleton = doubleton
    )
    base::gc()
}
test_bootstrap_parameters_datasets_start_sites_long <- function() {
    n_boot = 10000
    n_boot_key = "10k"
    filestem = "sites"
    doubleton = TRUE
    
    mfat_names = c(
        "rtcga_total_tumor"
    )
    driver_names = c(
        "intogen", "docm", "bailey"
    )
    
    bootstrap_parameters_datasets_start(
        n_boot = n_boot
        , n_boot_key = n_boot_key
        , filestem = filestem
        
        , mfat_names = mfat_names
        , driver_names = driver_names
        
        , n_beneficial = NULL
        , least = FALSE
        , theta = NULL
        , doubleton = doubleton
    )
    base::gc()
}
#test_bootstrap_parameters_datasets_start_driver_long()
#test_bootstrap_parameters_datasets_start_sites_long()

test_bootstrap_parameters_datasets_start_driver_grand <- function() {
    n_boot = 100000
    n_boot_key = "100k"
    filestem = "driver"
    doubleton = TRUE
    
    mfat_names = c(
        "rtcga_total_tumor"
    )
    driver_names = c(
        "intogen", "cgc", "tokheim"
    )
    
    bootstrap_parameters_datasets_start(
        n_boot = n_boot
        , n_boot_key = n_boot_key
        , filestem = filestem
        
        , mfat_names = mfat_names
        , driver_names = driver_names
        
        , n_beneficial = 200
        , least = FALSE
        , theta = NULL
        , doubleton = doubleton
    )
    base::gc()
}
test_bootstrap_parameters_datasets_start_sites_grand <- function() {
    n_boot = 100000
    n_boot_key = "100k"
    filestem = "sites"
    doubleton = TRUE
    
    mfat_names = c(
        "rtcga_total_tumor"
    )
    driver_names = c(
        "intogen", "docm", "bailey"
    )
    
    bootstrap_parameters_datasets_start(
        n_boot = n_boot
        , n_boot_key = n_boot_key
        , filestem = filestem
        
        , mfat_names = mfat_names
        , driver_names = driver_names
        
        , n_beneficial = NULL
        , least = FALSE
        , theta = NULL
        , doubleton = doubleton
    )
    base::gc()
}

#test_bootstrap_parameters_datasets_start_driver_grand()
#test_bootstrap_parameters_datasets_start_sites_grand()


## Get parameters table .
get_bootstrap_parameters_frame <- function(
    n_boot_key = "1k"
    
    , filestem = "driver"
    , mfat_names = c(
        "rtcga_total_tumor"
    )
    , driver_names = c(
        "intogen", "cgc", "tokheim"
    )
    , null = FALSE
) {
    outfilename <- sprintf("bootstrap_parameter_%s_%s.tsv", n_boot_key, filestem)
    
    if(null) {
        outfilename <- sprintf("bootstrap_parameter_%s_%s_null.tsv", n_boot_key, filestem)
    }
    
    get_boot_stat_frame <- function(n_boot_key, mfat_name, driver_name) {
        
        boot_filename = sprintf(
            "bootstrap_parameter_%s_%s_%s_%s.RData"
            , n_boot_key, mfat_name, filestem, driver_name
        )
        case <- sprintf("%s_%s_%s_%s"
            , n_boot_key, mfat_name, filestem, driver_name
        )
        
        boot_list <- get(load(boot_filename))
        dists <- names(boot_list)
        
        submit_vec <- c(case = case)
        for(dist in dists) {
            boot_dist <- boot_list[[dist]]
            
            est <- boot_dist$t0
            est_names <- sprintf("%s_%s", dist, names(est))
            
            if(null) {
                names(est) <- est_names
                temp_vec <- est
            } else {
                boot_mx <- boot_dist$t
                colnames(boot_mx) <- est_names
                
                get_means <- function(boot_mx) {
                    banner = "mean"
                    stats <- apply(boot_mx, 2, mean)
                    stats <- sprintf("%.10E", stats)
                    names(stats) <- sprintf("%s_%s", banner, colnames(boot_mx))
                    stats
                }
                get_sds <- function(boot_mx) {
                    banner = "sd"
                    stats <- apply(boot_mx, 2, sd)
                    stats <- sprintf("%.10E", stats)
                    names(stats) <- sprintf("%s_%s", banner, colnames(boot_mx))
                    stats
                }
                means <- get_means(boot_mx)
                sds <- get_sds(boot_mx)
                
                temp_vec <- c(means, sds)
            }
            
            
            submit_vec <- c(submit_vec, temp_vec)
        }
        submit_frame <- as.data.frame(t(submit_vec))
        submit_frame
    }
    
    
    init_flag = TRUE
    counter = 1
    submit_list <- list()
    for(mfat_name in mfat_names) {
        for(driver_name in driver_names) {
            
            submit_line <- get_boot_stat_frame(
                n_boot_key = n_boot_key
                , mfat_name = mfat_name
                , driver_name = driver_name
            )
            if(init_flag) {
                header <- colnames(submit_line)
                set_ncol <- length(header)
                init_flag <- FALSE
            }
            temp_vec <- as.vector(t(submit_line))
            submit_list[[counter]] <- temp_vec
            counter <- counter + 1
        }
    }
    submit_frame <- as.data.frame(matrix(
        unlist(submit_list), ncol = set_ncol, byrow = TRUE
    ))
    colnames(submit_frame) <- header
    
    write.tsv(submit_frame, outfilename)
}

test_get_bootstrap_parameters_frame_driver <- function(null = TRUE, n_boot_key = "10k") {
    
    filestem = "driver"
    mfat_names = c(
        "rtcga_total_tumor"
    )
    driver_names = c(
        "intogen", "cgc", "tokheim"
    )
    
    get_bootstrap_parameters_frame(
        n_boot_key = n_boot_key
        
        , filestem = filestem
        , mfat_names = mfat_names
        , driver_names = driver_names
        
        , null = null
    )
}
#test_get_bootstrap_parameters_frame_driver()

test_get_bootstrap_parameters_frame_sites <- function(null = TRUE, n_boot_key = "10k") {
    
    
    filestem = "sites"
    mfat_names = c(
        "rtcga_total_tumor"
    )
    driver_names = c(
        "intogen", "docm", "bailey"
    )
    
    get_bootstrap_parameters_frame(
        n_boot_key = n_boot_key
        
        , filestem = filestem
        , mfat_names = mfat_names
        , driver_names = driver_names
        
        , null = null
    )
}
#test_get_bootstrap_parameters_frame_sites()

#test_get_bootstrap_parameters_frame_driver(n_boot_key = "1k")
#test_get_bootstrap_parameters_frame_sites(n_boot_key = "1k")

#test_get_bootstrap_parameters_frame_driver(n_boot_key = "10k")
#test_get_bootstrap_parameters_frame_sites(n_boot_key = "10k")

#test_get_bootstrap_parameters_frame_driver(n_boot_key = "100k")
#test_get_bootstrap_parameters_frame_sites(n_boot_key = "100k")


# Based on vioplot::vioplot() .
# Updated at rtcga_test_17.R .
violin_original <- function(
    data
    , range = 1.5
    , h = NULL
    , ylim = NULL
    , xlim = NULL
    , names = NULL
    
    , horizontal = FALSE
    , col = "grey"
    , border = "black"
    
    , lty = 1, lwd = 1
    , rectCol = NULL
    , col_med = "white"
    , pch_med = 19
    
    , at, add = FALSE
    , wex = 1
    , draw_rect = TRUE
    
    , show.n = FALSE
    
    , hide_x_axis = FALSE
    , hide_y_axis = FALSE
    , ...
) {
    datas <- data
    if(class(data) != "list") {
        stop("Requires list input. Exitting .")
    }
    
    n <- length(datas)
    if(missing(at)) {
        at <- 1:n
    }
    
    if(length(border) == 1) {
        borders <- rep(border, n)
    } else if(length(border) == n) {
        borders <- border
    } else {
        stop("Error: invalid border vector length .")
    }
    
    if(is.null(rectCol)) {
        rect.colors <- borders
    } else if(length(rectCol) == 1) {
        rect.colors <- rep(rectCol, n)
    } else if(length(rectCol) == n) {
        rect.colors <- rectCol
    } else {
        stop("Error: invalid rectCol vector length .")
    }
    
    # Fill colors .
    if(length(col) == 1) {
        colors <- rep(col, n)
    } else if(length(col) == n) {
        colors <- col
    } else {
        stop("Error: invalid color vector length .")
    }
    
    upper <- vector(mode = "numeric", length = n)
    lower <- vector(mode = "numeric", length = n)
    q1 <- vector(mode = "numeric", length = n)
    q3 <- vector(mode = "numeric", length = n)
    med <- vector(mode = "numeric", length = n)
    base <- vector(mode = "list", length = n)
    height <- vector(mode = "list", length = n)
    baserange <- c(Inf, -Inf)
    args <- list(display = "none")
    
    if (!(is.null(h))) {
        args <- c(args, h = h)
    }
    
    for (i in 1:n) {
        data <- datas[[i]]
        data.min <- min(data)
        data.max <- max(data)
        q1[i] <- quantile(data, 0.25)
        q3[i] <- quantile(data, 0.75)
        med[i] <- median(data)
        iqd <- q3[i] - q1[i]
        upper[i] <- min(q3[i] + range * iqd, data.max)
        lower[i] <- max(q1[i] - range * iqd, data.min)
        est.xlim <- c(min(lower[i], data.min), max(upper[i], 
            data.max))
        smout <- do.call("sm.density", c(list(data, xlim = est.xlim), 
            args))
        hscale <- 0.4/max(smout$estimate) * wex
        base[[i]] <- smout$eval.points
        height[[i]] <- smout$estimate * hscale
        t <- range(base[[i]])
        baserange[1] <- min(baserange[1], t[1])
        baserange[2] <- max(baserange[2], t[2])
    }
    if (!add) {
        
        if (is.null(xlim)) {
            xlim <- if (n == 1) {
                at + c(-0.5, 0.5)
            } else {
                range(at) + min(diff(at))/2 * c(-1, 1)
            }
        }
        if (is.null(ylim)) {
            ylim <- baserange
        }
    }
    
    if (is.null(names)) {
        label <- .Primitive("names")(datas)
    } else {
        label <- names
    }
    if(show.n) {
        ns <- sapply(datas, length)
        label <- sprintf("%s\n(n = %d)", label, ns)
    }
    boxwidth <- 0.05 * wex
    
    
    plot.core <- function() {
        plot(
            NA
            , xlim = xlim
            , ylim = ylim
            
            , yaxt = "n"
            , xaxt = "n"
            
            , ...
        )
        if(!hide_y_axis) axis(2, las = 2)
        if(!hide_x_axis) axis(1, at = at, label = label, tick = FALSE, las = 1)
    }
    
    plot.core.horizontal <- function() {
        plot(
            NA
            , xlim = ylim
            , ylim = xlim
            
            , yaxt = "n"
            , xaxt = "n"
            
            , ...
        )
        if(!hide_x_axis) axis(1)
        if(!hide_y_axis) axis(2, at = at, label = label, tick = FALSE, las = 2)
    }
    
    #if (!add) { plot.new() }
    if (!horizontal) {
        # Vertical case .
        if (!add) {
            plot.core()
        }
        for (i in 1:n) {
            polygon(
                x = c(at[i] - height[[i]], rev(at[i] + height[[i]]))
                , y = c(base[[i]], rev(base[[i]]))
                , col = colors[i]
                , border = borders[i]
                , lty = lty, lwd = lwd
            )
            if (draw_rect) {
                lines(
                    at[c(i, i)]
                    , c(lower[i], upper[i])
                    , lwd = lwd, lty = lty
                    , col = rect.colors[i]
                )
                rect(
                    xleft = at[i] - boxwidth/2
                    , ybottom = q1[i]
                    , xright = at[i] + boxwidth/2
                    , ytop = q3[i]
                    , col = rect.colors[i]
                    , border = rect.colors[i]
                )
                points(at[i], med[i], pch = pch_med, col = col_med)
            }
        }
    } else {
        # Horizontal case .
        if (!add) {
            plot.core.horizontal()
            
        }
        for (i in 1:n) {
            polygon(
                x = c(base[[i]], rev(base[[i]]))
                , y = c(
                    at[i] - height[[i]]
                    , rev(at[i] + height[[i]])
                )
                , col = colors[i]
                , border = borders[i]
                
                , lty = lty, lwd = lwd
            )
            if (draw_rect) {
                lines(
                    c(lower[i], upper[i])
                    , at[c(i, i)]
                    , lwd = lwd, lty = lty
                    , col = rect.colors[i]
                )
                rect(
                    xleft = q1[i]
                    , ybottom = at[i] - boxwidth/2
                    , xright = q3[i]
                    , ytop = at[i] + boxwidth/2
                    , col = rect.colors[i]
                    , border = rect.colors[i]
                )
                points(med[i], at[i], pch = pch_med, col = col_med)
            }
        }
    }
    invisible(list(upper = upper, lower = lower, median = med, 
        q1 = q1, q3 = q3))
}
violin <- function(
    data
    , range = 1.5
    , h = NULL
    , ylim = NULL
    , xlim = NULL
    , names = NULL
    
    , horizontal = FALSE
    , color = "grey"
    , border = "black"
    
    , lty = 1, lwd = 1
    , rect_color = NULL
    , col_med = "white"
    , pch_med = 19
    
    , at = NULL
    , tick = FALSE
    
    , add = FALSE
    , wex = 1
    , draw_rect = TRUE
    
    , show_n = FALSE
    
    , hide_x_axis = FALSE
    , hide_y_axis = FALSE
    , ...
) {
    data_list <- data
    if(class(data_list) != "list") {
        stop("Requires list input. Exitting .")
    }
    
    n <- length(data_list)
    if(missing(at)) {
        at <- seq(1, n)
    }
    
    if(length(border) == 1) {
        borders <- rep(border, n)
    } else if(length(border) == n) {
        borders <- border
    } else {
        stop("Error: invalid border vector length .")
    }
    
    if(is.null(rect_color)) {
        rect_colors <- borders
    } else if(length(rect_color) == 1) {
        rect_colors <- rep(rect_color, n)
    } else if(length(rect_color) == n) {
        rect_colors <- rect_color
    } else {
        stop("Error: invalid rectCol vector length .")
    }
    
    # Fill colors .
    if(length(color) == 1) {
        colors <- rep(color, n)
    } else if(length(color) == n) {
        colors <- color
    } else {
        stop("Error: invalid color vector length .")
    }
    
    upper <- vector(mode = "numeric", length = n)
    lower <- vector(mode = "numeric", length = n)
    q1 <- vector(mode = "numeric", length = n)
    q3 <- vector(mode = "numeric", length = n)
    med <- vector(mode = "numeric", length = n)
    base <- vector(mode = "list", length = n)
    height <- vector(mode = "list", length = n)
    baserange <- c(Inf, -Inf)
    args <- list(display = "none")
    
    if (!(is.null(h))) {
        args <- c(args, h = h)
    }
    
    for (i in seq(1, n)) {
        data <- data_list[[i]]
        data_min <- min(data)
        data_max <- max(data)
        q1[i] <- quantile(data, 0.25)
        q3[i] <- quantile(data, 0.75)
        med[i] <- median(data)
        iqd <- q3[i] - q1[i]
        upper[i] <- min(q3[i] + range * iqd, data_max)
        lower[i] <- max(q1[i] - range * iqd, data_min)
        est_xlim <- c(
            min(lower[i], data_min)
            , max(upper[i], data_max)
        )
        smout <- do.call(
            what = "sm.density"
            , args = c(
                list(data, xlim = est_xlim)
                , args
            )
        )
        hscale <- 0.4/max(smout$estimate) * wex
        base[[i]] <- smout$eval.points
        height[[i]] <- smout$estimate * hscale
        t <- range(base[[i]])
        baserange[1] <- min(baserange[1], t[1])
        baserange[2] <- max(baserange[2], t[2])
    }
    if (!add) {
        
        if (is.null(xlim)) {
            xlim <- if (n == 1) {
                at + c(-0.5, 0.5)
            } else {
                range(at) + min(diff(at))/2 * c(-1, 1)
            }
        }
        if (is.null(ylim)) {
            ylim <- baserange
        }
    }
    
    if (is.null(names)) {
        label <- .Primitive("names")(data_list)
    } else {
        label <- names
    }
    if(show_n) {
        ns <- sapply(data_list, length)
        label <- sprintf("%s\n(n = %d)", label, ns)
    }
    boxwidth <- 0.05 * wex
    
    plot_core <- function() {
        plot(
            NA
            , xlim = xlim
            , ylim = ylim
            
            , yaxt = "n"
            , xaxt = "n"
            
            , ...
        )
        if(!hide_y_axis) axis(2, las = 2)
        if(!hide_x_axis) axis(1, at = at, label = label, tick = tick, las = 1)
    }
    
    plot_core_horizontal <- function() {
        plot(
            NA
            , xlim = ylim
            , ylim = xlim
            
            , yaxt = "n"
            , xaxt = "n"
            
            , ...
        )
        if(!hide_x_axis) axis(1)
        if(!hide_y_axis) axis(2, at = at, label = label, tick = tick, las = 2)
    }
    
    if (!horizontal) {
        # Vertical case .
        if (!add) {
            plot_core()
        }
        for (i in seq(1, n)) {
            polygon(
                x = c(
                    at[i] - height[[i]]
                    , rev(at[i] + height[[i]])
                )
                , y = c(base[[i]], rev(base[[i]]))
                , col = colors[i]
                , border = borders[i]
                , lty = lty, lwd = lwd
            )
            if (draw_rect) {
                lines(
                    at[c(i, i)]
                    , c(lower[i], upper[i])
                    , lwd = lwd, lty = lty
                    , col = rect_colors[i]
                )
                rect(
                    xleft = at[i] - boxwidth / 2
                    , ybottom = q1[i]
                    , xright = at[i] + boxwidth / 2
                    , ytop = q3[i]
                    , col = rect_colors[i]
                    , border = rect_colors[i]
                )
                points(at[i], med[i], pch = pch_med, col = col_med)
            }
        }
    } else {
        # Horizontal case .
        if (!add) {
            plot_core_horizontal()
        }
        for (i in seq(1, n)) {
            polygon(
                x = c(base[[i]], rev(base[[i]]))
                , y = c(
                    at[i] - height[[i]]
                    , rev(at[i] + height[[i]])
                )
                , col = colors[i]
                , border = borders[i]
                
                , lty = lty, lwd = lwd
            )
            if (draw_rect) {
                lines(
                    c(lower[i], upper[i])
                    , at[c(i, i)]
                    , lwd = lwd, lty = lty
                    , col = rect_colors[i]
                )
                rect(
                    xleft = q1[i]
                    , ybottom = at[i] - boxwidth / 2
                    , xright = q3[i]
                    , ytop = at[i] + boxwidth / 2
                    , col = rect_colors[i]
                    , border = rect_colors[i]
                )
                points(med[i], at[i], pch = pch_med, col = col_med)
            }
        }
    }
    invis_list <- list(
        upper = upper
        , lower = lower
        , median = med
        , q1 = q1, q3 = q3
    )
    invisible(invis_list)
}


play_toy <- function() {
    
    boot_filename = "bootstrap_parameter_10k_rtcga_total_tumor_driver_intogen.RData"
    
    boot_list <- get(load(boot_filename))
    names(boot_list)
    head(boot_list$gev$t, 200)
    
    
    
}

violin_bootstrap_gev_parameters <- function(
    filestem = "driver"
    , dist = "gev"
    , est_names = c("shape", "scale", "loc")
    , est_banners = c("Shape", "Scale", "Location")
    
    , mfat_names = c(
        "rtcga_total_tumor"
    )
    , mfat_banners = c(
        "RTCGA"
    )
    , driver_names = c(
        "intogen", "cgc"
        , "tokheim"
    )
    , driver_banners = c(
        "IntOgen", "CGC"
        , "Tokheim"
    )
    , n_boot_key = "10k"
    , color_list = list(
        c("orangered2", "orangered3", "orangered4")
        , c("blue2", "blue3", "blue4")
        , c("green2", "green3", "green4")
    )
    , unit = 3
) {
    
    violin_bootstrap_parameter <- function(
        dist = "gev"
        , est_name = "shape"
        
        , filestem
        , mfat_names
        , mfat_banners
        , driver_names
        , driver_banners
        
        , colors
        , n_boot_key
        , label = "GEV Shape Parameter"
        , main = "GEV Shape (Bootstrap Distributions)"
    ) {
        mfat_len <- length(mfat_names)
        driver_len <- length(driver_names)
        
        #colors <- rep("grey", mfat_len * driver_len)
        if(is.null(colors)) colors <- c()
        plotting_list <- list()
        for(mfat in seq(mfat_len)) {
            mfat_name <- mfat_names[mfat]
            for(driver in seq(driver_len)) {
                driver_name <- driver_names[driver]
                
                boot_filename <- sprintf(
                    "bootstrap_parameter_%s_%s_%s_%s.RData"
                    , n_boot_key, mfat_name, filestem, driver_name
                )
                
                boot_list <- get(load(boot_filename))
                
                result <- boot_list[[dist]]
                
                est_names <- names(result$t0)
                
                boot_mx <- result$t
                values <- as.numeric(boot_mx[, which(est_name == est_names)])
                
                banner <- sprintf("%s-%s", mfat_banners[mfat], driver_banners[driver])
                plotting_list[[banner]] <- values
                
                if(is.null(colors)) colors <- c(colors, mfat_colors[mfat])
            }
        }
        
        violin(
            data = rev(plotting_list)
            , horizontal = TRUE
            , color = rev(colors)
            , xlab = label
            , ylab = ""
            , main = main
            , border = "transparent"
            , bty = "n"
            , rect_color = "black"
        )
    }
    
    
    outfilename <- sprintf("violin_gev_bootstrap_parameter_%s_%s.pdf", n_boot_key, filestem)
    
    
    n_col <- length(est_names)
    n_row <- 1
    pdf(outfilename, height = unit * n_row, width = (unit * 1.2) * n_col)
    
    layout_mx <- matrix(seq(n_row * n_col), ncol = n_col, nrow = n_row, byrow = TRUE)
    layout(layout_mx)
    
    par(mar = c(4, 8, 2, 1))
    par(mgp = c(2, 0.7, 0))
    
    indices <- seq(length(est_names))
    for(i in indices) {
        est_name <- est_names[i]
        est_banner <- est_banners[i]
        
        label <- sprintf("GEV %s Parameter", est_banner)
        main <- sprintf("GEV %s (Bootstrap Distributions)", est_banner)
        
        violin_bootstrap_parameter(
            dist = dist
            , est_name = est_name
            
            , filestem = filestem
            , mfat_names = mfat_names
            , mfat_banners = mfat_banners
            , driver_names = driver_names
            , driver_banners = driver_banners
            
            , colors = color_list[[i]]
            , n_boot_key = n_boot_key
            , label = label
            , main = main
        )
    }
    
    dev.off()
}
#violin_bootstrap_gev_parameters()

#violin_bootstrap_gev_parameters(n_boot_key = "100k")

test_violin_bootstrap_gev_parameters_driver <- function(n_boot_key = "10k") {
    filestem = "driver"
    
    violin_bootstrap_gev_parameters(
        filestem = filestem
        , dist = "gev"
        , est_names = c("shape", "scale", "loc")
        , est_banners = c("Shape", "Scale", "Location")
        
        , mfat_names = c(
            "rtcga_total_tumor"
        )
        , mfat_banners = c(
            "RTCGA"
        )
        , driver_names = c(
            "intogen", "cgc"
            , "tokheim"
        )
        , driver_banners = c(
            "IntOgen", "CGC"
            , "Tokheim"
        )
        , n_boot_key = n_boot_key
        , color_list = list(
            c("orangered2", "orangered3", "orangered4")
            , c("blue2", "blue3", "blue4")
            , c("green2", "green3", "green4")
        )
        , unit = 3
    )
    
}
test_violin_bootstrap_gev_parameters_sites <- function(n_boot_key = "10k") {
    filestem = "sites"
    
    violin_bootstrap_gev_parameters(
        filestem = filestem
        , dist = "gev"
        , est_names = c("shape", "scale", "loc")
        , est_banners = c("Shape", "Scale", "Location")
        
        , mfat_names = c(
            "rtcga_total_tumor"
        )
        , mfat_banners = c(
            "RTCGA"
        )
        , driver_names = c(
            "intogen", "docm"
            , "bailey"
        )
        , driver_banners = c(
            "IntOgen", "DoCM"
            , "Bailey"
        )
        , n_boot_key = n_boot_key
        , color_list = list(
            c("orangered2", "orangered3", "orangered4")
            , c("blue2", "blue3", "blue4")
            , c("green2", "green3", "green4")
        )
        , unit = 3
    )
    
}

#test_violin_bootstrap_gev_parameters_driver(n_boot_key = "1k")
#test_violin_bootstrap_gev_parameters_sites(n_boot_key = "1k")

#test_violin_bootstrap_gev_parameters_driver(n_boot_key = "10k")
#test_violin_bootstrap_gev_parameters_sites(n_boot_key = "10k")

#test_violin_bootstrap_gev_parameters_driver(n_boot_key = "100k")
#test_violin_bootstrap_gev_parameters_sites(n_boot_key = "100k")


## TYPE-SPECIFIC ANALYSIS PART .
# Aggregate mutations in a type specific manner .
aggregate_rtcga_mutation_frame <- function(
    outfilename = "RTCGA_mutations_format_sanitized_snv_protein_altering_doubleton_aggregated.tsv"
    , mut_filename = "RTCGA_mutations_format_sanitized_snv_protein_altering_doubleton.tsv"
    , mode = "doubleton"
    # mode can be "singleton" too
) {
    
    mut_frame <- read(mut_filename)
    
    mut_type_index = "type"
    
    mut_chr_index = "Chromosome"
    mut_pos_index = "Start_Position"
    mut_ref_index = "Reference_Allele"
    mut_alt_index = "Tumor_Seq_Allele2"
    
    mut_sample_index = "Tumor_Sample_Barcode"
    mut_gene_index = "Hugo_Symbol"
    mut_aa_index = "aa"
    
    mut_td_index = "tested_samples"
    
    
    get_mut_samples <- function(mut_frame) {
        as.character(mut_frame[, mut_sample_index])
    }
    get_mut_genes <- function(mut_frame) {
        as.character(mut_frame[, mut_gene_index])
    }
    get_mut_aas <- function(mut_frame) {
        as.character(mut_frame[, mut_aa_index])
    }
    get_mut_types <- function(mut_frame) {
        as.character(mut_frame[, mut_type_index])
    }
    get_mut_type_frame <- function(type, mut_frame) {
        types <- get_mut_types(mut_frame)
        condition <- type == types
        mut_frame[which(condition), ]
    }
    get_mut_tds <- function(mut_frame) {
        as.character(mut_frame[, mut_td_index])
    }
    
    get_mut_chrs <- function(mut_frame) {
        as.character(mut_frame[, mut_chr_index])
    }
    get_mut_positions <- function(mut_frame) {
        as.character(mut_frame[, mut_pos_index])
    }
    get_mut_refs <- function(mut_frame) {
        as.character(mut_frame[, mut_ref_index])
    }
    get_mut_alts <- function(mut_frame) {
        as.character(mut_frame[, mut_alt_index])
    }
    get_mut_refalts <- function(mut_frame) {
        chrs <- get_mut_chrs(mut_frame)
        positions <- get_mut_positions(mut_frame)
        refs <- get_mut_refs(mut_frame)
        alts <- get_mut_alts(mut_frame)
        sprintf("%s:%s:%s:%s", chrs, positions, refs, alts)
    }
    get_mut_refalt_frame <- function(refalt, mut_frame) {
        refalts <- get_mut_refalts(mut_frame)
        condition <- refalt == refalts
        mut_frame[which(condition), ]
    }
    
    get_count_frame <- function(mut_frame) {
        
        samples <- get_mut_samples(mut_frame)
        refalts <- get_mut_refalts(mut_frame)
        genes <- get_mut_genes(mut_frame)
        aas <- get_mut_aas(mut_frame)
        
        chrs <- get_mut_chrs(mut_frame)
        positions <- get_mut_positions(mut_frame)
        refs <- get_mut_refs(mut_frame)
        alts <- get_mut_alts(mut_frame)
        
        types <- get_mut_types(mut_frame)
        tds <- get_mut_tds(mut_frame)
        
        count_frame <- unique(data.frame(
            coord = refalts
            , chr = chrs
            , pos = positions
            , ref = refs
            , alt = alts
            , sample = samples
            , gene = genes
            , aa = aas
            , type = types
            , tested_samples = tds
        ))
        
        unique(count_frame)
    }
    get_count_coord_frame <- function(coord, count_frame) {
        coords <- as.character(count_frame[, "coord"])
        condition <- coord == coords
        count_frame[which(condition), ]
    }
    get_submit_line <- function(coord, count_frame) {
        count_coord_frame <- get_count_coord_frame(
            coord = coord
            , count_frame = count_frame
        )
        
        header <- colnames(count_coord_frame)
        columns <- header[header != "sample"]
        ad <- nrow(count_coord_frame)
        select_frame <- unique(count_coord_frame[, columns])
        # Assume this is nrow 1 .
        submit_frame <- data.frame(
            select_frame
            , affected_samples = ad
            , stringsAsFactors = FALSE
        )
    }
    
    get_submit_type_frame <- function(mut_type_frame) {
        
        count_type_frame <- get_count_frame(mut_type_frame)
        
        tab <- table(count_type_frame$coord)
        tab <- tab[order(names(tab))]
        
        coords_type <- names(tab)
        
        init_flag = TRUE
        submit_type_list <- list()
        for(coord in coords_type) {
            
            temp_type_frame <- get_submit_line(
                coord = coord
                , count_frame = count_type_frame
            )
            
            if(init_flag) {
                header <- colnames(temp_type_frame)
                set_ncol <- length(header)
                init_flat <- FALSE
            }
            submit_type_list[[coord]] <- as.vector(t(temp_type_frame))
        }
        submit_type_frame <- as.data.frame(matrix(
            unlist(submit_type_list), ncol = set_ncol, byrow = TRUE
        ))
        colnames(submit_type_frame) <- header
        submit_type_frame
    }
    
    add_mfat <- function(
        mut_frame
        , mut_ad_index = "affected_samples"
        , mut_td_index = "tested_samples"
    ) {
        
        ads <- as.numeric(as.character(mut_frame[, mut_ad_index]))
        tds <- as.numeric(as.character(mut_frame[, mut_td_index]))
        mfats <- ads / tds
        submit_frame <- data.frame(mut_frame, MFaT = mfats)
        submit_frame
    }
    
    get_n_sample <- function(mut_frame) {
        samples <- get_mut_samples(mut_frame)
        n_sample <- length(unique(samples))
        n_sample
    }
    add_tested_samples <- function(mut_frame) {
        types <- unique(get_mut_types(mut_frame))
        
        submit_list = list()
        for(type in types) {
            mut_type_frame <- get_mut_type_frame(
                type = type
                , mut_frame = mut_frame
            )
            n_sample <- get_n_sample(mut_type_frame)
            temp_vec <- rep(n_sample, nrow(mut_type_frame))
            submit_list[[type]] <- temp_vec
        }
        tested_samples <- unlist(submit_list)
        submit_frame <- data.frame(
            mut_frame
            , tested_samples = tested_samples
        )
        submit_frame
    }
    
    # If singleton, add tested_samples column .
    if(mode == "singleton") {
        mut_frame <- add_tested_samples(mut_frame)
    }
    
    
    types <- unique(get_mut_types(mut_frame))
    
    init_flag = TRUE
    submit_list = list()
    for(type in types) {
        print(type)
        mut_type_frame <- get_mut_type_frame(
            type = type
            , mut_frame = mut_frame
        )
        temp_frame <- get_submit_type_frame(mut_type_frame)
        if(init_flag) {
            header <- colnames(temp_frame)
            set_ncol <- length(header)
            init_flag <- FALSE
        }
        submit_list[[type]] <- as.vector(t(temp_frame))
    }
    submit_frame <- as.data.frame(matrix(
        unlist(submit_list), ncol = set_ncol, byrow = TRUE
    ))
    colnames(submit_frame) <- header
    
    submit_frame <- add_mfat(
        mut_frame = submit_frame
        , mut_ad_index = "affected_samples"
        , mut_td_index = "tested_samples"
    )
    
    write.tsv(submit_frame, outfilename)
}
#aggregate_rtcga_mutation_frame()


# Maximizing MFaT, in a fast way .
maximize_rtcga_mutation_frame <- function(
    outfilename = "RTCGA_mutations_format_sanitized_snv_protein_altering_doubleton_aggregated_maximized.tsv"
    , mfat_filename = "RTCGA_mutations_format_sanitized_snv_protein_altering_doubleton_aggregated.tsv"
    , verbose_cycle = 100
    , mfat_type_index = "type"
) {
    
    mfat_frame <- read(mfat_filename)
    
    vcf_chr_index = "chr"
    vcf_pos_index = "pos"
    vcf_ref_index = "ref"
    vcf_alt_index = "alt"
    vcf_mfat_index = "MFaT"
    
    get_mfat_types <- function(mfat_frame) {
        as.character(mfat_frame[, mfat_type_index])
    }
    get_mfat_type_frame <- function(type, mfat_frame) {
        types <- get_mfat_types(mfat_frame)
        mfat_frame[which(type == types), ]
    }
    types <- unique(get_mfat_types(mfat_frame))
    
    init_flag = TRUE
    submit_list <- list()
    for(type in types) {
        print(type)
        mfat_type_frame <- get_mfat_type_frame(
            type = type
            , mfat_frame = mfat_frame
        )
        
        temp_frame <- maximize_vcf_mfat_frame_kernel(
            vcf_frame = mfat_type_frame
            , vcf_chr_index = vcf_chr_index
            , vcf_pos_index = vcf_pos_index
            , vcf_ref_index = vcf_ref_index
            , vcf_alt_index = vcf_alt_index
            , vcf_mfat_index = vcf_mfat_index
            , verbose_cycle = verbose_cycle
        )
        
        if(init_flag) {
            header <- colnames(temp_frame)
            set_ncol <- length(header)
            init_flag <- FALSE
        }
        submit_list[[type]] <- as.vector(t(temp_frame))
    }
    submit_frame <- as.data.frame(matrix(
        unlist(submit_list), ncol = set_ncol, byrow = TRUE
    ))
    colnames(submit_frame) <- header
    
    write.tsv(submit_frame, outfilename)

}
#maximize_rtcga_mutation_frame()


# THIS IS FOR CHECKING THE OUTPUT OF MAXIMIZING FUNCTION .
# DONT DELETE IT .
play_toy <- function() {
    
    
    #mfat_filename = "RTCGA_mutations_format_sanitized_snv_protein_altering_doubleton_aggregated_maximized_redone.tsv"
    #mfat_filename = "RTCGA_mutations_format_sanitized_snv_protein_altering_doubleton_aggregated_maximized_original.tsv"
    mfat_filename = "RTCGA_mutations_format_sanitized_snv_protein_altering_doubleton_aggregated_maximized.tsv"
    
    mfat_frame <- read(mfat_filename)
    head(mfat_frame)
    
    
    
    
    
    mfat_chr_index = "chr"
    mfat_pos_index = "pos"
    mfat_type_index = "type"
    mfat_mfat_index = "MFaT"
    
    
    get_mfat_types <- function(mfat_frame) {
        as.character(mfat_frame[, mfat_type_index])
    }
    get_mfat_chrs <- function(mfat_frame) {
        as.character(mfat_frame[, mfat_chr_index])
    }
    get_mfat_positions <- function(mfat_frame) {
        as.character(mfat_frame[, mfat_pos_index])
    }
    get_mfat_mfats <- function(mfat_frame) {
        as.numeric(mfat_frame[, mfat_mfat_index])
    }
    get_mfat_coords <- function(mfat_frame) {
        chrs <- get_mfat_chrs(mfat_frame)
        positions <- get_mfat_positions(mfat_frame)
        coords <- sprintf("%s:%s", chrs, positions)
        coords
    }
    get_mfat_type_frame <- function(type, mfat_frame) {
        types <- get_mfat_types(mfat_frame)
        mfat_frame[which(type == types), ]
    }
    get_mfat_coord_frame <- function(coord, mfat_frame) {
        coords <- get_mfat_coords(mfat_frame)
        mfat_frame[which(coord == coords), ]
    }
    
    needs_maximization <- function(mfat_frame) {
        coords <- get_mfat_coords(mfat_frame)
        is_redundant = FALSE
        if(length(coords) > length(unique(coords))) {
            is_redundant <- TRUE
        }
        is_redundant
    }
    
    
    types <- unique(get_mfat_types(mfat_frame))
    
    init_flag = TRUE
    submit_list <- list()
    for(type in types) {
        print(type)
        mfat_type_frame <- get_mfat_type_frame(
            type = type
            , mfat_frame = mfat_frame
        )
        print(needs_maximization(mfat_type_frame))
    }
    
    
    
}


# Prepare IntOgen type-specific driver definition .
get_intogen_type_specific_driver_definition <- function(
    outfilename = "intogen_2014_mutational_driver_type_specific.tsv"
    , intogen_filename = "~/intogen/intogen_cancer_drivers-2014.12/Mutational_drivers_per_tumor_type.tsv"
) {
    
    intogen_frame <- read.csv(
        file = intogen_filename
        , header = TRUE
        , sep = "\t"
        , comment.char = "#"
    )
    #head(intogen_frame)
    
    intogen_types <- as.character(intogen_frame[,2])
    
    subst <- function(from = "", to = "", vec) {
        vec[vec == from] <- to
        vec
    }
    
    types <- intogen_types
    types <- subst(from = "CM", to = "SKCM", vec = types)
    types <- subst(from = "HC", to = "LIHC", vec = types)
    
    rtcga_types <- types
    
    submit_frame <- data.frame(
        intogen_frame
        , rtcga_type = rtcga_types
    )
    
    write.tsv(submit_frame, outfilename)
}
#get_intogen_type_specific_driver_definition()

# Get intersection with type-specific driver definitions !
get_mfat_type_specific_driver_frame <- function(
    outfilename = "RTCGA_mutations_format_sanitized_snv_protein_altering_doubleton_aggregated_maximized_driver_type_specific.tsv"
    , intogen_filename = "intogen_2014_mutational_driver_type_specific.tsv"
    
    , mfat_filename = "RTCGA_mutations_format_sanitized_snv_protein_altering_doubleton_aggregated_maximized.tsv"
    
    , intogen_gene_index = "geneHGNCsymbol"
    , intogen_type_index = "rtcga_type"
    
    , mfat_gene_index = "gene"
    , mfat_type_index = "type"
    
    , flag = "is_driver"
) {
    
    intogen_frame <- read.csv(
        file = intogen_filename
        , header = TRUE
        , sep = "\t"
        , comment.char = "#"
    )
    mfat_frame <- read(mfat_filename)
    
    
    get_mfat_genes <- function(mfat_frame) {
        as.character(mfat_frame[, mfat_gene_index])
    }
    get_mfat_types <- function(mfat_frame) {
        as.character(mfat_frame[, mfat_type_index])
    }
    get_mfat_type_frame <- function(type, mfat_frame) {
        types <- get_mfat_types(mfat_frame)
        mfat_frame[which(type == types), ]
    }
    
    get_intogen_genes <- function(intogen_frame) {
        as.character(intogen_frame[, intogen_gene_index])
    }
    get_intogen_types <- function(intogen_frame) {
        as.character(intogen_frame[, intogen_type_index])
    }
    get_intogen_type_frame <- function(type, intogen_frame) {
        types <- get_intogen_types(intogen_frame)
        intogen_frame[which(type == types), ]
    }
    
    get_mfat_driver_frame <- function(
        type = "BRCA"
        , mfat_frame, intogen_frame
        , flag = "is_driver"
    ) {
        mfat_type_frame <- get_mfat_type_frame(
            type = type
            , mfat_frame = mfat_frame
        )
        mfat_genes <- get_mfat_genes(mfat_type_frame)
        
        intogen_type_frame <- get_intogen_type_frame(
            type = type
            , intogen_frame = intogen_frame
        )
        intogen_genes <- get_intogen_genes(intogen_type_frame)
        
        if(flag == "is_driver") {
            condition <- mfat_genes %in% intogen_genes
        } else if(flag == "non_driver") {
            condition <- ! mfat_genes %in% intogen_genes
        } else {
            cat(sprintf("Error. Unknown flag = %s\n", flag))
            return(NULL)
        }
        mfat_type_frame[which(condition), ]
    }
    
    
    mfat_types <- get_mfat_types(mfat_frame)
    intogen_types <- get_intogen_types(intogen_frame)
    types <- intersect(mfat_types, intogen_types)
    
    init_flag = TRUE
    submit_list = list()
    for(type in types) {
        print(type)
        mfat_type_driver_frame <- get_mfat_driver_frame(
            type = type
            , mfat_frame = mfat_frame
            , intogen_frame = intogen_frame
            , flag = flag
        )
        temp_frame <- mfat_type_driver_frame
        if(init_flag) {
            header <- colnames(temp_frame)
            set_ncol <- length(header)
            init_flag <- FALSE
        }
        temp_vec <- as.vector(t(temp_frame))
        submit_list[[type]] <- temp_vec
    }
    submit_frame <- as.data.frame(matrix(
        unlist(submit_list), ncol = set_ncol, byrow = TRUE
    ))
    colnames(submit_frame) <- header
    
    write.tsv(submit_frame, outfilename)
}
#get_mfat_type_specific_driver_frame()
test_get_mfat_type_specific_driver_frame <- function() {
    
    flag = "is_driver"
    
    mfat_driver_filename = "RTCGA_mutations_format_sanitized_snv_protein_altering_doubleton_aggregated_maximized_driver_type_specific_test.tsv"
    
    intogen_filename = "intogen_2014_mutational_driver_type_specific.tsv"
    mfat_filename = "RTCGA_mutations_format_sanitized_snv_protein_altering_doubleton_aggregated_maximized.tsv"
    
    get_mfat_type_specific_driver_frame(
        outfilename = mfat_driver_filename
        , intogen_filename = intogen_filename
        
        , mfat_filename = mfat_filename
        , flag = flag
    )
    
}
#test_get_mfat_type_specific_driver_frame()
test_get_mfat_type_specific_driver_frame_non_driver <- function() {
    
    flag = "non_driver"
    
    mfat_driver_filename = "RTCGA_mutations_format_sanitized_snv_protein_altering_doubleton_aggregated_maximized_non_driver_type_specific.tsv"
    
    intogen_filename = "intogen_2014_mutational_driver_type_specific.tsv"
    mfat_filename = "RTCGA_mutations_format_sanitized_snv_protein_altering_doubleton_aggregated_maximized.tsv"
    
    get_mfat_type_specific_driver_frame(
        outfilename = mfat_driver_filename
        , intogen_filename = intogen_filename
        
        , mfat_filename = mfat_filename
        , flag = flag
    )
    
}
#test_get_mfat_type_specific_driver_frame_non_driver()


get_ranked_type_specific_frame <- function(
    outfilename = "RTCGA_mutations_format_sanitized_snv_protein_altering_doubleton_aggregated_maximized_driver_type_specific_ranked.tsv"
    , mfat_filename = "RTCGA_mutations_format_sanitized_snv_protein_altering_doubleton_aggregated_maximized_driver_type_specific.tsv"
    
    , mfat_type_index = "type"
    , mfat_mfat_index = "MFaT"
    , rank_theta = 50
) {
    mfat_frame <- read(mfat_filename)
    
    
    get_mfat_mfats <- function(mfat_frame) {
        as.numeric(mfat_frame[, mfat_mfat_index])
    }
    get_mfat_types <- function(mfat_frame) {
        as.character(mfat_frame[, mfat_type_index])
    }
    get_mfat_type_frame <- function(type, mfat_frame) {
        types <- get_mfat_types(mfat_frame)
        mfat_frame[which(type == types), ]
    }
    get_ranks <- function(data) {
        length(data) - rank(data, ties.method = "min") + 1
    }
    
    types <- unique(get_mfat_types(mfat_frame))
    
    submit_list <- list()
    init_flag = TRUE
    for(type in types) {
        mfat_type_frame <- get_mfat_type_frame(
            type = type
            , mfat_frame = mfat_frame
        )
        # sort by MFaT .
        mfats <- get_mfat_mfats(mfat_type_frame)
        indices <- order(mfats, decreasing = TRUE)
        mfat_type_frame <- mfat_type_frame[indices, ]
        
        mfats <- get_mfat_mfats(mfat_type_frame)
        ranks <- get_ranks(mfats)
        temp_frame <- data.frame(mfat_type_frame, rank = ranks)
        
        if(init_flag) {
            header <- colnames(temp_frame)
            set_ncol <- length(header)
            init_flag <- FALSE
        }
        temp_vec <- as.vector(t(temp_frame))
        submit_list[[type]] <- temp_vec
    }
    submit_frame <- as.data.frame(matrix(
        unlist(submit_list), ncol = set_ncol, byrow = TRUE
    ))
    colnames(submit_frame) <- header
    
    
    
    mfat_rank_index = "rank"
    
    # Select by rank .
    get_mfat_ranks <- function(mfat_frame) {
        as.numeric(as.character(mfat_frame[, mfat_rank_index]))
    }
    get_mfat_rank_frame <- function(rank_theta = 50, mfat_frame) {
        ranks <- get_mfat_ranks(mfat_frame)
        mfat_frame[which(ranks <= 50), ]
    }
    
    submit_frame <- get_mfat_rank_frame(
        rank_theta = rank_theta
        , mfat_frame = submit_frame
    )
    
    write.tsv(submit_frame, outfilename)
}
#get_ranked_type_specific_frame()
test_get_ranked_type_specific_frame <- function() {
    
    
    
    
}


# Perform MCMC simulation .
get_mcmc_posterior_type <- function(
    type = "BRCA"
    , mfat_frame
    
    , prior_means = c(loc = 1.5E-3, scale = 2.5E-4, shape = 1.0)
    , prior_sds = c(loc = 1E-4, scale = 3.2E-4, shape = 0.5)
    
    , n_iter = 20000
    , n_burn_in = 5000
    # for those parameterizatoin, burn = 5000 would be okay .
    , auto_scale = FALSE
    , verbose = TRUE
    , mcmc_psd = c(loc = 1E-4, scale = 1E-5, shape = 1E-2)
    , mcmc_psd_min = 1E-5
    # small but positive value .
) {
    
    mfat_type_index = "type"
    mfat_mfat_index = "MFaT"
    mfat_td_index = "tested_samples"
    
    
    get_mfat_mfats <- function(mfat_frame) {
        as.numeric(mfat_frame[, mfat_mfat_index])
    }
    get_mfat_tds <- function(mfat_frame) {
        as.numeric(mfat_frame[, mfat_td_index])
    }
    get_mfat_types <- function(mfat_frame) {
        as.character(mfat_frame[, mfat_type_index])
    }
    get_mfat_type_frame <- function(type, mfat_frame) {
        types <- get_mfat_types(mfat_frame)
        mfat_frame[which(type == types), ]
    }
    
    get_fixed_scale <- function(type, mfat_frame, verbose = TRUE) {
        
        mfat_type_frame <- get_mfat_type_frame(
            type = type
            , mfat_frame = mfat_frame
        )
        td <- unique(get_mfat_tds(mfat_type_frame))
        
        fixed_scale <- 1.0 / td
        if(verbose) {
            cat(sprintf("##### Type sample count (%s): %d\n", type, td))
            cat(sprintf("##### Fixed scale: = %.2E\n", fixed_scale))
        }
        fixed_scale
    }
    
    fixed_scale <- get_fixed_scale(
        type = type
        , mfat_frame = mfat_frame
        , verbose = verbose
    )
    
    mfat_type_frame <- get_mfat_type_frame(
        type = type
        , mfat_frame = mfat_frame
    )
    
    # Assume input coordinates are unique, no redundancy in annotations !
    mfats <- get_mfat_mfats(mfat_type_frame)
    
    
    get_gev_mcmc_post_mx <- function(
        prior_means
        , prior_sds
        , data
        , n_burn_in = 0
        , verbose = TRUE
        , mcmc_psd
        , auto_scale
        , fixed_scale
    ) {
        
        prior_varcov = rbind(
            c(prior_sds["loc"] ^ 2, 0, 0)
            , c(0, prior_sds["scale"] ^ 2, 0)
            , c(0, 0, prior_sds["shape"] ^ 2)
        )
        prior <- evdbayes::prior.norm(
            mean = prior_means
            , cov = prior_varcov
            , trendsd = 0
        )
        
        mcmc_init <- prior_means
        if(auto_scale) {
            mcmc_init["scale"] <- fixed_scale
            mcmc_psd["scale"] <- mcmc_psd_min
        }
        if(verbose) {
            cat("## Porior Means:"); print(prior_means)
            cat("## Porior SDs:"); print(prior_sds)
            cat("## Variance-Covariance Matrix:\n"); print(prior_varcov)
            cat("## MCMC Inits:"); print(mcmc_init)
            cat("## MCMC PSDs:"); print(mcmc_psd)
        }
        post <- evdbayes::posterior(
            n = n_iter
            , init = mcmc_init
            , lh = "gev"
            , prior = prior
            , data = data
            , psd = mcmc_psd
            , burn = n_burn_in
        )
        post
    }
    
    
    post_mx <- get_gev_mcmc_post_mx(
        prior_means = prior_means
        , prior_sds = prior_sds
        , data = mfats
        , n_burn_in = n_burn_in
        , verbose = verbose
        , mcmc_psd = mcmc_psd
        , auto_scale = auto_scale
        , fixed_scale = fixed_scale
    )
    
    if(verbose) {
        cat(sprintf("## Estimates:\n"))
        print(apply(post_mx, 2, mean))
    }
    
    post_mx
}

test_get_mcmc_posterior_type <- function() {
    
    mfat_filename = "RTCGA_mutations_format_sanitized_snv_protein_altering_doubleton_aggregated_maximized_driver_type_specific_ranked.tsv"
    mfat_frame <- read(mfat_filename)
    
    
    mfat_type_index = "type"
    
    get_mfat_types <- function(mfat_frame) {
        as.character(mfat_frame[, mfat_type_index])
    }
    types <- unique(get_mfat_types(mfat_frame))
    
    
    get_mcmc_posterior_type(
        type = "BRCA"
        , mfat_frame = mfat_frame
        
        , n_iter = 20000
        , n_burn_in = 5000
        # for those parameterizatoin, burn = 5000 would be okay .
        , verbose = TRUE
    )
}
#post <- test_get_mcmc_posterior_type()

get_mcmc_posterior_types <- function(
    outfilename = "mcmc_parameters_20k_burn_5k_driver_type_specific.RData"
    , mfat_filename = "RTCGA_mutations_format_sanitized_snv_protein_altering_doubleton_aggregated_maximized_driver_type_specific.tsv"
    
    , n_iter = 20000
    , n_burn_in = 5000
    # for those parameterizatoin, burn = 5000 would be okay .
    , verbose = TRUE
    , mfat_type_index = "type"
    , auto_scale = FALSE
) {
    
    mfat_frame <- read(mfat_filename)
    
    if(verbose) {
        cat(sprintf("Input: %s\n", mfat_filename))
    }
    
    get_mfat_types <- function(mfat_frame) {
        as.character(mfat_frame[, mfat_type_index])
    }
    types <- unique(get_mfat_types(mfat_frame))
    
    submit_list <- list()
    for(type in types) {
        print(type)
        post_mx <- get_mcmc_posterior_type(
            type = type
            , mfat_frame = mfat_frame
            
            , n_iter = n_iter
            , n_burn_in = n_burn_in
            , verbose = verbose
            , auto_scale = auto_scale
        )
        submit_list[[type]] <- post_mx
    }
    
    save(submit_list, file = outfilename)
}
test_get_mcmc_posterior_types <- function() {
    
    n_iter = 20000
    n_iter_key = sprintf("%dk", n_iter / 1000)
    
    mcmc_filename = sprintf("mcmc_parameters_%s_burn_5k_driver_type_specific.RData", n_iter_key)
    mfat_filename = "RTCGA_mutations_format_sanitized_snv_protein_altering_doubleton_aggregated_maximized_driver_type_specific_ranked.tsv"
    
    get_mcmc_posterior_types(
        outfilename = mcmc_filename
        , mfat_filename = mfat_filename
        
        , n_iter = n_iter
        , n_burn_in = 5000
        # for those parameterizatoin, burn = 5000 would be okay .
        , verbose = TRUE
        , mfat_type_index = "type"
        
        , auto_scale = TRUE
    )
}
#test_get_mcmc_posterior_types()

test_get_mcmc_posterior_types_long <- function() {
    
    n_iter = 1E5
    n_iter_key = sprintf("%dk", n_iter / 1000)
    
    mcmc_filename = sprintf("mcmc_parameters_%s_burn_5k_driver_type_specific.RData", n_iter_key)
    mfat_filename = "RTCGA_mutations_format_sanitized_snv_protein_altering_doubleton_aggregated_maximized_driver_type_specific_ranked.tsv"
    
    get_mcmc_posterior_types(
        outfilename = mcmc_filename
        , mfat_filename = mfat_filename
        
        , n_iter = n_iter
        , n_burn_in = 5000
        # for those parameterizatoin, burn = 5000 would be okay .
        , verbose = TRUE
        , mfat_type_index = "type"
        
        , auto_scale = TRUE
    )
}
#test_get_mcmc_posterior_types_long()


# Visualize the MCMC result !
violin_mcmc_parameter_posterior <- function(
    outfilename = "violin_mcmc_parameters_20k_burn_5k_driver_type_specific.pdf"
    , mcmc_filename = "mcmc_parameters_20k_burn_5k_driver_type_specific.RData"
    , unit = 2
) {
    
    mcmc_list <- get(load(mcmc_filename))
    
    post_shape_index = "xi"
    post_scale_index = "sigma"
    post_loc_index = "mu"
    
    get_par_post_list <- function(mcmc_list, index = "xi") {
        types <- names(mcmc_list)
        
        submit_list <- list()
        for(type in types) {
            post_mx <- mcmc_list[[type]]
            submit_list[[type]] <- as.numeric(post_mx[, index])
        }
        submit_list
    }
    
    
    draw_violins <- function(mcmc_list) {
        
        post_indices <- c(post_shape_index, post_scale_index, post_loc_index)
        labels <- c(
            "Shape"
            , "Scale"
            , "Location"
        )
        
        colors <- rainbow(length(mcmc_list))
        
        indices <- seq(length(post_indices))
        
        for(i in indices) {
            label <- labels[i]
            post_index <- post_indices[i]
            
            post_list <- get_par_post_list(
                mcmc_list = mcmc_list
                , index = post_index
            )
            violin(
                data = post_list
                , color = colors
                , border = "transparent"
                , rect_color = "gray40"
                , bty = "n"
                , xlab = ""
                , ylab = sprintf("%s Parameter", label)
                , main = sprintf("GEV %s Parameter Posterior", label)
                , yaxt = "n"
                , hide_y_axis = TRUE
            )
            if(label == "Location" || label == "Scale") las <- 3
            else las <- 2
            
            axis(2, las = las)
            axis(side = 1, at = seq(length(mcmc_list)), labels = FALSE)
        }
    }
    
    
    pdf(outfilename, width = unit * 3, height = unit * 3)
    par(mgp = c(2.5, 0.7, 0))
    par(mar = c(2.5, 4, 2, 1))
    
    layout_mx <- matrix(seq(3), ncol = 1)
    layout(layout_mx)
    
    draw_violins(mcmc_list)
    
    dev.off()
}
test_violin_mcmc_parameter_posterior <- function(n_iter_key = "20k") {
    
    violin_filename = sprintf("violin_mcmc_parameters_%s_burn_5k_driver_type_specific.pdf", n_iter_key)
    mcmc_filename = sprintf("mcmc_parameters_%s_burn_5k_driver_type_specific.RData", n_iter_key)
    
    violin_mcmc_parameter_posterior(
        outfilename = violin_filename
        , mcmc_filename = mcmc_filename
    )
}
#test_violin_mcmc_parameter_posterior()

#test_violin_mcmc_parameter_posterior(n_iter_key = "20k")


# Get EAP estimates frame .
get_mcmc_eap_frame <- function(
    outfilename = "gev_eap_mcmc_parameters_20k_burn_5k_driver_type_specific.tsv"
    , mcmc_filename = "mcmc_parameters_20k_burn_5k_driver_type_specific.RData"
    
) {
    
    mcmc_list <- get(load(mcmc_filename))
    
    post_shape_index = "xi"
    post_scale_index = "sigma"
    post_loc_index = "mu"
    
    # Violin these !
    
    subst <- function(from = "", to = "", vec) {
        vec[vec == from] <- to
        vec
    }
    
    get_eaps_type <- function(type, mcmc_list) {
        
        post_mx <- mcmc_list[[type]]
        
        eaps <- apply(post_mx, 2, mean)
        
        header <- names(eaps)
        header <- subst(from = post_shape_index, to = "shape", header)
        header <- subst(from = post_scale_index, to = "scale", header)
        header <- subst(from = post_loc_index, to = "loc", header)
        
        names(eaps) <- header
        eaps
    }
    
    types <- names(mcmc_list)
    
    
    submit_list <- list()
    init_flag = TRUE
    for(type in types) {
        eaps <- get_eaps_type(type = type, mcmc_list = mcmc_list)
        temp_vec <- c(type = type, eaps)
        if(init_flag) {
            header <- names(temp_vec)
            set_ncol <- length(header)
            init_flag <- FALSE
        }
        submit_list[[type]] <- temp_vec
    }
    submit_frame <- as.data.frame(matrix(
        unlist(submit_list), ncol = set_ncol, byrow = TRUE
    ))
    colnames(submit_frame) <- header
    
    write.tsv(submit_frame, outfilename)
}
test_get_mcmc_eap_frame <- function(n_iter_key = "20k") {
    
    eap_filename = sprintf("gev_eap_mcmc_parameters_%s_burn_5k_driver_type_specific.tsv", n_iter_key)
    mcmc_filename = sprintf("mcmc_parameters_%s_burn_5k_driver_type_specific.RData", n_iter_key)
    
    
    get_mcmc_eap_frame(
        outfilename = eap_filename
        , mcmc_filename = mcmc_filename
    )
}
#test_get_mcmc_eap_frame()


plot_mfat_histogram_type <- function(

    type = "LUAD"
    , mfat_frame
    , eap_frame
    
    , eap_type_index = "type"
    
    , mfat_type_index = "type"
    , mfat_mfat_index = "MFaT"
    , mfat_td_index = "tested_samples"
    , color = "red"
    , ylabel = "Empirical Frequency"
    , xlabel = "MFaT"
) {
    
    get_eaps <- function(type, eap_frame) {
        header <- c("loc", "scale", "shape")
        types <- as.character(eap_frame[, eap_type_index])
        eaps <- as.numeric(eap_frame[type == types, header])
        names(eaps) <- header
        eaps
    }
    
    eaps <- get_eaps(type = type, eap_frame = eap_frame)
    
    
    get_mfat_mfats <- function(mfat_frame) {
        as.numeric(mfat_frame[, mfat_mfat_index])
    }
    get_mfat_tds <- function(mfat_frame) {
        as.numeric(mfat_frame[, mfat_td_index])
    }
    get_mfat_types <- function(mfat_frame) {
        as.character(mfat_frame[, mfat_type_index])
    }
    get_mfat_type_frame <- function(type, mfat_frame) {
        types <- get_mfat_types(mfat_frame)
        mfat_frame[which(type == types), ]
    }
    
    mfat_type_frame <- get_mfat_type_frame(
        type = type
        , mfat_frame = mfat_frame
    )
    n_sample <- unique(get_mfat_tds(mfat_type_frame))[1]
    
    # Assume input coordinates are unique, no redundancy in annotations !
    mfats <- get_mfat_mfats(mfat_type_frame)
    
    data <- mfats
    
    tab <- table(data)
    
    ylimit <- c(0, max(max(as.numeric(tab)), 2))
    xlimit <- c(min(mfats), max(max(mfats), 0.10))
    
    plot(
        tab
        , xlab = xlabel
        , ylab = ylabel
        , main = sprintf("%s MFaT (n = %d; b = %d)", type, n_sample, length(mfats))
        , bty = "n"
        , yaxt = "n"
        , ylim = ylimit
        , xlim = xlimit
    )
    axis(side = 2, las = 2)
    axis(side = 1, las = 1, at = xlimit, labels = FALSE)
    
    add_gev_line <- function(data, est, n_point = 1E3, color = "red", xlimit = c(0, 0.10), ...) {
        
        x <- seq(xlimit[1], xlimit[2], (xlimit[2] - xlimit[1]) / (n_point - 1))
        
        y <- evd::dgev(
            x = x
            , loc = est["loc"]
            , scale = est["scale"]
            , shape = est["shape"]
        )
        lines(x = x, y = y, col = color, ...)
    }
    
    add_gev_line(
        data = data
        , est = eaps
        , color = color
        , lty = 1
        , xlimit = xlimit
    )
    legend(
        "topright"
        , legend = c("Theoretical Frequency")
        , col = c(color)
        , lty = 1
        , bty = "n"
    )
    
}

test_plot_mfat_histogram_type <- function() {
    
    eap_filename = "gev_eap_mcmc_parameters_20k_burn_5k_driver_type_specific.tsv"
    mfat_filename = "RTCGA_mutations_format_sanitized_snv_protein_altering_doubleton_aggregated_maximized_driver_type_specific.tsv"
    
    
    
    mfat_frame <- read(mfat_filename)
    eap_frame <- read(eap_filename)
    
    plot_mfat_histogram_type(
    
        type = "LUAD"
        , mfat_frame = mfat_frame
        , eap_frame = eap_frame
        , color = "red"
    )
    
    
    
}
#test_plot_mfat_histogram_type()


plot_mfat_histogram_types <- function(
    outfilename = "histogram_gev_eap_mcmc_parameters_20k_burn_5k_driver_type_specific.pdf"
    , eap_filename = "gev_eap_mcmc_parameters_20k_burn_5k_driver_type_specific.tsv"
    , mfat_filename = "RTCGA_mutations_format_sanitized_snv_protein_altering_doubleton_aggregated_maximized_driver_type_specific.tsv"
    , unit = 3
    , n_col = 4, n_row = 2
) {
    mfat_type_index = "type"
    
    mfat_frame <- read(mfat_filename)
    eap_frame <- read(eap_filename)
    
    get_mfat_types <- function(mfat_frame) {
        as.character(mfat_frame[, mfat_type_index])
    }
    
    types <- unique(get_mfat_types(mfat_frame))
    
    
    pdf(outfilename, width = unit * n_col, height = unit * n_row)
    par(mar = c(4, 4, 2, 1))
    par(mgp = c(2.0, 0.7, 0))
    
    layout_mx <- matrix(seq(n_row * n_col), ncol = n_col, byrow = TRUE)
    layout(layout_mx)
    
    colors <- rainbow(length(types))
    indices <- seq(length(types))
    for(i in indices) {
        type <- types[i]
        color <- colors[i]
        
        plot_mfat_histogram_type(
            type = type
            , mfat_frame = mfat_frame
            , eap_frame = eap_frame
            , color = color
        )
    }
    
    dev.off()
}
test_plot_mfat_histogram_types <- function(n_iter_key = "20k") {
    
    
    hist_filename = sprintf("histogram_gev_eap_mcmc_parameters_%s_burn_5k_driver_type_specific.pdf", n_iter_key)
    
    
    eap_filename = sprintf("gev_eap_mcmc_parameters_%s_burn_5k_driver_type_specific.tsv", n_iter_key)
    
    mfat_filename = "RTCGA_mutations_format_sanitized_snv_protein_altering_doubleton_aggregated_maximized_driver_type_specific_ranked.tsv"
    
    plot_mfat_histogram_types(
        outfilename = hist_filename
        , eap_filename = eap_filename
        , mfat_filename = mfat_filename
        , unit = 3
        , n_col = 4, n_row = 2
    )
    
}
#test_plot_mfat_histogram_types()


get_gev_chisq_p_type <- function(
    type = "BRCA"
    
    , eap_frame
    , mfat_frame
    
    , eap_type_index = "type"
    
    , mfat_type_index = "type"
    , mfat_mfat_index = "MFaT"
) {
    
    get_eaps <- function(type, eap_frame) {
        header <- c("loc", "scale", "shape")
        types <- as.character(eap_frame[, eap_type_index])
        eaps <- as.numeric(eap_frame[type == types, header])
        names(eaps) <- header
        eaps
    }
    
    eaps <- get_eaps(type = type, eap_frame = eap_frame)
    
    
    get_mfat_mfats <- function(mfat_frame) {
        as.numeric(mfat_frame[, mfat_mfat_index])
    }
    get_mfat_types <- function(mfat_frame) {
        as.character(mfat_frame[, mfat_type_index])
    }
    get_mfat_type_frame <- function(type, mfat_frame) {
        types <- get_mfat_types(mfat_frame)
        mfat_frame[which(type == types), ]
    }
    
    mfat_type_frame <- get_mfat_type_frame(
        type = type
        , mfat_frame = mfat_frame
    )
    
    # Assume input coordinates are unique, no redundancy in annotations !
    mfats <- get_mfat_mfats(mfat_type_frame)
    
    data <- mfats
    
    
    get_gev_chisq_p_eap <- function(data, eaps) {
        
        est <- eaps
        
        tab <- table(data)
        # This is sorted by values (names) by default .
        
        obs_values <- as.numeric(names(tab))
        obs_freqs <- as.numeric(tab) / sum(as.numeric(tab))
        
        theo_values <- obs_values
        theo_freqs <- evd::dgev(
            x = theo_values
            , loc = est["loc"]
            , shape = est["shape"]
            , scale = est["scale"]
        )
        theo_freqs <- theo_freqs / sum(theo_freqs)
        
        result <- stats::chisq.test(
            x = obs_freqs
            , p = theo_freqs
            , rescale.p = TRUE
            , simulate.p.value = TEST_CHISQ_SIM_P
        )
        
        pvalue <- result$p.value
        stat <- pvalue
        
        names(stat) <- sprintf("gev_chisq_p")
        stat
    }
    
    
    chisq_p <- get_gev_chisq_p_eap(data = data, eaps = eaps)
    
    chisq_p
}
test_get_gev_chisq_p_type <- function() {
    
    eap_filename = "gev_eap_mcmc_parameters_20k_burn_5k_driver_type_specific.tsv"
    mfat_filename = "RTCGA_mutations_format_sanitized_snv_protein_altering_doubleton_aggregated_maximized_driver_type_specific.tsv"
    
    
    mfat_type_index = "type"
    
    
    mfat_frame <- read(mfat_filename)
    eap_frame <- read(eap_filename)
    
    
    get_mfat_types <- function(mfat_frame) {
        as.character(mfat_frame[, mfat_type_index])
    }
    
    types <- unique(get_mfat_types(mfat_frame))
    
    
    get_gev_chisq_p_type(
        type = "BRCA"
        
        , eap_frame = eap_frame
        , mfat_frame = mfat_frame
        
        , eap_type_index = "type"
        
        , mfat_type_index = "type"
        , mfat_mfat_index = "MFaT"
    )
    
}

get_gev_chisq_p_types <- function(
    outfilename = "chi_square_p_value_gev_eap_mcmc_parameters_100k_burn_5k_driver_type_specific.tsv"
    
    , eap_filename = "gev_eap_mcmc_parameters_100k_burn_5k_driver_type_specific.tsv"
    , mfat_filename = "RTCGA_mutations_format_sanitized_snv_protein_altering_doubleton_aggregated_maximized_driver_type_specific.tsv"
    
    , mfat_type_index = "type"
) {
    
    mfat_frame <- read(mfat_filename)
    eap_frame <- read(eap_filename)
    
    
    get_mfat_types <- function(mfat_frame) {
        as.character(mfat_frame[, mfat_type_index])
    }
    
    types <- unique(get_mfat_types(mfat_frame))
    
    chisq_ps <- sapply(
        types
        , get_gev_chisq_p_type
        
        , eap_frame = eap_frame
        , mfat_frame = mfat_frame
        
        , eap_type_index = "type"
        
        , mfat_type_index = mfat_type_index
        , mfat_mfat_index = "MFaT"
    )
    
    submit_frame <- data.frame(
        dataset = rep("RTCGA", length(types))
        , type = types
        , GEV_P_value = chisq_ps
    )
    
    write.tsv(submit_frame, outfilename)
}
test_get_gev_chisq_p_types <- function(n_iter_key = "20k") {
    
    chisq_filename = sprintf("chi_square_p_value_gev_eap_mcmc_parameters_%s_burn_5k_driver_type_specific.tsv", n_iter_key)
    
    eap_filename = sprintf("gev_eap_mcmc_parameters_%s_burn_5k_driver_type_specific.tsv", n_iter_key)
    mfat_filename = "RTCGA_mutations_format_sanitized_snv_protein_altering_doubleton_aggregated_maximized_driver_type_specific_ranked.tsv"
    
    get_gev_chisq_p_types(
        outfilename = chisq_filename
        
        , eap_filename = eap_filename
        , mfat_filename = mfat_filename
        
        , mfat_type_index = "type"
    )
    
}


play_toy <- function() {
    
    
    test_get_mcmc_posterior_types()
    test_violin_mcmc_parameter_posterior()
    test_get_mcmc_eap_frame()
    test_plot_mfat_histogram_types()
    test_get_gev_chisq_p_types()
    
    
    test_get_mcmc_posterior_types_long()
    test_violin_mcmc_parameter_posterior(n_iter_key = "100k")
    test_get_mcmc_eap_frame(n_iter_key = "100k")
    test_plot_mfat_histogram_types(n_iter_key = "100k")
    test_get_gev_chisq_p_types(n_iter_key = "100k")
    
    
}

plot_rtcga_frechet_plot_type <- function(
    type = "BRCA"
    , mfat_frame
    
    , xlabel = "ln(MFaT)"
    , ylabel = "- ln(- ln(Empirical CDF))"
    , color = "red"
    , lwd = 1
    
    , show_r_square = TRUE
    
    , mfat_type_index = "type"
    , mfat_mfat_index = "MFaT"
) {
    
    get_mfat_mfats <- function(mfat_frame) {
        as.numeric(as.character(mfat_frame[, mfat_mfat_index]))
    }
    get_mfat_types <- function(mfat_frame) {
        as.character(mfat_frame[, mfat_type_index])
    }
    get_mfat_type_frame <- function(type, mfat_frame) {
        types <- get_mfat_types(mfat_frame)
        mfat_frame[which(type == types), ]
    }
    
    mfat_type_frame <- get_mfat_type_frame(
        type = type
        , mfat_frame = mfat_frame
    )
    
    # Assume input coordinates are unique, no redundancy in annotations !
    mfats <- get_mfat_mfats(mfat_type_frame)
    
    data <- mfats
    
    # Note this is NECESSARY due to the formulation of Y axis.
    # i.e., Empirical CDF should be < 1.0 .
    data <- c(data, 1.0)
    
    
    mainlabel <- sprintf("%s", type)
    stats_label <- sprintf("(b = %d)", length(data))
    
    get_points_core <- function(data) {
        data <- sort(data)
        x <- log(data)
        
        F_emp <- stats::ecdf(data)
        y <- - log(- log(F_emp(data)))
        
        condition <- is.finite(x) & is.finite(y)
        x <- x[condition]
        y <- y[condition]
        list(x = x, y = y)
    }
    get_points_x <- function(data) {
        get_points_core(data)$x
    }
    get_points_y <- function(data) {
        get_points_core(data)$y
    }
    get_r_square <- function(data) {
        x <- get_points_x(data)
        y <- get_points_y(data)
        r <- stats::cor(x, y)
        r_square <- r ^ 2
        r_square
    }
    get_r_coef_list <- function(data) {
        x <- get_points_x(data)
        y <- get_points_y(data)
        model <- stats::lsfit(x = x, y = y)
        a <- model$coefficient["X"]
        b <- model$coefficient["Intercept"]
        list(a = a, b = b)
    }
    add_regression_line <- function(
        coef_list, xlimit
        , n_point = 1000
        , color = "red"
    ) {
        x <- seq(xlimit[1], xlimit[2], (xlimit[2] - xlimit[1]) / (n_point - 1))
        y <- coef_list[["a"]] * x + coef_list[["b"]]
        lines(x = x, y = y, col = color)
    }
    
    get_limit <- function(points) {
        margin <- (max(points) - min(points)) / 20
        lower = min(points) - margin
        upper = max(points) + margin
        c(lower, upper)
    }
    xlimit <- get_limit(get_points_x(data))
    ylimit <- get_limit(get_points_y(data))
    
    
    plot(
        x = get_points_x(data)
        , y = get_points_y(data)
        
        , xlim = xlimit
        , ylim = ylimit
        
        , main = sprintf("Frechet Plot of %s", mainlabel)
        , ylab = ylabel
        , xlab = xlabel
        , bty = "n"
        , xaxt = "n", yaxt = "n"
        , type = "p"
        , col = color
        , lwd = lwd
    )
    axis(1)
    axis(2)
    
    # Plot stats label .
    stats_pos_x <- xlimit[1] + 0 * (xlimit[2] - xlimit[1])
    stats_pos_y <- ylimit[1] + 1.0 * (ylimit[2] - ylimit[1])
    text(
        x = stats_pos_x
        , y = stats_pos_y
        , label = stats_label
        , adj = c(0, 1)
    )
    
    # Put regression label .
    
    if(show_r_square) {
        r_square <- get_r_square(data)
        r_coef_list <- get_r_coef_list(data)
        r_coef_banner <- sprintf(
            "y = %.4f x + %.4f"
            , r_coef_list[["a"]]
            , r_coef_list[["b"]]
        )
        regression_label <- base::bquote(
            R^2 
            * .(sprintf(" = %.4f", r_square))
        )
        
        
        stats_pos_x <- xlimit[1] + 1.0 * (xlimit[2] - xlimit[1])
        stats_pos_y <- ylimit[1] + 0.1 * (ylimit[2] - ylimit[1])
        text(
            x = stats_pos_x
            , y = stats_pos_y
            , label = regression_label
            , adj = c(1, 0)
        )
        
        stats_pos_x <- xlimit[1] + 1.0 * (xlimit[2] - xlimit[1])
        stats_pos_y <- ylimit[1] + 0.0 * (ylimit[2] - ylimit[1])
        text(
            x = stats_pos_x
            , y = stats_pos_y
            , label = r_coef_banner
            , adj = c(1, 0)
        )
        add_regression_line(
            coef_list = r_coef_list
            , xlimit = xlimit
            , n_point = 1000
            , color = color
        )
        
    } else {
        
        lines(
            x = get_points_x(data)
            , y = get_points_y(data)
            , col = color
            , lwd = lwd
        )
    }
}
test_plot_rtcga_frechet_plot_type <- function() {
    
    
    mfat_filename = "RTCGA_mutations_format_sanitized_snv_protein_altering_doubleton_aggregated_maximized_driver_type_specific_ranked.tsv"
    
    mfat_frame <- read(mfat_filename)
    
    
    
    
    plot_rtcga_frechet_plot_type(
        type = "BRCA"
        , mfat_frame = mfat_frame
        
        , xlabel = "ln(MFaT)"
        , ylabel = "- ln(- ln(Empirical CDF))"
        , color = "red"
        , lwd = 1
        
        , show_r_square = TRUE
        
        , mfat_type_index = "type"
        , mfat_mfat_index = "MFaT"
    )
    
}
#test_plot_rtcga_frechet_plot_type()


plot_rtcga_frechet_plot_types <- function(
    outfilename = "frechet_plot_RTCGA_mutations_format_sanitized_snv_protein_altering_doubleton_aggregated_maximized_driver_type_specific_ranked.pdf"
    , mfat_filename = "RTCGA_mutations_format_sanitized_snv_protein_altering_doubleton_aggregated_maximized_driver_type_specific_ranked.tsv"
    
    , mfat_type_index = "type"
    , show_r_square = TRUE
    , unit = 3
    , n_row = 2, n_col = 4
) {
    mfat_frame <- read(mfat_filename)
    
    get_mfat_types <- function(mfat_frame) {
        as.character(mfat_frame[, mfat_type_index])
    }
    
    pdf(outfilename, width = unit * n_col, height = unit * n_row)
    
    par(mar = c(4, 4, 2, 1))
    par(mgp = c(2.0, 0.5, 0))
    par(cex.main = 1.2)
    
    layout_mx <- matrix(seq(n_row * n_col), ncol = n_col, byrow = TRUE)
    layout(layout_mx)
    
    
    types <- unique(get_mfat_types(mfat_frame))
    
    colors <- rainbow(length(types))
    indices <- seq(length(types))
    for(i in indices) {
        type <- types[i]
        color <- colors[i]
        
        plot_rtcga_frechet_plot_type(
            type = type
            , mfat_frame = mfat_frame
            
            , color = color
            
            , show_r_square = show_r_square
            
            , mfat_type_index = mfat_type_index
            , mfat_mfat_index = "MFaT"
        )
    }
    
    dev.off()
}
test_plot_rtcga_frechet_plot_types <- function() {
    
    frechet_filename = "frechet_plot_RTCGA_mutations_format_sanitized_snv_protein_altering_doubleton_aggregated_maximized_driver_type_specific_ranked.pdf"
    
    mfat_filename = "RTCGA_mutations_format_sanitized_snv_protein_altering_doubleton_aggregated_maximized_driver_type_specific_ranked.tsv"
    
    plot_rtcga_frechet_plot_types(
        outfilename = frechet_filename
        , mfat_filename = mfat_filename
        
        , mfat_type_index = "type"
        , show_r_square = TRUE
        , unit = 3
        , n_row = 2, n_col = 4
    )
    
}
#test_plot_rtcga_frechet_plot_types()

test_plot_rtcga_frechet_plot_types_non_driver <- function() {
    
    frechet_filename = "frechet_plot_RTCGA_mutations_format_sanitized_snv_protein_altering_doubleton_aggregated_maximized_non_driver_type_specific.pdf"
    
    mfat_filename = "RTCGA_mutations_format_sanitized_snv_protein_altering_doubleton_aggregated_maximized_non_driver_type_specific.tsv"
    
    plot_rtcga_frechet_plot_types(
        outfilename = frechet_filename
        , mfat_filename = mfat_filename
        
        , mfat_type_index = "type"
        , show_r_square = TRUE
        , unit = 3
        , n_row = 2, n_col = 4
    )
    
}
#test_plot_rtcga_frechet_plot_types_non_driver()


get_gene_gof_frame_type <- function(
    type = "BRCA"
    , mfat_frame
    , eap_frame
    
    , mfat_type_index = "type"
    , mfat_mfat_index = "MFaT"
    , mfat_gene_index = "gene"
    
    , eap_type_index = "type"
) {
    
    get_mfat_mfats <- function(mfat_frame) {
        as.numeric(as.character(mfat_frame[, mfat_mfat_index]))
    }
    get_mfat_genes <- function(mfat_frame) {
        as.character(mfat_frame[, mfat_gene_index])
    }
    get_mfat_gene_frame <- function(gene, mfat_frame) {
        genes <- get_mfat_genes(mfat_frame)
        mfat_frame[which(gene == genes), ]
    }
    get_mfat_types <- function(mfat_frame) {
        as.character(mfat_frame[, mfat_type_index])
    }
    get_mfat_type_frame <- function(type, mfat_frame) {
        types <- get_mfat_types(mfat_frame)
        mfat_frame[which(type == types), ]
    }
    
    get_eaps <- function(type, eap_frame) {
        header <- c("loc", "scale", "shape")
        types <- as.character(eap_frame[, eap_type_index])
        eaps <- as.numeric(eap_frame[type == types, header])
        names(eaps) <- header
        eaps
    }
    
    get_gev_chisq_p_eap <- function(data, eaps) {
        # Slightly updated .
        
        est <- eaps
        
        tab <- table(data)
        # This is sorted by values (names) by default .
        
        obs_values <- as.numeric(names(tab))
        obs_freqs <- as.numeric(tab) / sum(as.numeric(tab))
        
        if(length(obs_values) > 1) {
            theo_values <- obs_values
            theo_freqs <- evd::dgev(
                x = theo_values
                , loc = est["loc"]
                , shape = est["shape"]
                , scale = est["scale"]
            )
            theo_freqs <- theo_freqs / sum(theo_freqs)
            
            result <- stats::chisq.test(
                x = obs_freqs
                , p = theo_freqs
                , rescale.p = TRUE
                , simulate.p.value = TEST_CHISQ_SIM_P
            )
            
            pvalue <- result$p.value
        } else {
            pvalue <- NA
        }
        stat <- pvalue
        
        #names(stat) <- sprintf("gev_chisq_p")
        stat
    }
    
    get_gene_chisq_p <- function(gene = "TP53", mfat_frame, eaps) {
        # Assume type-specific input .
        print(gene)
        
        mfat_gene_frame <- get_mfat_gene_frame(
            gene = gene
            , mfat_frame = mfat_frame
        )
        
        mfats <- get_mfat_mfats(mfat_gene_frame)
        
        p_value <- get_gev_chisq_p_eap(
            data = mfats
            , eaps = eaps
        )
        #names(p_value) <- gene
        
        p_value
    }
    
    
    eaps <- get_eaps(type = type, eap_frame = eap_frame)
    
    mfat_type_frame <- get_mfat_type_frame(
        type = type
        , mfat_frame = mfat_frame
    )
    
    genes <- unique(get_mfat_genes(mfat_type_frame))
    
    p_values <- sapply(
        genes
        , get_gene_chisq_p
        , mfat_frame = mfat_type_frame
        , eaps = eaps
    ) 
    
    p_values
}
test_get_gene_gof_frame_type <- function() {
    
    mfat_filename = "RTCGA_mutations_format_sanitized_snv_protein_altering_doubleton_aggregated_maximized.tsv"
    
    eap_filename = "gev_eap_mcmc_parameters_100k_burn_5k_driver_type_specific.tsv"
    
    
    mfat_frame <- read(mfat_filename)
    eap_frame <- read(eap_filename)
    
    
    
    p_values <- get_gene_gof_frame_type(
        type = "BRCA"
        , mfat_frame = mfat_frame
        , eap_frame = eap_frame
    )
    
}


plot_gene_wise_frechet_plot_type <- function(
    type = "BRCA"
    , mfat_frame
    
    , mfat_type_index = "type"
    , mfat_mfat_index = "MFaT"
    , mfat_gene_index = "gene"
    
    , frechet_theta = 2
    
    , xlabel = "ln(MFaT)"
    , ylabel = "- ln(- ln(Empirical CDF))"
    
    , color = "red"
    , show_r_square = TRUE
    , lwd = 1
) {
    
    get_mfat_mfats <- function(mfat_frame) {
        as.numeric(as.character(mfat_frame[, mfat_mfat_index]))
    }
    get_mfat_types <- function(mfat_frame) {
        as.character(mfat_frame[, mfat_type_index])
    }
    get_mfat_type_frame <- function(type, mfat_frame) {
        types <- get_mfat_types(mfat_frame)
        mfat_frame[which(type == types), ]
    }
    get_mfat_genes <- function(mfat_frame) {
        as.character(mfat_frame[, mfat_gene_index])
    }
    get_mfat_gene_frame <- function(gene, mfat_frame) {
        genes <- get_mfat_genes(mfat_frame)
        mfat_frame[which(gene == genes), ]
    }
    
    
    mfat_type_frame <- get_mfat_type_frame(
        type = type
        , mfat_frame = mfat_frame
    )
    
    
    genes <- unique(get_mfat_genes(mfat_type_frame))
    
    get_unique_mfat_count <- function(gene, mfat_frame) {
        mfat_gene_frame <- get_mfat_gene_frame(
            gene = gene
            , mfat_frame = mfat_frame
        )
        
        mfats <- get_mfat_mfats(mfat_gene_frame)
        length(unique(mfats))
    }
    
    tab <- sapply(
        genes
        , get_unique_mfat_count
        , mfat_frame = mfat_type_frame
    )
    tab <- sort(tab, decreasing = TRUE)
    tab <- tab[as.numeric(tab) > frechet_theta]
    
    print(tab)
    
    mutated_genes <- names(tab)
    
    
    get_points_core <- function(data) {
        data <- sort(data)
        x <- log(data)
        
        F_emp <- stats::ecdf(data)
        y <- - log(- log(F_emp(data)))
        
        condition <- is.finite(x) & is.finite(y)
        x <- x[condition]
        y <- y[condition]
        list(x = x, y = y)
    }
    get_points_x <- function(data) {
        get_points_core(data)$x
    }
    get_points_y <- function(data) {
        get_points_core(data)$y
    }
    get_r_square <- function(data) {
        x <- get_points_x(data)
        y <- get_points_y(data)
        r <- stats::cor(x, y)
        r_square <- r ^ 2
        r_square
    }
    get_r_coef_list <- function(data) {
        x <- get_points_x(data)
        y <- get_points_y(data)
        model <- stats::lsfit(x = x, y = y)
        a <- model$coefficient["X"]
        b <- model$coefficient["Intercept"]
        list(a = a, b = b)
    }
    add_regression_line <- function(
        coef_list, xlimit
        , n_point = 1000
        , color = "red"
    ) {
        x <- seq(xlimit[1], xlimit[2], (xlimit[2] - xlimit[1]) / (n_point - 1))
        y <- coef_list[["a"]] * x + coef_list[["b"]]
        lines(x = x, y = y, col = color)
    }
    
    get_limit <- function(points) {
        margin <- (max(points) - min(points)) / 20
        lower = min(points) - margin
        upper = max(points) + margin
        c(lower, upper)
    }
    
    
    draw_plot <- function(gene, mfat_frame) {
        # refer to globals: type, show_r_square, color, lwd, xlabel, ylabel
        mfat_gene_frame <- get_mfat_gene_frame(
            gene = gene
            , mfat_frame = mfat_frame
        )
        
        mfats <- get_mfat_mfats(mfat_gene_frame)
        data <- c(mfats, 1.0)
        # For every case, add MFaT = 1.0 case !
        
        mainlabel <- sprintf("%s in %s", gene, type)
        stats_label <- sprintf("(b = %d)", length(data))
        
        xlimit <- get_limit(get_points_x(data))
        ylimit <- get_limit(get_points_y(data))
        
        
        plot(
            x = get_points_x(data)
            , y = get_points_y(data)
            
            , xlim = xlimit
            , ylim = ylimit
            
            , main = sprintf("Frechet Plot of %s", mainlabel)
            , ylab = ylabel
            , xlab = xlabel
            , bty = "n"
            , xaxt = "n", yaxt = "n"
            , type = "p"
            , col = color
            , lwd = lwd
        )
        axis(1)
        axis(2)
        
        # Plot stats label .
        stats_pos_x <- xlimit[1] + 0 * (xlimit[2] - xlimit[1])
        stats_pos_y <- ylimit[1] + 1.0 * (ylimit[2] - ylimit[1])
        text(
            x = stats_pos_x
            , y = stats_pos_y
            , label = stats_label
            , adj = c(0, 1)
        )
        
        # Put regression label .
        
        if(show_r_square) {
            r_square <- get_r_square(data)
            r_coef_list <- get_r_coef_list(data)
            r_coef_banner <- sprintf(
                "y = %.4f x + %.4f"
                , r_coef_list[["a"]]
                , r_coef_list[["b"]]
            )
            regression_label <- base::bquote(
                R^2 
                * .(sprintf(" = %.4f", r_square))
            )
            
            
            stats_pos_x <- xlimit[1] + 1.0 * (xlimit[2] - xlimit[1])
            stats_pos_y <- ylimit[1] + 0.1 * (ylimit[2] - ylimit[1])
            text(
                x = stats_pos_x
                , y = stats_pos_y
                , label = regression_label
                , adj = c(1, 0)
            )
            
            stats_pos_x <- xlimit[1] + 1.0 * (xlimit[2] - xlimit[1])
            stats_pos_y <- ylimit[1] + 0.0 * (ylimit[2] - ylimit[1])
            text(
                x = stats_pos_x
                , y = stats_pos_y
                , label = r_coef_banner
                , adj = c(1, 0)
            )
            add_regression_line(
                coef_list = r_coef_list
                , xlimit = xlimit
                , n_point = 1000
                , color = color
            )
            
        } else {
            
            lines(
                x = get_points_x(data)
                , y = get_points_y(data)
                , col = color
                , lwd = lwd
            )
        }
    }
    
    sapply(
        X = mutated_genes
        , FUN = draw_plot
        , mfat_frame = mfat_type_frame
    )
    
}
test_plot_gene_wise_frechet_plot_type <- function() {
    
    mfat_filename = "RTCGA_mutations_format_sanitized_snv_protein_altering_doubleton_aggregated_maximized.tsv"
    
    
    mfat_frame <- read(mfat_filename)
    
    
    mfat_type_index = "type"
    
    get_mfat_types <- function(mfat_frame) {
        as.character(mfat_frame[, mfat_type_index])
    }
    
    types <- unique(get_mfat_types(mfat_frame))
    colors <- rainbow(length(types))
    
    condition <- types != "SKCM"
    types <- types[condition]
    colors <- colors[condition]
    
    n_row = 3
    n_col = 3
    
    layout_mx <- matrix(seq(n_row * n_col), ncol = n_col, byrow = TRUE)
    layout(layout_mx)
    
    indices <- seq(length(types))
    for(i in indices) {
        type <- types[i]
        color <- colors[i]
        print(type)
        
        plot_gene_wise_frechet_plot_type(
            type = type
            , mfat_frame = mfat_frame
            
            , mfat_type_index = "type"
            , mfat_mfat_index = "MFaT"
            , mfat_gene_index = "gene"
            
            , frechet_theta = 2
            , color = color
        )
    }
}
#test_plot_gene_wise_frechet_plot_type()

plot_gene_wise_frechet_plot_types <- function(
    outfilename = "frechet_plot_non_SKCM_gene_RTCGA_mutations_format_sanitized_snv_protein_altering_doubleton_aggregated_maximized.pdf"
    
    , mfat_filename = "RTCGA_mutations_format_sanitized_snv_protein_altering_doubleton_aggregated_maximized.tsv"
    
    , frechet_theta = 2
    , mfat_type_index = "type"
    
    , unit = 3
    , n_row = 3, n_col = 3
    , non_skcm_flag = TRUE
) {
    
    mfat_frame <- read(mfat_filename)
    
    get_mfat_types <- function(mfat_frame) {
        as.character(mfat_frame[, mfat_type_index])
    }
    
    types <- unique(get_mfat_types(mfat_frame))
    colors <- rainbow(length(types))
    
    if(non_skcm_flag) {
        condition <- types != "SKCM"
        types <- types[condition]
        colors <- colors[condition]
    }
    pdf(outfilename, width = unit * n_col, height = unit * n_row)
    
    par(mar = c(4, 4, 2, 1))
    par(mgp = c(2.0, 0.5, 0))
    par(cex.main = 1.2)
    
    layout_mx <- matrix(seq(n_row * n_col), ncol = n_col, byrow = TRUE)
    layout(layout_mx)
    
    indices <- seq(length(types))
    for(i in indices) {
        type <- types[i]
        color <- colors[i]
        print(type)
        
        plot_gene_wise_frechet_plot_type(
            type = type
            , mfat_frame = mfat_frame
            
            , mfat_type_index = mfat_type_index
            
            , frechet_theta = frechet_theta
            , color = color
        )
    }
    dev.off()
}
#plot_gene_wise_frechet_plot_types()


plot_gene_wise_frechet_plot_skcm <- function(
    outfilename = "frechet_plot_SKCM_gene_RTCGA_mutations_format_sanitized_snv_protein_altering_doubleton_aggregated_maximized.pdf"
    
    , mfat_filename = "RTCGA_mutations_format_sanitized_snv_protein_altering_doubleton_aggregated_maximized.tsv"
    
    , mfat_type_index = "type"
    , mfat_mfat_index = "MFaT"
    , mfat_gene_index = "gene"
    
    , frechet_theta = 2
    
    , xlabel = "ln(MFaT)"
    , ylabel = "- ln(- ln(Empirical CDF))"
    
    , show_r_square = TRUE
    , lwd = 1
    
    , unit = 3
    , n_row = 6, n_col = 4
) {
    mfat_frame <- read(mfat_filename)
    
    get_mfat_mfats <- function(mfat_frame) {
        as.numeric(as.character(mfat_frame[, mfat_mfat_index]))
    }
    get_mfat_types <- function(mfat_frame) {
        as.character(mfat_frame[, mfat_type_index])
    }
    get_mfat_type_frame <- function(type, mfat_frame) {
        types <- get_mfat_types(mfat_frame)
        mfat_frame[which(type == types), ]
    }
    get_mfat_genes <- function(mfat_frame) {
        as.character(mfat_frame[, mfat_gene_index])
    }
    get_mfat_gene_frame <- function(gene, mfat_frame) {
        genes <- get_mfat_genes(mfat_frame)
        mfat_frame[which(gene == genes), ]
    }
    
    type = "SKCM"
    
    types <- unique(get_mfat_types(mfat_frame))
    colors <- rainbow(length(types))
    
    condition <- types == type
    color <- colors[condition]
    
    
    mfat_type_frame <- get_mfat_type_frame(
        type = type
        , mfat_frame = mfat_frame
    )
    
    
    genes <- unique(get_mfat_genes(mfat_type_frame))
    
    get_unique_mfat_count <- function(gene, mfat_frame) {
        mfat_gene_frame <- get_mfat_gene_frame(
            gene = gene
            , mfat_frame = mfat_frame
        )
        
        mfats <- get_mfat_mfats(mfat_gene_frame)
        length(unique(mfats))
    }
    
    tab <- sapply(
        genes
        , get_unique_mfat_count
        , mfat_frame = mfat_type_frame
    )
    tab <- sort(tab, decreasing = TRUE)
    tab <- tab[as.numeric(tab) > frechet_theta]
    
    print(tab)
    
    mutated_genes <- names(tab)
    
    
    get_points_core <- function(data) {
        data <- sort(data)
        x <- log(data)
        
        F_emp <- stats::ecdf(data)
        y <- - log(- log(F_emp(data)))
        
        condition <- is.finite(x) & is.finite(y)
        x <- x[condition]
        y <- y[condition]
        list(x = x, y = y)
    }
    get_points_x <- function(data) {
        get_points_core(data)$x
    }
    get_points_y <- function(data) {
        get_points_core(data)$y
    }
    get_r_square <- function(data) {
        x <- get_points_x(data)
        y <- get_points_y(data)
        r <- stats::cor(x, y)
        r_square <- r ^ 2
        r_square
    }
    get_r_coef_list <- function(data) {
        x <- get_points_x(data)
        y <- get_points_y(data)
        model <- stats::lsfit(x = x, y = y)
        a <- model$coefficient["X"]
        b <- model$coefficient["Intercept"]
        list(a = a, b = b)
    }
    add_regression_line <- function(
        coef_list, xlimit
        , n_point = 1000
        , color = "red"
    ) {
        x <- seq(xlimit[1], xlimit[2], (xlimit[2] - xlimit[1]) / (n_point - 1))
        y <- coef_list[["a"]] * x + coef_list[["b"]]
        lines(x = x, y = y, col = color)
    }
    
    get_limit <- function(points) {
        margin <- (max(points) - min(points)) / 20
        lower = min(points) - margin
        upper = max(points) + margin
        c(lower, upper)
    }
    
    
    draw_plot <- function(gene, mfat_frame) {
        # refer to globals: type, show_r_square, color, lwd, xlabel, ylabel
        mfat_gene_frame <- get_mfat_gene_frame(
            gene = gene
            , mfat_frame = mfat_frame
        )
        
        mfats <- get_mfat_mfats(mfat_gene_frame)
        data <- c(mfats, 1.0)
        # For every case, add MFaT = 1.0 case !
        
        mainlabel <- sprintf("%s in %s", gene, type)
        stats_label <- sprintf("(b = %d)", length(data))
        
        xlimit <- get_limit(get_points_x(data))
        ylimit <- get_limit(get_points_y(data))
        
        
        plot(
            x = get_points_x(data)
            , y = get_points_y(data)
            
            , xlim = xlimit
            , ylim = ylimit
            
            , main = sprintf("Frechet Plot of %s", mainlabel)
            , ylab = ylabel
            , xlab = xlabel
            , bty = "n"
            , xaxt = "n", yaxt = "n"
            , type = "p"
            , col = color
            , lwd = lwd
        )
        axis(1)
        axis(2)
        
        # Plot stats label .
        stats_pos_x <- xlimit[1] + 0 * (xlimit[2] - xlimit[1])
        stats_pos_y <- ylimit[1] + 1.0 * (ylimit[2] - ylimit[1])
        text(
            x = stats_pos_x
            , y = stats_pos_y
            , label = stats_label
            , adj = c(0, 1)
        )
        
        # Put regression label .
        
        if(show_r_square) {
            r_square <- get_r_square(data)
            r_coef_list <- get_r_coef_list(data)
            r_coef_banner <- sprintf(
                "y = %.4f x + %.4f"
                , r_coef_list[["a"]]
                , r_coef_list[["b"]]
            )
            regression_label <- base::bquote(
                R^2 
                * .(sprintf(" = %.4f", r_square))
            )
            
            
            stats_pos_x <- xlimit[1] + 1.0 * (xlimit[2] - xlimit[1])
            stats_pos_y <- ylimit[1] + 0.1 * (ylimit[2] - ylimit[1])
            text(
                x = stats_pos_x
                , y = stats_pos_y
                , label = regression_label
                , adj = c(1, 0)
            )
            
            stats_pos_x <- xlimit[1] + 1.0 * (xlimit[2] - xlimit[1])
            stats_pos_y <- ylimit[1] + 0.0 * (ylimit[2] - ylimit[1])
            text(
                x = stats_pos_x
                , y = stats_pos_y
                , label = r_coef_banner
                , adj = c(1, 0)
            )
            add_regression_line(
                coef_list = r_coef_list
                , xlimit = xlimit
                , n_point = 1000
                , color = color
            )
            
        } else {
            
            lines(
                x = get_points_x(data)
                , y = get_points_y(data)
                , col = color
                , lwd = lwd
            )
        }
    }
    
    
    pdf(outfilename, width = unit * n_col, height = unit * n_row)
    
    par(mar = c(4, 4, 2, 1))
    par(mgp = c(2.0, 0.5, 0))
    par(cex.main = 1.2)
    
    layout_mx <- matrix(seq(n_row * n_col), ncol = n_col, byrow = TRUE)
    layout(layout_mx)
    
    sapply(
        X = mutated_genes
        , FUN = draw_plot
        , mfat_frame = mfat_type_frame
    )
    
    dev.off()
}
#plot_gene_wise_frechet_plot_skcm()


# Violin plot optimized for posterior probability vector visualization .
violin_dist <- function(
    data
    
    , prob_min_theta = 1E-6
    # probabilities less than this is ignored ,
    # and then it is normalized .
    
    , range = 1.5
    , ylim = NULL
    , xlim = NULL
    , names = NULL
    
    , horizontal = FALSE
    , color = "grey"
    , border = "black"
    
    , lty = 1, lwd = 1
    , rect_color = NULL
    , col_mean = "white"
    , pch_mean = 19
    # The point is mean, given the probability vector .
    
    , at = NULL
    , thickness = 1.0
    
    , tick = TRUE
    , cex_axis = 1.0
    
    , add = FALSE
    , wex = 1
    , draw_rect = TRUE
    , draw_point = TRUE
    
    , show_n = FALSE
    
    , hide_x_axis = FALSE
    , hide_y_axis = FALSE
    , ...
) {
    data_list <- data
    # Assume each element is a named probability vector .
    
    if(class(data_list) != "list") {
        stop("Requires list input. Exitting .")
    }
    
    sanitize_probs_list <- function(
        probs_list, prob_min_theta = 1E-10
    ) {
        indices <- seq(length(probs_list))
        submit_list <- list()
        for(i in indices) {
            probs <- probs_list[[i]]
            probs <- probs[as.numeric(probs) > prob_min_theta]
            probs <- probs / sum(probs)
            submit_list[[i]] <- probs
        }
        names(submit_list) <- names(probs_list)
        submit_list
    }
    
    get_eap <- function(posts) {
        # Get expected a posteriori estimator .
        # posts: posterior probability vector 
        # which is named with possible values .
        values <- as.numeric(names(posts))
        probs <- as.numeric(posts)
        eap <- sum(values * probs)
        eap
    }
    
    # Get expectation before sanitizing .
    means <- sapply(data_list, get_eap)
    
    data_list <- sanitize_probs_list(
        probs_list = data_list
        , prob_min_theta = prob_min_theta
    )
    
    n <- length(data_list)
    if(missing(at)) {
        at <- seq(1, n)
    }
    
    if(length(border) == 1) {
        borders <- rep(border, n)
    } else if(length(border) == n) {
        borders <- border
    } else {
        stop("Error: invalid border vector length .")
    }
    
    if(is.null(rect_color)) {
        rect_colors <- borders
    } else if(length(rect_color) == 1) {
        rect_colors <- rep(rect_color, n)
    } else if(length(rect_color) == n) {
        rect_colors <- rect_color
    } else {
        stop("Error: invalid rectCol vector length .")
    }
    
    # Fill colors .
    if(length(color) == 1) {
        colors <- rep(color, n)
    } else if(length(color) == n) {
        colors <- color
    } else {
        stop("Error: invalid color vector length .")
    }
    
    upper <- vector(mode = "numeric", length = n)
    lower <- vector(mode = "numeric", length = n)
    q1 <- vector(mode = "numeric", length = n)
    q3 <- vector(mode = "numeric", length = n)
    base <- vector(mode = "list", length = n)
    height <- vector(mode = "list", length = n)
    
    for (i in seq(1, n)) {
        data <- data_list[[i]]
        data_min <- min(data)
        data_max <- max(data)
        
        cum <- cumsum(data)
        values <- as.numeric(names(cum))
        probs <- as.numeric(cum)
        
        low_values <- values[probs < 0.25]
        if(length(low_values) <= 0) {
            q1[i] <- data_min
        } else {
            q1[i] <- max(low_values)
        }
        
        high_values <- values[probs > 0.75]
        if(length(high_values) <= 0) {
            q3[i] <- data_max
        } else {
            q3[i] <- max(high_values)
        }
        
        iqd <- q3[i] - q1[i]
        upper[i] <- min(q3[i] + range * iqd, data_max)
        lower[i] <- max(q1[i] - range * iqd, data_min)
        # Assume a named probability vector input .
        base[[i]] <- as.numeric(names(data))
        height[[i]] <- as.numeric(data) * thickness
    }
    if (!add) {
        
        if (is.null(xlim)) {
            xlim <- if (n == 1) {
                at + c(-0.5, 0.5)
            } else {
                range(at) + min(diff(at))/2 * c(-1, 1)
            }
        }
        if (is.null(ylim)) {
            get_names_list <- function(data_list) {
                submit_list <- list()
                indices <- seq(length(data_list))
                for(i in indices) {
                    submit_list[[i]] <- as.numeric(names(data_list[[i]]))
                }
                submit_list
            }
            names_list <- get_names_list(data_list)
            vec <- as.numeric(unlist(names_list))
            ylim <- c(min(vec), max(vec))
        }
    }
    
    if (is.null(names)) {
        label <- .Primitive("names")(data_list)
    } else {
        label <- names
    }
    if(show_n) {
        ns <- sapply(data_list, length)
        label <- sprintf("%s\n(n = %d)", label, ns)
    }
    boxwidth <- 0.05 * wex
    
    plot_core <- function() {
        plot(
            NA
            , xlim = xlim
            , ylim = ylim
            
            , yaxt = "n"
            , xaxt = "n"
            
            , ...
        )
        if(!hide_y_axis) axis(2, las = 2)
        if(!hide_x_axis) axis(1, at = at, label = label, tick = tick, las = 1, cex.axis = cex_axis)
    }
    
    plot_core_horizontal <- function() {
        plot(
            NA
            , xlim = ylim
            , ylim = xlim
            
            , yaxt = "n"
            , xaxt = "n"
            
            , ...
        )
        if(!hide_x_axis) axis(1)
        if(!hide_y_axis) axis(2, at = at, label = label, tick = tick, las = 2, cex.axis = cex_axis)
    }
    
    if (!horizontal) {
        # Vertical case .
        if (!add) {
            plot_core()
        }
        for (i in seq(1, n)) {
            polygon(
                x = c(
                    at[i] - height[[i]]
                    , rev(at[i] + height[[i]])
                )
                , y = c(base[[i]], rev(base[[i]]))
                , col = colors[i]
                , border = borders[i]
                , lty = lty, lwd = lwd
            )
            if (draw_rect) {
                lines(
                    at[c(i, i)]
                    , c(lower[i], upper[i])
                    , lwd = lwd, lty = lty
                    , col = rect_colors[i]
                )
                rect(
                    xleft = at[i] - boxwidth / 2
                    , ybottom = q1[i]
                    , xright = at[i] + boxwidth / 2
                    , ytop = q3[i]
                    , col = rect_colors[i]
                    , border = rect_colors[i]
                )
            }
            if(draw_point) {
                points(
                    x = at[i], y = means[i]
                    , pch = pch_mean
                    , col = col_mean
                )
            }
        }
    } else {
        # Horizontal case .
        if (!add) {
            plot_core_horizontal()
        }
        for (i in seq(1, n)) {
            polygon(
                x = c(base[[i]], rev(base[[i]]))
                , y = c(
                    at[i] - height[[i]]
                    , rev(at[i] + height[[i]])
                )
                , col = colors[i]
                , border = borders[i]
                
                , lty = lty, lwd = lwd
            )
            if (draw_rect) {
                lines(
                    c(lower[i], upper[i])
                    , at[c(i, i)]
                    , lwd = lwd, lty = lty
                    , col = rect_colors[i]
                )
                rect(
                    xleft = q1[i]
                    , ybottom = at[i] - boxwidth / 2
                    , xright = q3[i]
                    , ytop = at[i] + boxwidth / 2
                    , col = rect_colors[i]
                    , border = rect_colors[i]
                )
            }
            if(draw_point) {
                points(
                    x = means[i]
                    , y = at[i]
                    , pch = pch_mean
                    , col = col_mean
                )
            }
        }
    }
    invis_list <- list(
        upper = upper
        , lower = lower
        , means = means
        , q1 = q1, q3 = q3
    )
    invisible(invis_list)
}


play_toy <- function() {
    
    
    mfat_filename = "RTCGA_mutations_format_sanitized_snv_protein_altering_doubleton_aggregated_maximized_driver_type_specific_ranked.tsv"
    
    eap_filename = "gev_eap_mcmc_parameters_100k_burn_5k_driver_type_specific.tsv"
    
    
    mfat_frame <- read(mfat_filename)
    eap_frame <- read(eap_filename)
    
    
    
    mfat_type_index = "type"
    mfat_mfat_index = "MFaT"
    mfat_gene_index = "gene"
    mfat_aa_index = "aa"
    mfat_ad_index = "affected_samples"
    mfat_td_index = "tested_samples"
    
    
    eap_type_index = "type"
    
    
    get_mfat_mfats <- function(mfat_frame) {
        as.numeric(as.character(mfat_frame[, mfat_mfat_index]))
    }
    get_mfat_ads <- function(mfat_frame) {
        as.numeric(as.character(mfat_frame[, mfat_ad_index]))
    }
    get_mfat_tds <- function(mfat_frame) {
        as.numeric(as.character(mfat_frame[, mfat_td_index]))
    }
    get_mfat_aas <- function(mfat_frame) {
        as.character(mfat_frame[, mfat_aa_index])
    }
    get_mfat_genes <- function(mfat_frame) {
        as.character(mfat_frame[, mfat_gene_index])
    }
    get_mfat_gene_frame <- function(gene, mfat_frame) {
        genes <- get_mfat_genes(mfat_frame)
        mfat_frame[which(gene == genes), ]
    }
    get_mfat_types <- function(mfat_frame) {
        as.character(mfat_frame[, mfat_type_index])
    }
    get_mfat_type_frame <- function(type, mfat_frame) {
        types <- get_mfat_types(mfat_frame)
        mfat_frame[which(type == types), ]
    }
    
    
    get_eaps <- function(type, eap_frame) {
        header <- c("loc", "scale", "shape")
        types <- as.character(eap_frame[, eap_type_index])
        eaps <- as.numeric(eap_frame[type == types, header])
        names(eaps) <- header
        eaps
    }
    
    
    
    
    type = "BRCA"
    
    eaps <- get_eaps(type = type, eap_frame = eap_frame)
    
    
    mfat_type_frame <- get_mfat_type_frame(
        type = type
        , mfat_frame = mfat_frame
    )
    
    
    
    # Perform bayesian analysis over selection coefficient .
    # consider TP53 p.R175H mutation, 17:7578406:C:T
    
    # Prior dist: type-specific GEV .
    
    get_mut_banners <- function(mfat_frame) {
        get_second <- function(string) {
            strsplit(string, split = "\\.")[[1]][2]
        }
        get_seconds <- function(strings) {
            sapply(strings, get_second)
        }
        
        genes <- get_mfat_genes(mfat_frame)
        aas <- get_mfat_aas(mfat_frame)
        aa_codes <- get_seconds(aas)
        
        sprintf("%s_%s", genes, aa_codes)
    }
    get_sample_count_list <- function(
        mut_banner = "TP53_R273H"
        , mfat_frame
    ) {
        mut_banners <- get_mut_banners(mfat_frame)
        index <- which(mut_banner == mut_banners)[1]
        ads <- get_mfat_ads(mfat_frame)
        tds <- get_mfat_tds(mfat_frame)
        list(ad = ads[index], td = tds[index])
    }
    
    get_theo_ads <- function(td) {
        seq(0, td)
    }
    get_ratios <- function(td = 300) {
        ads <- get_theo_ads(td = td)
        ads / td
        # Needs to start with zero .
    }
    get_gev_weights <- function(td = 300, est) {
        ratios <- get_ratios(td)
        weights <- evd::dgev(
            x = ratios
            , loc = est["loc"]
            , shape = est["shape"]
            , scale = est["scale"]
        )
        weights / sum(weights)
    }
    get_binom_weights <- function(ad = 10, td = 300) {
        ratios <- get_ratios(td)
        weights <- stats::dbinom(
            x = ad
            # Needs to start with zero .
            , size = td
            , prob = ratios
        )
        weights / sum(weights)
    }
    get_gev_binom_post <- function(
        est
        , sample_count_list = list(ad = 10, td = 300)
    ) {
        ads <- get_theo_ads(td = td)
        
        ad <- as.numeric(sample_count_list[["ad"]])
        td <- as.numeric(sample_count_list[["td"]])
        
        gev_weights <- get_gev_weights(
            td = td
            , est = est
        )
        binom_weights <- get_binom_weights(
            ad = ad
            , td = td
        )
        posts <- gev_weights * binom_weights
        posts <- posts / sum(posts)
        names(posts) <- ads
        posts
    }
    get_eap <- function(posts) {
        # Get expected a posteriori estimator .
        # posts: posterior probability vector 
        # which is named with possible values .
        values <- as.numeric(names(posts))
        probs <- as.numeric(posts)
        eap <- sum(values * probs)
        eap
    }
    get_apv <- function(posts) {
        # Get a posteriori variance .
        # posts: posterior probability vector 
        # which is named with possible values .
        values <- as.numeric(names(posts))
        probs <- as.numeric(posts)
        eap <- get_eap(posts)
        apv <- sum(probs * (values - eap) ^ 2)
        apv
    }
    get_apsd <- function(posts) {
        apv <- get_apv(posts)
        apsd <- sqrt(apv)
        apsd
    }
    get_eap_ci <- function(posts) {
        eap <- get_eap(posts)
        apsd <- get_apsd(posts)
        list(
            center = eap
            , left = eap - 1.96 * apsd
            , right = eap + 1.96 * apsd
        )
    }
    
    
    
    mut_banners <- get_mut_banners(mut_type_frame)
    
    sample_count_list <- get_sample_count_list(
        mut_banner = "TP53_R273H"
        , mfat_frame = mfat_type_frame
    )
    
    
    post <- get_gev_binom_post(
        est = eaps
        , sample_count_list = sample_count_list
    )
    
    
    #Eap <- get_eap(posts)
    
    #Apsd <- get_apsd(posts)
    
    #ci_list <- get_eap_ci(posts)
    
    
    violin_dist(
        data = list(post)
        
        , prob_min_theta = 1E-6
        , draw_rect = TRUE
    )
    
    
    
    
        
    
    
    
    
    
}


get_gev_binomial_posteriors_type <- function(
    type = "BRCA"
    , mfat_frame
    , eap_frame
    , mfat_type_index = "type"
) {
    
    mfat_mfat_index = "MFaT"
    mfat_gene_index = "gene"
    mfat_aa_index = "aa"
    mfat_ad_index = "affected_samples"
    mfat_td_index = "tested_samples"
    
    eap_type_index = "type"
    
    
    get_mfat_mfats <- function(mfat_frame) {
        as.numeric(as.character(mfat_frame[, mfat_mfat_index]))
    }
    get_mfat_ads <- function(mfat_frame) {
        as.numeric(as.character(mfat_frame[, mfat_ad_index]))
    }
    get_mfat_tds <- function(mfat_frame) {
        as.numeric(as.character(mfat_frame[, mfat_td_index]))
    }
    get_mfat_aas <- function(mfat_frame) {
        as.character(mfat_frame[, mfat_aa_index])
    }
    get_mfat_genes <- function(mfat_frame) {
        as.character(mfat_frame[, mfat_gene_index])
    }
    get_mfat_gene_frame <- function(gene, mfat_frame) {
        genes <- get_mfat_genes(mfat_frame)
        mfat_frame[which(gene == genes), ]
    }
    get_mfat_types <- function(mfat_frame) {
        as.character(mfat_frame[, mfat_type_index])
    }
    get_mfat_type_frame <- function(type, mfat_frame) {
        types <- get_mfat_types(mfat_frame)
        mfat_frame[which(type == types), ]
    }
    
    get_eaps <- function(type, eap_frame) {
        header <- c("loc", "scale", "shape")
        types <- as.character(eap_frame[, eap_type_index])
        eaps <- as.numeric(eap_frame[type == types, header])
        names(eaps) <- header
        eaps
    }
    
    
    eaps <- get_eaps(type = type, eap_frame = eap_frame)
    
    mfat_type_frame <- get_mfat_type_frame(
        type = type
        , mfat_frame = mfat_frame
    )
    
    
    # Perform bayesian analysis over selection coefficient .
    # Prior dist: type-specific GEV .
    
    get_mut_banners <- function(mfat_frame) {
        get_second <- function(string) {
            strsplit(string, split = "\\.")[[1]][2]
        }
        get_seconds <- function(strings) {
            sapply(strings, get_second)
        }
        
        genes <- get_mfat_genes(mfat_frame)
        aas <- get_mfat_aas(mfat_frame)
        aa_codes <- get_seconds(aas)
        
        sprintf("%s_%s", genes, aa_codes)
    }
    get_sample_count_list <- function(
        mut_banner = "TP53_R273H"
        , mfat_frame
    ) {
        mut_banners <- get_mut_banners(mfat_frame)
        index <- which(mut_banner == mut_banners)[1]
        ads <- get_mfat_ads(mfat_frame)
        tds <- get_mfat_tds(mfat_frame)
        list(ad = ads[index], td = tds[index])
    }
    
    get_theo_ads <- function(td = 300) {
        seq(0, td)
    }
    get_ratios <- function(td = 300) {
        ads <- get_theo_ads(td = td)
        ads / td
        # Needs to start with zero .
    }
    get_gev_weights <- function(td = 300, est) {
        ratios <- get_ratios(td)
        weights <- evd::dgev(
            x = ratios
            , loc = est["loc"]
            , shape = est["shape"]
            , scale = est["scale"]
        )
        weights / sum(weights)
    }
    get_binom_weights <- function(ad = 10, td = 300) {
        ratios <- get_ratios(td)
        weights <- stats::dbinom(
            x = ad
            # Needs to start with zero .
            , size = td
            , prob = ratios
        )
        weights / sum(weights)
    }
    get_gev_binom_post <- function(
        est
        , sample_count_list = list(ad = 10, td = 300)
    ) {
        
        ad <- as.numeric(sample_count_list[["ad"]])
        td <- as.numeric(sample_count_list[["td"]])
        
        ads <- get_theo_ads(td = td)
        
        gev_weights <- get_gev_weights(
            td = td
            , est = est
        )
        binom_weights <- get_binom_weights(
            ad = ad
            , td = td
        )
        posts <- gev_weights * binom_weights
        posts <- posts / sum(posts)
        names(posts) <- ads
        posts
    }
    
    
    mut_banners <- get_mut_banners(mfat_type_frame)
    
    submit_list <- list()
    for(mut_banner in mut_banners) {
        print(mut_banner)
        sample_count_list <- get_sample_count_list(
            mut_banner = mut_banner
            , mfat_frame = mfat_type_frame
        )
        #print(sample_count_list)
        post <- get_gev_binom_post(
            est = eaps
            , sample_count_list = sample_count_list
        )
        submit_list[[mut_banner]] <- post
    }
    
    submit_list
}

test_get_gev_binomial_posteriors_type <- function() {
    
    mfat_filename = "RTCGA_mutations_format_sanitized_snv_protein_altering_doubleton_aggregated_maximized_driver_type_specific_ranked.tsv"
    
    eap_filename = "gev_eap_mcmc_parameters_100k_burn_5k_driver_type_specific.tsv"
    
    
    mfat_frame <- read(mfat_filename)
    eap_frame <- read(eap_filename)
    
    
    
    post_list <- get_gev_binomial_posteriors_type(
        type = "BRCA"
        , mfat_frame = mfat_frame
        , eap_frame = eap_frame
    )
    
    
}
get_gev_binomial_posteriors_types <- function(
    outfilename = "gev_binomial_posterior_eap_mcmc_parameters_100k_burn_5k_RTCGA_driver_type_specific_ranked.RData"
    , mfat_filename = "RTCGA_mutations_format_sanitized_snv_protein_altering_doubleton_aggregated_maximized_driver_type_specific_ranked.tsv"
    
    , eap_filename = "gev_eap_mcmc_parameters_100k_burn_5k_driver_type_specific.tsv"
    , mfat_type_index = "type"
) {
    
    mfat_frame <- read(mfat_filename)
    eap_frame <- read(eap_filename)
    
    
    get_mfat_types <- function(mfat_frame) {
        as.character(mfat_frame[, mfat_type_index])
    }
    
    types <- unique(get_mfat_types(mfat_frame))
    
    submit_list <- list()
    for(type in types) {
        print(type)
        post_list <- get_gev_binomial_posteriors_type(
            type = type
            , mfat_frame = mfat_frame
            , eap_frame = eap_frame
            , mfat_type_index = mfat_type_index
        )
        submit_list[[type]] <- post_list
    }
    
    save(submit_list, file = outfilename)
}
#get_gev_binomial_posteriors_types()


violin_gev_binomial_posteriors_type <- function(
    type = "BRCA"
    , post_total_list
    , xlabel = "MSC Posterior Distributions"
    , ylabel = ""
    , prob_min_theta = 1E-6
    , cex_axis = 1.0
) {
    
    post_list_type <- post_total_list[[type]]
    
    
    normalize_post <- function(post) {
        # Normalize posterior dist names .
        values <- as.numeric(names(post))
        probs <- as.numeric(post)
        values_norm <- values / max(values)
        names(probs) <- sprintf("%.12E", values_norm)
        probs
    }
    normalize_post_list <- function(post_list) {
        submit_list <- list()
        indices <- seq(length(post_list))
        for(i in indices) {
            post <- post_list[[i]]
            post_norm <- normalize_post(post)
            submit_list[[i]] <- post_norm
        }
        names(submit_list) <- names(post_list)
        submit_list
    }
    
    get_eap <- function(posts) {
        # Get expected a posteriori estimator .
        # posts: posterior probability vector 
        # which is named with possible values .
        values <- as.numeric(names(posts))
        probs <- as.numeric(posts)
        eap <- sum(values * probs)
        eap
    }
    
    sort_post_list <- function(post_list) {
        eaps <- sapply(post_list, get_eap)
        orders <- order(eaps)
        submit_list <- post_list[orders]
        submit_list
    }
    get_post_list_genes <- function(post_list) {
        banners <- names(post_list)
        get_first <- function(string, split = "_") {
            strsplit(string, split = split)[[1]][1]
        }
        get_firsts <- function(strings) {
            sapply(strings, get_first)
        }
        
        genes <- get_firsts(banners)
        genes
    }
    get_post_list_genes_unique <- function(post_list) {
        genes <- get_post_list_genes(post_list)
        genes_unique <- unique(rev(genes))
        genes_unique
    }
    get_post_list_colors_unique <- function(post_list) {
        genes_unique <- get_post_list_genes_unique(post_list)
        colors_unique <- rainbow(length(genes_unique))
        colors_unique
    }
    get_post_list_colors <- function(post_list) {
        genes <- get_post_list_genes(post_list)
        
        genes_unique <- get_post_list_genes_unique(post_list)
        colors_unique <- get_post_list_colors_unique(post_list)
        colors <- rep("grey", length(genes))
        indices <- seq(length(genes))
        for(i in indices) {
            gene <- genes[i]
            colors[i] <- colors_unique[which(gene == genes_unique)]
        }
        colors
    }
    
    post_list_type_norm <- normalize_post_list(post_list_type)
    post_list_type_norm_sort <- sort_post_list(post_list_type_norm)
    
    
    colors <- get_post_list_colors(post_list_type_norm_sort)
    
    xlabel = "MSC Posterior Distributions"
    ylabel = ""
    violin_dist(
        data = post_list_type_norm_sort
        
        , prob_min_theta = prob_min_theta
        , draw_rect = FALSE
        , draw_point = TRUE
        , horizontal = TRUE
        , color = colors
        , border = "black"
        , rect_color = "black"
        , bty = "n"
        , xlab = xlabel
        , ylab = ylabel
        , main = sprintf("MSC Posteriors in %s", type)
        , cex_axis = cex_axis
    )
    
    genes_unique <- get_post_list_genes_unique(post_list_type_norm_sort)
    colors_unique <- get_post_list_colors_unique(post_list_type_norm_sort)
    
    legend(
        "bottomright"
        , pch = 15
        , pt.cex = 2
        , legend = genes_unique
        , col = colors_unique
        , bty = "n"
        , bg = "white"
    )
}
test_violin_gev_binomial_posteriors_type <- function() {
    
    post_filename = "gev_binomial_posterior_eap_mcmc_parameters_100k_burn_5k_RTCGA_driver_type_specific_ranked.RData"
    
    post_total_list <- get(load(post_filename))
    
    
    violin_gev_binomial_posteriors_type(
        type = "SKCM"
        , post_total_list = post_total_list
    )
    
}
#test_violin_gev_binomial_posteriors_type()


violin_gev_binomial_posteriors_types <- function(
    outfilename = "gev_binomial_posterior_eap_mcmc_parameters_100k_burn_5k_RTCGA_driver_type_specific_ranked.pdf"
    , post_filename = "gev_binomial_posterior_eap_mcmc_parameters_100k_burn_5k_RTCGA_driver_type_specific_ranked.RData"
    , prob_min_theta = 1E-6
    
    , unit = 5
    , n_row = 2, n_col = 4
    , cex_axis = 1.0
) {
    
    post_total_list <- get(load(post_filename))
    
    types <- names(post_total_list)
    
    pdf(outfilename, width = unit * n_col, height = unit * n_row)
    
    par(mgp = c(2.0, 0.7, 0))
    par(mar = c(4, 8, 3, 1))
    par(cex.main = 1.8)
    
    layout_mx <- matrix(seq(n_row * n_col), ncol = n_col, byrow = TRUE)
    layout(layout_mx)
    
    for(type in types) {
        
        violin_gev_binomial_posteriors_type(
            type = type
            , post_total_list = post_total_list
            , prob_min_theta = prob_min_theta
            , cex_axis = cex_axis
        )
    }
    dev.off()
}
test_violin_gev_binomial_posteriors_types <- function() {
    vio_filename = "gev_binomial_posterior_eap_mcmc_parameters_100k_burn_5k_RTCGA_driver_type_specific_ranked.pdf"
    
    post_filename = "gev_binomial_posterior_eap_mcmc_parameters_100k_burn_5k_RTCGA_driver_type_specific_ranked.RData"
    
    violin_gev_binomial_posteriors_types(
        outfilename = vio_filename
        , post_filename = post_filename
        , prob_min_theta = 1E-3
    )
}
#test_violin_gev_binomial_posteriors_types()


play_toy <- function() {
    
    
    
    post_filename = "gev_binomial_posterior_eap_mcmc_parameters_100k_burn_5k_RTCGA_driver_type_specific_ranked.RData"
    
    post_total_list <- get(load(post_filename))
    
    names(post_total_list)
    
    names(post_total_list[["BRCA"]])
    
    
    post_total_list[["BRCA"]][[1]]
    
    
    
    
    type = "HNSC"
    post_list_type <- post_total_list[[type]]
    
    
    normalize_post <- function(post) {
        # Normalize posterior dist names .
        values <- as.numeric(names(post))
        probs <- as.numeric(post)
        values_norm <- values / max(values)
        names(probs) <- sprintf("%.12E", values_norm)
        probs
    }
    normalize_post_list <- function(post_list) {
        submit_list <- list()
        indices <- seq(length(post_list))
        for(i in indices) {
            post <- post_list[[i]]
            post_norm <- normalize_post(post)
            submit_list[[i]] <- post_norm
        }
        names(submit_list) <- names(post_list)
        submit_list
    }
    
    get_eap <- function(posts) {
        # Get expected a posteriori estimator .
        # posts: posterior probability vector 
        # which is named with possible values .
        values <- as.numeric(names(posts))
        probs <- as.numeric(posts)
        eap <- sum(values * probs)
        eap
    }
    
    sort_post_list <- function(post_list) {
        eaps <- sapply(post_list, get_eap)
        orders <- order(eaps)
        submit_list <- post_list[orders]
        submit_list
    }
    get_post_list_genes <- function(post_list) {
        banners <- names(post_list)
        get_first <- function(string, split = "_") {
            strsplit(string, split = split)[[1]][1]
        }
        get_firsts <- function(strings) {
            sapply(strings, get_first)
        }
        
        genes <- get_firsts(banners)
        genes
    }
    
    get_post_banner_list <- function(
        banner = "BRAF_V600E"
        , post_total_list
    ) {
        types <- names(post_total_list)
        submit_list <- list()
        for(type in types) {
            submit_list[[type]] <- post_total_list[[type]][[banner]]
        }
        submit_list
    }
    
    
    post_list_type_norm <- normalize_post_list(post_list_type)
    
    genes <- get_post_list_genes(post_list_type_norm)
    
    
    
    
    banners_list <- lapply(post_total_list, names)
    banners <- unlist(banners_list)
    
    tab <- table(banners)
    tab <- sort(tab, decreasing = TRUE)
    
    
    post_banner_list <- get_post_banner_list(
        banner = "BRAF_V600E"
        , post_total_list = post_total_list
    )
    
    names(post_banner_list)
    
    
    tridents <- c("BRAF_V600E", "PIK3CA_H1047R", "TP53_E285K", "   TP53_R175H", "TP53_R213*")
    
    #singles <- c("AHNAK_S4150F", "ARID2_S297F", "ATP6AP2_E119Q", "BRAF_G466E", "BRAF_G469V", "BRAF_K601E", "CDH1_Q23*", "CDH1_R335*", "CDKN2A_E120*", "CDKN2A_E88*")
    
    #condition <- ! banners %in% tridents & ! banners %in% singles
    #doublets <- unique(banners[condition])
    
    doublets <- c("CDKN2A_R80*", "HRAS_Q61R", "IDH1_R132C", "NRAS_Q61K", "NRAS_Q61R", "PIK3CA_E542K", "PIK3CA_E545K", "TP53_G266E", "TP53_H179R", "TP53_H193R", "TP53_Q192*", "TP53_R110L", "TP53_R196*", "TP53_R248Q", "TP53_R248W", "TP53_R273C", "TP53_R273H", "TP53_R306*", "TP53_V157F", "TP53_Y220C")
    
    
    
    
}

violin_gev_binomial_trident <- function(
    trident = "BRAF_V600E"
    , post_total_list
    , prob_min_theta = 1E-3
    , cex_axis = 1.0
    
    , xlabel = ""
    , ylabel = "MSC Posterior Distributions"
) {
    banner <- trident
    
    normalize_post <- function(post) {
        # Normalize posterior dist names .
        values <- as.numeric(names(post))
        probs <- as.numeric(post)
        values_norm <- values / max(values)
        names(probs) <- sprintf("%.12E", values_norm)
        probs
    }
    normalize_post_list <- function(post_list) {
        submit_list <- list()
        indices <- seq(length(post_list))
        for(i in indices) {
            post <- post_list[[i]]
            post_norm <- normalize_post(post)
            submit_list[[i]] <- post_norm
        }
        names(submit_list) <- names(post_list)
        submit_list
    }
    
    get_post_banner_list <- function(
        banner = "BRAF_V600E"
        , post_total_list
    ) {
        types <- names(post_total_list)
        submit_list <- list()
        for(type in types) {
            submit_list[[type]] <- post_total_list[[type]][[banner]]
        }
        submit_list
    }
    
    post_banner_list <- get_post_banner_list(
        banner = banner
        , post_total_list = post_total_list
    )
    post_banner_list_norm <- normalize_post_list(post_banner_list)
    
    types_total <- names(post_total_list)
    colors_total <- rainbow(length(types_total))
    
    colors <- colors_total[types_total %in% names(post_banner_list)]
    
    
    violin_dist(
        data = post_banner_list_norm
        
        , prob_min_theta = prob_min_theta
        , draw_rect = FALSE
        , draw_point = TRUE
        , horizontal = FALSE
        , color = colors
        , border = "black"
        , rect_color = "black"
        , bty = "n"
        , xlab = xlabel
        , ylab = ylabel
        , main = sprintf("%s", banner)
        , cex_axis = cex_axis
    )
    
}

violin_gev_binomial_tridents <- function(
    outfilename = "gev_binomial_posterior_tridents_eap_mcmc_parameters_100k_burn_5k_RTCGA_driver_type_specific_ranked.pdf"
    , post_filename = "gev_binomial_posterior_eap_mcmc_parameters_100k_burn_5k_RTCGA_driver_type_specific_ranked.RData"
    
    , tridents = c("BRAF_V600E", "PIK3CA_H1047R", "TP53_E285K", "TP53_R175H", "TP53_R213*")
    
    , prob_min_theta = 1E-3
    , cex_axis = 1.0
    , unit = 2
    , n_row = 1, n_col = 5
) {
    
    post_total_list <- get(load(post_filename))
    
    pdf(outfilename, width = unit * n_col, height = unit * n_row)
    
    par(mgp = c(2.5, 0.5, 0))
    par(mar = c(2, 4, 2, 1))
    par(cex.main = 1.2)
    
    layout_mx <- matrix(seq(n_row * n_col), ncol = n_col, byrow = TRUE)
    layout(layout_mx)
    
    for(trident in tridents) {
        print(trident)
        violin_gev_binomial_trident(
            trident = trident
            , post_total_list = post_total_list
            , prob_min_theta = prob_min_theta
            , cex_axis = cex_axis
        )
    }
    dev.off()
}
#violin_gev_binomial_tridents()


play_toy <- function() {
    
    
    
    #doublet = "CDKN2A_R80*"
    #doublet = "TP53_R110L"
    doublet = "NRAS_Q61K"
    
    
    banner <- doublet
    
    
    
    post_filename = "gev_binomial_posterior_eap_mcmc_parameters_100k_burn_5k_RTCGA_driver_type_specific_ranked.RData"
    
    post_total_list <- get(load(post_filename))
    
    
    normalize_post <- function(post) {
        # Normalize posterior dist names .
        values <- as.numeric(names(post))
        probs <- as.numeric(post)
        values_norm <- values / max(values)
        names(probs) <- sprintf("%.12E", values_norm)
        probs
    }
    normalize_post_list <- function(post_list) {
        submit_list <- list()
        indices <- seq(length(post_list))
        for(i in indices) {
            post <- post_list[[i]]
            post_norm <- normalize_post(post)
            submit_list[[i]] <- post_norm
        }
        names(submit_list) <- names(post_list)
        submit_list
    }
    
    get_post_banner_list <- function(
        banner = "BRAF_V600E"
        , post_total_list
    ) {
        types <- names(post_total_list)
        submit_list <- list()
        for(type in types) {
            submit_list[[type]] <- post_total_list[[type]][[banner]]
        }
        submit_list
    }
    
    post_banner_list <- get_post_banner_list(
        banner = banner
        , post_total_list = post_total_list
    )
    post_banner_list_norm <- normalize_post_list(post_banner_list)
    
    types_total <- names(post_total_list)
    colors_total <- rainbow(length(types_total))
    
    colors <- colors_total[types_total %in% names(post_banner_list)]
    
    
    xlabel = ""
    ylabel = "MSC Posterior Distributions"
    
    violin_dist(
        data = post_banner_list_norm
        
        , prob_min_theta = prob_min_theta
        , draw_rect = FALSE
        , draw_point = TRUE
        , horizontal = FALSE
        , color = colors
        , border = "black"
        , rect_color = "black"
        , bty = "n"
        , xlab = xlabel
        , ylab = ylabel
        , main = sprintf("%s", banner)
        , cex_axis = cex_axis
    )
    
    
    post_alice <- post_banner_list_norm[[1]]
    post_bob <- post_banner_list_norm[[2]]
    
    get_post_random <- function(post, n_rand = 1E5) {
        random <- extraDistr::rcat(
            n = n_rand
            , prob = as.numeric(post)
            , labels = as.numeric(names(post))
        )
        random <- as.numeric(as.character(random))
        random
    }
    
    
    n_rand = 1E4
    
    random_alice <- get_post_random(
        post = post_alice
        , n_rand = n_rand
    )
    random_bob <- get_post_random(
        post = post_bob
        , n_rand = n_rand
    )
    
    #wilcox.test(x = random_alice, y = random_bob)
    
    chisq.test(x = random_alice, y = random_bob, simulate.p.value = FALSE)
    
    
    
    
    
    
    
    
    
    
    
    
    
}


violin_gev_binomial_doublet <- function(
    doublet = "CDKN2A_R80*"
    , post_total_list
    , prob_min_theta = 1E-3
    , cex_axis = 1.0
    
    , xlabel = ""
    , ylabel = "MSC Posterior Distributions"
) {
    banner <- doublet
    
    normalize_post <- function(post) {
        # Normalize posterior dist names .
        values <- as.numeric(names(post))
        probs <- as.numeric(post)
        values_norm <- values / max(values)
        names(probs) <- sprintf("%.12E", values_norm)
        probs
    }
    normalize_post_list <- function(post_list) {
        submit_list <- list()
        indices <- seq(length(post_list))
        for(i in indices) {
            post <- post_list[[i]]
            post_norm <- normalize_post(post)
            submit_list[[i]] <- post_norm
        }
        names(submit_list) <- names(post_list)
        submit_list
    }
    
    get_post_banner_list <- function(
        banner = "BRAF_V600E"
        , post_total_list
    ) {
        types <- names(post_total_list)
        submit_list <- list()
        for(type in types) {
            submit_list[[type]] <- post_total_list[[type]][[banner]]
        }
        submit_list
    }
    
    post_banner_list <- get_post_banner_list(
        banner = banner
        , post_total_list = post_total_list
    )
    post_banner_list_norm <- normalize_post_list(post_banner_list)
    
    types_total <- names(post_total_list)
    colors_total <- rainbow(length(types_total))
    
    colors <- colors_total[types_total %in% names(post_banner_list)]
    
    
    violin_dist(
        data = post_banner_list_norm
        
        , prob_min_theta = prob_min_theta
        , draw_rect = FALSE
        , draw_point = TRUE
        , horizontal = FALSE
        , color = colors
        , border = "black"
        , rect_color = "black"
        , bty = "n"
        , xlab = xlabel
        , ylab = ylabel
        , main = sprintf("%s", banner)
        , cex_axis = cex_axis
    )
}
violin_gev_binomial_doublets <- function(
    outfilename = "gev_binomial_posterior_doublets_eap_mcmc_parameters_100k_burn_5k_RTCGA_driver_type_specific_ranked.pdf"
    , post_filename = "gev_binomial_posterior_eap_mcmc_parameters_100k_burn_5k_RTCGA_driver_type_specific_ranked.RData"
    
    , doublets = c("CDKN2A_R80*", "HRAS_Q61R", "IDH1_R132C", "NRAS_Q61K", "NRAS_Q61R", "PIK3CA_E542K", "PIK3CA_E545K", "TP53_G266E", "TP53_H179R", "TP53_H193R", "TP53_Q192*", "TP53_R110L", "TP53_R196*", "TP53_R248Q", "TP53_R248W", "TP53_R273C", "TP53_R273H", "TP53_R306*", "TP53_V157F", "TP53_Y220C")
    
    , prob_min_theta = 1E-3
    , cex_axis = 1.0
    , unit = 2
    , n_row = 4, n_col = 5
) {
    
    post_total_list <- get(load(post_filename))
    
    pdf(outfilename, width = unit * n_col, height = unit * n_row)
    
    par(mgp = c(2.5, 0.5, 0))
    par(mar = c(2, 4, 2, 1))
    par(cex.main = 1.2)
    
    layout_mx <- matrix(seq(n_row * n_col), ncol = n_col, byrow = TRUE)
    layout(layout_mx)
    
    for(doublet in doublets) {
        print(doublet)
        violin_gev_binomial_doublet(
            doublet = doublet
            , post_total_list = post_total_list
            , prob_min_theta = prob_min_theta
            , cex_axis = cex_axis
        )
    }
    dev.off()
}
#violin_gev_binomial_doublets()


play_toy <- function() {
    
    # Learn Perl to get protein domain info .
    
    
    
    
    post_filename = "gev_binomial_posterior_eap_mcmc_parameters_100k_burn_5k_RTCGA_driver_type_specific_ranked.RData"
    
    post_total_list <- get(load(post_filename))
    
    
    normalize_post <- function(post) {
        # Normalize posterior dist names .
        values <- as.numeric(names(post))
        probs <- as.numeric(post)
        values_norm <- values / max(values)
        names(probs) <- sprintf("%.12E", values_norm)
        probs
    }
    normalize_post_list <- function(post_list) {
        submit_list <- list()
        indices <- seq(length(post_list))
        for(i in indices) {
            post <- post_list[[i]]
            post_norm <- normalize_post(post)
            submit_list[[i]] <- post_norm
        }
        names(submit_list) <- names(post_list)
        submit_list
    }
    
    get_post_banner_list <- function(
        banner = "BRAF_V600E"
        , post_total_list
    ) {
        types <- names(post_total_list)
        submit_list <- list()
        for(type in types) {
            submit_list[[type]] <- post_total_list[[type]][[banner]]
        }
        submit_list
    }
    
    
    #banners <- unlist(lapply(post_total_list, names))
    
    
    type = "BRCA"
    
    post_type_list <- post_total_list[[type]]
    
    names(post_type_list)
    
    
    get_post_list_genes <- function(post_list) {
        banners <- names(post_list)
        get_first <- function(string, split = "_") {
            strsplit(string, split = split)[[1]][1]
        }
        get_firsts <- function(strings) {
            sapply(strings, get_first)
        }
        
        genes <- get_firsts(banners)
        genes
    }
    get_post_list_aas <- function(post_list) {
        banners <- names(post_list)
        get_atom <- function(string, split = "_", index = 2) {
            strsplit(string, split = split)[[1]][index]
        }
        get_atoms <- function(strings) {
            sapply(strings, get_atom, index = 2)
        }
        get_atoms(banners)
    }
    get_post_gene_list <- function(gene = "TP53", post_list) {
        genes <- get_post_list_genes(post_list)
        post_list[which(gene == genes)]
    }
    get_aa_numbers <- function(aas) {
        substr(x = aas, start = 2, stop = nchar(aas) - 1)
    }
    sort_post_gene_list <- function(post_gene_list) {
        aas <- get_post_list_aas(post_gene_list)
        aa_numbers <- get_aa_numbers(aas)
        post_gene_list[order(as.numeric(aa_numbers))]
    }
    
    genes <- get_post_list_genes(post_type_list)
    aas <- get_post_list_aas(post_type_list)
    aa_numbers <- get_aa_numbers(aas)
    
    gene = "TP53"
    
    post_gene_list <- get_post_gene_list(
        gene = gene
        , post_list = post_type_list
    )
    post_gene_list_sort <- sort_post_gene_list(post_gene_list)
    post_gene_list_sort_norm <- normalize_post_list(post_gene_list_sort)
    
    
    names(post_gene_list_sort_norm)
    aas <- get_post_list_aas(post_gene_list_sort_norm)
    aa_numbers <- get_aa_numbers(aas)
    aa_coords <- as.numeric(aa_numbers)
    
    get_post_gene_list_aa_coords <- function(post_gene_list) {
        aas <- get_post_list_aas(post_gene_list)
        aa_numbers <- get_aa_numbers(aas)
        as.numeric(aa_numbers)
    }
    get_post_gene_list_alternates <- function(post_gene_list) {
        get_aa_alternates <- function(aas) {
            last <- nchar(aas)
            substr(aas, start = last, stop = last)
        }
        aas <- get_post_list_aas(post_gene_list)
        get_aa_alternates(aas)
    }
    get_post_gene_list_aas_unique <- function(post_gene_list) {
        alternates <- get_post_gene_list_alternates(post_gene_list)
        tab <- sort(table(alternates), decreasing = TRUE)
        
        aas_unique <- names(tab)
        aas_unique
    }
    get_post_gene_list_colors_unique <- function(post_gene_list) {
        aas_unique <- get_post_gene_list_aas_unique(post_gene_list)
        rainbow(length(aas_unique))
    }
    get_post_gene_list_colors <- function(post_gene_list) {
        alternates <- get_post_gene_list_alternates(post_gene_list)
        
        aas_unique <- get_post_gene_list_aas_unique(post_gene_list)
        colors_unique <- get_post_gene_list_colors_unique(post_gene_list)
        
        get_color <- function(alt) {
            colors_unique[which(alt == aas_unique)]
        }
        
        sapply(alternates, get_color)
    }
    
    alternates <- get_aa_alternates(aas)
    tab <- sort(table(alternates), decreasing = TRUE)
    
    colors <- get_post_gene_list_colors(post_gene_list_sort_norm)
    
    
    xlabel = "Amino Acid Coordinate"
    ylabel = "MSC Posterior Distributions"
    
    prob_min_theta = 1E-3
    cex_axis = 1.0
    thickness = 10
    
    violin_dist(
        data = post_gene_list_sort_norm
        
        , at = aa_coords
        , thickness = thickness
        , names = aa_coords
        
        , prob_min_theta = prob_min_theta
        , draw_rect = FALSE
        , draw_point = TRUE
        , horizontal = FALSE
        , color = colors
        , border = "black"
        , rect_color = "black"
        , bty = "n"
        , xlab = xlabel
        , ylab = ylabel
        , main = sprintf("%s MSC Posteriors in %s", gene, type)
        , cex_axis = cex_axis
    )
    
    
    aas_unique <- get_post_gene_list_aas_unique(post_gene_list)
    colors_unique <- get_post_gene_list_colors_unique(post_gene_list)
    
    aas_unique[aas_unique == "*"] <- "* (Del.)"
    
    legend_ncol = 4
    legend_pos = "topright"
    legend(
        legend_pos
        , pch = 15
        , pt.cex = 2
        , legend = aas_unique
        , col = colors_unique
        , ncol = legend_ncol
        , bty = "n"
        , bg = "white"
    )
    
    
    
    
    
    
    
}

violin_gev_binomial_sequence_type_gene <- function(
    gene = "TP53"
    , type = "BRCA"
    , post_total_list
    
    , xlabel = "Amino Acid Coordinate"
    , ylabel = "MSC Posterior Distributions"
    
    , prob_min_theta = 1E-3
    , cex_axis = 1.0
    , thickness = 10
    
    , legend_ncol = 4
    , legend_pos = "topright"
    
    , xlimit = c(1, 400)
    # Corresponds to AA length .
    , y_scale = 1.2
) {
    
    normalize_post <- function(post) {
        # Normalize posterior dist names .
        values <- as.numeric(names(post))
        probs <- as.numeric(post)
        values_norm <- values / max(values)
        names(probs) <- sprintf("%.12E", values_norm)
        probs
    }
    normalize_post_list <- function(post_list) {
        submit_list <- list()
        indices <- seq(length(post_list))
        for(i in indices) {
            post <- post_list[[i]]
            post_norm <- normalize_post(post)
            submit_list[[i]] <- post_norm
        }
        names(submit_list) <- names(post_list)
        submit_list
    }
    
    get_post_list_genes <- function(post_list) {
        banners <- names(post_list)
        get_first <- function(string, split = "_") {
            strsplit(string, split = split)[[1]][1]
        }
        get_firsts <- function(strings) {
            sapply(strings, get_first)
        }
        
        genes <- get_firsts(banners)
        genes
    }
    get_post_list_aas <- function(post_list) {
        banners <- names(post_list)
        get_atom <- function(string, split = "_", index = 2) {
            strsplit(string, split = split)[[1]][index]
        }
        get_atoms <- function(strings) {
            sapply(strings, get_atom, index = 2)
        }
        get_atoms(banners)
    }
    get_post_gene_list <- function(gene = "TP53", post_list) {
        genes <- get_post_list_genes(post_list)
        post_list[which(gene == genes)]
    }
    get_aa_numbers <- function(aas) {
        substr(x = aas, start = 2, stop = nchar(aas) - 1)
    }
    sort_post_gene_list <- function(post_gene_list) {
        aas <- get_post_list_aas(post_gene_list)
        aa_numbers <- get_aa_numbers(aas)
        post_gene_list[order(as.numeric(aa_numbers))]
    }
    
    
    post_type_list <- post_total_list[[type]]
    
    post_gene_list <- get_post_gene_list(
        gene = gene
        , post_list = post_type_list
    )
    post_gene_list_sort <- sort_post_gene_list(post_gene_list)
    post_gene_list_sort_norm <- normalize_post_list(post_gene_list_sort)
    
    
    get_post_gene_list_aa_coords <- function(post_gene_list) {
        aas <- get_post_list_aas(post_gene_list)
        aa_numbers <- get_aa_numbers(aas)
        as.numeric(aa_numbers)
    }
    get_post_gene_list_alternates <- function(post_gene_list) {
        get_aa_alternates <- function(aas) {
            last <- nchar(aas)
            substr(aas, start = last, stop = last)
        }
        aas <- get_post_list_aas(post_gene_list)
        get_aa_alternates(aas)
    }
    get_post_gene_list_aas_unique <- function(post_gene_list) {
        alternates <- get_post_gene_list_alternates(post_gene_list)
        tab <- sort(table(alternates), decreasing = TRUE)
        
        aas_unique <- names(tab)
        aas_unique
    }
    get_post_gene_list_colors_unique <- function(post_gene_list) {
        aas_unique <- get_post_gene_list_aas_unique(post_gene_list)
        rainbow(length(aas_unique))
    }
    get_post_gene_list_colors <- function(post_gene_list) {
        alternates <- get_post_gene_list_alternates(post_gene_list)
        
        aas_unique <- get_post_gene_list_aas_unique(post_gene_list)
        colors_unique <- get_post_gene_list_colors_unique(post_gene_list)
        
        get_color <- function(alt) {
            colors_unique[which(alt == aas_unique)]
        }
        
        sapply(alternates, get_color)
    }
    
    substitute_aa_letters <- function(aas) {
        subst <- function(alice, bob, vec) {
            vec[vec == alice] <- bob
            vec
        }
        letters <- c(
            "A", "C", "D", "E"
            , "F", "G", "H", "I"
            , "K", "L", "M", "N"
            , "P", "Q", "R", "S"
            , "T", "V", "W", "Y"
            , "*"
        )
        shorts <- c(
            "Ala", "Cys", "Asp", "Glu"
            , "Phe", "Gly", "His", "Ile"
            , "Lys", "Leu", "Met", "Asn"
            , "Pro", "Gln", "Arg", "Ser"
            , "Thr", "Val", "Trp", "Tyr"
            , "Del."
        )
        aa_frame <- data.frame(letter = letters, short = shorts)
        for(i in seq(nrow(aa_frame))) {
            letter <- as.character(aa_frame[i, "letter"])
            short <- as.character(aa_frame[i, "short"])
            aas <- subst(alice = letter, bob = short, vec = aas)
        }
        aas
    }
    
    aa_coords <- get_post_gene_list_aa_coords(post_gene_list_sort_norm)
    
    colors <- get_post_gene_list_colors(post_gene_list_sort_norm)
    
    print(names(post_gene_list_sort_norm))
    
    get_post_list_ymax <- function(post_list, prob_min_theta = 1E-3) {
        
        sanitize_probs_list <- function(
            probs_list, prob_min_theta = 1E-3
        ) {
            indices <- seq(length(probs_list))
            submit_list <- list()
            for(i in indices) {
                probs <- probs_list[[i]]
                probs <- probs[as.numeric(probs) > prob_min_theta]
                probs <- probs / sum(probs)
                submit_list[[i]] <- probs
            }
            names(submit_list) <- names(probs_list)
            submit_list
        }
        
        post_list_san <- sanitize_probs_list(probs_list = post_list, prob_min_theta = prob_min_theta)
        
        names_list <- lapply(post_list_san, names)
        
        max(as.numeric(unlist(names_list)))
    }
    ymax <- get_post_list_ymax(post_list = post_gene_list_sort_norm, prob_min_theta = prob_min_theta)
    
    ylimit <- c(0, ymax * y_scale)
    
    violin_dist(
        data = post_gene_list_sort_norm
        
        , at = aa_coords
        , thickness = thickness
        , names = aa_coords
        
        , prob_min_theta = prob_min_theta
        , draw_rect = FALSE
        , draw_point = TRUE
        , horizontal = FALSE
        , color = colors
        , border = "black"
        , rect_color = "black"
        , bty = "n"
        , xlab = xlabel
        , ylab = ylabel
        , main = sprintf("%s MSC Posteriors in %s", gene, type)
        , cex_axis = cex_axis
        
        , xlim = xlimit
        , ylim = ylimit
    )
    
    aas_unique <- get_post_gene_list_aas_unique(post_gene_list)
    colors_unique <- get_post_gene_list_colors_unique(post_gene_list)
    
    aa_symbols <- substitute_aa_letters(aas = aas_unique)
    
    legend(
        legend_pos
        , pch = 15
        , pt.cex = 2
        , legend = aa_symbols
        , col = colors_unique
        , ncol = legend_ncol
        , bty = "n"
        , bg = "white"
    )
    
}
test_violin_gev_binomial_sequence_type_gene <- function() {
    
    post_filename = "gev_binomial_posterior_eap_mcmc_parameters_100k_burn_5k_RTCGA_driver_type_specific_ranked.RData"
    
    post_total_list <- get(load(post_filename))
    
    # If mutation is not contained, it can produce an error .
    violin_gev_binomial_sequence_type_gene(
        gene = "TP53"
        , type = "HNSC"
        , post_total_list = post_total_list
        
        , thickness = 10
        
        , legend_ncol = 8
        , legend_pos = "topleft"
        , y_scale = 1.5
        
        , xlimit = NULL
    )
}
#test_violin_gev_binomial_sequence_type_gene()

violin_gev_binomial_sequence_types_gene <- function(
    gene = "TP53"
    , outfilename = "violin_gene_TP53_gev_binomial_posterior_eap_mcmc_parameters_100k_burn_5k_RTCGA_driver_type_specific_ranked.pdf"
    , post_filename = "gev_binomial_posterior_eap_mcmc_parameters_100k_burn_5k_RTCGA_driver_type_specific_ranked.RData"
    , unit = 2.5
    , ratio = 1.6
    , noisy_types = c("LUAD", "PRAD", "SKCM", "THCA")
    
    , thickness = 10
    
    , legend_ncol = 8
    , y_scale = 1.5
    , xlimit = NULL
) {
    post_total_list <- get(load(post_filename))
    
    types <- names(post_total_list)
    
    types <- types[! types %in% noisy_types]
    
    n_row <- length(types)
    n_col = 1
    
    pdf(outfilename, width = unit * ratio * n_col, height = unit * n_row)
    
    par(mgp = c(2.2, 0.5, 0))
    par(mar = c(4, 4, 2, 1))
    par(cex.main = 1.2)
    
    layout_mx <- matrix(seq(n_row * n_col), ncol = n_col, byrow = TRUE)
    layout(layout_mx)
    
    for(type in types) {
        print(type)
        violin_gev_binomial_sequence_type_gene(
            gene = gene
            , type = type
            , post_total_list = post_total_list
            
            , thickness = thickness
            
            , legend_ncol = legend_ncol
            , y_scale = y_scale
            , xlimit = xlimit
            , legend_pos = "top"
            
        )
    }
    dev.off()
}
test_violin_gev_binomial_sequence_types_gene_TP53 <- function() {
    
    gene = "TP53"
    
    vio_filename = sprintf("violin_gene_%s_gev_binomial_posterior_eap_mcmc_parameters_100k_burn_5k_RTCGA_driver_type_specific_ranked.pdf", gene)
    post_filename = "gev_binomial_posterior_eap_mcmc_parameters_100k_burn_5k_RTCGA_driver_type_specific_ranked.RData"
    
    noisy_types = c("PRAD", "THCA")
    
    violin_gev_binomial_sequence_types_gene(
        gene = gene
        , outfilename = vio_filename
        , post_filename = post_filename
        , ratio = 1.6
        , noisy_types = noisy_types
        
        , thickness = 10
        
        , legend_ncol = 8
        , y_scale = 1.5
        , xlimit = NULL
    )
}
#test_violin_gev_binomial_sequence_types_gene_TP53()

test_violin_gev_binomial_sequence_types_gene_PIK3CA <- function() {
    
    gene = "PIK3CA"
    
    vio_filename = sprintf("violin_gene_%s_gev_binomial_posterior_eap_mcmc_parameters_100k_burn_5k_RTCGA_driver_type_specific_ranked.pdf", gene)
    post_filename = "gev_binomial_posterior_eap_mcmc_parameters_100k_burn_5k_RTCGA_driver_type_specific_ranked.RData"
    
    noisy_types = c("BLCA", "LIHC", "LUAD", "PRAD", "SKCM", "THCA")
    
    violin_gev_binomial_sequence_types_gene(
        gene = gene
        , outfilename = vio_filename
        , post_filename = post_filename
        , ratio = 1.6
        , noisy_types = noisy_types
        
        , thickness = 100
        , unit = 4
        
        , legend_ncol = 8
        , y_scale = 1.5
        , xlimit = NULL
    )
}
#test_violin_gev_binomial_sequence_types_gene_PIK3CA()

test_violin_gev_binomial_sequence_types_gene_CDKN2A <- function() {
    
    gene = "CDKN2A"
    
    vio_filename = sprintf("violin_gene_%s_gev_binomial_posterior_eap_mcmc_parameters_100k_burn_5k_RTCGA_driver_type_specific_ranked.pdf", gene)
    post_filename = "gev_binomial_posterior_eap_mcmc_parameters_100k_burn_5k_RTCGA_driver_type_specific_ranked.RData"
    
    noisy_types = c("BLCA", "BRCA", "LIHC", "LUAD", "PRAD", "THCA")
    
    violin_gev_binomial_sequence_types_gene(
        gene = gene
        , outfilename = vio_filename
        , post_filename = post_filename
        , ratio = 1.6
        , noisy_types = noisy_types
        
        , thickness = 10
        , unit = 4
        
        , legend_ncol = 8
        , y_scale = 1.5
        , xlimit = NULL
    )
}
#test_violin_gev_binomial_sequence_types_gene_CDKN2A()

test_violin_gev_binomial_sequence_types_gene_CTNNB1 <- function() {
    
    gene = "CTNNB1"
    
    vio_filename = sprintf("violin_gene_%s_gev_binomial_posterior_eap_mcmc_parameters_100k_burn_5k_RTCGA_driver_type_specific_ranked.pdf", gene)
    post_filename = "gev_binomial_posterior_eap_mcmc_parameters_100k_burn_5k_RTCGA_driver_type_specific_ranked.RData"
    
    noisy_types = c("BLCA", "BRCA", "HNSC", "LUAD", "PRAD", "SKCM", "THCA")
    
    violin_gev_binomial_sequence_types_gene(
        gene = gene
        , outfilename = vio_filename
        , post_filename = post_filename
        , ratio = 1.6
        , noisy_types = noisy_types
        
        , thickness = 10
        , unit = 4
        
        , legend_ncol = 8
        , y_scale = 1.5
        , xlimit = NULL
    )
}
#test_violin_gev_binomial_sequence_types_gene_CTNNB1()
test_violin_gev_binomial_sequence_types_gene_CTNNB1_close <- function() {
    
    gene = "CTNNB1"
    
    vio_filename = sprintf("violin_gene_%s_close_gev_binomial_posterior_eap_mcmc_parameters_100k_burn_5k_RTCGA_driver_type_specific_ranked.pdf", gene)
    post_filename = "gev_binomial_posterior_eap_mcmc_parameters_100k_burn_5k_RTCGA_driver_type_specific_ranked.RData"
    
    noisy_types = c("BLCA", "BRCA", "HNSC", "LUAD", "PRAD", "SKCM", "THCA")
    
    violin_gev_binomial_sequence_types_gene(
        gene = gene
        , outfilename = vio_filename
        , post_filename = post_filename
        , ratio = 1.6
        , noisy_types = noisy_types
        
        , thickness = 10
        , unit = 4
        
        , legend_ncol = 8
        , y_scale = 1.5
        , xlimit = c(28, 50)
    )
}
#test_violin_gev_binomial_sequence_types_gene_CTNNB1_close()


violin_gev_binomial_sequence_types_merged <- function(
    gene = "TP53"
    , post_total_list
    , noisy_types = c("PRAD", "THCA")
    
    , alpha = "c0"
) {
    
    xlabel = "Amino Acid Coordinate"
    ylabel = "MSC Posterior Distributions"
    
    prob_min_theta = 1E-3
    cex_axis = 1.0
    thickness = 10
    y_scale = 1.2
    
    legend_pos = "top"
    
    
    types <- names(post_total_list)
    types <- types[! types %in% noisy_types]
    
    
    normalize_post <- function(post) {
        # Normalize posterior dist names .
        values <- as.numeric(names(post))
        probs <- as.numeric(post)
        values_norm <- values / max(values)
        names(probs) <- sprintf("%.12E", values_norm)
        probs
    }
    normalize_post_list <- function(post_list) {
        submit_list <- list()
        indices <- seq(length(post_list))
        for(i in indices) {
            post <- post_list[[i]]
            post_norm <- normalize_post(post)
            submit_list[[i]] <- post_norm
        }
        names(submit_list) <- names(post_list)
        submit_list
    }
    
    get_post_list_genes <- function(post_list) {
        banners <- names(post_list)
        get_first <- function(string, split = "_") {
            strsplit(string, split = split)[[1]][1]
        }
        get_firsts <- function(strings) {
            sapply(strings, get_first)
        }
        
        genes <- get_firsts(banners)
        genes
    }
    get_post_list_aas <- function(post_list) {
        banners <- names(post_list)
        get_atom <- function(string, split = "_", index = 2) {
            strsplit(string, split = split)[[1]][index]
        }
        get_atoms <- function(strings) {
            sapply(strings, get_atom, index = 2)
        }
        get_atoms(banners)
    }
    get_post_gene_list <- function(gene = "TP53", post_list) {
        genes <- get_post_list_genes(post_list)
        post_list[which(gene == genes)]
    }
    get_aa_numbers <- function(aas) {
        substr(x = aas, start = 2, stop = nchar(aas) - 1)
    }
    sort_post_gene_list <- function(post_gene_list) {
        aas <- get_post_list_aas(post_gene_list)
        aa_numbers <- get_aa_numbers(aas)
        post_gene_list[order(as.numeric(aa_numbers))]
    }
    
    get_post_gene_list_types <- function(gene, post_total_list, types) {
        # Sort, normalize, and extract gene specific posteriors .
        submit_list <- list()
        for(type in types) {
            print(type)
            post_type_list <- post_total_list[[type]]
            
            post_gene_list <- get_post_gene_list(
                gene = gene
                , post_list = post_type_list
            )
            post_gene_list_sort <- sort_post_gene_list(post_gene_list)
            post_gene_list_sort_norm <- normalize_post_list(post_gene_list_sort)
            
            submit_list[[type]] <- post_gene_list_sort_norm
        }
        submit_list
    }
    sort_post_list_types <- function(post_list_types) {
        # Sort according to banner count .
        lens <- sapply(post_list_types, length)
        post_list_types[order(lens, decreasing = TRUE)]
    }
    merge_post_list_types <- function(post_list_types) {
        banners <- unlist(lapply(post_list_types, names))
        post_list_types_merged <- unlist(
            x = post_list_types
            , recursive = FALSE
        )
        names(post_list_types_merged) <- banners
        post_list_types_merged
    }
    
    # Basic processes .
    post_gene_list_types <- get_post_gene_list_types(
        gene = gene
        , post_total_list = post_total_list
        , types = types
    )
    
    post_gene_list_types_sort <- sort_post_list_types(post_gene_list_types)
    post_gene_list_types_sort_merged <- merge_post_list_types(post_gene_list_types_sort)
    
    
    # Get colors in legend .
    get_post_list_types_types_raw <- function(post_list_types) {
        sort(names(post_list_types))
    }
    get_post_list_types_colors_raw <- function(post_list_types) {
        types_raw <- get_post_list_types_types_raw(post_list_types)
        rainbow(length(types_raw))
    }
    get_post_list_types_colors <- function(post_list_types) {
        types_raw <- get_post_list_types_types_raw(post_list_types)
        colors_raw <- get_post_list_types_colors_raw(post_list_types)
        
        submit_list <- list()
        types <- names(post_list_types)
        for(type in types) {
            color <- colors_raw[which(type == types_raw)]
            colors <- rep(color, length(post_list_types[[type]]))
            submit_list[[type]] <- colors
        }
        unlist(submit_list)
    }
    get_transparent_colors <- function(colors, alpha = "80") {
        stems <- substr(colors, start = 1, stop = nchar(colors) - 2)
        sprintf("%s%s", stems, alpha)
    }
    
    
    # Get AA coordinates .
    get_post_list_aas <- function(post_list) {
        banners <- names(post_list)
        get_atom <- function(string, split = "_", index = 2) {
            strsplit(string, split = split)[[1]][index]
        }
        get_atoms <- function(strings) {
            sapply(strings, get_atom, index = 2)
        }
        get_atoms(banners)
    }
    get_aa_numbers <- function(aas) {
        substr(x = aas, start = 2, stop = nchar(aas) - 1)
    }
    get_post_gene_list_aa_coords <- function(post_gene_list) {
        aas <- get_post_list_aas(post_gene_list)
        aa_numbers <- get_aa_numbers(aas)
        as.numeric(aa_numbers)
    }
    get_post_gene_list_types_aa_coords <- function(post_gene_list_types) {
        
        submit_list <- list()
        types <- names(post_gene_list_types)
        for(type in types) {
            post_gene_list <- post_gene_list_types[[type]]
            aa_coords <- get_post_gene_list_aa_coords(post_gene_list)
            submit_list[[type]] <- aa_coords
        }
        unlist(submit_list)
    }
    
    aa_coords <- get_post_gene_list_types_aa_coords(post_gene_list_types_sort)
    
    
    get_post_list_ymax <- function(post_list, prob_min_theta = 1E-3) {
        
        sanitize_probs_list <- function(
            probs_list, prob_min_theta = 1E-3
        ) {
            indices <- seq(length(probs_list))
            submit_list <- list()
            for(i in indices) {
                probs <- probs_list[[i]]
                probs <- probs[as.numeric(probs) > prob_min_theta]
                probs <- probs / sum(probs)
                submit_list[[i]] <- probs
            }
            names(submit_list) <- names(probs_list)
            submit_list
        }
        
        post_list_san <- sanitize_probs_list(probs_list = post_list, prob_min_theta = prob_min_theta)
        
        names_list <- lapply(post_list_san, names)
        
        max(as.numeric(unlist(names_list)))
    }
    
    ymax <- get_post_list_ymax(
        post_list = post_gene_list_types_sort_merged
        , prob_min_theta = prob_min_theta
    )
    
    xlimit = c(min(aa_coords) - 1, max(aa_coords) + 1)
    ylimit <- c(0, ymax * y_scale)
    
    
    # Get colors .
    colors <- get_post_list_types_colors(post_gene_list_types_sort)
    
    colors <- get_transparent_colors(
        colors = colors
        , alpha = alpha
    )
    
    violin_dist(
        data = post_gene_list_types_sort_merged
        
        , at = aa_coords
        , thickness = thickness
        , names = aa_coords
        
        , prob_min_theta = prob_min_theta
        , draw_rect = FALSE
        , draw_point = TRUE
        , horizontal = FALSE
        , color = colors
        , border = "black"
        , rect_color = "black"
        , bty = "n"
        , xlab = xlabel
        , ylab = ylabel
        , main = sprintf("%s MSC Posteriors in Types", gene)
        , cex_axis = cex_axis
        
        , xlim = xlimit
        , ylim = ylimit
    )
    
    
    types_raw <- get_post_list_types_types_raw(post_gene_list_types_sort)
    colors_raw <- get_post_list_types_colors_raw(post_gene_list_types_sort)
    
    legend_ncol = length(types_raw)
    
    legend(
        legend_pos
        , pch = 15
        , pt.cex = 2
        , legend = types_raw
        , col = colors_raw
        , ncol = legend_ncol
        , bty = "n"
        , bg = "white"
    )
}
test_violin_gev_binomial_sequence_types_merged <- function() {
    
    post_filename = "gev_binomial_posterior_eap_mcmc_parameters_100k_burn_5k_RTCGA_driver_type_specific_ranked.RData"
    
    post_total_list <- get(load(post_filename))
    names(post_total_list)
    
    violin_gev_binomial_sequence_types_merged(
        gene = "TP53"
        , post_total_list = post_total_list
        , noisy_types = c("PRAD", "THCA")
        
    )
    
}
#test_violin_gev_binomial_sequence_types_merged()

save_violin_gev_binomial_sequence_types_merged <- function(
    gene = "TP53"
    , outfilename = "violin_total_gene_TP53_gev_binomial_posterior_eap_mcmc_parameters_100k_burn_5k_RTCGA_driver_type_specific_ranked.pdf"
    , post_filename = "gev_binomial_posterior_eap_mcmc_parameters_100k_burn_5k_RTCGA_driver_type_specific_ranked.RData"
    , noisy_types = c("PRAD", "THCA")
    , unit = 6
    , alpha = "a0"
) {
    
    post_total_list <- get(load(post_filename))
    
    pdf(outfilename, width = unit, height = unit)
    
    par(mgp = c(2.2, 0.5, 0))
    par(mar = c(4, 4, 2, 1))
    par(cex.main = 1.2)
    
    violin_gev_binomial_sequence_types_merged(
        gene = gene
        , post_total_list = post_total_list
        , noisy_types = noisy_types
        , alpha = alpha
    )
    dev.off()
}
test_save_violin_gev_binomial_sequence_types_merged <- function() {
    gene = "TP53"
    
    vio_filename = sprintf("violin_total_gene_%s_gev_binomial_posterior_eap_mcmc_parameters_100k_burn_5k_RTCGA_driver_type_specific_ranked.pdf", gene)
    post_filename = "gev_binomial_posterior_eap_mcmc_parameters_100k_burn_5k_RTCGA_driver_type_specific_ranked.RData"
    
    save_violin_gev_binomial_sequence_types_merged(
        gene = "TP53"
        , outfilename = vio_filename
        , post_filename = post_filename
        , noisy_types = c("PRAD", "THCA")
    )
    
}
#test_save_violin_gev_binomial_sequence_types_merged()


get_cumulative_effect_distribution_gene <- function(
    outfilename = "functional_effect_TP53_error_2_gev_binomial_posterior_eap_mcmc_parameters_100k_burn_5k_RTCGA_driver_type_specific_ranked.RData"
    , gene = "TP53"
    , noisy_types = c("PRAD", "THCA")
    , post_filename = "gev_binomial_posterior_eap_mcmc_parameters_100k_burn_5k_RTCGA_driver_type_specific_ranked.RData"
    
    , error = 2.0
    , margin = 6.0
) {
    
    post_total_list <- get(load(post_filename))
    
    types <- names(post_total_list)
    types <- types[! types %in% noisy_types]
    
    
    normalize_post <- function(post) {
        # Normalize posterior dist names .
        values <- as.numeric(names(post))
        probs <- as.numeric(post)
        values_norm <- values / max(values)
        names(probs) <- sprintf("%.12E", values_norm)
        probs
    }
    normalize_post_list <- function(post_list) {
        submit_list <- list()
        indices <- seq(length(post_list))
        for(i in indices) {
            post <- post_list[[i]]
            post_norm <- normalize_post(post)
            submit_list[[i]] <- post_norm
        }
        names(submit_list) <- names(post_list)
        submit_list
    }
    
    get_post_list_genes <- function(post_list) {
        banners <- names(post_list)
        get_first <- function(string, split = "_") {
            strsplit(string, split = split)[[1]][1]
        }
        get_firsts <- function(strings) {
            sapply(strings, get_first)
        }
        
        genes <- get_firsts(banners)
        genes
    }
    get_post_list_aas <- function(post_list) {
        banners <- names(post_list)
        get_atom <- function(string, split = "_", index = 2) {
            strsplit(string, split = split)[[1]][index]
        }
        get_atoms <- function(strings) {
            sapply(strings, get_atom, index = 2)
        }
        get_atoms(banners)
    }
    get_post_gene_list <- function(gene = "TP53", post_list) {
        genes <- get_post_list_genes(post_list)
        post_list[which(gene == genes)]
    }
    get_aa_numbers <- function(aas) {
        substr(x = aas, start = 2, stop = nchar(aas) - 1)
    }
    sort_post_gene_list <- function(post_gene_list) {
        aas <- get_post_list_aas(post_gene_list)
        aa_numbers <- get_aa_numbers(aas)
        post_gene_list[order(as.numeric(aa_numbers))]
    }
    
    get_post_gene_list_types <- function(gene, post_total_list, types) {
        # Sort, normalize, and extract gene specific posteriors .
        submit_list <- list()
        for(type in types) {
            print(type)
            post_type_list <- post_total_list[[type]]
            
            post_gene_list <- get_post_gene_list(
                gene = gene
                , post_list = post_type_list
            )
            post_gene_list_sort <- sort_post_gene_list(post_gene_list)
            post_gene_list_sort_norm <- normalize_post_list(post_gene_list_sort)
            
            submit_list[[type]] <- post_gene_list_sort_norm
        }
        submit_list
    }
    sort_post_list_types <- function(post_list_types) {
        # Sort according to banner count .
        lens <- sapply(post_list_types, length)
        post_list_types[order(lens, decreasing = TRUE)]
    }
    merge_post_list_types <- function(post_list_types) {
        banners <- unlist(lapply(post_list_types, names))
        post_list_types_merged <- unlist(
            x = post_list_types
            , recursive = FALSE
        )
        names(post_list_types_merged) <- banners
        post_list_types_merged
    }
    
    # Basic processes .
    post_gene_list_types <- get_post_gene_list_types(
        gene = gene
        , post_total_list = post_total_list
        , types = types
    )
    # This includes sanitization !
    
    get_post_list_eaps_type <- function(post_list) {
        get_eap <- function(posts) {
            # Get expected a posteriori estimator .
            # posts: posterior probability vector 
            # which is named with possible values .
            values <- as.numeric(names(posts))
            probs <- as.numeric(posts)
            eap <- sum(values * probs)
            eap
        }
        
        # Get expectation before sanitizing .
        means <- sapply(post_list, get_eap)
        means
    }
    get_post_list_eaps_types <- function(post_list_types) {
        lapply(post_list_types, get_post_list_eaps_type)
    }
    
    
    eaps_list <- get_post_list_eaps_types(post_gene_list_types)
    
    
    
    # Get AA coordinates .
    get_post_list_aas <- function(post_list) {
        banners <- names(post_list)
        get_atom <- function(string, split = "_", index = 2) {
            strsplit(string, split = split)[[1]][index]
        }
        get_atoms <- function(strings) {
            sapply(strings, get_atom, index = 2)
        }
        get_atoms(banners)
    }
    get_aa_numbers <- function(aas) {
        substr(x = aas, start = 2, stop = nchar(aas) - 1)
    }
    get_post_gene_list_aa_coords <- function(post_gene_list) {
        aas <- get_post_list_aas(post_gene_list)
        aa_numbers <- get_aa_numbers(aas)
        as.numeric(aa_numbers)
    }
    get_post_gene_list_types_aa_coords <- function(post_gene_list_types) {
        
        submit_list <- list()
        types <- names(post_gene_list_types)
        for(type in types) {
            post_gene_list <- post_gene_list_types[[type]]
            aa_coords <- get_post_gene_list_aa_coords(post_gene_list)
            submit_list[[type]] <- aa_coords
        }
        unlist(submit_list)
    }
    
    aa_coords_list <- lapply(eaps_list, get_post_gene_list_aa_coords)
    
    
    get_cum_effects_type <- function(
        type
        , aa_coords_list, eaps_list
        , error = 2.0
        , margin = 6.0
    ) {
        eaps <- eaps_list[[type]]
        aa_coords <- aa_coords_list[[type]]
        
        start <- floor(min(aa_coords) - margin)
        end <- floor(max(aa_coords) + margin) + 1
        
        coords <- seq(
            max(start, 0)
            , end
        )
        
        cum_effects <- get_aa_cumulative_effects(
            foci = aa_coords
            # The value of each AA coordinate .
            , coords = coords
            , scaler = eaps
            # The value of selection coefficient .
            , error = error
            # The value of standard error in normal distribution .
        )
    }
    
    get_cum_effects_list <- function(
        eaps_list
        , aa_coords_list
        , error = 2.0
        , margin = 6.0
    ) {
        types <- names(eaps_list)
        
        submit_list <- list()
        for(type in types) {
            cum_effects <- get_cum_effects_type(
                type = type
                , aa_coords_list = aa_coords_list
                , eaps_list = eaps_list
                , error = error
                , margin = margin
            )
            submit_list[[type]] <- cum_effects
        }
        submit_list
    }
    
    
    cum_effects_list <- get_cum_effects_list(
        eaps_list = eaps_list
        , aa_coords_list = aa_coords_list
        , error = error
        , margin = margin
    )
    
    save(cum_effects_list, file = outfilename)
}
test_get_cumulative_effect_distribution_gene <- function() {
    gene = "TP53"
    error = 2.0
    
    fun_filename = sprintf("functional_effect_%s_error_%d_gev_binomial_posterior_eap_mcmc_parameters_100k_burn_5k_RTCGA_driver_type_specific_ranked.RData", gene, error)
    
    post_filename = "gev_binomial_posterior_eap_mcmc_parameters_100k_burn_5k_RTCGA_driver_type_specific_ranked.RData"
    
    get_cumulative_effect_distribution_gene(
        outfilename = fun_filename
        , gene = gene
        , noisy_types = c("PRAD", "THCA")
        , post_filename = post_filename
        
        , error = error
    )
}
#test_get_cumulative_effect_distribution_gene()


plot_cumulative_effect_distribution_gene <- function(
    gene = "TP53"
    , outfilename = "plot_functional_effect_TP53_error_2_gev_binomial_posterior_eap_mcmc_parameters_100k_burn_5k_RTCGA_driver_type_specific_ranked.pdf"
    , fun_filename = "functional_effect_TP53_error_2_gev_binomial_posterior_eap_mcmc_parameters_100k_burn_5k_RTCGA_driver_type_specific_ranked.RData"
    , xlabel = "Amino Acid Coordinate"
    , ylabel = "Functional Effect in Space"
    
    , unit = 3
    , n_row = 6, n_col = 1
) {
    
    fun_list <- get(load(fun_filename))
    
    
    plotting_process <- function(
        type, color = "royalblue3"
        , cum_effects_list
    ) {
        # Implicitly calls globals: gene, xlabel, & ylabel .
        cum_effects <- cum_effects_list[[type]]
        
        plot(
            x = as.numeric(names(cum_effects))
            , y = as.numeric(cum_effects)
            , type = "l"
            , col = color
            , ylab = ylabel, xlab = xlabel
            , main = sprintf("Functional Effect Distribution in %s in %s", gene, type)
            , bty = "n"
            , yaxt = "n"
        )
        axis(side = 2, las = 2)
    }
    
    types <- names(cum_effects_list)
    colors <- rainbow(length(types))
    
    
    pdf(outfilename, width = 1.6 * unit * n_col, height = unit * n_row)
    
    par(mgp = c(2.5, 0.5, 0))
    par(mar = c(4, 4, 2, 1))
    par(cex.main = 1.2)
    
    layout_mx <- matrix(seq(n_row * n_col), byrow = TRUE, ncol = n_col)
    layout(layout_mx)
    
    indices <- seq(length(types))
    for(i in indices) {
        type <- types[i]
        color <- colors[i]
        plotting_process(
            type = type
            , color = color
            , cum_effects_list = fun_list
        )
    }
    
    dev.off()
}
#plot_cumulative_effect_distribution_gene()


plot_cumulative_effect_distribution_gene_overlap <- function(
    gene = "TP53"
    , outfilename = "plot_functional_effect_overlap_TP53_error_2_gev_binomial_posterior_eap_mcmc_parameters_100k_burn_5k_RTCGA_driver_type_specific_ranked.pdf"
    , fun_filename = "functional_effect_TP53_error_2_gev_binomial_posterior_eap_mcmc_parameters_100k_burn_5k_RTCGA_driver_type_specific_ranked.RData"
    , xlabel = "Amino Acid Coordinate"
    , ylabel = "Functional Effect in Space"
    
    , legend_pos = "top"
    , y_scaler = 1.2
    , unit = 4
) {
    
    fun_list <- get(load(fun_filename))
    
    add_line <- function(
        type, color = "royalblue3"
        , cum_effects_list
    ) {
        cum_effects <- cum_effects_list[[type]]
        
        lines(
            x = as.numeric(names(cum_effects))
            , y = as.numeric(cum_effects)
            , col = color
        )
    }
    
    plot_core <- function(
        cum_effects_list
        #xlimit = c(0, 400)
        , y_scaler = 1.2
    ) {
        # Implicitly calls globals: gene, xlabel, & ylabel .
        
        coords_list <- lapply(cum_effects_list, names)
        coords <- as.numeric(unlist(coords_list))
        
        xlimit <- c(min(coords), max(coords))
        
        values <- as.numeric(unlist(cum_effects_list))
        ylimit <- c(0, max(values) * y_scaler)
        
        plot(
            NA
            , type = "l"
            , ylab = ylabel, xlab = xlabel
            , main = sprintf("Functional Effect Distribution in %s", gene)
            , bty = "n"
            , yaxt = "n"
            , xlim = xlimit
            , ylim = ylimit
        )
        axis(side = 2, las = 2)
        
    }
    
    
    types <- names(cum_effects_list)
    colors <- rainbow(length(types))
    
    
    pdf(outfilename, width = 1.6 * unit, height = unit)
    
    par(mgp = c(2.5, 0.5, 0))
    par(mar = c(4, 4, 2, 1))
    par(cex.main = 1.2)
    
    
    plot_core(
        cum_effects_list = fun_list
        , y_scaler = y_scaler
    )
    
    types <- names(fun_list)
    colors <- rainbow(length(types))
    
    indices <- seq(length(types))
    for(i in indices) {
        type <- types[i]
        color <- colors[i]
        add_line(
            type = type
            , color = color
            , cum_effects_list = fun_list
        )
    }
    
    legend_ncol = length(types)
    
    legend(
        legend_pos
        , pch = 15
        , pt.cex = 2
        , legend = types
        , col = colors
        , ncol = legend_ncol
        , bty = "n"
        , bg = "white"
    )
    
    dev.off()
}
#plot_cumulative_effect_distribution_gene_overlap()

violin_gev_binomial_posterior_gene <- function(
    gene = "PIK3CA"
    , post_total_list
    , prob_min_theta = 1E-3
    , cex_axis = 1.0
    
    , ylabel = ""
    , xlabel = "MSC Posterior Distributions"
    , horizontal = TRUE
    , legend_pos = "bottomright"
    , legend_ncol = 1
) {
    
    
    
    get_post_list_genes <- function(post_list) {
        banners <- names(post_list)
        get_first <- function(string, split = "_") {
            strsplit(string, split = split)[[1]][1]
        }
        get_firsts <- function(strings) {
            sapply(strings, get_first)
        }
        
        genes <- get_firsts(banners)
        genes
    }
    get_post_list_aas <- function(post_list) {
        banners <- names(post_list)
        get_atom <- function(string, split = "_", index = 2) {
            strsplit(string, split = split)[[1]][index]
        }
        get_atoms <- function(strings) {
            sapply(strings, get_atom, index = 2)
        }
        get_atoms(banners)
    }
    get_post_gene_list <- function(gene = "TP53", post_list) {
        genes <- get_post_list_genes(post_list)
        post_list[which(gene == genes)]
    }
    
    
    normalize_post <- function(post) {
        # Normalize posterior dist names .
        values <- as.numeric(names(post))
        probs <- as.numeric(post)
        values_norm <- values / max(values)
        names(probs) <- sprintf("%.12E", values_norm)
        probs
    }
    normalize_post_list <- function(post_list) {
        submit_list <- list()
        indices <- seq(length(post_list))
        for(i in indices) {
            post <- post_list[[i]]
            post_norm <- normalize_post(post)
            submit_list[[i]] <- post_norm
        }
        names(submit_list) <- names(post_list)
        submit_list
    }
    
    get_post_list_genes <- function(post_list) {
        banners <- names(post_list)
        get_first <- function(string, split = "_") {
            strsplit(string, split = split)[[1]][1]
        }
        get_firsts <- function(strings) {
            sapply(strings, get_first)
        }
        
        genes <- get_firsts(banners)
        genes
    }
    get_post_list_aas <- function(post_list) {
        banners <- names(post_list)
        get_atom <- function(string, split = "_", index = 2) {
            strsplit(string, split = split)[[1]][index]
        }
        get_atoms <- function(strings) {
            sapply(strings, get_atom, index = 2)
        }
        get_atoms(banners)
    }
    get_post_gene_list <- function(gene = "TP53", post_list) {
        genes <- get_post_list_genes(post_list)
        post_list[which(gene == genes)]
    }
    get_aa_numbers <- function(aas) {
        substr(x = aas, start = 2, stop = nchar(aas) - 1)
    }
    sort_post_gene_list <- function(post_gene_list) {
        aas <- get_post_list_aas(post_gene_list)
        aa_numbers <- get_aa_numbers(aas)
        post_gene_list[order(as.numeric(aa_numbers))]
    }
    
    get_post_gene_list_types_special <- function(gene, post_total_list) {
        # Sort, normalize, and extract gene specific posteriors .
        submit_list <- list()
        types <- names(post_total_list)
        for(type in types) {
            print(type)
            post_type_list <- post_total_list[[type]]
            
            post_gene_list <- get_post_gene_list(
                gene = gene
                , post_list = post_type_list
            )
            #print(post_gene_list)
            # This can be NULL .
            if(length(post_gene_list) > 0) {
                post_gene_list_sort <- sort_post_gene_list(post_gene_list)
                #print(post_gene_list_sort)
                post_gene_list_sort_norm <- normalize_post_list(post_gene_list_sort)
            } else {
                post_gene_list_sort_norm <- NULL
            }
            submit_list[[type]] <- post_gene_list_sort_norm
        }
        submit_list
    }
    
    # Basic processes .
    post_gene_list_types <- get_post_gene_list_types_special(
        gene = gene
        , post_total_list = post_total_list
    )
    # This includes sanitization !
    
    
    unlist_post_gene_list_types <- function(post_gene_list_types) {
        post_gene_list_merged <- unlist(
            x = post_gene_list_types
            , recursive = FALSE
        )
        aas <- get_post_list_aas(post_gene_list_merged)
        
        lens <- sapply(post_gene_list_types, length)
        types <- rep(names(lens), lens)
        
        banners <- sprintf("%s (%s)", aas, types)
        
        names(post_gene_list_merged) <- banners
        post_gene_list_merged
    }
    
    post_gene_list_merged <- unlist_post_gene_list_types(post_gene_list_types)
    
    
    get_post_list_eaps_type <- function(post_list) {
        get_eap <- function(posts) {
            # Get expected a posteriori estimator .
            # posts: posterior probability vector 
            # which is named with possible values .
            values <- as.numeric(names(posts))
            probs <- as.numeric(posts)
            eap <- sum(values * probs)
            eap
        }
        
        # Get expectation before sanitizing .
        means <- sapply(post_list, get_eap)
        means
    }
    sort_post_gene_list_eap <- function(post_gene_list) {
        eaps <- get_post_list_eaps_type(post_gene_list)
        post_gene_list[order(eaps, decreasing = TRUE)]
    }
    
    
    post_gene_list_merged_sort <- sort_post_gene_list_eap(post_gene_list_merged)
    
    
    get_atoms <- function(strings, split = " ", index = 1) {
        get_atom <- function(string, split = " ", index = 1) {
            strsplit(string, split = split)[[1]][index]
        }
        sapply(strings, get_atom, split = split, index = index)
    }
    get_post_gene_list_names_aas_unique <- function(post_gene_list) {
        aas <- get_atoms(
            strings = names(post_gene_list)
            , split = " ", index = 1
        )
        aas_unique <- unique(aas)
        aas_unique
    }
    get_post_gene_list_names_colors_unique <- function(post_gene_list) {
        aas_unique <- get_post_gene_list_names_aas_unique(post_gene_list)
        
        colors_unique <- rainbow(length(aas_unique))
        colors_unique
    }
    get_post_gene_list_names_colors <- function(post_gene_list) {
        aas_unique <- get_post_gene_list_names_aas_unique(post_gene_list)
        colors_unique <- get_post_gene_list_names_colors_unique(post_gene_list)
        
        aas <- get_atoms(
            strings = names(post_gene_list)
            , split = " ", index = 1
        )
        colors <- rep("grey", length(aas))
        indices <- seq(length(colors))
        for(i in indices) {
            aa <- aas[i]
            colors[i] <- colors_unique[aa == aas_unique]
        }
        colors
    }
    
    colors <- get_post_gene_list_names_colors(post_gene_list_merged_sort)
    
    
    if(horizontal) {
        post_gene_list_merged_sort <- rev(post_gene_list_merged_sort)
        colors <- rev(colors)
    }
    violin_dist(
        data = post_gene_list_merged_sort
        
        , prob_min_theta = prob_min_theta
        , draw_rect = FALSE
        , draw_point = TRUE
        , horizontal = horizontal
        , color = colors
        , border = "black"
        , rect_color = "black"
        , bty = "n"
        , xlab = xlabel
        , ylab = ylabel
        , main = sprintf("MSC Posteriors in %s", gene)
        , cex_axis = cex_axis
    )
    
    
    aas_unique <- get_post_gene_list_names_aas_unique(post_gene_list_merged_sort)
    colors_unique <- get_post_gene_list_names_colors_unique(post_gene_list_merged_sort)
    
    legend(
        legend_pos
        , pch = 15
        , pt.cex = 2
        , legend = aas_unique
        , col = colors_unique
        , ncol = legend_ncol
        , bty = "n"
        , bg = "white"
    )
}
test_violin_gev_binomial_posterior_gene <- function() {
    
    gene = "BRAF"
    
    genes = c("PIK3CA", "CDKN2A", "BRAF", "CTNNB1", "SPOP")
    
    
    post_filename = "gev_binomial_posterior_eap_mcmc_parameters_100k_burn_5k_RTCGA_driver_type_specific_ranked.RData"
    post_total_list <- get(load(post_filename))
    
    violin_gev_binomial_posterior_gene(
        gene = gene
        , post_total_list = post_total_list
        , ylabel = ""
        , xlabel = "MSC Posterior Distributions"
        , horizontal = TRUE
        , legend_pos = "bottomright"
        , legend_ncol = 1
    )
}
#test_violin_gev_binomial_posterior_gene()

save_violin_gev_binomial_posterior_gene <- function(
    gene = "PIK3CA"
    , outfilename = "violin_mutations_PIK3CA_gev_binomial_posterior_eap_mcmc_parameters_100k_burn_5k_RTCGA_driver_type_specific_ranked.pdf"
    , post_filename = "gev_binomial_posterior_eap_mcmc_parameters_100k_burn_5k_RTCGA_driver_type_specific_ranked.RData"
    
    , ylabel = ""
    , xlabel = "MSC Posterior Distributions"
    , horizontal = TRUE
    , legend_pos = "bottomright"
    , legend_ncol = 1
    
    , unit = 6
) {
    
    post_total_list <- get(load(post_filename))
    
    pdf(outfilename, width = unit, height = unit)
    
    par(mgp = c(2.2, 0.5, 0))
    par(mar = c(4, 7, 2, 1))
    par(cex.main = 1.2)
    
    violin_gev_binomial_posterior_gene(
        gene = gene
        , post_total_list = post_total_list
        , ylabel = ylabel
        , xlabel = xlabel
        , horizontal = horizontal
        , legend_pos = legend_pos
        , legend_ncol = legend_ncol
    )
    dev.off()
}
test_save_violin_gev_binomial_posterior_gene <- function(gene = "PIK3CA") {
    
    genes = c("PIK3CA", "CDKN2A", "BRAF", "CTNNB1", "SPOP")
    
    
    vio_filename <- sprintf("violin_mutations_%s_gev_binomial_posterior_eap_mcmc_parameters_100k_burn_5k_RTCGA_driver_type_specific_ranked.pdf", gene)
    post_filename = "gev_binomial_posterior_eap_mcmc_parameters_100k_burn_5k_RTCGA_driver_type_specific_ranked.RData"
    
    save_violin_gev_binomial_posterior_gene(
        gene = gene
        , outfilename = vio_filename
        , post_filename = post_filename
        
        , ylabel = ""
        , xlabel = "MSC Posterior Distributions"
        , horizontal = TRUE
        , legend_pos = "bottomright"
        , legend_ncol = 1
        
    )
}
# test_save_violin_gev_binomial_posterior_gene(gene = "PIK3CA")
# test_save_violin_gev_binomial_posterior_gene(gene = "CDKN2A")
# test_save_violin_gev_binomial_posterior_gene(gene = "BRAF")
# test_save_violin_gev_binomial_posterior_gene(gene = "CTNNB1")
# test_save_violin_gev_binomial_posterior_gene(gene = "SPOP")
# test_save_violin_gev_binomial_posterior_gene(gene = "HRAS")
# test_save_violin_gev_binomial_posterior_gene(gene = "NRAS")


test_violin_gev_binomial_posterior_gene_vertical <- function() {
    
    gene = "EGFR"
    
    genes = c("NFE2L2", "SF3B1", "CDH1", "EGFR", "FGFR3", "IDH1", "KDM6A", "KRAS", "PCDH18")
    
    
    post_filename = "gev_binomial_posterior_eap_mcmc_parameters_100k_burn_5k_RTCGA_driver_type_specific_ranked.RData"
    post_total_list <- get(load(post_filename))
    
    violin_gev_binomial_posterior_gene(
        gene = gene
        , post_total_list = post_total_list
        
        , xlabel = "Mutations"
        , ylabel = "MSC Posterior Distributions"
        , horizontal = FALSE
        , legend_pos = "topright"
        , legend_ncol = 1
    )
}
#test_violin_gev_binomial_posterior_gene_vertical()


save_violin_gev_binomial_posterior_gene_vertical <- function(
    gene = "EGFR"
    , outfilename = "violin_mutations_EGFR_gev_binomial_posterior_eap_mcmc_parameters_100k_burn_5k_RTCGA_driver_type_specific_ranked.pdf"
    , post_filename = "gev_binomial_posterior_eap_mcmc_parameters_100k_burn_5k_RTCGA_driver_type_specific_ranked.RData"
    
    , xlabel = "Mutations"
    , ylabel = "MSC Posterior Distributions"
    , horizontal = FALSE
    , legend_pos = "topright"
    , legend_ncol = 1
    
    , unit = 6
) {
    
    post_total_list <- get(load(post_filename))
    
    pdf(outfilename, width = unit, height = unit)
    
    par(mgp = c(2.2, 0.5, 0))
    par(mar = c(4, 4, 2, 1))
    par(cex.main = 1.2)
    #par(cex.lab = 1.2)
    
    violin_gev_binomial_posterior_gene(
        gene = gene
        , post_total_list = post_total_list
        , ylabel = ylabel
        , xlabel = xlabel
        , horizontal = horizontal
        , legend_pos = legend_pos
        , legend_ncol = legend_ncol
    )
    dev.off()
}

test_save_violin_gev_binomial_posterior_gene_vertical <- function() {
    
    gene = "EGFR"
    
    genes = c("NFE2L2", "SF3B1", "CDH1", "EGFR", "FGFR3", "IDH1", "KDM6A", "KRAS", "PCDH18")
    
    
    vio_filename <- sprintf("violin_mutations_%s_gev_binomial_posterior_eap_mcmc_parameters_100k_burn_5k_RTCGA_driver_type_specific_ranked.pdf", gene)
    post_filename = "gev_binomial_posterior_eap_mcmc_parameters_100k_burn_5k_RTCGA_driver_type_specific_ranked.RData"
    
    save_violin_gev_binomial_posterior_gene_vertical(
        gene = gene
        , outfilename = vio_filename
        , post_filename = post_filename
        
        , xlabel = "Mutations"
        , ylabel = "MSC Posterior Distributions"
        , horizontal = FALSE
        , legend_pos = "topright"
        , legend_ncol = 1
        
    )
}
#test_save_violin_gev_binomial_posterior_gene_vertical()

save_violin_gev_binomial_posterior_genes_vertical <- function(
    outfilename = "violin_mutations_genes_gev_binomial_posterior_eap_mcmc_parameters_100k_burn_5k_RTCGA_driver_type_specific_ranked.pdf"
    , post_filename = "gev_binomial_posterior_eap_mcmc_parameters_100k_burn_5k_RTCGA_driver_type_specific_ranked.RData"
    , genes = c("NFE2L2", "SF3B1", "CDH1", "EGFR", "FGFR3", "IDH1", "KDM6A", "KRAS", "PCDH18")
    
    , unit = 3.5
    , n_col = 3, n_row = 3
) {
    
    pdf(outfilename, width = unit * n_col, height = unit * n_row)
    
    layout_mx <- matrix(seq(n_row * n_col), byrow = TRUE, ncol = n_col)
    layout(layout_mx)
    
    par(mgp = c(2.5, 0.5, 0))
    par(mar = c(4, 4, 2, 1))
    par(cex.main = 1.2)
    
    for(gene in genes) {
        print(gene)
        violin_gev_binomial_posterior_gene(
            gene = gene
            , post_total_list = post_total_list
            
            , xlabel = "Mutations"
            , ylabel = "MSC Posterior Distributions"
            , horizontal = FALSE
            , legend_pos = "topright"
            , legend_ncol = 1
        )
    }
    dev.off()
}
#save_violin_gev_binomial_posterior_genes_vertical()


play_toy <- function() {
    
    var_filename = "~/TP53_Database/UMD_variants_US.tsv"
    
    var_frame <- read(var_filename)
    head(var_frame)
    
    colnames(var_frame)
    
    
    
    mut_filename = "~/TP53_Database/UMD_mutations_US.tsv"
    mut_frame <- read(mut_filename)
    head(mut_frame)
    
    colnames(mut_frame)
    
    
    
    
    
    
    
    
    
}

get_tp53_genome_posteriors <- function(
    outfilename = "TP53_genome_posteriors.RData"
    , post_filename = "gev_binomial_posterior_eap_mcmc_parameters_100k_burn_5k_RTCGA_driver_type_specific_ranked.RData"
    , noisy_types = c("PRAD", "THCA")
) {
    gene = "TP53"
    
    post_total_list <- get(load(post_filename))
    
    types <- names(post_total_list)
    types <- types[! types %in% noisy_types]
    
    get_post_list_genes <- function(post_list) {
        banners <- names(post_list)
        get_first <- function(string, split = "_") {
            strsplit(string, split = split)[[1]][1]
        }
        get_firsts <- function(strings) {
            sapply(strings, get_first)
        }
        
        genes <- get_firsts(banners)
        genes
    }
    get_post_list_aas <- function(post_list) {
        banners <- names(post_list)
        get_atom <- function(string, split = "_", index = 2) {
            strsplit(string, split = split)[[1]][index]
        }
        get_atoms <- function(strings) {
            sapply(strings, get_atom, index = 2)
        }
        get_atoms(banners)
    }
    get_post_gene_list <- function(gene = "TP53", post_list) {
        genes <- get_post_list_genes(post_list)
        post_list[which(gene == genes)]
    }
    
    
    normalize_post <- function(post) {
        # Normalize posterior dist names .
        values <- as.numeric(names(post))
        probs <- as.numeric(post)
        values_norm <- values / max(values)
        names(probs) <- sprintf("%.12E", values_norm)
        probs
    }
    normalize_post_list <- function(post_list) {
        submit_list <- list()
        indices <- seq(length(post_list))
        for(i in indices) {
            post <- post_list[[i]]
            post_norm <- normalize_post(post)
            submit_list[[i]] <- post_norm
        }
        names(submit_list) <- names(post_list)
        submit_list
    }
    
    get_post_list_genes <- function(post_list) {
        banners <- names(post_list)
        get_first <- function(string, split = "_") {
            strsplit(string, split = split)[[1]][1]
        }
        get_firsts <- function(strings) {
            sapply(strings, get_first)
        }
        
        genes <- get_firsts(banners)
        genes
    }
    get_post_list_aas <- function(post_list) {
        banners <- names(post_list)
        get_atom <- function(string, split = "_", index = 2) {
            strsplit(string, split = split)[[1]][index]
        }
        get_atoms <- function(strings) {
            sapply(strings, get_atom, index = 2)
        }
        get_atoms(banners)
    }
    get_post_gene_list <- function(gene = "TP53", post_list) {
        genes <- get_post_list_genes(post_list)
        post_list[which(gene == genes)]
    }
    get_aa_numbers <- function(aas) {
        substr(x = aas, start = 2, stop = nchar(aas) - 1)
    }
    sort_post_gene_list <- function(post_gene_list) {
        aas <- get_post_list_aas(post_gene_list)
        aa_numbers <- get_aa_numbers(aas)
        post_gene_list[order(as.numeric(aa_numbers))]
    }
    
    get_post_gene_list_types <- function(gene, post_total_list, types) {
        # Sort, normalize, and extract gene specific posteriors .
        submit_list <- list()
        for(type in types) {
            print(type)
            post_type_list <- post_total_list[[type]]
            
            post_gene_list <- get_post_gene_list(
                gene = gene
                , post_list = post_type_list
            )
            post_gene_list_sort <- sort_post_gene_list(post_gene_list)
            post_gene_list_sort_norm <- normalize_post_list(post_gene_list_sort)
            
            submit_list[[type]] <- post_gene_list_sort_norm
        }
        submit_list
    }
    
    # Basic processes .
    post_gene_list_types <- get_post_gene_list_types(
        gene = gene
        , post_total_list = post_total_list
        , types = types
    )
    # This includes sanitization !
    
    save(post_gene_list_types, file = outfilename)
}
#get_tp53_genome_posteriors()


play_toy <- function() {
    
    
    tp53_filename = "TP53_genome_posteriors.RData"
    
    tp53_list <- get(load(tp53_filename))
    
    names(tp53_list)
    
    lapply(tp53_list, names)
    
    names(tp53_list[[1]][[1]])
    
    
    
}

play_toy <- function() {
    
    vaf_filename = "RTCGA_mutations_format_sanitized_snv_protein_altering_doubleton.tsv"
    vaf_frame <- read(vaf_filename)
    head(vaf_frame)
    
    vaf_gene_index = "Hugo_Symbol"
    vaf_aa_index = "aa"
    vaf_vaf_index = "vaf"
    vaf_type_index = "type"
    vaf_sample_index = "Tumor_Sample_Barcode"
    
    get_vaf_genes <- function(vaf_frame) {
        as.character(vaf_frame[, vaf_gene_index])
    }
    get_vaf_aas_raw <- function(vaf_frame) {
        as.character(vaf_frame[, vaf_aa_index])
    }
    get_vaf_vafs <- function(vaf_frame) {
        as.numeric(as.character(vaf_frame[, vaf_vaf_index]))
    }
    get_vaf_types <- function(vaf_frame) {
        as.character(vaf_frame[, vaf_type_index])
    }
    get_vaf_samples <- function(vaf_frame) {
        as.character(vaf_frame[, vaf_sample_index])
    }
    
    get_atoms <- function(strings, split = " ", index = 1) {
        get_atom <- function(string, split = " ", index = 1) {
            strsplit(string, split = split)[[1]][index]
        }
        sapply(strings, get_atom, split = split, index = index)
    }
    
    get_vaf_aas <- function(vaf_frame) {
        aas <- get_vaf_aas_raw(vaf_frame)
        get_atoms(
            strings = aas
            , split = "\\."
            , index = 2
        )
    }
    get_vaf_mutations <- function(vaf_frame) {
        aas <- get_vaf_aas(vaf_frame)
        genes <- get_vaf_genes(vaf_frame)
        sprintf("%s_%s", genes, aas)
    }
    
    get_vaf_type_frame <- function(type, vaf_frame) {
        types <- get_vaf_types(vaf_frame)
        vaf_frame[which(type == types), ]
    }
    get_vaf_mutation_frame <- function(mutation, vaf_frame) {
        mutations <- get_vaf_mutations(vaf_frame)
        vaf_frame[which(mutation == mutations), ]
    }
    
    
    
    type = "BRCA"
    
    vaf_type_frame <- get_vaf_type_frame(
        type = type
        , vaf_frame = vaf_frame
    )
    head(vaf_type_frame)
    
    
    post_filename = "gev_binomial_posterior_eap_mcmc_parameters_100k_burn_5k_RTCGA_driver_type_specific_ranked.RData"
    
    post_list <- get(load(post_filename))
    names(post_list)
    lapply(post_list, names)
    
    post_type_list <- post_list[[type]]
    names(post_type_list)
    
    
    mutations_post <- names(post_type_list)
    
    mutations_vaf <- get_vaf_mutations(vaf_type_frame)
    
    
    
    
    get_eap <- function(posts) {
        # Get expected a posteriori estimator .
        # posts: posterior probability vector 
        # which is named with possible values .
        values <- as.numeric(names(posts))
        probs <- as.numeric(posts)
        eap <- sum(values * probs)
        eap
    }
    
    normalize_post <- function(post) {
        # Normalize posterior dist names .
        values <- as.numeric(names(post))
        probs <- as.numeric(post)
        values_norm <- values / max(values)
        names(probs) <- sprintf("%.12E", values_norm)
        probs
    }
    normalize_post_list <- function(post_list) {
        submit_list <- list()
        indices <- seq(length(post_list))
        for(i in indices) {
            post <- post_list[[i]]
            post_norm <- normalize_post(post)
            submit_list[[i]] <- post_norm
        }
        names(submit_list) <- names(post_list)
        submit_list
    }
    
    post_type_list_norm <- normalize_post_list(post_type_list)
    eaps_type <- sapply(post_type_list_norm, get_eap)
    
    
    mutation <- mutations_post[1]
    
    
    vaf_mutation_frame <- get_vaf_mutation_frame(
        mutation = mutation
        , vaf_frame = vaf_type_frame
    )
    head(vaf_mutation_frame)
    
    eaps_mutation <- rep(eaps_type[mutation], nrow(vaf_mutation_frame))
    
    
    init_flag = TRUE
    submit_list = list()
    for(mutation in mutations_post) {
        print(mutation)
        vaf_mutation_frame <- get_vaf_mutation_frame(
            mutation = mutation
            , vaf_frame = vaf_type_frame
        )
        
        eaps_mutation <- rep(eaps_type[mutation], nrow(vaf_mutation_frame))
        
        temp_frame <- data.frame(vaf_mutation_frame, eap = eaps_mutation)
        if(init_flag) {
            header <- colnames(temp_frame)
            set_ncol <- ncol(temp_frame)
            init_flag <- FALSE
        }
        submit_list[[mutation]] <- as.vector(t(temp_frame))
    }
    submit_frame <- as.data.frame(matrix(
        unlist(submit_list), ncol = set_ncol, byrow = TRUE
    ))
    colnames(submit_frame) <- header
    
    
    get_submit_type_frame <- function(
        type
        , vaf_frame, post_list
        , verbose = TRUE
    ) {
        post_type_list <- post_list[[type]]
        mutations_post <- names(post_type_list)
        
        post_type_list_norm <- normalize_post_list(post_type_list)
        eaps_type <- sapply(post_type_list_norm, get_eap)
        
        vaf_type_frame <- get_vaf_type_frame(
            type = type
            , vaf_frame = vaf_frame
        )
        
        init_flag = TRUE
        submit_list = list()
        for(mutation in mutations_post) {
            if(verbose) cat(sprintf("##### (%s) %s\n", type, mutation))
            vaf_mutation_frame <- get_vaf_mutation_frame(
                mutation = mutation
                , vaf_frame = vaf_type_frame
            )
            
            eaps_mutation <- rep(eaps_type[mutation], nrow(vaf_mutation_frame))
            
            temp_frame <- data.frame(vaf_mutation_frame, eap = eaps_mutation)
            if(init_flag) {
                header <- colnames(temp_frame)
                set_ncol <- ncol(temp_frame)
                init_flag <- FALSE
            }
            submit_list[[mutation]] <- as.vector(t(temp_frame))
        }
        submit_frame <- as.data.frame(matrix(
            unlist(submit_list), ncol = set_ncol, byrow = TRUE
        ))
        colnames(submit_frame) <- header
        
        submit_frame
    }
    
    types <- names(post_list)
    
    init_flag = TRUE
    submit_list = list()
    for(type in types) {
        temp_frame <- get_submit_type_frame(
            type = type
            , vaf_frame = vaf_frame
            , post_list = post_list
        )
        if(init_flag) {
            header <- colnames(temp_frame)
            set_ncol <- ncol(temp_frame)
            init_flag <- FALSE
        }
        submit_list[[type]] <- as.vector(t(temp_frame))
    }
    submit_frame <- as.data.frame(matrix(
        unlist(submit_list), ncol = set_ncol, byrow = TRUE
    ))
    colnames(submit_frame) <- header
    
    head(submit_frame)
    
    unique(submit_frame[, c(vaf_type_index, vaf_gene_index, vaf_aa_index, "eap")])
    
    
    
    
    
    
    
}

get_driver_vaf_eap_frame <- function(
    outfilename = "vaf_driver_eap_ranked.tsv"
    , vaf_filename = "RTCGA_mutations_format_sanitized_snv_protein_altering_doubleton.tsv"
    , post_filename = "gev_binomial_posterior_eap_mcmc_parameters_100k_burn_5k_RTCGA_driver_type_specific_ranked.RData"
    
) {
    post_list <- get(load(post_filename))
    
    vaf_frame <- read(vaf_filename)
    
    vaf_gene_index = "Hugo_Symbol"
    vaf_aa_index = "aa"
    vaf_type_index = "type"
    
    get_vaf_genes <- function(vaf_frame) {
        as.character(vaf_frame[, vaf_gene_index])
    }
    get_vaf_aas_raw <- function(vaf_frame) {
        as.character(vaf_frame[, vaf_aa_index])
    }
    get_vaf_types <- function(vaf_frame) {
        as.character(vaf_frame[, vaf_type_index])
    }
    
    get_atoms <- function(strings, split = " ", index = 1) {
        get_atom <- function(string, split = " ", index = 1) {
            strsplit(string, split = split)[[1]][index]
        }
        sapply(strings, get_atom, split = split, index = index)
    }
    
    get_vaf_aas <- function(vaf_frame) {
        aas <- get_vaf_aas_raw(vaf_frame)
        get_atoms(
            strings = aas
            , split = "\\."
            , index = 2
        )
    }
    get_vaf_mutations <- function(vaf_frame) {
        aas <- get_vaf_aas(vaf_frame)
        genes <- get_vaf_genes(vaf_frame)
        sprintf("%s_%s", genes, aas)
    }
    
    get_vaf_type_frame <- function(type, vaf_frame) {
        types <- get_vaf_types(vaf_frame)
        vaf_frame[which(type == types), ]
    }
    get_vaf_mutation_frame <- function(mutation, vaf_frame) {
        mutations <- get_vaf_mutations(vaf_frame)
        vaf_frame[which(mutation == mutations), ]
    }
    
    
    get_eap <- function(posts) {
        # Get expected a posteriori estimator .
        # posts: posterior probability vector 
        # which is named with possible values .
        values <- as.numeric(names(posts))
        probs <- as.numeric(posts)
        eap <- sum(values * probs)
        eap
    }
    
    normalize_post <- function(post) {
        # Normalize posterior dist names .
        values <- as.numeric(names(post))
        probs <- as.numeric(post)
        values_norm <- values / max(values)
        names(probs) <- sprintf("%.12E", values_norm)
        probs
    }
    normalize_post_list <- function(post_list) {
        submit_list <- list()
        indices <- seq(length(post_list))
        for(i in indices) {
            post <- post_list[[i]]
            post_norm <- normalize_post(post)
            submit_list[[i]] <- post_norm
        }
        names(submit_list) <- names(post_list)
        submit_list
    }
    
    get_submit_type_frame <- function(
        type
        , vaf_frame, post_list
        , verbose = TRUE
    ) {
        post_type_list <- post_list[[type]]
        mutations_post <- names(post_type_list)
        
        post_type_list_norm <- normalize_post_list(post_type_list)
        eaps_type <- sapply(post_type_list_norm, get_eap)
        
        vaf_type_frame <- get_vaf_type_frame(
            type = type
            , vaf_frame = vaf_frame
        )
        
        init_flag = TRUE
        submit_list = list()
        for(mutation in mutations_post) {
            if(verbose) cat(sprintf("##### (%s) %s\n", type, mutation))
            vaf_mutation_frame <- get_vaf_mutation_frame(
                mutation = mutation
                , vaf_frame = vaf_type_frame
            )
            
            eaps_mutation <- rep(eaps_type[mutation], nrow(vaf_mutation_frame))
            
            temp_frame <- data.frame(vaf_mutation_frame, eap = eaps_mutation)
            if(init_flag) {
                header <- colnames(temp_frame)
                set_ncol <- ncol(temp_frame)
                init_flag <- FALSE
            }
            submit_list[[mutation]] <- as.vector(t(temp_frame))
        }
        submit_frame <- as.data.frame(matrix(
            unlist(submit_list), ncol = set_ncol, byrow = TRUE
        ))
        colnames(submit_frame) <- header
        
        submit_frame
    }
    
    types <- names(post_list)
    
    init_flag = TRUE
    submit_list = list()
    for(type in types) {
        temp_frame <- get_submit_type_frame(
            type = type
            , vaf_frame = vaf_frame
            , post_list = post_list
        )
        if(init_flag) {
            header <- colnames(temp_frame)
            set_ncol <- ncol(temp_frame)
            init_flag <- FALSE
        }
        submit_list[[type]] <- as.vector(t(temp_frame))
    }
    submit_frame <- as.data.frame(matrix(
        unlist(submit_list), ncol = set_ncol, byrow = TRUE
    ))
    colnames(submit_frame) <- header
    
    write.tsv(submit_frame, outfilename)
}
#get_driver_vaf_eap_frame()


play_toy <- function() {
    
    vaf_filename = "vaf_driver_eap_ranked.tsv"
    vaf_frame <- read(vaf_filename)
    head(vaf_frame)
    
    
    
    vaf_gene_index = "Hugo_Symbol"
    vaf_aa_index = "aa"
    vaf_vaf_index = "vaf"
    vaf_type_index = "type"
    vaf_sample_index = "Tumor_Sample_Barcode"
    
    get_vaf_genes <- function(vaf_frame) {
        as.character(vaf_frame[, vaf_gene_index])
    }
    get_vaf_aas_raw <- function(vaf_frame) {
        as.character(vaf_frame[, vaf_aa_index])
    }
    get_vaf_vafs <- function(vaf_frame) {
        as.numeric(as.character(vaf_frame[, vaf_vaf_index]))
    }
    get_vaf_types <- function(vaf_frame) {
        as.character(vaf_frame[, vaf_type_index])
    }
    get_vaf_samples <- function(vaf_frame) {
        as.character(vaf_frame[, vaf_sample_index])
    }
    
    get_atoms <- function(strings, split = " ", index = 1) {
        get_atom <- function(string, split = " ", index = 1) {
            strsplit(string, split = split)[[1]][index]
        }
        sapply(strings, get_atom, split = split, index = index)
    }
    
    get_vaf_aas <- function(vaf_frame) {
        aas <- get_vaf_aas_raw(vaf_frame)
        get_atoms(
            strings = aas
            , split = "\\."
            , index = 2
        )
    }
    get_vaf_mutations <- function(vaf_frame) {
        aas <- get_vaf_aas(vaf_frame)
        genes <- get_vaf_genes(vaf_frame)
        sprintf("%s_%s", genes, aas)
    }
    
    get_vaf_type_frame <- function(type, vaf_frame) {
        types <- get_vaf_types(vaf_frame)
        vaf_frame[which(type == types), ]
    }
    get_vaf_mutation_frame <- function(mutation, vaf_frame) {
        mutations <- get_vaf_mutations(vaf_frame)
        vaf_frame[which(mutation == mutations), ]
    }
    
    
    
    type = "BRCA"
    
    vaf_type_frame <- get_vaf_type_frame(
        type = type
        , vaf_frame = vaf_frame
    )
    head(vaf_type_frame)
    
    
    mutations <- unique(get_vaf_mutations(vaf_type_frame))
    
    mutation <- mutations[2]
    
    
    vaf_mutation_frame <- get_vaf_mutation_frame(
        mutation = mutation
        , vaf_frame = vaf_type_frame
    )
    vaf_mutation_frame
    
    vafs_mutation <- get_vaf_vafs(vaf_mutation_frame)
    mean_vaf <- mean(vafs_mutation)
    mean_vafs <- rep(mean_vaf, nrow(vaf_mutation_frame))
    
    
    get_submit_type_frame <- function(type, vaf_frame) {
        
        vaf_type_frame <- get_vaf_type_frame(
            type = type
            , vaf_frame = vaf_frame
        )
        mutations <- unique(get_vaf_mutations(vaf_type_frame))
        
        init_flag = TRUE
        submit_list = list()
        for(mutation in mutations) {
            if(verbose) cat(sprintf("##### (%s) %s\n", type, mutation))
            
            vaf_mutation_frame <- get_vaf_mutation_frame(
                mutation = mutation
                , vaf_frame = vaf_type_frame
            )
            
            vafs_mutation <- get_vaf_vafs(vaf_mutation_frame)
            mean_vaf <- mean(vafs_mutation)
            mean_vafs <- rep(mean_vaf, nrow(vaf_mutation_frame))
            
            temp_frame <- data.frame(vaf_mutation_frame, mean_vaf = mean_vafs)
            
            if(init_flag) {
                header <- colnames(temp_frame)
                set_ncol <- ncol(temp_frame)
                init_flag <- FALSE
            }
            submit_list[[mutation]] <- as.vector(t(temp_frame))
        }
        submit_frame <- as.data.frame(matrix(
            unlist(submit_list), ncol = set_ncol, byrow = TRUE
        ))
        colnames(submit_frame) <- header
        
        submit_frame
    }
    
    
    
    
    init_flag = TRUE
    submit_list = list()
    for(type in types) {
        temp_frame <- get_submit_type_frame(
            type = type
            , vaf_frame = vaf_frame
        )
        if(init_flag) {
            header <- colnames(temp_frame)
            set_ncol <- ncol(temp_frame)
            init_flag <- FALSE
        }
        submit_list[[type]] <- as.vector(t(temp_frame))
    }
    submit_frame <- as.data.frame(matrix(
        unlist(submit_list), ncol = set_ncol, byrow = TRUE
    ))
    colnames(submit_frame) <- header
    
    
    
    submit_type_frame <- get_vaf_type_frame("BRCA", submit_frame)
    plotting_frame <- unique(submit_type_frame[, c(vaf_type_index, vaf_gene_index, vaf_aa_index, "eap", "mean_vaf")])
    
    plot(
        x = as.numeric(as.character(plotting_frame[, "eap"]))
        , y = as.numeric(as.character(plotting_frame[, "mean_vaf"]))
        , xlim = c(0, 0.1)
    )
    
    
}
