# Supplementary material for: Extreme value theory as a framework for understanding mutation frequency distribution in cancer genomes
Source: PLoS One. 2021 Aug 23;16(8):e0243595. doi: 10.1371/journal.pone.0243595 (PMC8382180; doi:10.1371/journal.pone.0243595)
Supplement: S19 File — (TSV) [file pone.0243595.s023.tsv]

tumor_type	mutation	EAP
BLCA	FGFR3_S249C	0.0538437742705154
BLCA	TP53_R248Q	0.0468899398624944
BLCA	KDM6A_Q555*	0.0401258806675143
BLCA	TP53_E285K	0.0272653585815418
BLCA	TP53_R280T	0.0212575580420251
BLCA	TP53_E271K	0.0212575580420251
BLCA	TP53_Q192*	0.0212575580420251
BLCA	ZNF814_D404E	0.0212575580420251
BLCA	AHNAK_S4150F	0.0160093170494175
BLCA	ERBB3_V104L	0.0160093170494175
BLCA	TP53_R273C	0.0160093170494175
BLCA	TP53_R175H	0.0160093170494175
BLCA	TP53_A159V	0.0160093170494175
BLCA	ERCC2_N238S	0.0160093170494175
BLCA	NFE2L2_E79K	0.0160093170494175
BLCA	NFE2L2_R34G	0.0160093170494175
BLCA	SF3B1_E902K	0.0160093170494175
BLCA	FGFR3_G380R	0.0160093170494175
BLCA	STAG2_Q593*	0.0160093170494175
BRCA	PIK3CA_H1047R	0.110603106613893
BRCA	PIK3CA_E545K	0.0505452479227338
BRCA	PIK3CA_E542K	0.0336930098631588
BRCA	TP53_R175H	0.0158116022309936
BRCA	TP53_R196*	0.00850389450737917
BRCA	PIK3CA_N345K	0.0074749421840898
BRCA	TP53_R273H	0.00645720030579209
BRCA	TP53_R213*	0.00645720030579209
BRCA	TP53_H193R	0.00645720030579209
BRCA	TP53_R248W	0.00545881836128963
BRCA	TP53_Y220C	0.00449195638491115
BRCA	TP53_I195T	0.00449195638491115
BRCA	TP53_C176F	0.00449195638491115
BRCA	SF3B1_K700E	0.00449195638491115
BRCA	CDH1_Q23*	0.00357133466220002
BRCA	TP53_R342*	0.00357133466220002
BRCA	ERBB2_L755S	0.00357133466220002
BRCA	PIK3CA_E726K	0.00357133466220002
BRCA	FOXA1_S250F	0.00272749276278296
BRCA	CDH1_R335*	0.00272749276278296
BRCA	TP53_Q331*	0.00272749276278296
BRCA	TP53_R306*	0.00272749276278296
BRCA	TP53_E285K	0.00272749276278296
BRCA	TP53_R273C	0.00272749276278296
BRCA	TP53_G266E	0.00272749276278296
BRCA	TP53_G245D	0.00272749276278296
BRCA	TP53_H179R	0.00272749276278296
BRCA	TP53_C141Y	0.00272749276278296
BRCA	PIK3CA_G118D	0.00272749276278296
BRCA	PIK3CA_C420R	0.00272749276278296
BRCA	PIK3CA_E453K	0.00272749276278296
BRCA	PIK3CA_Q546K	0.00272749276278296
BRCA	PIK3CA_Q546R	0.00272749276278296
HNSC	CDKN2A_R80*	0.0380597119489738
HNSC	CDKN2A_R58*	0.0246432733661531
HNSC	TP53_R282W	0.0184134524130894
HNSC	TP53_R175H	0.0184134524130894
HNSC	PIK3CA_E542K	0.0154647162742715
HNSC	PIK3CA_E545K	0.0154647162742715
HNSC	TP53_R273H	0.0126288700054683
HNSC	TP53_G245S	0.0126288700054683
HNSC	TP53_R213*	0.0126288700054683
HNSC	CDKN2A_E120*	0.0126288700054683
HNSC	TP53_R306*	0.00993202895136981
HNSC	TP53_R248Q	0.00993202895136981
HNSC	TP53_H193L	0.00993202895136981
HNSC	TP53_H179R	0.00993202895136981
HNSC	PIK3CA_H1047R	0.00993202895136981
HNSC	CDKN2A_W110*	0.00993202895136981
HNSC	HRAS_G13V	0.00756146465255492
HNSC	TP53_E298*	0.00756146465255492
HNSC	TP53_E285K	0.00756146465255492
HNSC	TP53_C275F	0.00756146465255492
HNSC	TP53_G266E	0.00756146465255492
HNSC	TP53_R248W	0.00756146465255492
HNSC	TP53_G245V	0.00756146465255492
HNSC	TP53_C242F	0.00756146465255492
HNSC	TP53_Y236C	0.00756146465255492
HNSC	TP53_Y220C	0.00756146465255492
HNSC	TP53_V173M	0.00756146465255492
HNSC	TP53_V157F	0.00756146465255492
HNSC	TP53_R110L	0.00756146465255492
HNSC	NFE2L2_E79Q	0.00756146465255492
HNSC	FBXW7_R505G	0.00756146465255492
HNSC	CDKN2A_E88*	0.00756146465255492
HNSC	ATP6AP2_E119Q	0.00756146465255492
HNSC	KDM6A_R519*	0.00756146465255492
LIHC	TP53_R249S	0.031028697004458
LIHC	CTNNB1_S33P	0.0180589552116789
LIHC	CTNNB1_K335I	0.0180589552116789
LIHC	TP53_H193R	0.0140944239625398
LIHC	CTNNB1_H36P	0.0140944239625398
LIHC	CTNNB1_D32G	0.0140944239625398
LIHC	TP53_R158H	0.0106319118867282
LIHC	TP53_V157F	0.0106319118867282
LIHC	IDH1_R132C	0.0106319118867282
LIHC	CTNNB1_S45P	0.0106319118867282
LIHC	PIK3CA_H1047R	0.0106319118867282
LUAD	KRAS_G12C	0.114922470779763
LUAD	KRAS_G12V	0.0664578453795749
LUAD	U2AF1_S34F	0.0238376865778168
LUAD	EGFR_L858R	0.019870865177162
LUAD	BRAF_V600E	0.0123436267274173
LUAD	TP53_R337L	0.00916861176981973
LUAD	TP53_C277F	0.00916861176981973
LUAD	TP53_Q192*	0.00916861176981973
LUAD	TP53_A159P	0.00916861176981973
LUAD	TP53_R158L	0.00916861176981973
LUAD	TP53_R110L	0.00916861176981973
LUAD	STK11_W239C	0.00916861176981973
LUAD	CTNNB1_S37F	0.00916861176981973
LUAD	KDR_A163E	0.00916861176981973
LUAD	EGFR_L861Q	0.00916861176981973
LUAD	BRAF_G469V	0.00916861176981973
PRAD	SPOP_F133V	0.0127096800042533
PRAD	SPOP_W131G	0.0127096800042533
PRAD	HRAS_Q61R	0.0075465686897278
PRAD	TP53_C141G	0.0075465686897278
PRAD	SPOP_F133C	0.0075465686897278
PRAD	SPOP_F102V	0.0075465686897278
PRAD	SPOP_Y87N	0.0075465686897278
PRAD	MED12_V1223L	0.0075465686897278
SKCM	BRAF_V600E	0.314886774396982
SKCM	NRAS_Q61R	0.097437610294634
SKCM	NRAS_Q61K	0.0739827122028812
SKCM	IDH1_R132C	0.0274072458004615
SKCM	MAP2K1_P124S	0.0161271565786313
SKCM	CDKN2A_P114L	0.0161271565786313
SKCM	PPP6C_R301C	0.0134010064853238
SKCM	ARID2_S297F	0.0107349669977591
SKCM	NF1_R440*	0.0107349669977591
SKCM	SF3B1_R625H	0.0107349669977591
SKCM	RAC1_P29S	0.0107349669977591
SKCM	CDKN2A_R80*	0.0107349669977591
SKCM	TP53_S241F	0.00819491606495258
SKCM	TP53_R213*	0.00819491606495258
SKCM	TP53_R196*	0.00819491606495258
SKCM	SMURF2_R427C	0.00819491606495258
SKCM	PCDH18_E569K	0.00819491606495258
SKCM	PCDH18_S170F	0.00819491606495258
SKCM	BRAF_K601E	0.00819491606495258
SKCM	BRAF_G466E	0.00819491606495258
THCA	BRAF_V600E	0.527742069227669
THCA	NRAS_Q61R	0.0720309089916973
THCA	HRAS_Q61R	0.0259127426512217
THCA	NRAS_Q61K	0.0179040161301505
THCA	HRAS_Q61K	0.00764771070747893
